# Supplementary material for: Comparative transcriptome analysis of isogenic cell line models and primary cancers links capicua (CIC) loss to activation of the MAPK signalling cascade
Source: J Pathol. 2017 Apr 26;242(2):206–20. doi: 10.1002/path.4894 (PMC5485162; doi:10.1002/path.4894)
Supplement: Supplementary file 9 — Table S1. TCGA samples used for analyses. [file PATH-242-206-s009.xls]

## Sheet: Table S1A
Table S1A. Antibody information.
Target	Company	Catalogue Number	Dilution
CIC	Novus	35800002	1:1000
CIC	Bethyl	A301-204A	1:1000
pERK	Cell Signaling	4376	1:1000
ERK	Cell Signaling	9102	1:1000
pMEK	Cell Signaling	9121	1:1000
MEK	Cell Signaling	9122	1:1000
ETV4	Novus	NBP1-28856	1:1000
LRP8	Novus	NB100-2216	1:2000
DUSP6	Novus	NB100-79998	1:1000
SPRY4	Pierce	PA5-31401	1:1000
Alpha Tubulin	Abcam	ab6046	1:500
Beta Actin	Abcam	ab6276	1:4000
HRP-actin	Abcam	ab20272	1:10000 or 1:5000
Goat anti-mouse IgG-HRP	Santa Cruz	SC-2005	1:5000
Goat anti-rabbit IgG-HRP	Santa Cruz	SC-2004	1:5000

## Sheet: Table S1B
Table S1B. RT-qPCR and ChIP-qPCR primer information.
RT-qPCR
Gene	Forward primer sequence (5' to 3')	Reverse primer sequence (5' to 3')
DUSP4	CTCCTGTGGGACCCCACTACACGAC	ATGTCTCTCCGGGCAGCATGGTAGG
DUSP6	GCAACAGACTCGGATGGTAG	TGCGTTCTCAAAGAGATTCG
ETV1	TGGGGCATTCAGAAAAACAGG	TGTCCTCCTCGTTGATGTGACG
ETV4	CAGGCGGAGGTTGAAGAAAGG	AGGGGCAGAAGAAAGGCAAAGG
ETV5	AGGGAAATCTCGATCTGAGGAATG	GCTAACCAAGCCTCTTGAAGTTGAC
GPR3	TGAGCGGTACCATGATGTG	GATGATGGCCACCACTAGC
SHC3	ATTACCAGGGAAGCCTGCAG	CGTGGAGATGGTCAGAGAGA
SHC4	GGTGGTGTTTCAGATATGCG	GGAGTTTCCAGGCAAATAGC
SPRED1	AGGGCTTTTGATAGAGGTATCCG	CATTTGCTTGTAAGTCATCTGCC
SPRED2	CTCATCCATGGTGAACGACAGAA	TGTCAAAGGCTCGGGCATC
SPRY4	AGCCTGTATTGAGCGGTTTG	GGTCAATGGGTAGGATGGTG
ChIP-PCR
Gene	Forward primer sequence (5' to 3')	Reverse primer sequence (5' to 3')
NCR1	TGGTCTCCATGACAACGAAGAAGAG	GTCCCATCCTACTGAAGTGCCC
NCR2	TGGGAATGGTCGCAGAGGTT	GGTCTCATCGGTGAACCCCC
ETV4 Site A	GCGGGGGCCAATCAGAATGTA	AACTCCAGCCGCGAGTTTTA
ETV4 Site B	GCTTCATTCAGTGCTCCGGCT	CGTGGCGAGACGGTGAAGA
ETV4 Site C	CGGGAGGGTGGGCTCATTCA	ATGCCCTTGAACTCCTGCCC
ETV4 Site D	AGAACTAGCAAGAACCATGAGCCT	TGTGTCTGGTCCCTATCCCCAC
DUSP4 Site A	AGCTTGAATGGAGCGCGGC	GCGCCCTGTTTACTCCGCTC
DUSP4 Site B	CTCGCCATCAGGCCCATTCAT	CGCGCGCTCCATTCACAAA
DUSP6 Site A	TCTTGGACTCAGCCTCGCAC	TTCCGCAGCACGCTCATTGG
DUSP6 Site B	CGAGGCAGCTCCTCAATGGAT	CTCATTGGCTGGCCCGGAGA
DUSP6 Site C	CCGGCTGGAACAGGTTGTGTT	GGGCTTATCCGGAGCGGAAAT
GPR3 Site A	GCCGCGTCAAGGACAGC	TAGTAATAAGGCCTCGCACCGC
PTPN9 Site A	ACTGGCTGCACCCTGTAATTCAT	TCCTGAACCCTTTGCTGCACTT
SHC3 Site A	GACCGAACATGTGGGGCACG	CGTCCTAGGGGTTGGCCTCA
SHC4 Site A	TGTGCAGGATGATACGCAGC	AGCACCTCTGAGACCGTCAGT
SHC4 Site B	TTTTGTGATCTAGTCAAGCCACAGT	AAAATTTCAGATGCTCTTGGAAACA
SPRED1 Site A	CGGTGAGGGAAAGATGAGCGA	GGCACCCAAGTTTCGGATGG
SPRED1 Site B	CGCCAGATTCATGTAACACGCC	TTACTGCGCAAGGGGTATGC
SPRED2 Site A	CATCCGAGGGTTAGTCCGCATTT	TGTCAGGCTTCCAGTTTCCACTT
SPRY4 Site A	GCTGTCAGCTCAGCTCGCTA	CGCGCTCAGGGTCTGTTGT
SPRY4 Site B	CGTGCCGTTCGCGATTCTAT	GCCAGTCCCAGCAATCACG
SPRY4 Site C	GGCACAACAGACCCTGAGCG	AGCCAGTCCCAGCAATCACG
