# Supplementary material for: Comparative transcriptome analysis of isogenic cell line models and primary cancers links capicua (CIC) loss to activation of the MAPK signalling cascade
Source: J Pathol. 2017 Apr 26;242(2):206–20. doi: 10.1002/path.4894 (PMC5485162; doi:10.1002/path.4894)
Supplement: Supplementary file 10 — Table S2. Differential expression analysis results from HEK‐derived CIC knockout cell lines. Frequency indicates the number of pairwise comparisons in which the gene showed an absolute fold change value > 1.5. The log2 fold change value showed is the average of all nine comparisons. [file PATH-242-206-s010.xlsx]

## Sheet: Table S2A
Table S2A. Type I LGG TCGA samples used for analyses.
TCGA ID	CIC Status	Mutation Type	Mutation
TCGA-CS-6668-01	Mut	Frameshift	S721Lfs*42
TCGA-DB-A64L-01	Mut	Frameshift	S370Rfs*6HOMDEL
TCGA-DB-A75K-01	Mut	Frameshift	I155Hfs*5
TCGA-DU-6393-01	Mut	Frameshift	Q992Afs*158
TCGA-DU-6400-01	Mut	Frameshift	Y395Mfs*40,P203S
TCGA-DU-7302-01	Mut	Frameshift	E1352Sfs*9
TCGA-DU-8168-01	Mut	Frameshift	V892Tfs*38
TCGA-DU-A7T6-01	Mut	Frameshift	V606Gfs*83
TCGA-E1-5318-01	Mut	Frameshift	V778Pfs*155
TCGA-E1-5319-01	Mut	Frameshift	V1122Gfs*28
TCGA-E1-A7YO-01	Mut	Frameshift	N636Kfs*54
TCGA-FG-5964-01	Mut	Frameshift	V1345Gfs*16
TCGA-HT-7608-01	Mut	Frameshift	K276Vfs*38
TCGA-HT-7694-01	Mut	Frameshift	L418Afs*15
TCGA-HT-8012-01	Mut	Frameshift	S370Rfs*6
TCGA-HT-8105-01	Mut	Frameshift	L664Vfs*25
TCGA-HT-A619-01	Mut	Frameshift	K899Qfs*32
TCGA-IK-8125-01	Mut	Frameshift	K1268Nfs*34
TCGA-P5-A77W-01	Mut	Frameshift	V760Hfs*2
TCGA-P5-A77X-01	Mut	Frameshift	K875Sfs*55
TCGA-QH-A65Z-01	Mut	Frameshift	V1278Pfs*65
TCGA-QH-A6X4-01	Mut	Frameshift	V838Gfs*86
TCGA-R8-A6ML-01	Mut	Frameshift	G913Wfs*18
TCGA-RY-A83X-01	Mut	Frameshift	G724Vfs*4
TCGA-S9-A6TW-01	Mut	Frameshift	A151Gfs*9
TCGA-S9-A7QZ-01	Mut	Frameshift	V1007Afs*143
TCGA-TM-A84O-01	Mut	Frameshift	A1360Cfs*2
TCGA-TQ-A7RI-01	Mut	Frameshift	F35Pfs*15
TCGA-DH-5141-01	Mut	Nonsense	S1221*
TCGA-DH-A7UR-01	Mut	Nonsense	R1214*
TCGA-DU-7018-01	Mut	Nonsense	S146*
TCGA-HT-7471-01	Mut	Nonsense	V498*
TCGA-HT-7616-01	Mut	Nonsense	Q824*
TCGA-HT-7875-01	Mut	Nonsense	Q994*
TCGA-P5-A5F0-01	Mut	Nonsense	W238*
TCGA-S9-A6UB-01	Mut	Nonsense	W269*
TCGA-S9-A7IY-01	Mut	Nonsense	Q247*
TCGA-HT-7480-01	Mut	Splice site	X1003_splice
TCGA-QH-A86X-01	Mut	Splice site	X151_splice
TCGA-DB-5278-01	Mut	Missense	F210C
TCGA-DB-A64P-01	Mut	Missense	R202Q
TCGA-DB-A64V-01	Mut	Missense	V230I
TCGA-DB-A64W-01	Mut	Missense	G235C
TCGA-DU-5870-01	Mut	Missense	R215W
TCGA-DU-7294-01	Mut	Missense	L234Q
TCGA-DU-A6S2-01	Mut	Missense	P203S
TCGA-DU-A6S3-01	Mut	Missense	R215W
TCGA-DU-A6S8-01	Mut	Missense	G235D
TCGA-E1-5311-01	Mut	Missense	R202W
TCGA-FG-7638-01	Mut	Missense	R215W
TCGA-FG-7641-01	Mut	Missense	R228W,N205S
TCGA-FG-A710-01	Mut	Missense	T229P
TCGA-FG-A713-01	Mut	Missense	F210L
TCGA-HT-7468-01	Mut	Missense	R215W
TCGA-HT-7681-01	Mut	Missense	R215W
TCGA-HT-7877-01	Mut	Missense	R201W
TCGA-HW-7487-01	Mut	Missense	R215Q
TCGA-HW-7491-01	Mut	Missense	R215W
TCGA-KT-A74X-01	Mut	Missense	R215Q
TCGA-P5-A72Z-01	Mut	Missense	S231G
TCGA-QH-A6CZ-01	Mut	Missense	N227I
TCGA-QH-A6X5-01	Mut	Missense	H260D
TCGA-QH-A6X8-01	Mut	Missense	P203L
TCGA-R8-A6MO-01	Mut	Missense	R215W
TCGA-R8-A73M-01	Mut	Missense	L241P
TCGA-S9-A6U2-01	Mut	Missense	R201W
TCGA-S9-A6WE-01	Mut	Missense	R202W
TCGA-S9-A6WH-01	Mut	Missense	R215Q
TCGA-S9-A7J2-01	Mut	Missense	R201W
TCGA-S9-A7J3-01	Mut	Missense	R215W
TCGA-TM-A7C5-01	Mut	Missense	L252P
TCGA-TM-A84M-01	Mut	Missense	R215Q
TCGA-TQ-A7RO-01	Mut	Missense	R202W
TCGA-TQ-A7RS-01	Mut	Missense	S231I,R202W
TCGA-TQ-A7RU-01	Mut	Missense	R201W,R215W
TCGA-VM-A8CB-01	Mut	Missense	K232E
TCGA-VM-A8CE-01	Mut	Missense	R202W,R215W,R213P
TCGA-DB-A4XA-01	Mut	In-frame deletion	W238del
TCGA-CS-5390-01	WT	-	-
TCGA-CS-5396-01	WT	-	-
TCGA-CS-6670-01	WT	-	-
TCGA-DB-5274-01	WT	-	-
TCGA-DB-5279-01	WT	-	-
TCGA-DB-A4XG-01	WT	-	-
TCGA-DB-A4XH-01	WT	-	-
TCGA-DB-A64Q-01	WT	-	-
TCGA-DB-A64R-01	WT	-	-
TCGA-DB-A64U-01	WT	-	-
TCGA-DH-5144-01	WT	-	-
TCGA-DH-A669-01	WT	-	-
TCGA-DH-A66F-01	WT	-	-
TCGA-DH-A7US-01	WT	-	-
TCGA-DU-5849-01	WT	-	-
TCGA-DU-5874-01	WT	-	-
TCGA-DU-6394-01	WT	-	-
TCGA-DU-6397-01	WT	-	-
TCGA-DU-6410-01	WT	-	-
TCGA-DU-7009-01	WT	-	-
TCGA-DU-7300-01	WT	-	-
TCGA-DU-8164-01	WT	-	-
TCGA-DU-A6S6-01	WT	-	-
TCGA-DU-A76R-01	WT	-	-
TCGA-E1-A7YS-01	WT	-	-
TCGA-EZ-7264-01	WT	-	-
TCGA-F6-A8O3-01	WT	-	-
TCGA-FG-5962-01	WT	-	-
TCGA-FG-7634-01	WT	-	-
TCGA-FG-8186-01	WT	-	-
TCGA-FG-8187-01	WT	-	-
TCGA-FG-A60K-01	WT	-	-
TCGA-FG-A6IZ-01	WT	-	-
TCGA-FG-A6J1-01	WT	-	-
TCGA-HT-7467-01	WT	-	-
TCGA-HT-7481-01	WT	-	-
TCGA-HT-7605-01	WT	-	-
TCGA-HT-7607-01	WT	-	-
TCGA-HT-7620-01	WT	-	-
TCGA-HT-7677-01	WT	-	-
TCGA-HT-7687-01	WT	-	-
TCGA-HT-7692-01	WT	-	-
TCGA-HT-7695-01	WT	-	-
TCGA-HT-7856-01	WT	-	-
TCGA-HT-7874-01	WT	-	-
TCGA-HT-7881-01	WT	-	-
TCGA-HT-8010-01	WT	-	-
TCGA-HT-8109-01	WT	-	-
TCGA-HT-A4DV-01	WT	-	-
TCGA-HT-A5R9-01	WT	-	-
TCGA-HT-A615-01	WT	-	-
TCGA-HT-A74K-01	WT	-	-
TCGA-HT-A74L-01	WT	-	-
TCGA-HW-7486-01	WT	-	-
TCGA-HW-7495-01	WT	-	-
TCGA-HW-8322-01	WT	-	-
TCGA-HW-A5KJ-01	WT	-	-
TCGA-P5-A5ET-01	WT	-	-
TCGA-P5-A5EX-01	WT	-	-
TCGA-P5-A730-01	WT	-	-
TCGA-P5-A737-01	WT	-	-
TCGA-P5-A781-01	WT	-	-
TCGA-QH-A65R-01	WT	-	-
TCGA-QH-A65V-01	WT	-	-
TCGA-QH-A65X-01	WT	-	-
TCGA-QH-A6CU-01	WT	-	-
TCGA-QH-A6CY-01	WT	-	-
TCGA-R8-A6MK-01	WT	-	-
TCGA-RY-A83Y-01	WT	-	-
TCGA-RY-A840-01	WT	-	-
TCGA-RY-A847-01	WT	-	-
TCGA-S9-A6TX-01	WT	-	-
TCGA-S9-A6TY-01	WT	-	-
TCGA-S9-A6U5-01	WT	-	-
TCGA-S9-A6WD-01	WT	-	-
TCGA-S9-A6WL-01	WT	-	-
TCGA-S9-A6WN-01	WT	-	-
TCGA-S9-A6WP-01	WT	-	-
TCGA-S9-A7IQ-01	WT	-	-
TCGA-S9-A7J1-01	WT	-	-
TCGA-S9-A7QY-01	WT	-	-
TCGA-S9-A7R1-01	WT	-	-
TCGA-TM-A84G-01	WT	-	-
TCGA-TM-A84R-01	WT	-	-
TCGA-TM-A84S-01	WT	-	-
TCGA-TQ-A7RG-01	WT	-	-
TCGA-TQ-A7RN-01	WT	-	-
TCGA-TQ-A7RQ-01	WT	-	-
TCGA-VV-A829-01	WT	-	-
TCGA-VW-A7QS-01	WT	-	-
TCGA-W9-A837-01	WT	-	-

## Sheet: Table S2B
Table S2B. STAD TCGA samples used for analyses
TCGA ID	CNV	CIC Status
TCGA-BR-A4PD-01	-2	WT
TCGA-CG-4441-01	-2	WT
TCGA-D7-A4YY-01	-2	WT
TCGA-BR-4257-01	-1	WT
TCGA-BR-4366-01	-1	WT
TCGA-BR-6454-01	-1	WT
TCGA-BR-7715-01	-1	WT
TCGA-BR-7723-01	-1	WT
TCGA-BR-8289-01	-1	WT
TCGA-BR-8369-01	-1	WT
TCGA-BR-8373-01	-1	WT
TCGA-BR-8678-01	-1	WT
TCGA-BR-8687-01	-1	WT
TCGA-BR-A4CS-01	-1	WT
TCGA-BR-A4PF-01	-1	WT
TCGA-BR-A4QI-01	-1	WT
TCGA-CD-5799-01	-1	WT
TCGA-CD-5800-01	-1	WT
TCGA-CD-8525-01	-1	WT
TCGA-CD-8527-01	-1	WT
TCGA-CD-8530-01	-1	WT
TCGA-CD-A486-01	-1	WT
TCGA-CD-A489-01	-1	WT
TCGA-CD-A4MH-01	-1	WT
TCGA-CG-4300-01	-1	WT
TCGA-CG-4443-01	-1	WT
TCGA-CG-4444-01	-1	WT
TCGA-CG-4449-01	-1	WT
TCGA-CG-4466-01	-1	WT
TCGA-CG-4476-01	-1	WT
TCGA-CG-4477-01	-1	WT
TCGA-CG-5724-01	-1	WT
TCGA-CG-5732-01	-1	WT
TCGA-D7-5579-01	-1	WT
TCGA-D7-6527-01	-1	WT
TCGA-D7-6528-01	-1	WT
TCGA-D7-6817-01	-1	WT
TCGA-D7-6820-01	-1	WT
TCGA-D7-8573-01	-1	WT
TCGA-EQ-5647-01	-1	WT
TCGA-FP-8099-01	-1	WT
TCGA-FP-8211-01	-1	WT
TCGA-FP-8631-01	-1	WT
TCGA-HU-8243-01	-1	WT
TCGA-HU-A4GH-01	-1	WT
TCGA-HU-A4GP-01	-1	WT
TCGA-HU-A4H4-01	-1	WT
TCGA-HU-A4HD-01	-1	WT
TCGA-B7-5816-01	0	WT
TCGA-B7-5818-01	0	WT
TCGA-BR-4187-01	0	WT
TCGA-BR-4188-01	0	WT
TCGA-BR-4191-01	0	WT
TCGA-BR-4255-01	0	WT
TCGA-BR-4267-01	0	WT
TCGA-BR-4279-01	0	WT
TCGA-BR-4280-01	0	WT
TCGA-BR-4292-01	0	WT
TCGA-BR-4294-01	0	WT
TCGA-BR-4357-01	0	WT
TCGA-BR-4361-01	0	WT
TCGA-BR-4362-01	0	WT
TCGA-BR-4370-01	0	WT
TCGA-BR-6453-01	0	WT
TCGA-BR-6455-01	0	WT
TCGA-BR-6457-01	0	WT
TCGA-BR-6563-01	0	WT
TCGA-BR-6564-01	0	WT
TCGA-BR-6566-01	0	WT
TCGA-BR-6705-01	0	WT
TCGA-BR-6706-01	0	WT
TCGA-BR-6707-01	0	WT
TCGA-BR-6710-01	0	WT
TCGA-BR-6801-01	0	WT
TCGA-BR-6802-01	0	WT
TCGA-BR-6803-01	0	WT
TCGA-BR-7196-01	0	WT
TCGA-BR-7197-01	0	WT
TCGA-BR-7703-01	0	WT
TCGA-BR-7707-01	0	WT
TCGA-BR-7717-01	0	WT
TCGA-BR-7722-01	0	WT
TCGA-BR-7851-01	0	WT
TCGA-BR-7957-01	0	WT
TCGA-BR-7958-01	0	WT
TCGA-BR-7959-01	0	WT
TCGA-BR-8058-01	0	WT
TCGA-BR-8059-01	0	WT
TCGA-BR-8080-01	0	WT
TCGA-BR-8081-01	0	WT
TCGA-BR-8284-01	0	WT
TCGA-BR-8296-01	0	WT
TCGA-BR-8297-01	0	WT
TCGA-BR-8360-01	0	WT
TCGA-BR-8361-01	0	WT
TCGA-BR-8363-01	0	WT
TCGA-BR-8364-01	0	WT
TCGA-BR-8365-01	0	WT
TCGA-BR-8366-01	0	WT
TCGA-BR-8367-01	0	WT
TCGA-BR-8368-01	0	WT
TCGA-BR-8371-01	0	WT
TCGA-BR-8380-01	0	WT
TCGA-BR-8381-01	0	WT
TCGA-BR-8382-01	0	WT
TCGA-BR-8384-01	0	WT
TCGA-BR-8483-01	0	WT
TCGA-BR-8484-01	0	WT
TCGA-BR-8486-01	0	WT
TCGA-BR-8588-01	0	WT
TCGA-BR-8589-01	0	WT
TCGA-BR-8590-01	0	WT
TCGA-BR-8591-01	0	WT
TCGA-BR-8592-01	0	WT
TCGA-BR-8676-01	0	WT
TCGA-BR-8677-01	0	WT
TCGA-BR-8679-01	0	WT
TCGA-BR-8680-01	0	WT
TCGA-BR-8682-01	0	WT
TCGA-BR-8683-01	0	WT
TCGA-BR-8686-01	0	WT
TCGA-BR-A44T-01	0	WT
TCGA-BR-A44U-01	0	WT
TCGA-BR-A452-01	0	WT
TCGA-BR-A4CQ-01	0	WT
TCGA-BR-A4IU-01	0	WT
TCGA-BR-A4IV-01	0	WT
TCGA-BR-A4IY-01	0	WT
TCGA-BR-A4IZ-01	0	WT
TCGA-BR-A4J2-01	0	WT
TCGA-BR-A4J4-01	0	WT
TCGA-BR-A4J6-01	0	WT
TCGA-BR-A4J7-01	0	WT
TCGA-BR-A4PE-01	0	WT
TCGA-BR-A4QM-01	0	WT
TCGA-CD-5798-01	0	WT
TCGA-CD-5802-01	0	WT
TCGA-CD-5803-01	0	WT
TCGA-CD-5804-01	0	WT
TCGA-CD-8528-01	0	WT
TCGA-CD-8529-01	0	WT
TCGA-CD-8531-01	0	WT
TCGA-CD-8534-01	0	WT
TCGA-CD-8535-01	0	WT
TCGA-CD-8536-01	0	WT
TCGA-CD-A487-01	0	WT
TCGA-CD-A4MG-01	0	WT
TCGA-CD-A4MJ-01	0	WT
TCGA-CG-4301-01	0	WT
TCGA-CG-4304-01	0	WT
TCGA-CG-4305-01	0	WT
TCGA-CG-4306-01	0	WT
TCGA-CG-4436-01	0	WT
TCGA-CG-4437-01	0	WT
TCGA-CG-4455-01	0	WT
TCGA-CG-4462-01	0	WT
TCGA-CG-4469-01	0	WT
TCGA-CG-5717-01	0	WT
TCGA-CG-5718-01	0	WT
TCGA-CG-5719-01	0	WT
TCGA-CG-5720-01	0	WT
TCGA-CG-5721-01	0	WT
TCGA-CG-5726-01	0	WT
TCGA-CG-5727-01	0	WT
TCGA-CG-5734-01	0	WT
TCGA-D7-6519-01	0	WT
TCGA-D7-6520-01	0	WT
TCGA-D7-6522-01	0	WT
TCGA-D7-6524-01	0	WT
TCGA-D7-6525-01	0	WT
TCGA-D7-6815-01	0	WT
TCGA-D7-8572-01	0	WT
TCGA-D7-8574-01	0	WT
TCGA-D7-8575-01	0	WT
TCGA-D7-8576-01	0	WT
TCGA-D7-8579-01	0	WT
TCGA-D7-A4YT-01	0	WT
TCGA-D7-A4YU-01	0	WT
TCGA-D7-A4YV-01	0	WT
TCGA-D7-A4YX-01	0	WT
TCGA-D7-A4Z0-01	0	WT
TCGA-F1-A448-01	0	WT
TCGA-FP-7829-01	0	WT
TCGA-FP-7998-01	0	WT
TCGA-FP-8209-01	0	WT
TCGA-FP-8210-01	0	WT
TCGA-HF-7132-01	0	WT
TCGA-HU-8608-01	0	WT
TCGA-HU-8610-01	0	WT
TCGA-HU-A4G3-01	0	WT
TCGA-HU-A4G6-01	0	WT
TCGA-HU-A4G9-01	0	WT
TCGA-HU-A4GC-01	0	WT
TCGA-HU-A4GF-01	0	WT
TCGA-HU-A4GN-01	0	WT
TCGA-HU-A4GQ-01	0	WT
TCGA-HU-A4GX-01	0	WT
TCGA-HU-A4GY-01	0	WT
TCGA-HU-A4H8-01	0	WT
TCGA-IN-7806-01	0	WT
TCGA-IN-8462-01	0	WT
TCGA-IN-8663-01	0	WT
TCGA-IP-7968-01	0	WT
