# Supplementary material for: Comparative transcriptome analysis of isogenic cell line models and primary cancers links capicua (CIC) loss to activation of the MAPK signalling cascade
Source: J Pathol. 2017 Apr 26;242(2):206–20. doi: 10.1002/path.4894 (PMC5485162; doi:10.1002/path.4894)
Supplement: Supplementary file 11 — Table S3. Differential expression analysis results from the HOG‐derived CIC knockout cell line. Frequency indicates the number of pairwise comparisons in which the gene showed an absolute fold change value > 1.5. The log2 fold change value showed is the average of all nine comparisons. [file PATH-242-206-s011.xlsx]

## Sheet: Table S3
Table S3. Differential expression analysis results from HEK-derived CIC knockout cell lines. Frequency indicates the number of pairwise comparisons in which the gene showed an absolute fold change value > 1.5. The log2 fold change value showed is the average of all nine comparisons.
Transcript Cluster ID	Entrez ID	Gene	Description	Chromosome	D1 vs HEK	D1 vs F12	D1 vs B7	A9 vs HEK	A9 vs F12	A9 vs B7	D10 vs HEK	D10 vs F12	D10 vs B7	Up Frequency	Down Frequency	Average log2 Fold Change
16845410	2118	ETV4	ETS variant 4	chr17	3.78629	3.90214	3.74814	3.99319	4.10903	3.95504	3.74888	3.86473	3.71073	9	0	3.86869
16962380	2119	ETV5	ETS variant 5	chr3	1.82666	2.77664	2.08083	1.93134	2.88133	2.18551	2.29177	3.24176	2.54595	9	0	2.41798
16661429	2827	GPR3	G protein-coupled receptor 3	chr1	1.90811	1.849	1.73562	2.40885	2.34974	2.23636	2.89125	2.83214	2.71876	9	0	2.32554
17055354	2115	ETV1	ETS variant 1	chr7	2.20451	2.70008	2.32071	2.1821	2.67768	2.29831	1.94983	2.44541	2.06604	9	0	2.31607
17001063	81848	SPRY4	sprouty RTK signaling antagonist 4	chr5	3.19942	2.47579	2.76456	1.94034	1.21671	1.50548	2.14792	1.42429	1.71306	9	0	2.04306
17019820	442213	PTCHD4	patched domain containing 4	chr6	-1.35144	-1.10799	-1.43411	-1.51886	-1.27541	-1.60153	-1.94726	-1.70381	-2.02992	0	9	-1.55226
16965377	9353	SLIT2	slit guidance ligand 2	chr4	-0.901171	-0.857674	-0.929975	-1.09382	-1.05032	-1.12262	-1.40279	-1.35929	-1.43159	0	9	-1.12769
16808918	399694	SHC4	SHC adaptor protein 4	chr15	1.19333	0.912172	1.14734	1.50561	1.22446	1.45962	0.958826	0.677673	0.91284	9	0	1.11021
16799231	161742	SPRED1	sprouty related EVH1 domain containing 1	chr15	0.794588	0.800703	0.692504	1.11078	1.1169	1.0087	0.949168	0.955283	0.847084	9	0	0.919523
17062368	50833	TAS2R16	taste 2 receptor member 16	chr7	-1.02959	-1.08535	-1.03445	-0.633511	-0.689268	-0.638362	-0.754012	-0.80977	-0.758864	0	9	-0.825909
16708666	574447	MIR146B	microRNA 146b	chr10	1.06803	1.00598	1.07405	0.707135	0.645092	0.713155	0.721946	0.659902	0.727965	9	0	0.813695
16990327	54660	PCDHB18P	protocadherin beta 18 pseudogene	chr5	-1.14745	-1.98713	-0.51409	-1.87836	-2.71804	-1.245	-2.33606	-3.17574	-1.7027	0	8	-1.85606
16965427	100505893	SLIT2-IT1	SLIT2 intronic transcript 1	chr4	-0.964309	-1.04144	-0.330935	-1.33173	-1.40886	-0.698354	-2.28143	-2.35856	-1.64805	0	8	-1.34041
16753543	693129	MIR548C	microRNA 548c	chr12	-1.01761	-1.40741	-0.837953	-0.762079	-1.15188	-0.582424	-1.70412	-2.09392	-1.52447	0	8	-1.23132
17095664	105379829	LOC105379829	uncharacterized LOC105379829	chr9	-1.26085	-1.29859	-0.861737	-0.895467	-0.933211	-0.496354	-1.50192	-1.53967	-1.10281	0	8	-1.09896
16768297	1848	DUSP6	dual specificity phosphatase 6	chr12	1.16366	0.997854	1.53838	0.715017	0.549208	1.08974	0.775801	0.609993	1.15052	8	0	0.954464
17075553	6781	STC1	stanniocalcin 1	chr8	0.833991	0.540414	0.629721	1.347	1.05342	1.14273	0.898977	0.6054	0.694707	8	0	0.860707
17125244	100132154	LOC100132154	ankyrin repeat domain 30B pseudogene	chr9	-0.731642	-1.00744	-0.799962	-0.637585	-0.913386	-0.705905	-0.539177	-0.814977	-0.607496	0	8	-0.750842
17016503	8354	HIST1H3I	histone cluster 1 H3 family member i	chr6	0.67875	6.2702	1.02687	1.19694	6.78839	1.54506	0.0732587	5.66471	0.421382	7	0	2.62951
17021437	1081	CGA	glycoprotein hormones, alpha polypeptide	chr6	0.557651	0.555242	0.686357	3.65575	3.65334	3.78445	1.6761	1.67369	1.80481	7	0	2.00526
16852647	55205	ZNF532	zinc finger protein 532	chr18	0.291134	-0.830403	0.88012	-2.45048	-3.57201	-1.86149	-2.54034	-3.66188	-1.95135	1	7	-1.74408
16967523	258	AMBN	ameloblastin	chr4	-2.30452	-2.00933	0.075149	-2.31544	-2.02026	0.0642238	-2.96522	-2.67004	-0.585558	0	7	-1.63678
16990298	56125	PCDHB11	protocadherin beta 11	chr5	-0.393048	-0.692649	-0.1259	-1.5889	-1.8885	-1.32175	-2.10258	-2.40218	-1.83543	0	7	-1.37233
16690518	105378892	LOC105378892	uncharacterized LOC105378892	chr1	1.37687	2.0247	1.39464	0.485203	1.13303	0.502968	0.975848	1.62368	0.993613	7	0	1.16784
16983611	643401	LINC01021	long intergenic non-protein coding RNA 1021	chr5	-1.17034	-1.68094	-0.34389	-0.883425	-1.39403	-0.0569767	-1.67031	-2.18091	-0.843857	0	7	-1.13607
17114805	574516	MIR514A1	microRNA 514a-1	chrX	0.861281	1.96613	0.929987	1.01123	2.11608	1.07994	0.23707	1.34192	0.305776	7	0	1.09438
17063480	64761	PARP12	poly(ADP-ribose) polymerase family member 12	chr7	0.690748	1.95132	1.22808	0.468845	1.72942	1.00618	0.189063	1.44964	0.726393	7	0	1.04885
16707757	1559	CYP2C9	cytochrome P450 family 2 subfamily C member 9	chr10	-0.916543	-1.42134	-0.916543	-1.09477	-1.59957	-1.09477	-0.522514	-1.02731	-0.522514	0	7	-1.01288
16960801	647033	PA2G4P4	proliferation-associated 2G4 pseudogene 4	chr3	-2.04454	-0.651293	-1.56068	-1.33184	0.061403	-0.847981	-1.46881	-0.0755673	-0.984951	0	7	-0.989363
17114690	6658	SOX3	SRY-box 3	chrX	0.757117	1.78036	0.663067	0.904972	1.92822	0.810922	0.261794	1.28504	0.167744	7	0	0.951026
17100810	100507412	LOC100507412	uncharacterized LOC100507412	chr22	-0.84307	-0.740991	-1.5594	-0.877657	-0.775578	-1.59399	-0.492534	-0.390456	-1.20886	0	7	-0.942504
16924828	337969	KRTAP19-2	keratin associated protein 19-2	chr21	-0.23042	-1.04467	-0.193594	-0.833146	-1.64739	-0.796321	-0.809141	-1.62339	-0.772316	0	7	-0.883376
16990257	56133	PCDHB2	protocadherin beta 2	chr5	-0.133499	-0.601631	0.291704	-1.08801	-1.55614	-0.662808	-1.34663	-1.81476	-0.921425	0	7	-0.870356
16662945	84879	MFSD2A	major facilitator superfamily domain containing 2A	chr1	0.9356	0.538821	0.91962	1.08782	0.691043	1.07184	0.959507	0.562728	0.943527	7	0	0.856723
16958522	100302204	MIR548I1	microRNA 548i-1	chr3	-0.950499	-1.13168	-0.94325	-0.845843	-1.02702	-0.838594	-0.577156	-0.758336	-0.569906	0	7	-0.849143
17112543	494323	MIR361	microRNA 361	chrX	0.744937	0.541586	0.368568	1.013	0.809651	0.636634	1.27377	1.07042	0.897399	7	0	0.817329
17075973	1846	DUSP4	dual specificity phosphatase 4	chr8	1.36923	1.01399	1.18168	0.783113	0.427868	0.59556	0.825343	0.470098	0.637789	7	0	0.81163
16841530	100302287	MIR548H3	microRNA 548h-3	chr17	-0.0201064	-1.04316	0.0074557	-0.672238	-1.69529	-0.644676	-0.68497	-1.70802	-0.657408	0	7	-0.790935
16825443	101928215	LOC101928215	uncharacterized LOC101928215	chr16	-1.89321	-0.795494	-0.647056	-1.99675	-0.899042	-0.750603	-0.807723	0.28999	0.438428	0	7	-0.784607
16811617	1583	CYP11A1	cytochrome P450 family 11 subfamily A member 1	chr15	0.587125	1.91703	0.675503	0.911466	2.24137	0.999844	-0.570826	0.759077	-0.482448	7	0	0.782016
16951546	100874092	UBE2E1-AS1	UBE2E1 antisense RNA 1	chr3	-0.747262	-0.465176	-0.548434	-1.0943	-0.812211	-0.89547	-0.967936	-0.685849	-0.769108	0	7	-0.776194
16899474	105374817	LOC105374817	uncharacterized LOC105374817	chr2	-1.01823	-0.289801	-0.873161	-1.35859	-0.630158	-1.21352	-0.766421	-0.0379889	-0.621349	0	7	-0.75658
16999561	103689846	ADAMTS19-AS1	ADAMTS19 antisense RNA 1	chr5	-0.908727	-1.1718	-0.937303	-0.438193	-0.701268	-0.46677	-0.601016	-0.86409	-0.629592	0	7	-0.746529
17085376	105376066	LOC105376066	uncharacterized LOC105376066	chr9	-0.755396	-0.813672	-1.03531	-0.814585	-0.872861	-1.0945	-0.321567	-0.379843	-0.601486	0	7	-0.743247
16882819	440888	ACTR3BP2	ACTR3B pseudogene 2	chr2	0.904459	0.743448	0.399561	1.19826	1.03725	0.693362	0.782181	0.62117	0.277283	7	0	0.739664
16761507	259296	TAS2R50	taste 2 receptor member 50	chr12	-1.18339	-1.20263	-0.635018	-0.914471	-0.933704	-0.366094	-0.612245	-0.631478	-0.0638688	0	7	-0.726989
16860041	693225	MIR640	microRNA 640	chr19	-0.695989	-0.458357	-0.772003	-0.918987	-0.681356	-0.995001	-0.675	-0.437368	-0.751014	0	7	-0.709453
16922200	10215	OLIG2	oligodendrocyte lineage transcription factor 2	chr21	0.498979	0.482382	0.693106	0.750562	0.733965	0.94469	0.628115	0.611518	0.822243	7	0	0.685062
16986888	105379050	LOC105379050	uncharacterized LOC105379050	chr5	-0.819438	-1.39684	-0.639351	-0.778441	-1.35584	-0.598355	-0.0312786	-0.608679	0.148808	0	7	-0.67549
16778061	4081	MAB21L1	mab-21 like 1	chr13	0.679861	0.717849	0.943964	0.625255	0.663242	0.889358	0.361262	0.39925	0.625365	7	0	0.656156
17021792	2045	EPHA7	EPH receptor A7	chr6	-0.577079	-0.860576	0.747977	-4.30816	-4.59165	-2.9831	-1.23773	-1.52122	0.0873306	1	6	-1.6938
16713562	11067	C10orf10	chromosome 10 open reading frame 10	chr10	-1.07635	-2.21233	0.220109	-1.65155	-2.78753	-0.355095	-1.70425	-2.84023	-0.407796	0	6	-1.42389
17113362	827	CAPN6	calpain 6	chrX	-1.96591	-2.19755	-0.225027	-1.92879	-2.16042	-0.187905	-1.86073	-2.09236	-0.119843	0	6	-1.41539
17105515	51309	ARMCX1	armadillo repeat containing, X-linked 1	chrX	1.22513	3.38762	2.92961	0.643814	2.80631	2.3483	-1.64437	0.518125	0.0601157	6	1	1.36385
16980762	6423	SFRP2	secreted frizzled related protein 2	chr4	-1.23622	0.0227727	-0.530567	1.70467	2.96366	2.41032	1.5245	2.7835	2.23016	6	1	1.3192
16996415	345651	ACTBL2	actin, beta like 2	chr5	2.09481	2.72578	3.25309	1.10113	1.7321	2.25941	-1.03675	-0.405779	0.121529	6	1	1.31615
16696685	677679	SCARNA3	small Cajal body-specific RNA 3	chr1	-2.95793	-2.13578	-3.23074	-1.71998	-0.897834	-1.9928	0.372316	1.19446	0.0995015	1	6	-1.25209
16990304	56124	PCDHB12	protocadherin beta 12	chr5	-0.925659	-1.79433	0.670049	-1.5863	-2.45497	0.009408	-1.78955	-2.65822	-0.193842	1	6	-1.19149
16860123	90649	ZNF486	zinc finger protein 486	chr19	-0.587555	-0.341731	0.178355	-2.99392	-2.7481	-2.22801	-0.957979	-0.712155	-0.192069	0	6	-1.17591
16673075	4921	DDR2	discoidin domain receptor tyrosine kinase 2	chr1	-1.44157	-2.29966	-0.18882	-1.22332	-2.08141	0.0294312	-1.22209	-2.08018	0.0306621	0	6	-1.16411
16990312	56123	PCDHB13	protocadherin beta 13	chr5	-0.323133	-0.106344	0.0586647	-2.20026	-1.98347	-1.81846	-1.48008	-1.2633	-1.09829	0	6	-1.13496
16961758	104797538	KCNMB2-AS1	KCNMB2 antisense RNA 1	chr3	-1.69682	-1.61722	-1.65066	-0.346844	-0.267242	-0.300686	-1.20525	-1.12565	-1.15909	0	6	-1.04105
16990288	57717	PCDHB16	protocadherin beta 16	chr5	-0.336126	-0.781198	0.493317	-1.18927	-1.63434	-0.359829	-1.88825	-2.33332	-1.05881	0	6	-1.00976
16888437	91752	ZNF804A	zinc finger protein 804A	chr2	-1.66317	-2.63099	-1.65924	0.74455	-0.223279	0.74848	-1.12379	-2.09161	-1.11986	2	6	-1.0021
16985229	401190	RGS7BP	regulator of G-protein signaling 7 binding protein	chr5	-1.06733	-1.96333	-0.240276	-1.00918	-1.90518	-0.18212	-0.840925	-1.73693	-0.0138701	0	6	-0.99546
17122686, 17122688, 17122690	100312850	VN1R108P	vomeronasal 1 receptor 108 pseudogene	chr20	-1.55202	-1.23392	-0.890045	-1.87188	-1.55378	-1.2099	-0.446124	-0.128023	0.215852	0	6	-0.963315
16675197	5321	PLA2G4A	phospholipase A2 group IVA	chr1	-2.37032	-1.62587	-2.77308	1.12577	1.87022	0.723005	-1.94775	-1.20331	-2.35052	3	6	-0.950206
16855781	92126	DSEL	dermatan sulfate epimerase-like	chr18	-1.19284	-1.42184	-1.23189	-0.152915	-0.381911	-0.191967	-1.10455	-1.33355	-1.14361	0	6	-0.906119
16740630	8061	FOSL1	FOS like 1, AP-1 transcription factor subunit	chr11	0.465892	0.10283	1.147	0.726421	0.363359	1.40753	1.17489	0.811824	1.856	6	0	0.895083
16907668	100302130	MIR1302-4	microRNA 1302-4	chr2	-0.0349304	-1.24862	-1.33675	-0.102049	-1.31574	-1.40386	-0.0297076	-1.2434	-1.33152	0	6	-0.894065
16981730	7424	VEGFC	vascular endothelial growth factor C	chr4	-1.03541	-1.48299	-0.79682	-0.0314815	-0.479067	0.207105	-1.39729	-1.84487	-1.1587	0	6	-0.891058
16682098	1969	EPHA2	EPH receptor A2	chr1	1.28264	0.526702	1.2608	0.979708	0.223765	0.957862	1.13822	0.382275	1.11637	6	0	0.874261
17012281	7164	TPD52L1	tumor protein D52-like 1	chr6	-0.256325	-0.6904	0.332995	-1.60866	-2.04274	-1.01934	-0.878566	-1.31264	-0.289246	0	6	-0.862769
16700233	8290	HIST3H3	histone cluster 3 H3	chr1	-1.22215	-1.00639	-1.15832	-1.06614	-0.850385	-1.00231	-0.526101	-0.31035	-0.462273	0	6	-0.844935
17096574	441461	STX17-AS1	STX17 antisense RNA 1	chr9	-1.1021	-1.3391	-0.784014	-1.56079	-1.79779	-1.2427	0.0736804	-0.163318	0.391765	0	6	-0.83604
16865398	10859	LILRB1	leukocyte immunoglobulin like receptor B1	chr19	-0.867186	-1.72085	-0.572817	-0.137186	-0.990847	0.157183	-0.938949	-1.79261	-0.64458	0	6	-0.834204
17106511	170261	ZCCHC12	zinc finger CCHC-type containing 12	chrX	1.60475	1.31036	1.48216	1.16087	0.866478	1.03829	0.121597	-0.172799	-0.0009924	6	0	0.823413
16683237	100422914	MIR4253	microRNA 4253	chr1	1.14065	1.13623	0.875047	0.503303	0.498888	0.237703	1.07073	1.06632	0.805131	6	0	0.814889
16812466	105370923	LOC105370923	uncharacterized LOC105370923	chr15	-1.36671	-0.889593	-1.0089	-0.838597	-0.361478	-0.480789	-1.05516	-0.578037	-0.697348	0	6	-0.808513
17101923	5475	PPEF1	protein phosphatase with EF-hand domain 1	chrX	1.17623	0.994265	1.05308	0.991768	0.809806	0.868618	0.545497	0.363535	0.422347	6	0	0.802793
16764220	121268	RHEBL1	Ras homolog enriched in brain like 1	chr12	0.75832	0.816004	0.822689	0.376734	0.434418	0.441103	1.13635	1.19403	1.20072	6	0	0.797818
17004685	728655	HULC	hepatocellular carcinoma up-regulated long non-coding RNA	chr6	-1.25517	-0.0512814	-0.848653	-1.59687	-0.39298	-1.19035	-1.14765	0.0562329	-0.741138	0	6	-0.796428
16703308	101929025	LINC01516	long intergenic non-protein coding RNA 1516	chr10	1.34195	1.29495	0.94725	1.21163	1.16462	0.816929	0.237563	0.190559	-0.157137	6	0	0.783146
16924841	337973	KRTAP19-6	keratin associated protein 19-6	chr21	-0.836384	-0.321029	-1.02192	-1.0744	-0.559043	-1.25993	-0.754606	-0.23925	-0.940141	0	6	-0.778523
17024329	153910	LOC153910	uncharacterized LOC153910	chr6	0.70018	1.61824	0.903746	0.523451	1.44151	0.727016	-0.0184213	0.899641	0.185144	6	0	0.775613
16990201	56663	VTRNA1-2	vault RNA 1-2	chr5	-0.550942	-0.545607	-0.322357	1.3037	1.30903	1.53228	1.32148	1.32681	1.55006	6	0	0.769385
16961784	101928739	LOC101928739	uncharacterized LOC101928739	chr3	-0.29793	-1.1152	-1.4023	-0.0036941	-0.820964	-1.10807	-0.04919	-0.86646	-1.15356	0	6	-0.757486
17025564	90632	LINC00473	long intergenic non-protein coding RNA 473	chr6	0.0827768	0.0501353	0.417645	1.08164	1.04899	1.4165	0.783111	0.75047	1.11798	6	0	0.749917
16679773	81466	OR2L5	olfactory receptor family 2 subfamily L member 5	chr1	1.00586	1.35192	1.20146	0.395494	0.741555	0.591095	0.289593	0.635654	0.485193	6	0	0.744202
16981168	2713	GK3P	glycerol kinase 3 pseudogene	chr4	1.04272	0.735126	0.496148	1.07183	0.764242	0.525263	0.969933	0.662344	0.423365	6	0	0.743441
16832880	55803	ADAP2	ArfGAP with dual PH domains 2	chr17	0.872296	1.00169	1.78936	0.560756	0.690154	1.47783	-0.270435	-0.141037	0.646633	6	0	0.736361
16779006	10161	LPAR6	lysophosphatidic acid receptor 6	chr13	-1.37019	-1.60125	-0.317445	-1.0483	-1.27936	0.0044413	-0.608088	-0.83915	0.444656	0	6	-0.734966
17002278	1879	EBF1	early B-cell factor 1	chr5	-1.20626	-1.23975	-0.943139	-0.854436	-0.887924	-0.591313	-0.368088	-0.401577	-0.104965	0	6	-0.73305
17118003	100133039	LOC100133039	uncharacterized LOC100133039	chr3	1.02053	0.917095	-0.0526239	1.24392	1.14048	0.170761	1.0862	0.982763	0.0130444	6	0	0.724686
17056098	3198	HOXA1	homeobox A1	chr7	0.955744	1.00572	0.719964	0.297851	0.347825	0.0620712	1.08874	1.13871	0.852957	6	0	0.718842
16922495	874	CBR3	carbonyl reductase 3	chr21	0.630596	0.888916	0.941147	0.746245	1.00457	1.0568	0.209317	0.467638	0.519869	6	0	0.718343
16924320	246312	C21orf91-OT1	C21orf91 overlapping transcript 1	chr21	-0.359813	-0.977967	-1.12588	-0.086329	-0.704483	-0.852394	-0.32236	-0.940514	-1.08842	0	6	-0.717574
16809596	5873	RAB27A	RAB27A, member RAS oncogene family	chr15	0.63058	1.00223	0.712	0.84383	1.21548	0.92525	0.211804	0.583455	0.293224	6	0	0.713095
16696348	105371611	LOC105371611	uncharacterized LOC105371611	chr1	-0.848144	-0.956683	-0.592532	-0.120516	-0.229055	0.135096	-1.29134	-1.39988	-1.03573	0	6	-0.70431
16914449	958	CD40	CD40 molecule	chr20	-0.597314	-1.23163	-0.992628	-0.692556	-1.32688	-1.08787	0.214831	-0.41949	-0.180483	0	6	-0.701558
17014257	84624	FNDC1	fibronectin type III domain containing 1	chr6	-0.401797	-0.740489	-0.244699	-0.825741	-1.16443	-0.668644	-0.686159	-1.02485	-0.529061	0	6	-0.698431
16709128	1847	DUSP5	dual specificity phosphatase 5	chr10	0.959402	0.713452	0.656748	1.13788	0.891925	0.835221	0.545128	0.299178	0.242474	6	0	0.697934
16745581	100616319	MIR4493	microRNA 4493	chr11	1.05784	0.862135	0.461776	0.811029	0.615321	0.214963	0.987832	0.792124	0.391765	6	0	0.68831
17111114	494197	SPANXN5	SPANX family member N5	chrX	0	-0.999277	-1.04208	-0.0031444	-1.00242	-1.04522	-0.0194959	-1.01877	-1.06157	0	6	-0.687998
16812746	646	BNC1	basonuclin 1	chr15	0.0536864	0.656284	-0.428631	1.26703	1.86962	0.784708	0.617316	1.21991	0.134999	6	0	0.686103
17096423	55363	HEMGN	hemogen	chr9	-0.231573	-0.877415	-0.954647	-0.226378	-0.87222	-0.949452	-0.227644	-0.873485	-0.950717	0	6	-0.684837
16985242	100132916	FAM159B	family with sequence similarity 159 member B	chr5	-0.693496	-1.0642	-0.852837	-0.527577	-0.898285	-0.686917	-0.30014	-0.670849	-0.459481	0	6	-0.683754
16990284	56128	PCDHB8	protocadherin beta 8	chr5	0.234429	0.0926094	0.265322	-0.631447	-0.773267	-0.600554	-1.5396	-1.68142	-1.5087	0	6	-0.682514
16909777	79781	IQCA1	IQ motif containing with AAA domain 1	chr2	-0.981485	-1.42836	-0.118654	-0.650293	-1.09717	0.212539	-0.824777	-1.27165	0.0380545	0	6	-0.680199
17007543	3710	ITPR3	inositol 1,4,5-trisphosphate receptor type 3	chr6	-0.161635	0.08399	0.0003076	0.715714	0.961339	0.877657	1.0513	1.29693	1.21324	6	0	0.670982
16985217	285671	RNF180	ring finger protein 180	chr5	-0.693399	-1.27223	-0.142513	-0.640342	-1.21917	-0.0894568	-0.643337	-1.22217	-0.0924518	0	6	-0.668342
16764975	121391	KRT74	keratin 74	chr12	-0.76556	-0.399	-0.491243	-0.879369	-0.512809	-0.605052	-0.99751	-0.63095	-0.723193	0	6	-0.667187
16688212	406893	MIR101-1	microRNA 101-1	chr1	0.796782	0.910286	0.777311	0.688133	0.801638	0.668662	0.419315	0.53282	0.399844	6	0	0.666088
16746954	101930162	LOC101930162	uncharacterized LOC101930162	chr12	-0.30956	0.0337233	-0.330257	-0.972453	-0.62917	-0.99315	-1.02479	-0.681505	-1.04548	0	6	-0.661405
16847711	2688	GH1	growth hormone 1	chr17	-0.836019	-0.752809	-0.241657	-0.868261	-0.785051	-0.273899	-0.95387	-0.87066	-0.359508	0	6	-0.660193
16982083	643036	SLED1	proteoglycan 3 pseudogene	chr4	0.499713	0.96463	0.938685	0.295064	0.75998	0.734036	0.257543	0.722459	0.696514	6	0	0.652069
16876019	79818	ZNF552	zinc finger protein 552	chr19	-0.666741	-0.832539	-0.87686	-0.388387	-0.554185	-0.598506	-0.517392	-0.68319	-0.72751	0	6	-0.649479
16932702	113691	TUBA3FP	tubulin alpha 3f pseudogene	chr22	-0.264348	-0.688986	0.109246	-0.998123	-1.42276	-0.624529	-0.628116	-1.05275	-0.254522	0	6	-0.64721
16898403	200734	SPRED2	sprouty related EVH1 domain containing 2	chr2	0.761387	0.92505	0.46863	0.61966	0.783323	0.326903	0.684001	0.847664	0.391243	6	0	0.645318
16831947	51030	TVP23B	trans-golgi network vesicle protein 23 homolog B (S. cerevisiae)	chr17	1.4062	0.0775697	1.32527	1.02198	-0.306644	0.941055	0.90783	-0.420796	0.826902	6	0	0.642151
16883380	150590	C2orf15	chromosome 2 open reading frame 15	chr2	0.87021	0.642911	1.02548	0.653311	0.426011	0.808583	0.462037	0.234737	0.61731	6	0	0.637844
16892446	3635	INPP5D	inositol polyphosphate-5-phosphatase D	chr2	-0.945867	-0.842824	-1.20332	-1.11827	-1.01522	-1.37572	0.308356	0.411399	0.0509064	0	6	-0.636728
16844775	3880	KRT19	keratin 19	chr17	0.894075	1.24634	0.645287	0.979017	1.33128	0.73023	-0.0707831	0.281481	-0.31957	6	0	0.635262
16870916	101929144	LOC101929144	uncharacterized LOC101929144	chr19	0.812749	0.733778	0.119608	0.714613	0.635641	0.0214719	1.1419	1.06292	0.448754	6	0	0.632382
17008451	285852	TREML4	triggering receptor expressed on myeloid cells like 4	chr6	0.81309	0.776517	0.612902	0.588559	0.551986	0.388371	0.727448	0.690874	0.52726	6	0	0.630779
16847520	440452	TBC1D3P2	TBC1 domain family member 3 pseudogene 2	chr17	-1.13813	-1.01024	-0.423523	-0.80509	-0.677199	-0.09048	-0.784915	-0.657025	-0.0703053	0	6	-0.628546
16979213	133022	TRAM1L1	translocation associated membrane protein 1-like 1	chr4	-0.982396	-0.849052	-0.390555	-0.794291	-0.660948	-0.20245	-0.833629	-0.700285	-0.241787	0	6	-0.628377
16906352	1290	COL5A2	collagen type V alpha 2 chain	chr2	0.0851198	-0.219302	0.220042	-0.763411	-1.06783	-0.628489	-1.03038	-1.3348	-0.895458	0	6	-0.626057
16788404	442910	MIR345	microRNA 345	chr14	-0.711203	-0.605728	-0.818014	-0.503573	-0.398098	-0.610384	-0.651887	-0.546412	-0.758698	0	6	-0.622666
16805915	440225	NF1P2	neurofibromin 1 pseudogene 2	chr15	-0.412301	0.816008	0.64259	-0.365727	0.862582	0.689164	0.361194	1.5895	1.41609	6	0	0.622122
17049252	441272	SPDYE3	speedy/RINGO cell cycle regulator family member E3	chr7	0.892214	0.647124	0.0419077	0.983515	0.738426	0.133209	1.04684	0.801752	0.196535	6	0	0.609058
17065940	157773	C8orf48	chromosome 8 open reading frame 48	chr8	0.0402493	-0.0611251	0.23576	-1.13488	-1.23626	-0.939373	-0.819769	-0.921143	-0.624258	0	6	-0.606756
16782173	122704	MRPL52	mitochondrial ribosomal protein L52	chr14	0.669824	0.693805	0.86253	0.609232	0.633213	0.801939	0.308522	0.332503	0.501229	6	0	0.601422
16737707	105376662	LOC105376662	uncharacterized LOC105376662	chr11	-0.6861	-0.602325	-0.655949	-0.266383	-0.182608	-0.236232	-0.943885	-0.86011	-0.913735	0	6	-0.594147
16786587	2353	FOS	Fos proto-oncogene, AP-1 transcription factor subunit	chr14	-0.899336	-0.743285	-0.309219	1.25379	1.40984	1.8439	0.679612	0.835663	1.26973	6	2	0.59341
16819257	4496	MT1H	metallothionein 1H	chr16	-0.157016	-0.819257	-1.01698	-0.118154	-0.780396	-0.978115	0.0261574	-0.636084	-0.833803	0	6	-0.590405
16922049	642976	GRIK1-AS1	GRIK1 antisense RNA 1	chr21	0.600644	0.609601	0.799877	0.230667	0.239624	0.4299	0.728117	0.737074	0.92735	6	0	0.589206
16724861	710	SERPING1	serpin family G member 1	chr11	-0.668027	-0.994623	-0.064288	-0.725711	-1.05231	-0.121972	-0.636845	-0.963441	-0.0331057	0	6	-0.58448
16848548	283982	LINC00469	long intergenic non-protein coding RNA 469	chr17	0.680515	0.820688	0.699238	0.623435	0.763608	0.642158	0.279728	0.4199	0.298451	6	0	0.580858
17086496	1612	DAPK1	death associated protein kinase 1	chr9	-0.700822	-0.626289	-0.667573	-0.978725	-0.904192	-0.945476	-0.167575	-0.093042	-0.134326	0	6	-0.57978
16990461, 17123936, 17124082, 17124084	101926941	LOC101926941	uncharacterized LOC101926941	chr5	0.711048	0.652981	0.651851	0.247948	0.189882	0.188751	0.883003	0.824937	0.823806	6	0	0.574912
16819229	4498	MT1JP	metallothionein 1J, pseudogene	chr16	-0.616182	-0.684067	0.0031056	-0.963922	-1.03181	-0.344635	-0.676145	-0.74403	-0.0568574	0	6	-0.568282
16687352	7804	LRP8	LDL receptor related protein 8	chr1	0.250407	0.200722	0.252183	0.736555	0.68687	0.738331	0.749719	0.700034	0.751495	6	0	0.562924
16851699	105372045	LOC105372045	uncharacterized LOC105372045	chr18	-0.945741	-0.834713	0.532822	-1.37494	-1.26391	0.103623	-0.955891	-0.844864	0.522671	0	6	-0.562327
16707260	643529	LINC00865	long intergenic non-protein coding RNA 865	chr10	-0.843277	-0.795651	-0.847105	-0.644112	-0.596486	-0.64794	-0.223775	-0.176149	-0.227603	0	6	-0.555789
16988228	644100	ARL14EPL	ADP ribosylation factor like GTPase 14 effector protein like	chr5	-0.0214041	0.237938	0.0716721	0.670113	0.929455	0.763189	0.653583	0.912924	0.746659	6	0	0.55157
17096631	54534	MRPL50	mitochondrial ribosomal protein L50	chr9	-0.899088	-0.913474	-1.04534	-0.622999	-0.637384	-0.769247	0.0339258	0.0195405	-0.112322	0	6	-0.549598
17005838	100507173	LINC01012	long intergenic non-protein coding RNA 1012	chr6	0.210292	0.122552	0.313585	-1.04018	-1.12792	-0.936886	-0.833608	-0.921348	-0.730316	0	6	-0.549314
17005211, 17125810	693125	MIR548A1	microRNA 548a-1	chr6	-0.989037	-0.940696	0.0913269	-1.00787	-0.959524	0.0724987	-0.731522	-0.683181	0.348842	0	6	-0.53324
17092901	1030	CDKN2B	cyclin dependent kinase inhibitor 2B	chr9	0.543715	0.352078	0.49173	-0.764731	-0.956368	-0.816716	-1.10684	-1.29848	-1.15882	0	6	-0.523825
16925798	114041	B3GALT5-AS1	B3GALT5 antisense RNA 1	chr21	1.00514	0.760473	0.811146	0.887269	0.642598	0.693271	0.0998808	-0.14479	-0.0941171	6	0	0.517875
17016509	8356	HIST1H3J	histone cluster 1 H3 family member j	chr6	0.0583362	-0.258613	-0.271866	1.01972	0.702766	0.689513	1.12218	0.805231	0.791977	6	0	0.517693
16706518	143244	EIF5AL1	eukaryotic translation initiation factor 5A-like 1	chr10	0.804656	0.0936373	0.646034	0.822863	0.111844	0.664241	0.753867	0.042848	0.595245	6	0	0.503915
17107855	55879	GABRQ	gamma-aminobutyric acid type A receptor theta subunit	chrX	-0.70564	-0.772254	0.736963	-0.800402	-0.867016	0.642201	-1.37962	-1.44624	0.0629818	2	6	-0.503225
17087028	100132077	LOC100132077	uncharacterized LOC100132077	chr9	-0.738903	-0.726893	-0.867843	-0.626924	-0.614914	-0.755864	0.0098845	0.0218947	-0.119055	0	6	-0.490957
17125850	100302138	MIR1292	microRNA 1292	chr20	1.06419	-0.404038	1.21283	0.821652	-0.646572	0.970299	0.903973	-0.564251	1.05262	6	1	0.490078
16780111	104355140	LINC00375	long intergenic non-protein coding RNA 375	chr13	0.88841	0.683524	-0.353814	1.15787	0.952983	-0.0843555	0.847741	0.642855	-0.394484	6	0	0.482303
16829085	8140	SLC7A5	solute carrier family 7 member 5	chr16	1.08192	-0.109788	1.26564	0.70076	-0.490948	0.884482	0.630517	-0.561191	0.814239	6	0	0.468404
16794263	56936	CCDC177	coiled-coil domain containing 177	chr14	-0.401074	0.113775	-0.416902	0.674877	1.18973	0.659049	0.606711	1.12156	0.590883	6	0	0.459845
16743207	399940	TRIM51EP	tripartite motif-containing 51E, pseudogene	chr11	-0.364111	1.01124	0.77776	-0.418509	0.956841	0.723363	-0.454124	0.921226	0.687747	6	0	0.426826
16896561	1545	CYP1B1	cytochrome P450 family 1 subfamily B member 1	chr2	0.69325	0.661381	0.944986	0.888569	0.8567	1.1403	-0.806851	-0.838719	-0.555115	6	2	0.331612
16666485	10964	IFI44L	interferon induced protein 44 like	chr1	-1.10113	-0.822258	-0.834685	0.657265	0.936135	0.923708	-0.941747	-0.662878	-0.675305	3	6	-0.280099
16692334	100289211	LINC00624	long intergenic non-protein coding RNA 624	chr1	-0.672039	-0.662415	-0.751271	1.71181	1.72144	1.63258	-0.63851	-0.628886	-0.717742	3	6	0.110553
16911261	650	BMP2	bone morphogenetic protein 2	chr20	1.23308	-1.89051	2.51411	-1.5665	-4.6901	-0.285471	-1.23945	-4.36304	0.0415821	2	5	-1.13848
16990294	56126	PCDHB10	protocadherin beta 10	chr5	-0.489512	-1.07147	0.651889	-1.6963	-2.27826	-0.5549	-1.66129	-2.24325	-0.519886	1	5	-1.09589
17080786	693130	MIR548D1	microRNA 548d-1	chr8	1.25878	2.27078	0.494976	0.54405	1.55605	-0.21975	1.0751	2.0871	0.311302	5	0	1.04204
16779667	5101	PCDH9	protocadherin 9	chr13	-0.539731	-1.49321	0.658659	-0.987735	-1.94121	0.210655	-1.52717	-2.48064	-0.32878	1	5	-0.936574
16984612	3670	ISL1	ISL LIM homeobox 1	chr5	-1.221	-1.96482	-1.06623	-0.459821	-1.20365	-0.30505	-0.424701	-1.16853	-0.26993	0	5	-0.898192
17080516	5168	ENPP2	ectonucleotide pyrophosphatase/phosphodiesterase 2	chr8	-2.04434	-0.431417	-2.34319	-1.60632	0.0066001	-1.90517	-0.324416	1.28851	-0.623263	1	5	-0.887001
17075448	8793	TNFRSF10D	TNF receptor superfamily member 10d	chr8	0.131704	-1.42604	0.555462	-1.04774	-2.60549	-0.623981	-0.523333	-2.08108	-0.0995755	0	5	-0.857786
16990321	56122	PCDHB14	protocadherin beta 14	chr5	-0.332058	-0.64216	0.559607	-1.28622	-1.59632	-0.394554	-1.44656	-1.75666	-0.554898	0	5	-0.827758
16972420	100422849	MIR548T	microRNA 548t	chr4	-1.1327	-2.11056	-0.522932	0.16141	-0.816441	0.771182	-1.14024	-2.11809	-0.530467	1	5	-0.826537
16671874	23208	SYT11	synaptotagmin 11	chr1	0.322626	1.20237	-0.008893	1.18326	2.06301	0.851741	0.41785	1.2976	0.0863312	5	0	0.823989
16979182	64579	NDST4	N-deacetylase and N-sulfotransferase 4	chr4	0.04867	-0.981671	-0.14661	0.0878113	-0.94253	-0.107469	-1.36942	-2.39976	-1.5647	0	5	-0.819519
16747661	406985	MIR200C	microRNA 200c	chr12	-1.16089	-0.563362	-0.206492	-1.53919	-0.941665	-0.584795	-1.29792	-0.700395	-0.343525	0	5	-0.815359
16712996	119180	LYZL2	lysozyme like 2	chr10	0.548063	1.05486	1.23323	1.01704	1.52384	1.70221	-0.318715	0.18808	0.366453	5	0	0.812785
17045325	11281	POU6F2	POU class 6 homeobox 2	chr7	-0.78451	-1.88088	-0.242555	-0.789634	-1.886	-0.247678	-0.277643	-1.37401	0.264313	0	5	-0.802067
16988906	337876	CHSY3	chondroitin sulfate synthase 3	chr5	-1.20818	-1.97128	-1.1188	-0.066714	-0.829809	0.022669	-0.450956	-1.21405	-0.361573	0	5	-0.799854
16990331	56121	PCDHB15	protocadherin beta 15	chr5	-0.236489	-0.503164	0.50405	-1.39731	-1.66399	-0.656775	-1.20818	-1.47486	-0.467646	0	5	-0.789374
16917373	23767	FLRT3	fibronectin leucine rich transmembrane protein 3	chr20	-1.72252	-1.49431	-1.35377	-0.589999	-0.361791	-0.221249	-0.644304	-0.416096	-0.275554	0	5	-0.786622
16869922	388514	CYP4F24P	cytochrome P450 family 4 subfamily F member 24, pseudogene	chr19	0.280524	0.285406	0.607354	0.467666	0.472548	0.794495	1.27975	1.28464	1.60658	5	0	0.786552
16900201	729171	ANKRD20A8P	ankyrin repeat domain 20 family member A8, pseudogene	chr2	1.94043	1.85583	1.28464	0.252401	0.167798	-0.40339	0.892114	0.807512	0.236324	5	0	0.781519
16767324	100379132	SNORA70G	small nucleolar RNA, H/ACA box 70G	chr12	0.748922	2.45348	0.314182	-0.290206	1.41435	-0.724946	0.615613	2.32017	0.180874	5	1	0.781382
17095566, 17095582	53358	SHC3	SHC adaptor protein 3	chr9	0.334622	0.33385	0.0933429	0.812328	0.811556	0.571049	1.43524	1.43447	1.19396	5	0	0.780046
16689312	2635	GBP3	guanylate binding protein 3	chr1	0.126925	1.13549	-0.213145	0.942292	1.95086	0.602222	0.50493	1.5135	0.16486	5	0	0.747548
17108528	8263	F8A1	coagulation factor VIII-associated 1	chrX	-1.7312	1.28299	-2.35078	0.614843	3.62903	-0.0047413	0.939555	3.95374	0.31997	5	2	0.739267
16933281	100996404	LOC100996404	uncharacterized LOC100996404	chr22	-0.814464	-1.63242	-0.713491	-0.273792	-1.09174	-0.17282	-0.400174	-1.21813	-0.299201	0	5	-0.735136
17118388	100129999	LOC100129999	uncharacterized LOC100129999	chr9	0.10692	1.11	0.235759	0.598544	1.60162	0.727383	0.36133	1.36441	0.490169	5	0	0.732903
16865782	729974	RFPL4AL1	ret finger protein like 4A like 1	chr19	1.28082	0.231072	0.832465	1.55663	0.506881	1.10827	0.828745	-0.221	0.380393	5	0	0.722697
17103263	6756	SSX1	SSX family member 1	chrX	0.0960497	-0.0786741	0.821972	1.21315	1.03842	1.93907	0.302737	0.128013	1.02866	5	0	0.721044
16807450	359821	MRPL42P5	mitochondrial ribosomal protein L42 pseudogene 5	chr15	0.650003	1.24732	0.222353	0.458851	1.05616	0.0312008	0.852157	1.44947	0.424507	5	0	0.710225
16906061	100302172	MIR1258	microRNA 1258	chr2	-0.982904	-1.23642	-1.61447	-0.127619	-0.381138	-0.759184	-0.127541	-0.38106	-0.759106	0	5	-0.707716
16776317	728192	LINC00460	long intergenic non-protein coding RNA 460	chr13	1.16011	2.24144	1.25472	0.151525	1.23285	0.246134	-0.371858	0.709469	-0.277248	5	0	0.705239
17058301	105375345	LOC105375345	uncharacterized LOC105375345	chr7	-0.902579	-0.686884	-0.249624	-1.55231	-1.33661	-0.899352	-0.523631	-0.307935	0.129324	0	5	-0.703289
17085760	256691	MAMDC2	MAM domain containing 2	chr9	0.801768	0.556532	1.05134	0.776929	0.531693	1.0265	0.526078	0.280842	0.77565	5	0	0.703037
16860266	57615	ZNF492	zinc finger protein 492	chr19	0.134914	2.3337	2.51981	-0.842453	1.35634	1.54245	-1.79335	0.405438	0.591549	5	2	0.694266
17012087	222553	SLC35F1	solute carrier family 35 member F1	chr6	-1.91126	-3.61658	-0.611196	0.705862	-0.999454	2.00593	-0.455849	-2.16116	0.844217	3	5	-0.688833
17094082	347252	IGFBPL1	insulin like growth factor binding protein like 1	chr9	-0.167118	-1.66787	-0.996215	-0.194102	-1.69485	-1.0232	0.633174	-0.867579	-0.195924	1	5	-0.685965
16990329	84054	PCDHB19P	protocadherin beta 19 pseudogene	chr5	-0.50733	-0.341564	0.0959177	-1.11609	-0.95032	-0.512839	-1.2005	-1.03473	-0.59725	0	5	-0.684967
16852074	100422857	MIR4318	microRNA 4318	chr18	-0.0879655	-1.08585	-0.13953	-0.256655	-1.25454	-0.30822	-0.641686	-1.63957	-0.69325	0	5	-0.678586
16841980	693120	MIR33B	microRNA 33b	chr17	0.719325	1.49851	0.690481	0.484198	1.26338	0.455354	0.0787845	0.857966	0.0499399	5	0	0.677548
16763968	677794	SNORA2B	small nucleolar RNA, H/ACA box 2B	chr12	-0.959666	-0.863548	-0.274428	-1.73555	-1.63943	-1.05031	-0.10576	-0.0096423	0.579478	0	5	-0.673206
16724728	81309	OR4C15	olfactory receptor family 4 subfamily C member 15	chr11	0.271458	-0.727785	-0.0618998	-0.238475	-1.23772	-0.571832	-0.718764	-1.71801	-1.05212	0	5	-0.672794
16692614	653604	HIST2H3D	histone cluster 2 H3 family member d	chr1	0.322975	0.0188068	0.647051	1.13497	0.830797	1.45904	0.539229	0.23506	0.863304	5	0	0.672359
17117581	100128816	LOC100128816	ACAH3104	chr12	0.0940085	0.835284	0.407827	0.467315	1.20859	0.781133	0.391121	1.1324	0.704939	5	0	0.669179
17001757	134466	ZNF300P1	zinc finger protein 300 pseudogene 1	chr5	-0.340001	-1.12113	-1.30318	0.259234	-0.521894	-0.703946	-0.170766	-0.951894	-1.13395	0	5	-0.66528
16761495	50839	TAS2R10	taste 2 receptor member 10	chr12	-1.99559	-1.11954	-2.18337	0.0342461	0.910295	-0.153534	-0.721355	0.154694	-0.909135	1	5	-0.66481
17069431	102724612	LOC102724612	uncharacterized LOC102724612	chr8	-0.994917	-1.18488	-0.616358	-0.893586	-1.08355	-0.515026	-0.291142	-0.481106	0.0874174	0	5	-0.663683
16682278	284729	ESPNP	espin pseudogene	chr1	-0.385612	-1.37287	-0.877359	0.0988494	-0.888408	-0.392898	-0.219904	-1.20716	-0.711651	0	5	-0.66189
16735865	105376548	LOC105376548	uncharacterized LOC105376548	chr11	-0.943274	-0.479403	-1.35298	-0.613905	-0.150034	-1.02361	-0.475604	-0.0117326	-0.88531	0	5	-0.659539
16934029	50487	PLA2G3	phospholipase A2 group III	chr22	0.54096	0.337008	0.0065115	1.12138	0.917429	0.586933	1.04855	0.844596	0.514099	5	0	0.657496
16991700	105377684	LOC105377684	uncharacterized LOC105377684	chr5	-0.397552	-1.68687	-0.678896	-0.361437	-1.65075	-0.642781	0.36475	-0.924564	0.0834059	0	5	-0.654965
17112849	158931	TCEAL6	transcription elongation factor A like 6	chrX	-0.199052	-0.323056	-0.93084	-0.14655	-0.270554	-0.878338	-0.760096	-0.8841	-1.49188	0	5	-0.65383
16679805	401992	OR2T2	olfactory receptor family 2 subfamily T member 2	chr1	1.51677	1.22945	1.14497	0.225162	-0.0621625	-0.146642	0.876523	0.589198	0.504718	5	0	0.653109
16864565	100126781	SNAR-F	small ILF3/NF90-associated RNA F	chr19	-0.920367	-1.42792	-0.703677	-0.330782	-0.838333	-0.114091	-0.416677	-0.924228	-0.199987	0	5	-0.652896
16808997	196951	FAM227B	family with sequence similarity 227 member B	chr15	-0.340984	-0.834595	0.16053	-1.01132	-1.50493	-0.509804	-0.610598	-1.10421	-0.109083	0	5	-0.651666
17123102, 17123132	105379551	LOC105379551	uncharacterized LOC105379551	chr22	0.847631	1.33681	0.939454	0.0967179	0.585895	0.188542	0.420717	0.909894	0.51254	5	0	0.648689
16955880	105377125	LOC105377125	uncharacterized LOC105377125	chr3	-0.307205	-0.954088	-0.480446	-0.826115	-1.473	-0.999357	0.0076818	-0.639201	-0.16556	0	5	-0.648588
17118068	728488	LOC728488	POM121 membrane glycoprotein (rat) pseudogene	chr5	1.69024	0.442224	1.11714	1.26276	0.0147356	0.689652	0.808765	-0.439255	0.235661	5	0	0.64688
16913617, 17119272	100616190	MIR548O2	microRNA 548o-2	chr20	-1.02942	-0.539332	-2.09103	0.408047	0.898136	-0.653566	-0.736821	-0.246732	-1.79843	1	5	-0.64324
16669566, 16670197	101954272	RNVU1-3	RNA, variant U1 small nuclear 3	chr1	0.644725	-0.622639	0.760937	2.2577	0.990341	2.37392	0.173019	-1.09435	0.289231	5	2	0.641432
17120156, 17120278	101060632	LOC101060632	uncharacterized gene LOC101060632	chr1	-0.946987	-0.198956	0.11015	-1.00019	-0.252161	0.0569446	-1.78118	-1.03315	-0.724046	0	5	-0.641065
17000525	26045	LRRTM2	leucine rich repeat transmembrane neuronal 2	chr5	-1.19366	-0.348438	-0.68908	-1.42373	-0.578499	-0.919141	-0.653573	0.191654	-0.148988	0	5	-0.640384
16904667	6335	SCN9A	sodium voltage-gated channel alpha subunit 9	chr2	-1.22226	-1.63059	-0.998652	-0.22695	-0.635275	-0.0033377	-0.285976	-0.694301	-0.0623636	0	5	-0.639968
16789207	677811	SNORA28	small nucleolar RNA, H/ACA box 28	chr14	-0.0610303	0.758715	0.259771	0.485232	1.30498	0.806033	0.353919	1.17366	0.67472	5	0	0.639556
16669161	100302117	MIR320B1	microRNA 320b-1	chr1	0.0874757	-1.38422	0.0056649	0.158689	-1.313	0.0768781	-0.607758	-2.07945	-0.689569	0	5	-0.638365
16703036, 17117463	84898	PLXDC2	plexin domain containing 2	chr10	-2.33743	-3.41737	-1.37902	0.296631	-0.783309	1.25504	0.24817	-0.83177	1.20658	2	5	-0.638051
16843309	6346	CCL1	C-C motif chemokine ligand 1	chr17	-1.42665	-0.946113	-0.75297	-0.943575	-0.463035	-0.269893	-0.694778	-0.214238	-0.0210955	0	5	-0.636928
16842431	105371582	LOC105371582	uncharacterized LOC105371582	chr17	-0.328416	-1.16281	-0.291583	-0.647286	-1.48168	-0.610453	-0.135922	-0.970313	-0.0990888	0	5	-0.636394
16932928	23532	PRAME	preferentially expressed antigen in melanoma	chr22	-0.32756	-1.21261	0.800262	-0.656998	-1.54205	0.470824	-1.15326	-2.03832	-0.0254426	1	5	-0.631684
16961056	165679	SPTSSB	serine palmitoyltransferase small subunit B	chr3	0.365028	0.675454	0.497656	0.563162	0.873587	0.695789	0.520897	0.831322	0.653524	5	0	0.630713
16874339	6237	RRAS	related RAS viral (r-ras) oncogene homolog	chr19	-0.26644	-0.946356	0.158774	-1.1455	-1.82542	-0.720287	-0.224015	-0.903931	0.201199	0	5	-0.630219
16667760	1901	S1PR1	sphingosine-1-phosphate receptor 1	chr1	-0.306806	-1.10896	-0.360602	-0.0170464	-0.8192	-0.0708426	-0.703642	-1.5058	-0.757439	0	5	-0.627815
16917262	101929486	LOC101929486	uncharacterized LOC101929486	chr20	1.05063	2.22297	1.00618	-0.0829498	1.0894	-0.127399	-0.214671	0.957675	-0.25912	5	0	0.626967
16964973	650293	LOC650293	seven transmembrane helix receptor	chr4	-0.525709	-1.08719	0	-0.661516	-1.223	-0.135807	-0.657801	-1.21928	-0.132092	0	5	-0.626934
16915712	28231	SLCO4A1	solute carrier organic anion transporter family member 4A1	chr20	0.778856	0.334169	1.1554	0.520464	0.0757768	0.89701	0.64524	0.200554	1.02179	5	0	0.625473
17100350	389816	LRRC26	leucine rich repeat containing 26	chr9	-0.27844	0.912394	-0.51898	-0.137816	1.05302	-0.378356	1.34035	2.53118	1.09981	5	0	0.624795
16779661, 17118918	100616302	MIR548X2	microRNA 548x-2	chr13	0.693806	0.456835	0.677571	1.19018	0.953207	1.17394	0.238583	0.0016111	0.222347	5	0	0.62312
17076318	6770	STAR	steroidogenic acute regulatory protein	chr8	-0.282045	-0.835812	-0.130443	-0.097883	-0.65165	0.0537183	-1.07717	-1.63093	-0.925564	0	5	-0.619753
17113346	91851	CHRDL1	chordin like 1	chrX	-1.5526	-1.56518	-0.810425	-0.112819	-0.1254	0.629359	-0.921228	-0.93381	-0.17905	1	5	-0.619018
16677254	692157	SNORA16B	small nucleolar RNA, H/ACA box 16B	chr1	0.220916	1.26773	0.182382	0.845533	1.89234	0.806999	-0.229062	0.817747	-0.267597	5	0	0.615221
16868478	100996288	LOC100996288	uncharacterized LOC100996288	chr19	1.35395	0.944847	0.320751	0.706469	0.297367	-0.326729	1.22712	0.818019	0.193923	5	0	0.61508
17046422	730291	ZNF735	zinc finger protein 735	chr7	0.0008898	0.96784	0.630701	0.950056	1.91701	1.57987	-0.705134	0.261816	-0.0753231	5	1	0.614191
16975460	101410542	UCHL1-AS1	UCHL1 antisense RNA 1 (head to head)	chr4	1.08914	0.480886	0.542288	0.618887	0.0106305	0.072032	1.28212	0.673866	0.735267	5	0	0.61168
16660038	51702	PADI3	peptidyl arginine deiminase 3	chr1	0.0321587	0.303812	0.355999	0.496527	0.76818	0.820367	0.708541	0.980195	1.03238	5	0	0.610907
16979114	442895	MIR302C	microRNA 302c	chr4	0.363254	0.923701	0.661618	-0.19755	0.362897	0.100814	0.807726	1.36817	1.10609	5	0	0.610747
16793684	105370527	LOC105370527	uncharacterized LOC105370527	chr14	-0.569966	-1.29079	-0.867834	-0.339417	-1.06024	-0.637285	0.100906	-0.619919	-0.196962	0	5	-0.609057
17052910	442361	OR2A2	olfactory receptor family 2 subfamily A member 2	chr7	-0.4325	-0.410084	-0.512018	-0.601953	-0.579537	-0.681471	-0.734217	-0.711801	-0.813735	0	5	-0.608591
17118656	100616156	MIR1273F	microRNA 1273f	chr1	-0.90686	-0.847493	-1.50049	-0.0238669	0.0354997	-0.617497	-0.360508	-0.301142	-0.954139	0	5	-0.6085
17060090	4951	OCM2	oncomodulin 2	chr7	1.02267	0.30539	0.317921	0.887885	0.170606	0.183138	1.33559	0.618307	0.630838	5	0	0.608038
16810011	100313886	MIR2116	microRNA 2116	chr15	-0.829666	-0.906254	-0.620761	-0.673842	-0.75043	-0.464937	-0.451872	-0.52846	-0.242967	0	5	-0.607688
16791535	103695363	FOXG1-AS1	FOXG1 antisense RNA 1 (head to head)	chr14	0.536721	0.711886	0.871033	0.114693	0.289858	0.449006	0.65635	0.831515	0.990663	5	0	0.605747
16942743	6092	ROBO2	roundabout guidance receptor 2	chr3	-0.328711	-1.00363	-0.30389	-0.742081	-1.417	-0.71726	-0.0942987	-0.769223	-0.0694777	0	5	-0.605064
17109498	100874004	PPEF1-AS1	PPEF1 antisense RNA 1	chrX	-0.131839	-0.732411	-0.216669	-0.883198	-1.48377	-0.968028	-0.110045	-0.710617	-0.194875	0	5	-0.603495
17107425	645188	LOC645188	uncharacterized LOC645188	chrX	-0.445814	-0.646347	-0.295686	-0.709459	-0.909992	-0.559331	-0.597835	-0.798368	-0.447707	0	5	-0.601171
16768097	105369874	LOC105369874	uncharacterized LOC105369874	chr12	-0.429273	-0.835756	-0.715176	-0.259503	-0.665986	-0.545406	-0.41863	-0.825113	-0.704533	0	5	-0.599931
16708796	9118	INA	internexin neuronal intermediate filament protein alpha	chr10	-0.455061	-0.751196	0.393501	-0.959082	-1.25522	-0.110521	-0.9369	-1.23304	-0.0883384	0	5	-0.599539
16884020	442038	SULT1C3	sulfotransferase family 1C member 3	chr2	-0.307876	-0.383316	-0.552265	-0.657778	-0.733218	-0.902167	-0.510037	-0.585477	-0.754426	0	5	-0.598507
17016379	8347	HIST1H2BC	histone cluster 1 H2B family member c	chr6	0.630885	0.3886	0.859605	1.01609	0.773801	1.24481	0.159672	-0.0826127	0.388393	5	0	0.597693
16964597	55351	STK32B	serine/threonine kinase 32B	chr4	0.0102733	-1.44579	-0.746295	0.400749	-1.05532	-0.35582	0.0097214	-1.44634	-0.746847	0	5	-0.597297
17102272	677773	SCARNA23	small Cajal body-specific RNA 23	chrX	-0.397784	0.710419	-0.993732	1.29968	2.40789	0.703734	0.365476	1.47368	-0.230472	5	1	0.59321
16798190	100033427	SNORD116-15	small nucleolar RNA, C/D box 116-15	chr15	0.499886	0.998183	-0.184334	0.801833	1.30013	0.117612	0.657561	1.15586	-0.0266595	5	0	0.591119
17094743	100507244	MAMDC2-AS1	MAMDC2 antisense RNA 1	chr9	-0.424452	-0.781421	-0.843168	-0.38606	-0.743029	-0.804776	-0.185698	-0.542667	-0.604414	0	5	-0.590632
17108912	100616373	MIR4770	microRNA 4770	chrX	0.751605	0.462827	0.57402	0.885305	0.596527	0.70772	0.60016	0.311383	0.422575	5	0	0.590236
16919879	64849	SLC13A3	solute carrier family 13 member 3	chr20	-1.01146	-1.29126	-0.250102	-0.497062	-0.776863	0.264294	-0.74369	-1.02349	0.0176656	0	5	-0.590218
16863124	341	APOC1	apolipoprotein C1	chr19	-0.2092	-0.488615	-0.307651	-0.630742	-0.910157	-0.729193	-0.550322	-0.829737	-0.648773	0	5	-0.589377
17102149	254158	CXorf58	chromosome X open reading frame 58	chrX	0.662532	0.540479	0.670849	0.26377	0.141717	0.272086	0.943447	0.821394	0.951763	5	0	0.585337
16790431	26533	OR10G3	olfactory receptor family 10 subfamily G member 3	chr14	0.838718	0.808217	0.463946	0.707267	0.676766	0.332494	0.611238	0.580737	0.236466	5	0	0.583983
16974049	5522	PPP2R2C	protein phosphatase 2 regulatory subunit Bgamma	chr4	0.666121	0.42055	1.10333	0.865901	0.620331	1.30311	0.026765	-0.218805	0.463973	5	0	0.583475
17005862	8357	HIST1H3H	histone cluster 1 H3 family member h	chr6	-0.458534	-0.26037	-0.966809	1.54785	1.74602	1.03958	0.962234	1.1604	0.453958	5	1	0.580481
16743912	114769	CARD16	caspase recruitment domain family member 16	chr11	-0.621962	-1.28825	-0.615294	-0.238598	-0.904884	-0.231929	-0.219297	-0.885583	-0.212628	0	5	-0.579825
16706321, 17120398, 17120400	253264	ZNF503-AS1	ZNF503 antisense RNA 1	chr10	0.397921	0.0985816	-0.0225507	0.918916	0.619577	0.498445	1.14088	0.841538	0.720405	5	0	0.579301
16990292	56127	PCDHB9	protocadherin beta 9	chr5	0.146668	-0.524805	0.168524	-0.631118	-1.30259	-0.609262	-0.599058	-1.27053	-0.577201	0	5	-0.577708
17110032	158724	FAM47A	family with sequence similarity 47 member A	chrX	-0.641152	-0.201405	-0.220101	-0.905	-0.465253	-0.483949	-1.04548	-0.605733	-0.624428	0	5	-0.576945
16668874	105378912	HP08777	uncharacterized HP08777	chr1	-0.538876	0.180353	-0.364686	0.845132	1.56436	1.01932	0.526122	1.24535	0.700312	5	0	0.575265
16658752	116362	RBP7	retinol binding protein 7	chr1	0.333689	0.617411	1.00065	0.800292	1.08401	1.46725	-0.361879	-0.0781575	0.305083	5	0	0.574262
16743764	4322	MMP13	matrix metallopeptidase 13	chr11	1.14779	0.193659	1.36972	1.57758	0.623447	1.79951	-0.272446	-1.22658	-0.0505164	5	1	0.573574
16977409	693160	MIR575	microRNA 575	chr4	0.748956	1.24781	0.121152	0.757604	1.25646	0.129801	0.339746	0.8386	-0.288058	5	0	0.572452
16841634	374286	CDRT1	CMT1A duplicated region transcript 1	chr17	0.382131	0.134361	0.31578	-0.5392	-0.78697	-0.605551	-1.2457	-1.49347	-1.31206	0	5	-0.572298
16663129	407034	MIR30E	microRNA 30e	chr1	0.750223	1.24135	0.629844	0.481058	0.97219	0.360679	0.110775	0.601907	-0.0096044	5	0	0.570936
16731217	56158	TEX12	testis expressed 12	chr11	-0.859858	-0.493604	-0.728769	-0.759756	-0.393501	-0.628667	-0.585989	-0.219735	-0.4549	0	5	-0.56942
17124124	105374951	LOC105374951	uncharacterized LOC105374951	chr6	-0.690238	-0.649536	-1.10096	-0.359764	-0.319061	-0.770482	-0.285352	-0.24465	-0.696071	0	5	-0.568457
16858555	7620	ZNF69	zinc finger protein 69	chr19	-0.588615	0.242045	-0.333891	-1.5523	-0.721636	-1.29757	-0.645024	0.185637	-0.3903	0	5	-0.56685
17086561	1518	CTSLP8	cathepsin L pseudogene 8	chr9	-0.453118	-0.656963	0.497097	-0.391907	-0.595752	0.558308	-1.59958	-1.80343	-0.649368	0	5	-0.56608
17103230	389852	SPACA5	sperm acrosome associated 5	chrX	0.927511	0.744645	0.374257	0.273982	0.0911161	-0.279272	1.22903	1.04616	0.675773	5	0	0.5648
16888009	102724224	LINC01117	long intergenic non-protein coding RNA 1117	chr2	0.0127209	-0.373794	-0.438404	-0.646279	-1.03279	-1.0974	-0.21041	-0.596924	-0.661535	0	5	-0.560536
16995848	6414	SELENOP	selenoprotein P	chr5	-0.683298	-0.391372	0.261824	-0.896927	-0.605001	0.0481953	-1.33631	-1.04438	-0.391184	0	5	-0.559828
16709268	51703	ACSL5	acyl-CoA synthetase long-chain family member 5	chr10	-0.571854	-0.637588	-0.0869547	-0.850842	-0.916576	-0.365943	-0.67216	-0.737894	-0.18726	0	5	-0.558564
16979432	79625	NDNF	neuron derived neurotrophic factor	chr4	-0.875764	-1.53041	-0.859726	-0.0341784	-0.688828	-0.0181406	-0.12374	-0.778389	-0.107702	0	5	-0.557431
16865563	55655	NLRP2	NLR family pyrin domain containing 2	chr19	-0.617717	-1.11578	-0.780428	-0.301793	-0.799859	-0.464504	-0.0893574	-0.587423	-0.252068	0	5	-0.556548
16662412	339488	TFAP2E	transcription factor AP-2 epsilon	chr1	-0.936832	-0.665483	-1.38522	-0.20202	0.0693293	-0.650406	-0.351826	-0.0804768	-0.800212	0	5	-0.555905
16670199	100132057	LOC100132057	phosphodiesterase 4D interacting protein pseudogene	chr1	-0.149738	0.685319	-0.753306	-1.02052	-0.185465	-1.62409	-0.726817	0.10824	-1.33038	1	5	-0.555196
16875034	162962	ZNF836	zinc finger protein 836	chr19	-0.660707	-0.709648	-0.389657	-1.00142	-1.05036	-0.730367	-0.224675	-0.273616	0.0463746	0	5	-0.554897
16694064	2629	GBA	glucosylceramidase beta	chr1	0.60771	1.21307	0.339934	0.716688	1.32204	0.448912	-0.0013244	0.604032	-0.2691	5	0	0.553551
16998515	100133050	LOC100133050	glucuronidase beta pseudogene	chr5	-0.720413	-1.0745	0.169731	-0.281398	-0.635489	0.608745	-1.18017	-1.53426	-0.290024	1	5	-0.548642
17000292	100126343	MIR874	microRNA 874	chr5	-0.919297	-1.98799	-0.740262	-0.113359	-1.18206	0.0656767	0.279176	-0.78952	0.458212	0	5	-0.547713
16990623	5459	POU4F3	POU class 4 homeobox 3	chr5	-0.603211	-0.727156	-0.856781	-0.52366	-0.647606	-0.777231	-0.13403	-0.257975	-0.3876	0	5	-0.546139
17095503	440173	LOC440173	uncharacterized LOC440173	chr9	-0.757485	-0.971329	-0.519097	-0.971647	-1.18549	-0.733259	0.0669251	-0.146918	0.305313	0	5	-0.545887
16966785	100873955	LNX1-AS2	LNX1 antisense RNA 2	chr4	0.794991	1.52952	0.666016	0.195501	0.93003	0.0665257	0.0334179	0.767948	-0.0955573	5	0	0.543155
16724995	219959	OR1S1	olfactory receptor family 1 subfamily S member 1 (gene/pseudogene)	chr11	-0.306701	0.786382	0.550412	-0.131666	0.961418	0.725447	0.114502	1.20759	0.971615	5	0	0.542111
16960567	53836	GPR87	G protein-coupled receptor 87	chr3	0.255176	0.848832	0.695456	0.305851	0.899507	0.746131	0.0277451	0.621401	0.468026	5	0	0.540903
16718230	100616323	MIR4482	microRNA 4482	chr10	0.680515	1.37222	0.161495	0.693203	1.38491	0.174183	0.0754737	0.767177	-0.443546	5	0	0.540625
17018745	100616413	MIR4462	microRNA 4462	chr6	-0.877977	-0.699845	-0.291804	-0.706451	-0.52832	-0.120278	-0.799909	-0.621777	-0.213736	0	5	-0.540011
16868027	388499	LYPLA2P2	lysophospholipase II pseudogene 2	chr19	0.773647	0.145944	1.00544	0.52272	-0.104983	0.754512	0.718602	0.0908987	0.950394	5	0	0.539686
16990775	105378220	LOC105378220	uncharacterized LOC105378220	chr5	0.37331	0.805404	0.665087	1.13835	1.57044	1.43013	-0.621339	-0.189245	-0.329563	5	1	0.538064
17049700, 17119650	100616117	MIR4653	microRNA 4653	chr7	-0.0539242	0.706974	0.479851	0.225764	0.986662	0.75954	0.145866	0.906764	0.679642	5	0	0.53746
16949172	339926	EHHADH-AS1	EHHADH antisense RNA 1	chr3	0.782394	0.890084	0.377337	0.534221	0.641911	0.129164	0.586052	0.693742	0.180995	5	0	0.5351
16821581	197196	LINC00311	long intergenic non-protein coding RNA 311	chr16	0.0325094	-0.834314	-0.391909	0.256729	-0.610094	-0.16769	-0.596366	-1.46319	-1.02078	0	5	-0.53279
16787530	100124539	SNORA11B	small nucleolar RNA, H/ACA box 11B	chr14	-0.834737	-0.808622	-0.672322	-0.261584	-0.235469	-0.0991691	-0.689967	-0.663852	-0.527552	0	5	-0.532586
16915541	1002	CDH4	cadherin 4	chr20	0.925029	1.31722	0.746842	0.248222	0.640415	0.0700344	0.210182	0.602376	0.031995	5	0	0.53248
16823328	91151	TIGD7	tigger transposable element derived 7	chr16	-0.413469	-0.703879	0.307935	-0.714178	-1.00459	0.0072261	-0.900419	-1.19083	-0.179015	0	5	-0.532357
16692426	105371225	LOC105371225	uncharacterized LOC105371225	chr1	-0.379078	-0.245796	0.252463	-1.25135	-1.11807	-0.619813	-0.720428	-0.587147	-0.0888875	0	5	-0.528679
16683264	3352	HTR1D	5-hydroxytryptamine receptor 1D	chr1	0.346679	0.613582	0.738328	-0.0654774	0.201426	0.326172	0.63497	0.901874	1.02662	5	0	0.524908
16916289	140680	C20orf96	chromosome 20 open reading frame 96	chr20	-0.0859204	-0.691128	0.502412	-1.26173	-1.86694	-0.673398	-0.198368	-0.803576	0.389964	0	5	-0.520965
16815953, 17119012	100616195	MIR4718	microRNA 4718	chr16	1.68242	0.610469	0.595408	1.01666	-0.0552884	-0.0703497	1.02026	-0.0516966	-0.0667579	5	0	0.520125
16990261	56132	PCDHB3	protocadherin beta 3	chr5	-0.197114	-0.708136	0.168739	-0.204157	-0.715179	0.161696	-1.00407	-1.51509	-0.638218	0	5	-0.516837
16780079	105370278	LOC105370278	uncharacterized LOC105370278	chr13	-0.49561	0.860253	-0.678532	-0.198077	1.15779	-0.380998	1.06823	2.42409	0.88531	5	1	0.515829
17111093	280658	SSX7	SSX family member 7	chrX	0.180246	-0.602763	-0.47774	-0.117738	-0.900747	-0.775724	-0.156117	-0.939126	-0.814103	0	5	-0.511535
16965432	407000	MIR218-1	microRNA 218-1	chr4	-0.210322	-0.591351	-0.686007	-0.283717	-0.664746	-0.759403	-0.17701	-0.55804	-0.652696	0	5	-0.509255
16694855	768220	MIR765	microRNA 765	chr1	-0.13907	0.398112	0.588252	0.0805872	0.617769	0.807909	0.318683	0.855866	1.04601	5	0	0.508235
16804268	9154	SLC28A1	solute carrier family 28 member 1	chr15	0.122887	1.20237	0.768554	-0.458313	0.62117	0.187353	0.130639	1.21012	0.776305	5	0	0.506787
16972198	7092	TLL1	tolloid like 1	chr4	-1.08637	-0.886688	-0.0845515	0.990146	1.18982	1.99196	0.414678	0.614355	1.41649	5	2	0.50665
17000608	202051	SPATA24	spermatogenesis associated 24	chr5	1.16627	0.672861	1.11458	0.663162	0.16975	0.611465	0.231243	-0.262169	0.179546	5	0	0.50519
16857748	10332	CLEC4M	C-type lectin domain family 4 member M	chr19	1.17099	0.888855	-0.0406368	0.796787	0.514654	-0.414838	1.03926	0.757127	-0.172365	5	0	0.504426
16918224	245934	DEFB121	defensin beta 121	chr20	0.241064	0.89227	0.649563	0.231405	0.882611	0.639904	-0.0240977	0.627108	0.384401	5	0	0.502692
16962316	200879	LIPH	lipase H	chr3	0.853039	0.890473	1.13085	0.579435	0.616869	0.857245	-0.243266	-0.205832	0.0345437	5	0	0.501484
16788745, 17118932	494325	MIR376A1	microRNA 376a-1	chr14	-0.607192	-0.857737	-0.272321	-0.346958	-0.597503	-0.0120875	-0.632101	-0.882646	-0.297231	0	5	-0.500642
16758931	114795	TMEM132B	transmembrane protein 132B	chr12	-0.484732	0.239644	-0.588207	0.62017	1.34455	0.516696	0.74401	1.46839	0.640535	5	1	0.500116
16865009	503834	DPRX	divergent-paired related homeobox	chr19	-1.17051	-0.592387	-0.220014	-0.626092	-0.047965	0.324407	-1.21551	-0.637385	-0.265013	0	5	-0.494497
16827700	283970	PDXDC2P	pyridoxal dependent decarboxylase domain containing 2, pseudogene	chr16	0.67595	1.00113	0.803535	-0.141713	0.183469	-0.0141286	0.479232	0.804414	0.606817	5	0	0.488745
17047611	100132832	PMS2P9	PMS1 homolog 2, mismatch repair system component pseudogene 9	chr7	-0.986352	-0.0849927	-0.731139	-0.945813	-0.044454	-0.6906	-0.682157	0.219203	-0.426943	0	5	-0.485917
17084020	63951	DMRTA1	DMRT like family A1	chr9	-0.746659	-1.13212	-0.231423	0.489417	0.103952	1.00465	-1.31568	-1.70114	-0.800442	1	5	-0.48105
17052937	346528	OR2A1	olfactory receptor family 2 subfamily A member 1	chr7	0.666528	0.415557	-0.157237	0.974728	0.723756	0.150962	0.864152	0.613181	0.0403864	5	0	0.47689
16725101	102723575	LOC102723575	uncharacterized LOC102723575	chr11	0.762452	0.963271	0.390955	-0.316432	-0.115614	-0.68793	1.1447	1.34552	0.773206	5	1	0.473348
17099076	9536	PTGES	prostaglandin E synthase	chr9	0.588001	-0.31335	0.55705	0.874064	-0.0272872	0.843113	0.886253	-0.0150984	0.855302	5	0	0.472005
16667277	100129046	LOC100129046	uncharacterized LOC100129046	chr1	-0.0932609	0.596745	0.11559	0.0087719	0.698778	0.217623	0.5987	1.28871	0.807551	5	0	0.471023
17085901	301	ANXA1	annexin A1	chr9	1.31825	0.594614	2.74115	-1.0947	-1.81833	0.328205	-2.33377	-3.05741	-0.91087	3	5	-0.470318
16736861	627	BDNF	brain derived neurotrophic factor	chr11	-0.645716	-1.35549	-0.628509	0.0699276	-0.639849	0.0871349	-0.140345	-0.850122	-0.123138	0	5	-0.469568
17092823	3441	IFNA4	interferon alpha 4	chr9	-0.250774	-0.663263	-0.149339	1.16874	0.756246	1.27017	0.796752	0.384263	0.898187	5	1	0.467886
16812905	100302121	MIR1276	microRNA 1276	chr15	1.18237	0.0288882	0.898254	0.972208	-0.181276	0.688091	0.685071	-0.468413	0.400954	5	0	0.46735
16816660	57146	TMEM159	transmembrane protein 159	chr16	-0.686979	-0.861348	-0.976912	-0.516516	-0.690885	-0.80645	0.276327	0.101958	-0.0136061	0	5	-0.463823
16784698	387990	TOMM20L	translocase of outer mitochondrial membrane 20 like	chr14	-0.713569	0.0167644	-0.18574	-1.33464	-0.604306	-0.80681	-0.601316	0.129018	-0.0734859	0	5	-0.463787
17124580	107983971	LOC107983971	uncharacterized LOC107983971	chr7	0.972627	0.877335	1.83329	-0.113141	-0.208433	0.747519	-0.234257	-0.329549	0.626403	5	0	0.463532
17043542	101927354	LOC101927354	uncharacterized LOC101927354	chr7	-0.749019	-0.898361	-1.04792	0.259904	0.110563	-0.0390002	-0.442622	-0.591964	-0.741527	0	5	-0.459994
16856350	1265	CNN2	calponin 2	chr19	2.03541	-0.0252621	1.79527	0.86168	-1.19899	0.621535	0.756447	-1.30423	0.516301	5	2	0.450906
17090045	100506119	LINC01503	long intergenic non-protein coding RNA 1503	chr9	-0.0295676	-0.144972	-0.0687222	0.640876	0.525471	0.601721	0.891858	0.776453	0.852703	5	0	0.449536
16930199	60489	APOBEC3G	apolipoprotein B mRNA editing enzyme catalytic subunit 3G	chr22	0.312225	0.019994	0.413146	-0.651569	-0.943799	-0.550647	-0.802283	-1.09451	-0.701362	0	5	-0.444312
16915064	200232	FAM209A	family with sequence similarity 209 member A	chr20	-0.123441	0.92709	-0.609632	-0.604553	0.445977	-1.09075	-1.16348	-0.112945	-1.64967	1	5	-0.442377
16721304	387748	OR56B1	olfactory receptor family 56 subfamily B member 1	chr11	0.0760625	0.0712826	0.799808	0.626455	0.621675	1.3502	-0.133893	-0.138673	0.589853	5	0	0.429197
16802100	26831	RNU5A-1	RNA, U5A small nuclear 1	chr15	0.747599	2.10528	0.842867	-0.472093	0.885589	-0.376825	-0.442442	0.915239	-0.347174	5	0	0.428671
16989863	26821	SNORA74A	small nucleolar RNA, H/ACA box 74A	chr5	-0.617163	-0.722303	-0.556348	-0.846038	-0.951178	-0.785223	0.228961	0.12382	0.289776	0	5	-0.426189
16868384	147741	ZNF560	zinc finger protein 560	chr19	0.0729101	0.865145	0.707321	-0.0458365	0.746398	0.588574	-0.181108	0.611127	0.453303	5	0	0.424204
17070110	51050	PI15	peptidase inhibitor 15	chr8	-0.677745	-1.0429	0.266248	-0.357486	-0.722636	0.586507	-0.793085	-1.15824	0.150908	1	5	-0.416491
17023646	1490	CTGF	connective tissue growth factor	chr6	3.10134	0.589966	2.91267	0.801641	-1.70973	0.612978	0.04442	-2.46695	-0.144243	5	2	0.415788
16777441	400110	ANKRD20A19P	ankyrin repeat domain 20 family member A19, pseudogene	chr13	0.670874	0.760294	-0.0584049	0.614308	0.703729	-0.11497	0.583863	0.673284	-0.145416	5	0	0.409729
17055134	100500886	MIR3683	microRNA 3683	chr7	0.290847	-0.80356	-0.627614	0.374187	-0.720221	-0.544275	0.121592	-0.972816	-0.79687	0	5	-0.408748
16865028	574464	MIR520F	microRNA 520f	chr19	1.15797	0.548268	1.00269	1.27945	0.669748	1.12417	-0.507818	-1.11752	-0.6631	5	2	0.388205
16688235	79819	WDR78	WD repeat domain 78	chr1	-0.791109	-0.607824	-0.802923	-0.622598	-0.439313	-0.634412	0.106709	0.289994	0.0948945	0	5	-0.378509
17094372	105376050	LOC105376050	uncharacterized LOC105376050	chr9	1.23595	-0.881481	1.11879	1.42513	-0.6923	1.30797	0.698774	-1.41866	0.581616	5	3	0.375088
16903028	84083	ZRANB3	zinc finger RANBP2-type containing 3	chr2	-0.64568	-0.495626	-0.622258	-0.892641	-0.742587	-0.869219	0.26039	0.410444	0.283813	0	5	-0.368152
17065873	100133172	FAM66A	family with sequence similarity 66 member A	chr8	0.551157	0.600086	0.720555	0.660314	0.709244	0.829712	-0.327982	-0.279053	-0.158584	5	0	0.367272
16816604	6296	ACSM3	acyl-CoA synthetase medium-chain family member 3	chr16	-1.00542	-0.636777	-0.978489	-0.789632	-0.420987	-0.762699	0.30905	0.677696	0.335983	1	5	-0.363475
16667660	693138	MIR553	microRNA 553	chr1	-0.916644	0.399592	-0.617194	-1.11983	0.196412	-0.820374	-0.66376	0.652477	-0.364309	1	5	-0.361514
16737344	25891	PAMR1	peptidase domain containing associated with muscle regeneration 1	chr11	1.5897	0.625929	2.13637	0.613127	-0.350648	1.1598	-0.795417	-1.75919	-0.248748	5	2	0.330103
16912362	3397	ID1	inhibitor of DNA binding 1, HLH protein	chr20	1.68853	-1.02681	3.00045	0.653206	-2.06213	1.96513	0.050585	-2.66475	1.36251	5	3	0.329637
17093557	389715	FAM205BP	transmembrane protein C9orf144B pseudogene	chr9	-0.725176	0.49725	-0.597271	-0.872375	0.350051	-0.74447	-0.706214	0.516212	-0.578309	0	5	-0.317811
16767599	729633	MRS2P2	MRS2 pseudogene 2	chr12	0.513583	-0.625341	-0.823919	0.342487	-0.796437	-0.995015	0.688927	-0.449996	-0.648575	1	5	-0.310476
16835158	3690	ITGB3	integrin subunit beta 3	chr17	0.409911	0.602166	0.883296	0.640267	0.832522	1.11365	-0.786275	-0.59402	-0.31289	5	2	0.309848
16843076	100423003	MIR3184	microRNA 3184	chr17	0.49126	-1.03975	0.710136	0.828198	-0.702817	1.04707	0.905389	-0.625626	1.12426	5	3	0.304236
17010410	100616389	MIR4463	microRNA 4463	chr6	0.831396	0.746496	0.823409	-0.439035	-0.523935	-0.447022	0.597714	0.512815	0.589728	5	0	0.299063
16961868	101928856	LOC101928856	uncharacterized LOC101928856	chr3	-0.577081	0.739223	1.04944	-0.602553	0.713751	1.02397	-0.960307	0.355997	0.666217	5	2	0.267629
16831381	4213	MEIS3P1	Meis homeobox 3 pseudogene 1	chr17	0.762523	1.06155	1.18486	-1.30157	-1.00254	-0.879233	-0.968823	-0.669793	-0.54649	3	5	-0.262168
16890347	1373	CPS1	carbamoyl-phosphate synthase 1	chr2	0.702211	0.661503	2.23817	-0.546152	-0.58686	0.989808	-0.920501	-0.961209	0.615459	5	3	0.243603
16884050	27233	SULT1C4	sulfotransferase family 1C member 4	chr2	0.971424	0.245149	0.921573	-3.40635	-4.13262	-3.4562	-0.159791	-0.886066	-0.209641	2	4	-1.12361
16709936	196051	PLPP4	phospholipid phosphatase 4	chr10	-0.509542	-2.44531	0.0598185	-0.133062	-2.06883	0.436298	-0.854576	-2.79034	-0.285216	0	4	-0.954529
16697492	343450	KCNT2	potassium sodium-activated channel subfamily T member 2	chr1	-1.84137	-0.146421	-2.54243	0.182721	1.87767	-0.51834	-1.88124	-0.186292	-2.5823	1	4	-0.848667
17108799	415	ARSE	arylsulfatase E (chondrodysplasia punctata 1)	chrX	0.541319	-2.10232	1.45471	-0.839981	-3.48362	0.0734053	-0.465854	-3.10949	0.447532	1	4	-0.831588
16698234	2331	FMOD	fibromodulin	chr1	0.0452576	-1.54283	-0.164474	-0.513262	-2.10135	-0.722993	-0.185763	-1.77385	-0.395494	0	4	-0.817194
16928550	100507599	LOC100507599	uncharacterized LOC100507599	chr22	-0.299774	-1.48089	0.206776	-0.907671	-2.08879	-0.401122	-0.399833	-1.58095	0.106717	0	4	-0.760616
16705006	693190	MIR605	microRNA 605	chr10	-1.25906	-1.17173	-1.17443	-0.647083	-0.559759	-0.562458	-0.547184	-0.45986	-0.462559	0	4	-0.760459
17112020	4435	CITED1	Cbp/p300 interacting transactivator with Glu/Asp rich carboxy-terminal domain 1	chrX	-0.659507	-2.03474	0.0572918	-0.393905	-1.76914	0.322894	-0.561692	-1.93693	0.155107	0	4	-0.757847
16866232	27300	ZNF544	zinc finger protein 544	chr19	-0.416253	-1.62514	0.0114121	-0.780903	-1.98979	-0.353237	-0.293977	-1.50286	0.133688	0	4	-0.757452
16761726	79887	PLBD1	phospholipase B domain containing 1	chr12	-2.29806	0.0593758	-2.72831	-1.8623	0.495134	-2.29255	0.0054268	2.36287	-0.424819	1	4	-0.742582
17051474	100287482	SMKR1	small lysine rich protein 1	chr7	0.182795	1.24094	0.3952	0.319432	1.37758	0.531837	0.438461	1.49661	0.650866	4	0	0.73708
16754134	8549	LGR5	leucine rich repeat containing G protein-coupled receptor 5	chr12	-2.38616	-1.87465	-1.87841	-0.825225	-0.313719	-0.317474	0.003871	0.515377	0.511622	0	4	-0.729418
16754887	105369876	LOC105369876	uncharacterized LOC105369876	chr12	-0.344706	-1.20044	-0.0628221	-0.721939	-1.57767	-0.440054	-0.451762	-1.3075	-0.169877	0	4	-0.697419
16889929	105373849	LOC105373849	uncharacterized LOC105373849	chr2	-1.45711	-1.2254	-0.507732	-1.22031	-0.988594	-0.27093	-0.540599	-0.308886	0.408778	0	4	-0.678975
17117829	100293044	LOC100293044	uncharacterized LOC100293044	chr19	-0.0439646	-1.08497	-0.234209	-0.451436	-1.49244	-0.641681	-0.271987	-1.31299	-0.462232	0	4	-0.666211
17078098	105375890	LOC105375890	uncharacterized LOC105375890	chr8	0.564145	0.876855	0.450644	0.547153	0.859863	0.433652	0.653607	0.966317	0.540106	4	0	0.654705
16691619	644242	LINC00622	long intergenic non-protein coding RNA 622	chr1	-1.12712	-1.38886	-1.96687	0.462707	0.200969	-0.377041	-0.194445	-0.456183	-1.03419	0	4	-0.653449
16825371	26471	NUPR1	nuclear protein 1, transcriptional regulator	chr16	0.553149	1.54254	1.2746	-0.829706	0.159689	-0.108254	0.520241	1.50964	1.24169	4	1	0.65151
16869710	26664	OR7C1	olfactory receptor family 7 subfamily C member 1	chr19	1.37371	2.14987	1.53407	-0.138838	0.637316	0.0215211	-0.229576	0.546577	-0.0692173	4	0	0.647271
16902908	554226	ANKRD30BL	ankyrin repeat domain 30B like	chr2	-0.506518	-0.869012	-0.362396	-1.03607	-1.39856	-0.891946	-0.167837	-0.530331	-0.0237158	0	4	-0.642932
16788760	664612	MIR539	microRNA 539	chr14	0.471457	1.1794	0.764214	0.150153	0.858093	0.442909	0.279283	0.987223	0.572039	4	0	0.633863
16887062	6326	SCN2A	sodium voltage-gated channel alpha subunit 2	chr2	-1.43727	-0.518828	-0.731971	-0.868089	0.0503569	-0.162786	-1.21554	-0.29709	-0.510233	0	4	-0.632383
16900286	150759	LINC00342	long intergenic non-protein coding RNA 342	chr2	-1.60447	-0.325808	-0.579371	-2.09433	-0.815668	-1.06923	-0.4998	0.77886	0.525297	1	4	-0.631613
16990280	56129	PCDHB7	protocadherin beta 7	chr5	0.0779178	-0.989677	0.455182	-0.739185	-1.80678	-0.361921	-0.532907	-1.6005	-0.155643	0	4	-0.628168
16741491	100500844	MIR3664	microRNA 3664	chr11	1.16163	1.06738	0.715888	0.57615	0.4819	0.130405	0.668378	0.574127	0.222633	4	0	0.622055
16760896	55138	FAM90A1	family with sequence similarity 90 member A1	chr12	0.930552	1.215	0.421995	0.289559	0.574008	-0.218998	0.863811	1.14826	0.355253	4	0	0.619938
16669960	101929780	NBPF25P	neuroblastoma breakpoint family member 25, pseudogene	chr1	-0.501067	-0.339948	-0.0099386	-1.31946	-1.15834	-0.828335	-0.678839	-0.51772	-0.187711	0	4	-0.615707
16728586	220074	LRTOMT	leucine rich transmembrane and O-methyltransferase domain containing	chr11	0.102203	-0.208881	-0.0458174	-0.410712	-0.721795	-0.558732	-1.07589	-1.38697	-1.22391	0	4	-0.614501
16874950	105372448	LOC105372448	uncharacterized LOC105372448	chr19	0.359849	1.06265	1.10565	-0.305905	0.396898	0.439892	0.326743	1.02955	1.07254	4	0	0.609762
16952275	100128640	ACVR2B-AS1	ACVR2B antisense RNA 1	chr3	0.726285	0.859353	0.670578	0.572963	0.706031	0.517256	0.447314	0.580383	0.391608	4	0	0.607974
17109170	2824	GPM6B	glycoprotein M6B	chrX	-1.0342	-0.694256	-1.13761	-0.564871	-0.224925	-0.668284	-0.460135	-0.120189	-0.563548	0	4	-0.607558
16995241	167127	UGT3A2	UDP glycosyltransferase family 3 member A2	chr5	0.715452	-1.29376	1.27473	-0.473832	-2.48304	0.0854448	-0.611425	-2.62063	-0.0521484	2	4	-0.606579
16695700	2214	FCGR3A	Fc fragment of IgG receptor IIIa	chr1	0.713871	0.283678	0.366975	0.961721	0.531528	0.614824	0.917235	0.487042	0.570339	4	0	0.605246
17012207	10924	SMPDL3A	sphingomyelin phosphodiesterase acid like 3A	chr6	-0.319411	-1.02075	0.093147	-0.833283	-1.53462	-0.420724	-0.363736	-1.06508	0.0488228	0	4	-0.601737
16881434	6697	SPR	sepiapterin reductase (7,8-dihydrobiopterin:NADP+ oxidoreductase)	chr2	1.08363	0.412224	1.09154	0.998497	0.327088	1.0064	0.382469	-0.28894	0.390375	4	0	0.600365
17112560	4675	NAP1L3	nucleosome assembly protein 1 like 3	chrX	0.365852	2.0097	2.15358	-1.28644	0.357401	0.50128	-0.713949	0.929897	1.07378	4	2	0.599009
16662619	100422898	MIR4255	microRNA 4255	chr1	0.55447	1.62135	-0.0039319	0.0701319	1.13701	-0.48827	0.648003	1.71488	0.0896004	4	0	0.593695
16811816	5780	PTPN9	protein tyrosine phosphatase, non-receptor type 9	chr15	0.545646	0.61492	0.533022	0.707441	0.776715	0.694816	0.462515	0.53179	0.449891	4	0	0.590751
16953991	22973	LAMB2P1	laminin subunit beta 2 pseudogene 1	chr3	0.0660629	1.03124	0.389771	0.0380825	1.00326	0.361791	0.37398	1.33915	0.697688	4	0	0.589002
16979782	105377428	LOC105377428	uncharacterized LOC105377428	chr4	-0.313558	0.348877	0.664979	-0.116459	0.545975	0.862078	0.555998	1.21843	1.53453	4	0	0.588984
16856168	81099	OR4F17	olfactory receptor family 4 subfamily F member 17	chr19	0.561698	0.463471	0.621495	0.373528	0.275301	0.433325	0.855687	0.757461	0.915485	4	0	0.584161
17087964, 17087968, 17087971	105376205	LOC105376205	uncharacterized LOC105376205	chr9	0.0346394	-0.50228	-0.102294	-0.696179	-1.2331	-0.833112	-0.415999	-0.952918	-0.552932	0	4	-0.583797
16995925	64417	TMEM267	transmembrane protein 267	chr5	-0.312647	-0.511954	-0.0757283	-0.726003	-0.925311	-0.489085	-0.748696	-0.948003	-0.511777	0	4	-0.583245
16713364	285961	SEPT7P9	septin 7 pseudogene 9	chr10	-0.841329	-0.482326	-0.676615	-0.910823	-0.55182	-0.746108	-0.519987	-0.160984	-0.355272	0	4	-0.582807
17115014	2556	GABRA3	gamma-aminobutyric acid type A receptor alpha3 subunit	chrX	-0.862087	-0.854031	-0.331636	-0.98214	-0.974084	-0.451689	-0.442211	-0.434155	0.08824	0	4	-0.582644
16988267, 17123926, 17123928	728342	LINC00992	long intergenic non-protein coding RNA 992	chr5	-0.0636297	-0.725355	-0.326397	-0.448954	-1.11068	-0.711722	-0.31081	-0.972536	-0.573578	0	4	-0.582629
16732376	105369527	LOC105369527	uncharacterized LOC105369527	chr11	-0.507992	-0.0428562	-0.0381204	-1.25672	-0.791584	-0.786848	-0.916066	-0.450931	-0.446195	0	4	-0.581923
17114768	100126342	MIR892A	microRNA 892a	chrX	0.396477	-0.445447	0.496235	0.958119	0.116195	1.05788	1.12965	0.287725	1.22941	4	0	0.580693
16919631	259239	WFDC11	WAP four-disulfide core domain 11	chr20	0.534238	0.704546	0.466807	0.625802	0.79611	0.55837	0.478202	0.64851	0.41077	4	0	0.580373
16962261	100874079	EIF2B5-AS1	EIF2B5 antisense RNA 1	chr3	-0.216576	-0.467016	-0.719652	-0.232778	-0.483217	-0.735854	-0.537384	-0.787823	-1.04046	0	4	-0.580084
17006134	3136	HLA-H	major histocompatibility complex, class I, H (pseudogene)	chr6	-2.03299	-1.73109	-1.34154	-0.591778	-0.289872	0.0996743	-0.106391	0.195515	0.585061	1	4	-0.579268
16865080	574489	MIR518D	microRNA 518d	chr19	-0.650784	-0.716195	-0.316285	-0.918353	-0.983763	-0.583853	-0.43647	-0.501881	-0.101971	0	4	-0.578839
17001022	729080	LOC729080	glycine cleavage system protein H (aminomethyl carrier) pseudogene	chr5	0.0616344	-0.819685	-0.121879	-0.20652	-1.08784	-0.390034	-0.526247	-1.40757	-0.70976	0	4	-0.578655
16721192	105376528	LOC105376528	uncharacterized LOC105376528	chr11	0.456562	0.936309	0.707856	0.567245	1.04699	0.818539	-0.0196552	0.460092	0.231638	4	0	0.578398
16724715	79097	TRIM48	tripartite motif containing 48	chr11	1.91284	1.64708	0.823497	0.617518	0.351762	-0.471824	0.559183	0.293428	-0.530158	4	0	0.578148
17125866	100422901	MIR3135A	microRNA 3135a	chr3	1.60273	0.740548	-0.0262773	1.28237	0.420195	-0.34663	1.3398	0.477623	-0.289202	4	0	0.577907
17047459	677801	SNORA14A	small nucleolar RNA, H/ACA box 14A	chr7	0.0921684	-0.082065	0.616321	0.559546	0.385313	1.0837	0.725994	0.551761	1.25015	4	0	0.575876
17113062	56157	TEX13A	testis expressed 13A	chrX	-0.780891	-0.785841	-0.114421	-1.17491	-1.17986	-0.508437	-0.430421	-0.435371	0.23605	0	4	-0.5749
17119110	100616130	MIR4526	microRNA 4526	chr18	0.305252	1.13093	-0.0058083	0.722923	1.5486	0.411862	0.1762	1.00187	-0.134861	4	0	0.572996
16705994	170392	OIT3	oncoprotein induced transcript 3	chr10	0.360045	0.335615	0.472265	0.785591	0.761161	0.897811	0.484626	0.460196	0.596846	4	0	0.572684
16911463	22903	BTBD3	BTB domain containing 3	chr20	-0.73215	-0.875924	-0.490647	-0.750748	-0.894521	-0.509244	-0.33162	-0.475393	-0.0901161	0	4	-0.572263
17112426	79366	HMGN5	high mobility group nucleosome binding domain 5	chrX	0.645236	1.62383	0.909962	-0.405605	0.572989	-0.140879	0.225763	1.20436	0.490489	4	0	0.569571
16762992	105369724	LOC105369724	uncharacterized LOC105369724	chr12	0.713304	0.735243	0.437772	0.787091	0.80903	0.511559	0.457135	0.479074	0.181604	4	0	0.567979
17022754	3910	LAMA4	laminin subunit alpha 4	chr6	-0.176186	-0.965098	-0.532702	-0.01735	-0.806262	-0.373866	-0.364467	-1.15338	-0.720982	0	4	-0.56781
16703934	91074	ANKRD30A	ankyrin repeat domain 30A	chr10	-0.313477	-0.544593	-0.51219	-0.591404	-0.82252	-0.790117	-0.363252	-0.594368	-0.561965	0	4	-0.565987
16727650	29984	RHOD	ras homolog family member D	chr11	0.423192	-0.166683	1.31005	0.766713	0.176838	1.65357	0.210247	-0.379628	1.0971	4	0	0.56571
16780174	144776	LINC00410	long intergenic non-protein coding RNA 410	chr13	-0.421	-0.786766	-0.621331	-0.194367	-0.560133	-0.394698	-0.508848	-0.874614	-0.709179	0	4	-0.563437
16839602	692208	SNORD91B	small nucleolar RNA, C/D box 91B	chr17	0.883636	-1.09548	0.0777597	2.53947	0.56035	1.73359	1.04818	-0.93094	0.242301	4	2	0.562096
16722550	117196	MRGPRX4	MAS related GPR family member X4	chr11	-0.444001	-0.799206	-1.36584	0.224248	-0.130957	-0.69759	-0.18813	-0.543335	-1.10997	0	4	-0.561642
16988423	51334	PRR16	proline rich 16	chr5	-1.01638	-1.86887	-0.326745	0.0181537	-0.834343	0.707786	-0.51725	-1.36975	0.172382	1	4	-0.559446
16891922	6672	SP100	SP100 nuclear antigen	chr2	-0.831997	-0.429655	-0.346541	-1.057	-0.654658	-0.571544	-0.674234	-0.271892	-0.188778	0	4	-0.558478
16874191	100170228	SNAR-G2	small ILF3/NF90-associated RNA G2	chr19	-1.01994	-1.77961	-1.10066	0.233946	-0.525726	0.153221	-0.0466837	-0.806355	-0.127408	0	4	-0.55769
16693474	140576	S100A16	S100 calcium binding protein A16	chr1	1.42837	1.8632	1.3571	-0.399918	0.034919	-0.47118	0.277244	0.71208	0.205981	4	0	0.556422
16984937	105378976	LOC105378976	uncharacterized LOC105378976	chr5	0.502697	1.0291	0.635183	0.185312	0.711714	0.317798	0.318019	0.844422	0.450506	4	0	0.554972
17115981	83259	PCDH11Y	protocadherin 11 Y-linked	chrY	-0.534856	0.10399	-0.224819	-1.22525	-0.586399	-0.915209	-0.850046	-0.211199	-0.540009	0	4	-0.553755
17114781	100302114	MIR513C	microRNA 513c	chrX	-0.276243	-0.589921	-0.467934	-0.251917	-0.565596	-0.443609	-0.625369	-0.939048	-0.817061	0	4	-0.552967
16674552	148756	OVAAL	ovarian adenocarcinoma amplified long non-coding RNA	chr1	-0.914416	-0.921702	-1.15446	-0.352831	-0.360117	-0.592873	-0.142908	-0.150193	-0.38295	0	4	-0.552494
16943169	403277	OR5K3	olfactory receptor family 5 subfamily K member 3	chr3	-0.88279	-0.395292	0.168085	-0.86338	-0.375882	0.187495	-1.44606	-0.958558	-0.395181	0	4	-0.551284
17005677	54718	BTN2A3P	butyrophilin subfamily 2 member A3, pseudogene	chr6	-0.577631	-0.781199	-0.109416	-1.09044	-1.29401	-0.622229	-0.248639	-0.452207	0.219576	0	4	-0.550689
16853399	81035	COLEC12	collectin subfamily member 12	chr18	-0.851101	-0.861364	-1.18317	-0.489586	-0.499849	-0.821659	0.0358418	0.0255789	-0.296231	0	4	-0.54906
17073988	286102	TMED10P1	transmembrane p24 trafficking protein 10 pseudogene 1	chr8	-0.681317	-0.640633	-0.781723	-0.533776	-0.493092	-0.634182	-0.36974	-0.329056	-0.470146	0	4	-0.548185
16783927	122773	KLHDC1	kelch domain containing 1	chr14	0.710938	0.436062	0.375194	0.998416	0.72354	0.662672	0.544066	0.269189	0.208321	4	0	0.5476
16742186	341152	OR2AT4	olfactory receptor family 2 subfamily AT member 4	chr11	1.57312	0.744116	0.238887	1.40524	0.576239	0.0710098	0.821589	-0.0074121	-0.512641	4	0	0.545572
16901591, 17119238	100423027	MIR4266	microRNA 4266	chr2	1.08922	0.440834	0.559262	1.266	0.617619	0.736047	0.456374	-0.192011	-0.0735833	4	0	0.544419
16916304	100507459	NRSN2-AS1	NRSN2 antisense RNA 1	chr20	-0.449427	-0.631373	-0.256138	-1.09394	-1.27588	-0.900648	-0.101153	-0.283099	0.0921355	0	4	-0.544391
16899982	101928173	LOC101928173	uncharacterized LOC101928173	chr2	-0.335641	-0.818199	-0.0258293	-0.593878	-1.07644	-0.284066	-0.530706	-1.01326	-0.220893	0	4	-0.544324
16790202	51222	ZNF219	zinc finger protein 219	chr14	0.423542	0.626846	0.259064	0.554887	0.758191	0.390409	0.614907	0.81821	0.450429	4	0	0.544054
16906108	375298	CERKL	ceramide kinase like	chr2	-0.126793	0.827383	-0.320999	0.619946	1.57412	0.42574	0.37818	1.33236	0.183974	4	0	0.543768
16689866	105378859	LOC105378859	uncharacterized LOC105378859	chr1	-0.76348	-0.485843	-0.221329	-0.666439	-0.388803	-0.124288	-1.02035	-0.742718	-0.478204	0	4	-0.543495
17095307	84267	C9orf64	chromosome 9 open reading frame 64	chr9	0.956651	1.42112	0.684055	0.381448	0.845917	0.108852	0.0993077	0.563777	-0.173288	4	0	0.543093
16939897	55888	ZKSCAN7	zinc finger with KRAB and SCAN domains 7	chr3	0.668638	1.2401	0.737464	0.306756	0.87822	0.375582	0.0094115	0.580875	0.0782372	4	0	0.541699
16848123	10351	ABCA8	ATP binding cassette subfamily A member 8	chr17	-0.538912	0.202674	0.99063	-1.68144	-0.939858	-0.151902	-1.67393	-0.932348	-0.144392	1	4	-0.541054
16821785	101928880	LOC101928880	uncharacterized LOC101928880	chr16	-0.899894	-0.759006	-0.719645	-0.651593	-0.510705	-0.471343	-0.392001	-0.251113	-0.211752	0	4	-0.540783
17043641	105375146	LOC105375146	uncharacterized LOC105375146	chr7	-0.761921	-1.19248	-0.774921	-0.343176	-0.773732	-0.356176	-0.073167	-0.503723	-0.0861672	0	4	-0.540607
16912127	105372578	LOC105372578	uncharacterized LOC105372578	chr20	0.518558	0.610415	0.818165	0.366183	0.458041	0.665791	0.342555	0.434413	0.642163	4	0	0.539587
16830947	29098	RANGRF	RAN guanine nucleotide release factor	chr17	0.755568	0.62116	0.638228	0.599329	0.464921	0.481989	0.514402	0.379995	0.397062	4	0	0.539184
16675247	105371659	LOC105371659	uncharacterized LOC105371659	chr1	-0.151084	-0.900293	-0.384768	0.208517	-0.540692	-0.0251665	-0.689569	-1.43878	-0.923252	0	4	-0.538343
16853325	440498	HSBP1L1	heat shock factor binding protein 1 like 1	chr18	0.815871	0.348658	1.26763	0.567704	0.100491	1.01946	0.24562	-0.221593	0.697379	4	0	0.537914
16804658, 16804684	56964	WDR93	WD repeat domain 93	chr15	-0.658755	-1.15661	-0.647795	-0.393727	-0.891578	-0.382767	-0.0701825	-0.568033	-0.0592227	0	4	-0.536518
16721011, 17120558	650368	TSSC2	tumor suppressing subtransferable candidate 2 pseudogene	chr11	0.546748	0.593436	0.943451	0.256258	0.302946	0.652961	0.362099	0.408787	0.758802	4	0	0.536165
16913447	105372608	LOC105372608	uncharacterized LOC105372608	chr20	0.218497	0.391399	0.84365	0.555192	0.728093	1.18034	0.0365928	0.209495	0.661745	4	0	0.536112
16761350	3823	KLRC3	killer cell lectin like receptor C3	chr12	0.369947	-0.164601	0.0398056	-0.178915	-0.713463	-0.509056	-0.933878	-1.46843	-1.26402	0	4	-0.535845
16905436	375295	LINC01116	long intergenic non-protein coding RNA 1116	chr2	-0.275985	-0.971207	-0.826857	0.259051	-0.436171	-0.29182	-0.341533	-1.03676	-0.892405	0	4	-0.534853
16787831	57718	PPP4R4	protein phosphatase 4 regulatory subunit 4	chr14	0.504781	1.11431	0.971996	-0.241663	0.367867	0.225552	0.262041	0.871571	0.729256	4	0	0.533968
16740306	100130348	TMEM262	transmembrane protein 262	chr11	-0.65511	-0.36141	-0.468459	-0.779086	-0.485386	-0.592436	-0.647299	-0.353599	-0.460649	0	4	-0.533715
16997816	10085	EDIL3	EGF like repeats and discoidin domains 3	chr5	0.817908	-0.791431	1.92482	-0.411538	-2.02088	0.695379	-1.50307	-3.11241	-0.396155	3	4	-0.533041
16725041	374393	FAM111B	family with sequence similarity 111 member B	chr11	-1.49067	-0.480428	-1.1499	-0.818868	0.191373	-0.478096	-0.63755	0.37269	-0.296778	0	4	-0.532025
16863922	581	BAX	BCL2 associated X, apoptosis regulator	chr19	-0.26805	-0.629654	0.0688001	-0.795282	-1.15689	-0.458431	-0.507934	-0.869538	-0.171084	0	4	-0.532006
17077991	105375888	LOC105375888	uncharacterized LOC105375888	chr8	-0.052648	-0.422643	-0.328821	-0.445051	-0.815047	-0.721224	-0.451781	-0.821776	-0.727954	0	4	-0.531883
16920451	105372669	LOC105372669	uncharacterized LOC105372669	chr20	-0.660066	-1.06442	-0.805791	-0.211356	-0.615712	-0.357082	-0.171881	-0.576238	-0.317607	0	4	-0.531128
16739979	5837	PYGM	phosphorylase, glycogen, muscle	chr11	0.481775	0.310856	0.414935	0.585799	0.41488	0.518959	0.762511	0.591592	0.695671	4	0	0.530775
16793940	100616176	MIR4708	microRNA 4708	chr14	-0.34349	-0.603399	-0.711247	-0.107321	-0.367231	-0.475078	-0.511549	-0.771459	-0.879307	0	4	-0.530009
16922147, 17123646, 17123648	59271	EVA1C	eva-1 homolog C	chr21	-0.272249	0.513125	0.026245	0.658194	1.44357	0.956688	0.112473	0.897846	0.410967	4	0	0.527428
17007910	5603	MAPK13	mitogen-activated protein kinase 13	chr6	0.474654	1.07706	0.894347	0.29976	0.902165	0.719453	-0.215228	0.387177	0.204465	4	0	0.527095
16956655	101929320	LOC101929320	uncharacterized LOC101929320	chr3	-0.425945	-0.334586	-0.833695	0.152624	0.243983	-0.255126	-0.988071	-0.896712	-1.39582	0	4	-0.525928
16977820	51170	HSD17B11	hydroxysteroid 17-beta dehydrogenase 11	chr4	-0.168242	-1.0851	0.392142	-0.310456	-1.22732	0.249928	-0.739829	-1.65669	-0.179444	0	4	-0.525001
17056841	6978	TRGV5	T cell receptor gamma variable 5	chr7	-0.377281	-0.236173	0.109057	-1.09595	-0.954846	-0.609617	-0.725021	-0.583913	-0.238683	0	4	-0.523604
17000168	9547	CXCL14	C-X-C motif chemokine ligand 14	chr5	-0.534512	-0.668983	-0.243007	-1.12224	-1.25671	-0.830737	-0.0691899	-0.203661	0.222315	0	4	-0.52297
16890556	105373869	LINC01614	long intergenic non-protein coding RNA 1614	chr2	-0.693676	-0.0924962	-0.997629	-0.911859	-0.310679	-1.21581	-0.258951	0.342229	-0.562905	0	4	-0.52242
17009426	222611	ADGRF2	adhesion G protein-coupled receptor F2	chr6	-0.378133	-0.615779	-0.179719	-0.397095	-0.634742	-0.198682	-0.750379	-0.988025	-0.551965	0	4	-0.521613
16732676	84959	UBASH3B	ubiquitin associated and SH3 domain containing B	chr11	0.777893	0.478637	0.586574	0.678382	0.379127	0.487063	0.598194	0.298939	0.406876	4	0	0.521298
16996868	105379014	LOC105379014	uncharacterized LOC105379014	chr5	-0.0701128	-0.748638	-0.540798	-0.09523	-0.773756	-0.565916	-0.248705	-0.92723	-0.719391	0	4	-0.521086
16734868	3048	HBG2	hemoglobin subunit gamma 2	chr11	0.843508	0.300281	1.3083	0.703792	0.160565	1.16859	0.0929762	-0.450251	0.557772	4	0	0.520615
16798951	26585	GREM1	gremlin 1, DAN family BMP antagonist	chr15	-0.177459	-0.320518	-0.390878	-0.646353	-0.789412	-0.859772	-0.380578	-0.523637	-0.593997	0	4	-0.520289
16938315	100874221	ZNF385D-AS2	ZNF385D antisense RNA 2	chr3	0.831158	0.807911	1.16125	-0.0631371	-0.0863837	0.266955	0.485814	0.462567	0.815905	4	0	0.520226
16962467	55171	TBCCD1	TBCC domain containing 1	chr3	0.447801	0.794603	0.0780764	0.300653	0.647455	-0.0690712	0.83509	1.18189	0.465365	4	0	0.520207
16820818	100113402	SNORD111B	small nucleolar RNA, C/D box 111B	chr16	1.84585	-0.999354	1.94814	0.260172	-2.58503	0.362462	2.19628	-0.648923	2.29857	4	3	0.519796
16950655	152302	CIDECP	cell death-inducing DFFA-like effector c pseudogene	chr3	1.31626	-0.696152	0.0929973	1.99888	-0.0135299	0.775619	1.47337	-0.539041	0.250108	4	1	0.517613
16885290	2995	GYPC	glycophorin C (Gerbich blood group)	chr2	-1.10654	-1.31295	-1.20618	0.245761	0.0393516	0.146128	-0.38471	-0.591119	-0.484342	0	4	-0.517178
17045320	100506776	TRG-AS1	T cell receptor gamma locus antisense RNA 1	chr7	1.21999	1.13897	0.489019	0.819535	0.738507	0.08856	0.323764	0.242736	-0.407211	4	0	0.517097
16681845	440560	PRAMEF11	PRAME family member 11	chr1	-0.0351158	-0.343118	-0.646984	-0.398955	-0.706957	-1.01082	-0.196844	-0.504846	-0.808712	0	4	-0.516928
16982511	6389	SDHA	succinate dehydrogenase complex flavoprotein subunit A	chr5	-0.0615261	0.14482	0.31362	-0.652881	-0.446535	-0.277735	-1.41687	-1.21052	-1.04172	0	4	-0.516594
16795504	105370611	LOC105370611	uncharacterized LOC105370611	chr14	0.506261	0.630587	0.593301	0.518347	0.642672	0.605386	0.313313	0.437639	0.400353	4	0	0.516429
17015106	5272	SERPINB9	serpin family B member 9	chr6	1.52899	1.28859	4.09288	-1.98318	-2.22359	0.580701	-0.320381	-0.560789	2.2435	4	2	0.516302
16967631	8671	SLC4A4	solute carrier family 4 member 4	chr4	-0.955699	-1.30217	-0.780143	-0.0110319	-0.357503	0.164524	-0.410935	-0.757406	-0.235379	0	4	-0.516194
16763783	1280	COL2A1	collagen type II alpha 1 chain	chr12	0.0210366	0.867961	-0.781663	0.903145	1.75007	0.100445	0.577695	1.42462	-0.225004	4	1	0.515367
16746045	63970	TP53AIP1	tumor protein p53 regulated apoptosis inducing protein 1	chr11	0.625496	0.265292	0.228986	0.480919	0.120716	0.0844086	1.19624	0.836033	0.799726	4	0	0.515312
16820937	3240	HP	haptoglobin	chr16	0.96215	0.345242	0.80292	0.851213	0.234304	0.691982	0.508396	-0.108512	0.349166	4	0	0.515207
16828577	4094	MAF	MAF bZIP transcription factor	chr16	-0.588967	-0.271188	-0.426251	-0.770381	-0.452603	-0.607665	-0.665189	-0.347411	-0.502474	0	4	-0.514681
16728261	595	CCND1	cyclin D1	chr11	0.633964	0.657437	0.83877	0.409823	0.433296	0.614629	0.27095	0.294422	0.475755	4	0	0.514339
16812790	388165	UBE2Q2P1	ubiquitin conjugating enzyme E2 Q2 pseudogene 1	chr15	-0.479887	0.134358	0.548427	-1.80321	-1.18896	-0.774892	-0.902374	-0.288129	0.12594	0	4	-0.514303
16947357	5806	PTX3	pentraxin 3	chr3	0.257896	1.06526	-0.273013	0.604276	1.41164	0.0733675	0.402763	1.21012	-0.128145	4	0	0.513796
16685719	51440	HPCAL4	hippocalcin like 4	chr1	0.863025	0.36894	0.395784	1.13668	0.642593	0.669437	0.502366	0.0082804	0.0351246	4	0	0.513581
16781610	6036	RNASE2	ribonuclease A family member 2	chr14	0.808078	0.620177	1.0265	0.286935	0.0990339	0.505355	0.413518	0.225617	0.631938	4	0	0.513017
16913315	22839	DLGAP4	DLG associated protein 4	chr20	-0.261892	-0.3841	-0.0109369	-0.92322	-1.04543	-0.672266	-0.482477	-0.604685	-0.231522	0	4	-0.512947
16843531	57151	LYZL6	lysozyme like 6	chr17	-0.859408	-0.700903	-1.23072	-0.327712	-0.169207	-0.699019	-0.137815	0.0206901	-0.509122	0	4	-0.512579
16873389, 17119168	100500845	MIR642B	microRNA 642b	chr19	0.330886	0.887369	0.268152	-0.0975241	0.45896	-0.160257	0.808788	1.36527	0.746055	4	0	0.511967
17087329	7111	TMOD1	tropomodulin 1	chr9	-0.503788	-0.455795	-0.760408	-0.712959	-0.664967	-0.96958	-0.105444	-0.0574513	-0.362064	0	4	-0.510273
16702652	105376429	LOC105376429	uncharacterized LOC105376429	chr10	0.528767	-0.50118	-0.440619	0.150141	-0.879805	-0.819244	-0.206002	-1.23595	-1.17539	0	4	-0.508809
16729789	11098	PRSS23	protease, serine 23	chr11	0.173888	-0.129639	0.238391	-0.428526	-0.732052	-0.364023	-1.0327	-1.33622	-0.968194	0	4	-0.508786
16738707	105369317	LOC105369317	uncharacterized LOC105369317	chr11	-0.238174	0.137171	-0.238174	-0.734707	-0.359362	-0.734707	-0.927609	-0.552264	-0.927609	0	4	-0.508382
17098124	347169	OR1B1	olfactory receptor family 1 subfamily B member 1 (gene/pseudogene)	chr9	0.635665	0.847895	0.198592	0.553372	0.765601	0.116298	0.560771	0.773	0.123697	4	0	0.508321
16860691	9710	KIAA0355	KIAA0355	chr19	-0.625221	-0.583881	-0.574932	-0.860263	-0.818924	-0.809974	-0.13023	-0.0888902	-0.0799405	0	4	-0.508028
17122696	101926935	LOC101926935	uncharacterized LOC101926935	chr20	-0.681644	-1.04464	-0.600141	-0.553977	-0.916977	-0.472475	-0.0063374	-0.369337	0.0751653	0	4	-0.507819
17074795	729732	LOC729732	uncharacterized LOC729732	chr8	0.387452	0.199938	0.322648	0.782432	0.594918	0.717628	0.602081	0.414568	0.537277	4	0	0.506549
17042895	7975	MAFK	MAF bZIP transcription factor K	chr7	0.596832	0.192605	0.654255	0.77048	0.366253	0.827903	0.49217	0.0879426	0.549593	4	0	0.504226
17073577	84232	MAF1	MAF1 homolog, negative regulator of RNA polymerase III	chr8	0.750344	0.520224	0.738738	0.7114	0.48128	0.699794	0.290444	0.0603242	0.278839	4	0	0.503487
16949619	344901	OSTN	osteocrin	chr3	-0.82571	-1.6469	-0.389377	-0.456095	-1.27729	-0.0197623	0.156405	-0.664788	0.592738	1	4	-0.50342
16972634	285500	LOC285500	uncharacterized LOC285500	chr4	-0.461212	-0.877977	-0.73194	-0.360207	-0.776971	-0.630935	0	-0.416764	-0.270728	0	4	-0.50297
16919994	105372636	LOC105372636	uncharacterized LOC105372636	chr20	0.178481	-1.02574	-0.283671	0.215201	-0.989024	-0.246951	-0.236201	-1.44043	-0.698353	0	4	-0.502966
16833024	100616449	MIR4725	microRNA 4725	chr17	-0.655822	-0.423189	-0.43054	-0.404018	-0.171385	-0.178736	-0.90571	-0.673078	-0.680428	0	4	-0.502545
16754300	105369838	LOC105369838	uncharacterized LOC105369838	chr12	-0.798029	-0.536507	-0.242851	-0.623089	-0.361566	-0.06791	-0.898954	-0.637431	-0.343775	0	4	-0.501124
16786297	100506476	LOC100506476	uncharacterized LOC100506476	chr14	-1.00013	-0.694009	-0.482958	-0.646891	-0.340772	-0.12972	-0.678642	-0.372523	-0.161471	0	4	-0.500791
16870876	374890	LOC374890	uncharacterized LOC374890	chr19	-0.359422	-1.09671	-0.693416	0.217321	-0.519964	-0.116674	-0.288963	-1.02625	-0.622958	0	4	-0.500781
16710720	10570	DPYSL4	dihydropyrimidinase like 4	chr10	0.577297	0.845193	1.00165	-0.0943056	0.17359	0.33005	0.326379	0.594275	0.750735	4	0	0.500541
17119708, 17120178	449619	ERVK-7	endogenous retrovirus group K member 7	chr1	-0.201108	-0.36336	0.0435137	-0.868918	-1.03117	-0.624296	-0.513412	-0.675663	-0.26879	0	4	-0.500356
16783720	105370462	LOC105370462	uncharacterized LOC105370462	chr14	0.621868	0.686151	0.414281	0.247115	0.311397	0.039527	0.771804	0.836086	0.564216	4	0	0.499161
16968213	306	ANXA3	annexin A3	chr4	0.972685	0.582719	1.23777	0.83646	0.446495	1.10155	-0.187666	-0.577632	0.0774188	4	0	0.498866
16964831	100616471	MIR4798	microRNA 4798	chr4	-0.0611618	-0.866021	0.307495	-0.725347	-1.53021	-0.356691	-0.269539	-1.0744	0.0991174	0	4	-0.497417
16694764	9047	SH2D2A	SH2 domain containing 2A	chr1	0.534447	0.550925	0.147959	0.633754	0.650232	0.247267	0.692189	0.708668	0.305702	4	0	0.496794
17088116	100616114	MIR4668	microRNA 4668	chr9	-0.524178	0.462424	0.729494	-1.89272	-0.90612	-0.63905	-1.3125	-0.325902	-0.0588319	1	4	-0.496377
16988874	171019	ADAMTS19	ADAM metallopeptidase with thrombospondin type 1 motif 19	chr5	-0.808715	-1.36535	-0.78628	0.0338541	-0.522784	0.056289	-0.179828	-0.736467	-0.157393	0	4	-0.496297
16673513	79100	LINC00626	long intergenic non-protein coding RNA 626	chr1	-0.558595	0.133939	-0.913613	1.23875	1.93128	0.883728	0.47049	1.16302	0.115473	4	1	0.496053
16832194	348254	CCDC144CP	coiled-coil domain containing 144C, pseudogene	chr17	-0.452497	0.358073	0.275146	-1.40613	-0.595558	-0.678485	-1.16689	-0.35632	-0.439247	0	4	-0.495767
16748346	101928100	LOC101928100	uncharacterized LOC101928100	chr12	-1.80579	-0.912516	-1.29731	-0.906158	-0.0128812	-0.397674	-0.175608	0.717669	0.332877	1	4	-0.495266
16826523	643714	CASC16	cancer susceptibility candidate 16 (non-protein coding)	chr16	-0.268141	-0.66491	-0.298924	0.0118334	-0.384936	-0.018949	-0.8015	-1.19827	-0.832283	0	4	-0.49512
16921108	100652730	LINC00659	long intergenic non-protein coding RNA 659	chr20	0.636164	0.626105	0.0107941	0.555734	0.545675	-0.0696358	0.927862	0.917804	0.302493	4	0	0.494777
16910070	100616493	MIR4441	microRNA 4441	chr2	-0.326658	0.147528	-0.284872	1.05414	1.52833	1.09593	0.239615	0.713802	0.281402	4	0	0.494356
16883853, 17122270, 17122272	5455	POU3F3	POU class 3 homeobox 3	chr2	-0.535012	-0.874276	-0.141	-0.605301	-0.944565	-0.211288	-0.397193	-0.736457	-0.0031809	0	4	-0.494253
17056939	100689074	POU6F2-AS2	POU6F2 antisense RNA 2	chr7	-0.496587	-0.839453	-0.0119375	-0.454983	-0.797849	0.0296665	-0.670256	-1.01312	-0.185607	0	4	-0.493348
17078870	4325	MMP16	matrix metallopeptidase 16	chr8	-0.520328	-0.874285	-0.149194	-0.285072	-0.639029	0.0860617	-0.690157	-1.04411	-0.319023	0	4	-0.492793
16837061	692227	SNORD104	small nucleolar RNA, C/D box 104	chr17	0.745923	-0.148983	0.31385	1.25352	0.358611	0.821444	0.805455	-0.0894508	0.373382	4	0	0.492639
16988837	28965	SLC27A6	solute carrier family 27 member 6	chr5	-0.654866	-0.98553	-0.789385	0.0346687	-0.295996	-0.0998508	-0.390239	-0.720903	-0.524758	0	4	-0.491873
16745002	10205	MPZL2	myelin protein zero like 2	chr11	-0.566553	-1.02261	-0.669102	-0.544154	-1.00021	-0.646702	0.194218	-0.261842	0.0916692	0	4	-0.491699
17103993	90121	TSR2	TSR2, ribosome maturation factor	chrX	0.891403	0.90043	0.982112	0.535709	0.544736	0.626417	-0.0526522	-0.043625	0.0380561	4	0	0.491398
17087753	138802	OR13C8	olfactory receptor family 13 subfamily C member 8	chr9	-0.731267	-0.233804	-0.284625	-0.579017	-0.0815543	-0.132376	-1.10688	-0.609412	-0.660234	0	4	-0.491018
16919418	128486	FITM2	fat storage inducing transmembrane protein 2	chr20	-0.681664	-1.29857	-0.421825	-0.2392	-0.856103	0.0206391	-0.194892	-0.811795	0.0649472	0	4	-0.49094
16677057	255928	SYT14	synaptotagmin 14	chr1	-0.539216	-0.450324	0.0484166	1.24543	1.33432	1.83306	0.0878592	0.176751	0.675492	4	0	0.490198
16663218	2981	GUCA2B	guanylate cyclase activator 2B	chr1	0.965817	0.637724	0.263756	0.714348	0.386256	0.0122878	0.819895	0.491802	0.117834	4	0	0.489969
17005276	6659	SOX4	SRY-box 4	chr6	-0.435524	-0.129067	-0.144861	-0.93566	-0.629203	-0.644997	-0.695489	-0.389032	-0.404826	0	4	-0.489851
16675227	339476	ERVMER61-1	endogenous retrovirus group MER61 member 1	chr1	0.59898	0.294113	0.181995	0.938763	0.633896	0.521778	0.652841	0.347974	0.235856	4	0	0.489577
16773339	102723318	LINC01053	long intergenic non-protein coding RNA 1053	chr13	0.72692	0.790401	0.260995	0.87439	0.937871	0.408466	0.266537	0.330018	-0.199388	4	0	0.488468
16990271	56130	PCDHB6	protocadherin beta 6	chr5	-1.11555	-0.772928	0.604727	-0.581408	-0.238788	1.13887	-1.83041	-1.48779	-0.110139	2	4	-0.488158
16924845	337974	KRTAP19-7	keratin associated protein 19-7	chr21	-0.0223735	-1.74543	-0.812487	0.548711	-1.17435	-0.241403	0.522557	-1.2005	-0.267557	0	4	-0.488092
16776525	105370363	LOC105370363	uncharacterized LOC105370363	chr13	1.01736	0.318839	1.00953	1.12298	0.424452	1.11514	0.0302033	-0.668323	0.0223687	4	1	0.488062
16812009	81698	LINC00597	long intergenic non-protein coding RNA 597	chr15	-0.157789	-1.01467	-0.839401	0.307254	-0.549631	-0.374358	-0.0742385	-0.931124	-0.755851	0	4	-0.487757
16992465	677841	SNORA74B	small nucleolar RNA, H/ACA box 74B	chr5	-0.544993	-1.29573	-1.19974	0.441928	-0.308811	-0.212823	0.0462804	-0.704459	-0.608471	0	4	-0.487425
16853674	91133	L3MBTL4	l(3)mbt-like 4 (Drosophila)	chr18	0.188145	0.740627	0.40114	0.0788908	0.631372	0.291886	0.42656	0.979042	0.639555	4	0	0.486357
16664846	105379783	LOC105379783	uncharacterized LOC105379783	chr1	-1.01592	-0.234824	-0.913528	-0.51077	0.270329	-0.408375	-0.81467	-0.0335713	-0.712275	0	4	-0.485956
16942958	2042	EPHA3	EPH receptor A3	chr3	-1.21665	-0.781101	-0.753423	-0.499833	-0.0642818	-0.0366038	-0.638816	-0.203265	-0.175587	0	4	-0.485507
16851599	100302195	MIR320C2	microRNA 320c-2	chr18	-0.387279	-0.718317	-1.17906	-0.0258491	-0.356887	-0.817628	0.0801071	-0.250931	-0.711672	0	4	-0.485279
16684995	693137	MIR552	microRNA 552	chr1	0.301677	0.891011	0.405261	-0.173525	0.415809	-0.0699403	0.633966	1.2233	0.73755	4	0	0.485012
16686910	79656	BEND5	BEN domain containing 5	chr1	-0.593144	-0.265431	-0.590277	-0.752287	-0.424573	-0.74942	-0.438342	-0.110629	-0.435475	0	4	-0.484398
17055780	401312	LOC401312	uncharacterized LOC401312	chr7	0.130847	0.774397	0.620237	0.393875	1.03743	0.883265	-0.205148	0.438402	0.284241	4	0	0.484171
16811391	56965	PARP6	poly(ADP-ribose) polymerase family member 6	chr15	0.172683	0.880281	0.632109	0.0750665	0.782664	0.534492	0.0328236	0.740421	0.492249	4	0	0.482532
16772285	387895	LINC00944	long intergenic non-protein coding RNA 944	chr12	-0.668171	-0.77643	-0.345062	-0.300248	-0.408507	0.0228617	-0.692953	-0.801212	-0.369843	0	4	-0.482174
16930947	638	BIK	BCL2 interacting killer	chr22	0.85152	0.850487	0.414011	0.662679	0.661646	0.22517	0.37052	0.369487	-0.0669893	4	0	0.482059
16819131	390732	CES1P2	carboxylesterase 1 pseudogene 2	chr16	0.537094	0.785244	0.193349	0.355697	0.603846	0.0119515	0.648135	0.896284	0.30439	4	0	0.481777
17103742	406964	MIR188	microRNA 188	chrX	-0.347229	-0.526276	-0.624325	-0.0505519	-0.229599	-0.327648	-0.590468	-0.769515	-0.867563	0	4	-0.481464
16787994	9623	TCL1B	T-cell leukemia/lymphoma 1B	chr14	-0.644302	-1.00104	-0.450899	-0.0046719	-0.361414	0.188731	-0.630892	-0.987634	-0.437489	0	4	-0.481068
16926959	107984052	LOC107984052	uncharacterized LOC107984052	chr22	-0.355585	-0.0178098	0.692315	-1.28743	-0.949659	-0.239534	-1.18582	-0.848047	-0.137922	1	4	-0.481055
16831442	51393	TRPV2	transient receptor potential cation channel subfamily V member 2	chr17	-0.353297	-0.876047	-0.656538	0.0201544	-0.502595	-0.283087	-0.284003	-0.806753	-0.587244	0	4	-0.481046
16741639	100422953	MIR3165	microRNA 3165	chr11	0.512045	1.52762	1.1154	-0.706517	0.309055	-0.103164	0.017668	1.03324	0.621021	4	1	0.480707
16902673	105373614	LOC105373614	uncharacterized LOC105373614	chr2	-0.939558	-0.809902	-0.42131	-0.393316	-0.26366	0.124932	-0.75672	-0.627064	-0.238472	0	4	-0.480563
17083117	10655	DMRT2	doublesex and mab-3 related transcription factor 2	chr9	0.782461	0.882534	0.342054	0.77123	0.871303	0.330822	0.227986	0.328059	-0.212422	4	0	0.480447
17077502	9760	TOX	thymocyte selection associated high mobility group box	chr8	-1.03237	-1.44904	-0.825427	0.0798719	-0.336796	0.286818	-0.278758	-0.695426	-0.071811	0	4	-0.480327
16865044	574471	MIR523	microRNA 523	chr19	-0.17142	-1.32104	-0.631231	0.397738	-0.751878	-0.0620734	-0.0574485	-1.20706	-0.51726	0	4	-0.480186
16917139	57144	PAK5	p21 (RAC1) activated kinase 5	chr20	0.405753	0.651858	0.210681	0.639186	0.885292	0.444115	0.343815	0.589921	0.148744	4	0	0.479929
17104960	139596	UPRT	uracil phosphoribosyltransferase homolog	chrX	0.328369	1.34277	0.592519	-0.0017905	1.01261	0.262359	-0.165849	0.848556	0.0982998	4	0	0.479761
16778450	100422878	MIR3168	microRNA 3168	chr13	0.747072	1.63134	0.115587	0.130381	1.01465	-0.501103	0.308864	1.19314	-0.32262	4	0	0.479701
16868356	390883	OR7G3	olfactory receptor family 7 subfamily G member 3	chr19	-0.291917	0.469265	-0.821423	-0.257036	0.504146	-0.786541	-1.11989	-0.358705	-1.64939	0	4	-0.479055
16698304	127845	GOLT1A	golgi transport 1A	chr1	0.945835	0.159967	0.657378	0.704229	-0.0816381	0.415772	0.860823	0.0749553	0.572366	4	0	0.478854
16885822	101060825	LOC101060825	translation initiation factor IF-2-like	chr2	0.864499	0.778924	0.302704	0.749171	0.663596	0.187376	0.469834	0.384259	-0.0919617	4	0	0.478711
16674540	89884	LHX4	LIM homeobox 4	chr1	0.275965	0.155578	0.0339791	0.872764	0.752377	0.630778	0.649512	0.529125	0.407526	4	0	0.478623
16711390	51806	CALML5	calmodulin like 5	chr10	-0.956984	-0.755104	-0.340089	-0.4293	-0.22742	0.187595	-0.866898	-0.665018	-0.250002	0	4	-0.478135
16979587	729338	CETN4P	centrin 4, pseudogene	chr4	-0.524475	-0.123733	0.0025258	-1.14548	-0.744737	-0.618478	-0.692185	-0.291443	-0.165184	0	4	-0.478132
16813024	100616238	MIR3529	microRNA 3529	chr15	-0.172977	-1.02221	0.343751	-0.789999	-1.63924	-0.273271	-0.138809	-0.988046	0.377919	0	4	-0.478098
17019912	245928	DEFB114	defensin beta 114	chr6	-0.478537	-0.436386	-0.160339	-0.639317	-0.597166	-0.321119	-0.676539	-0.634388	-0.358341	0	4	-0.478015
17081665	83696	TRAPPC9	trafficking protein particle complex 9	chr8	0.0616798	0.118114	0.189183	0.666897	0.723331	0.7944	0.520736	0.57717	0.648239	4	0	0.47775
16874866	27181	SIGLEC8	sialic acid binding Ig like lectin 8	chr19	-0.0261753	0.167525	-0.342845	-0.854877	-0.661177	-1.17155	-0.426646	-0.232945	-0.743315	0	4	-0.476889
16844000	8396	PIP4K2B	phosphatidylinositol-5-phosphate 4-kinase type 2 beta	chr17	0.724401	0.758532	0.697182	0.562153	0.596284	0.534934	0.135887	0.170018	0.108668	4	0	0.476451
16716501	100188947	HECTD2-AS1	HECTD2 antisense RNA 1	chr10	-0.593537	-1.03236	-0.485381	-0.208254	-0.647074	-0.100098	-0.296644	-0.735464	-0.188488	0	4	-0.476366
16808433	728758	PIN4P1	peptidylprolyl cis/trans isomerase, NIMA-interacting 4 pseudogene 1	chr15	0.947381	0.922358	0.140293	0.844767	0.819744	0.0376794	0.468445	0.443422	-0.338642	4	0	0.476161
16730366	100422991	MIR1260B	microRNA 1260b	chr11	0.33004	0.670534	0.743916	0.477354	0.817848	0.89123	-0.135872	0.204622	0.278004	4	0	0.475297
17059355	223117	SEMA3D	semaphorin 3D	chr7	-0.607542	-1.15582	-0.25083	0.115173	-0.433101	0.471885	-0.739268	-1.28754	-0.382556	0	4	-0.4744
17083964	574444	MIR491	microRNA 491	chr9	-0.121544	-0.738461	-0.837852	0.205734	-0.411184	-0.510575	-0.17411	-0.791028	-0.890419	0	4	-0.474382
16985844	5370	PMCHL2	pro-melanin concentrating hormone like 2 (pseudogene)	chr5	-0.255947	-0.988521	-0.730245	-0.345727	-1.0783	-0.820025	0.385595	-0.346979	-0.0887035	0	4	-0.474317
16658192	7161	TP73	tumor protein p73	chr1	-0.141602	0.22554	-0.143387	0.345917	0.713059	0.344132	0.851411	1.21855	0.849626	4	0	0.473694
16821687	101928708	LOC101928708	uncharacterized LOC101928708	chr16	-0.873888	-0.769932	-0.781427	-0.13661	-0.0326536	-0.0441489	-0.605352	-0.501395	-0.51289	0	4	-0.473144
16801283	9488	PIGB	phosphatidylinositol glycan anchor biosynthesis class B	chr15	0.148466	0.624377	0.600197	0.315113	0.791025	0.766844	0.0274356	0.503347	0.479167	4	0	0.472886
17074371	10407	SPAG11B	sperm associated antigen 11B	chr8	-0.178445	-0.232091	-0.335105	-0.43758	-0.491225	-0.59424	-0.590225	-0.64387	-0.746884	0	4	-0.472185
16965162	132864	CPEB2	cytoplasmic polyadenylation element binding protein 2	chr4	0.417085	0.695395	0.813959	0.494777	0.773087	0.891651	-0.171315	0.106995	0.225559	4	0	0.47191
17102032	404281	YY2	YY2 transcription factor	chrX	0.642833	1.15607	0.58718	0.312374	0.825607	0.256722	0.001403	0.514636	-0.0542494	4	0	0.471397
16820849	794	CALB2	calbindin 2	chr16	0.303277	0.754749	-0.107883	0.476697	0.928169	0.0655357	0.59361	1.04508	0.182449	4	0	0.471298
16769868	121642	ALKBH2	alkB homolog 2, alpha-ketoglutarate dependent dioxygenase	chr12	-0.744834	-0.992621	-0.496681	-0.613759	-0.861547	-0.365607	-0.0547632	-0.302551	0.193389	0	4	-0.470997
16745654	219858	OR8B12	olfactory receptor family 8 subfamily B member 12	chr11	0.39073	1.10136	0.111362	0.634374	1.34501	0.355006	-0.0443191	0.666312	-0.323688	4	0	0.470683
16857697	100131801	PET100	PET100 homolog	chr19	0.36805	0.376217	0.108297	0.608949	0.617116	0.349196	0.68111	0.689276	0.421357	4	0	0.468841
16690019	163404	PLPPR5	phospholipid phosphatase related 5	chr1	0.380355	-0.199899	0.627658	1.50375	0.923495	1.75105	-0.147192	-0.727447	0.10011	4	1	0.467987
16721525	341276	OR10A2	olfactory receptor family 10 subfamily A member 2	chr11	-0.130851	-0.673315	-0.701022	-0.403551	-0.946016	-0.973723	0.243436	-0.299028	-0.326735	0	4	-0.467867
16660233	105376819	LOC105376819	uncharacterized LOC105376819	chr1	0.609714	1.16681	0.55849	0.16739	0.724486	0.116166	0.120552	0.677649	0.0693283	4	0	0.467843
16780481	6564	SLC15A1	solute carrier family 15 member 1	chr13	1.32264	0.784747	0.887319	0.641784	0.103894	0.206466	0.41189	-0.126	-0.0234283	4	0	0.467701
17023871	101928277	LOC101928277	uncharacterized LOC101928277	chr6	0.394776	1.41178	0.675494	-0.243303	0.773704	0.0374149	-0.0487842	0.968222	0.231934	4	0	0.466805
17022008	84539	MCHR2	melanin concentrating hormone receptor 2	chr6	-0.726638	-1.14536	-0.803518	0.0350357	-0.383683	-0.0418442	-0.211349	-0.630068	-0.288229	0	4	-0.466184
17118046	10016	PDCD6	programmed cell death 6	chr5	-0.0485233	-0.0785768	0.259662	-0.807162	-0.837215	-0.498976	-0.818231	-0.848284	-0.510045	0	4	-0.465261
16798230	100033439	SNORD116-27	small nucleolar RNA, C/D box 116-27	chr15	0.257548	-0.72148	0.316662	-0.622482	-1.60151	-0.563368	-0.110753	-1.08978	-0.0516388	0	4	-0.4652
16911238	54675	CRLS1	cardiolipin synthase 1	chr20	-0.658913	-0.733233	-0.368622	-0.643868	-0.718189	-0.353577	-0.308387	-0.382707	-0.0180956	0	4	-0.465066
16917004	56261	GPCPD1	glycerophosphocholine phosphodiesterase 1	chr20	0.0603724	-0.201876	0.248958	-0.822985	-1.08523	-0.6344	-0.556858	-0.819106	-0.368272	0	4	-0.464378
17119758	100500811	MIR3621	microRNA 3621	chr9	0.19787	-0.378155	-0.481199	-0.256127	-0.832152	-0.935196	-0.0792992	-0.655324	-0.758368	0	4	-0.464217
16999559	100616325	MIR4460	microRNA 4460	chr5	0.687812	0.129076	0.24067	1.05253	0.493791	0.605386	0.657728	0.0989917	0.210586	4	0	0.464063
16905108	1746	DLX2	distal-less homeobox 2	chr2	-0.900575	-1.42958	-0.912629	-0.0982134	-0.627217	-0.110268	0.155894	-0.37311	0.14384	0	4	-0.461317
16974244	100302277	MIR548I2	microRNA 548i-2	chr4	-0.482698	0.401606	0.0969846	0.0891536	0.973458	0.668836	0.313285	1.19759	0.892968	4	0	0.461242
17104106	90737	PAGE5	PAGE family member 5	chrX	0.0628926	-0.215887	0.854508	0.0527354	-0.226044	0.844351	0.754837	0.476058	1.54645	4	0	0.4611
16862385	1555	CYP2B6	cytochrome P450 family 2 subfamily B member 6	chr19	0.595768	0.132186	0.340354	0.437286	-0.0262964	0.181872	1.06631	0.602729	0.810897	4	0	0.460123
16788764	664613	MIR544A	microRNA 544a	chr14	1.02186	-0.510705	0.382662	1.33181	-0.20075	0.692617	1.19828	-0.334288	0.559079	4	0	0.460063
16803492	1381	CRABP1	cellular retinoic acid binding protein 1	chr15	-0.629255	-0.215932	-0.860825	-0.490759	-0.0774354	-0.722329	-0.441728	-0.0284049	-0.673299	0	4	-0.459996
17102808	105373187	LOC105373187	uncharacterized LOC105373187	chrX	0.704601	0.850025	0.959474	-0.163665	-0.0182404	0.0912085	0.437696	0.58312	0.692569	4	0	0.459643
16696425	7292	TNFSF4	tumor necrosis factor superfamily member 4	chr1	-0.530677	-1.07041	-1.00872	-0.441977	-0.981709	-0.920019	0.612477	0.0727459	0.134435	1	4	-0.459317
16659366	390999	PRAMEF12	PRAME family member 12	chr1	0.929044	1.55083	0.566383	0.106918	0.728705	-0.255744	0.0820913	0.703879	-0.28057	4	0	0.45906
16709237	100313921	MIR548E	microRNA 548e	chr10	0.794473	0.534609	0.781629	0.78832	0.528455	0.775476	0.0669026	-0.192962	0.0540588	4	0	0.458996
16825035	91949	COG7	component of oligomeric golgi complex 7	chr16	-0.681446	-0.401123	-0.438504	-1.29024	-1.00992	-1.0473	0.0715658	0.351889	0.314508	0	4	-0.458953
16670774	8394	PIP5K1A	phosphatidylinositol-4-phosphate 5-kinase type 1 alpha	chr1	-0.610742	-1.26536	-0.967256	0.293158	-0.361456	-0.0633556	-0.0471575	-0.701772	-0.403672	0	4	-0.458623
16768911	100616287	MIR4495	microRNA 4495	chr12	0.197935	-0.454769	-0.854033	0.0349376	-0.617766	-1.01703	0.0964243	-0.556279	-0.955544	0	4	-0.458458
17083239, 17083249	101929302	RFX3-AS1	RFX3 antisense RNA 1	chr9	0.791656	0.925564	0.418697	0.750711	0.884619	0.377752	0.0717186	0.205626	-0.301241	4	0	0.458345
17115271	3897	L1CAM	L1 cell adhesion molecule	chrX	0.832558	1.18858	0.729454	-0.006488	0.34953	-0.109592	0.295023	0.651041	0.191919	4	0	0.458002
17103243	280657	SSX6	SSX family member 6, pseudogene	chrX	0.77838	-0.502419	0.263284	1.01848	-0.262315	0.503388	1.37257	0.0917752	0.857478	4	0	0.457848
16828608, 17117695	124359	CDYL2	chromodomain Y-like 2	chr16	-0.174888	-0.759819	0.181208	-0.766399	-1.35133	-0.410303	-0.203246	-0.788178	0.15285	0	4	-0.457789
17007862	389383	CLPSL2	colipase like 2	chr6	-0.244341	-0.900487	-0.984276	-0.0838486	-0.739994	-0.823783	0.351914	-0.304231	-0.38802	0	4	-0.457452
17092862	3447	IFNA13	interferon alpha 13	chr9	-0.360891	-0.343819	-0.635726	-0.636309	-0.619237	-0.911144	-0.113876	-0.0968042	-0.388711	0	4	-0.45628
17117406	100507664	LOC100507664	uncharacterized LOC100507664	chr1	-0.272532	0.187598	-0.195234	-0.966283	-0.506153	-0.888985	-0.666852	-0.206722	-0.589554	0	4	-0.45608
16664828	127435	PODN	podocan	chr1	-0.478624	-0.791333	-0.745087	-0.402046	-0.714756	-0.66851	0.0928765	-0.219833	-0.173587	0	4	-0.455655
17015802	101928354	LOC101928354	uncharacterized LOC101928354	chr6	0.808797	0.834429	0.177339	0.631281	0.656914	-0.000177	0.532712	0.558344	-0.0987465	4	0	0.455655
16834508	314	AOC2	amine oxidase, copper containing 2	chr17	0.893842	0.711866	0.338317	0.828892	0.646915	0.273366	0.381619	0.199643	-0.173906	4	0	0.455617
16675668	101929224	LOC101929224	uncharacterized LOC101929224	chr1	0.406927	0.382	0.617561	0.747981	0.723053	0.958615	0.0249275	0	0.235562	4	0	0.455181
16908037	2335	FN1	fibronectin 1	chr2	0.722814	-0.444924	1.61012	-0.245216	-1.41295	0.642092	-1.56193	-2.72967	-0.674625	3	4	-0.454922
16798262	100033440	SNORD115-3	small nucleolar RNA, C/D box 115-3	chr15	-0.381149	-0.518857	0.266158	-0.760049	-0.897756	-0.112741	-0.730651	-0.868358	-0.0833433	0	4	-0.454083
16725084	219982	OR5A1	olfactory receptor family 5 subfamily A member 1	chr11	-0.981424	-0.736737	-0.782609	-0.235073	0.0096147	-0.0362577	-0.587592	-0.342905	-0.388777	0	4	-0.453529
16870907	101929164	LOC101929164	uncharacterized LOC101929164	chr19	0.434796	0.290109	-0.179034	0.732435	0.587748	0.118605	0.95044	0.805753	0.33661	4	0	0.453051
16711364	340811	AKR1C8P	aldo-keto reductase family 1 member C8, pseudogene	chr10	0.378744	0.62117	0.321339	0.0356158	0.278042	-0.0217889	0.758757	1.00118	0.701352	4	0	0.452713
16770778, 17118900	693205	MIR620	microRNA 620	chr12	-0.635607	-1.49804	-0.404323	-0.0096847	-0.872114	0.221599	-0.0797642	-0.942194	0.151519	0	4	-0.452067
16860508	147991	DPY19L3	dpy-19 like 3 (C. elegans)	chr19	-0.587692	-0.530772	-0.611828	-0.595939	-0.539019	-0.620074	-0.204928	-0.148007	-0.229063	0	4	-0.451925
16761502	50840	TAS2R14	taste 2 receptor member 14	chr12	-0.348343	-0.587011	-0.495455	-0.718309	-0.956978	-0.865422	0.101073	-0.137595	-0.0460389	0	4	-0.450453
16979759	101927282	LOC101927282	uncharacterized LOC101927282	chr4	-0.66056	-1.8572	0.292337	-0.012806	-1.20944	0.940092	-0.433542	-1.63018	0.519355	1	4	-0.450216
16922066	254950	KRTAP15-1	keratin associated protein 15-1	chr21	-0.918419	-0.309457	-0.889179	-0.699805	-0.0908428	-0.670566	-0.370471	0.238491	-0.341232	0	4	-0.450165
16755267	100500802	MIR3685	microRNA 3685	chr12	-1.12603	0.65331	-0.301229	-2.22158	-0.44224	-1.39678	-0.606646	1.17269	0.218153	2	4	-0.450038
16806199	2562	GABRB3	gamma-aminobutyric acid type A receptor beta3 subunit	chr15	-0.577671	-0.0903523	-0.762455	-0.450898	0.0364209	-0.635682	-0.622149	-0.13483	-0.806934	0	4	-0.449395
16746265	105369579	LOC105369579	uncharacterized LOC105369579	chr11	-0.20769	0.424762	-0.0432444	0.152805	0.785256	0.31725	0.604802	1.23725	0.769247	4	0	0.448938
16989262	101927934	LOC101927934	uncharacterized LOC101927934	chr5	0.0196344	-0.624905	-0.172008	-0.0264962	-0.671035	-0.218138	-0.503019	-1.14756	-0.694661	0	4	-0.448687
17010398	100506804	LOC100506804	uncharacterized LOC100506804	chr6	0.0213129	-0.397389	0.185257	-0.865492	-1.28419	-0.701548	-0.246755	-0.665458	-0.0828112	0	4	-0.448564
17115428	3654	IRAK1	interleukin 1 receptor associated kinase 1	chrX	0.658829	0.53249	0.808812	0.688462	0.562122	0.838444	-0.0282116	-0.154551	0.121771	4	0	0.447574
16954048	2876	GPX1	glutathione peroxidase 1	chr3	0.824015	0.29591	0.958655	0.822155	0.29405	0.956794	0.0886539	-0.439451	0.223294	4	0	0.44712
17119424	100500805	MIR3607	microRNA 3607	chr5	-0.342451	1.34072	0.156125	-1.78395	-0.100783	-1.28537	-1.39564	0.287527	-0.897063	1	4	-0.446766
17015805	105374945	LOC105374945	uncharacterized LOC105374945	chr6	-0.816291	-0.374741	-0.911708	-0.185696	0.255854	-0.281113	-0.683068	-0.241519	-0.778486	0	4	-0.446308
16822864	64711	HS3ST6	heparan sulfate-glucosamine 3-sulfotransferase 6	chr16	0.565123	-0.458666	0.294194	-0.760381	-1.78417	-1.03131	0.151094	-0.872695	-0.119835	0	4	-0.446294
16870782	100129842	ZNF737	zinc finger protein 737	chr19	-1.16103	-0.676701	-0.998669	-0.705951	-0.221621	-0.543589	-0.116952	0.367378	0.0454103	0	4	-0.445747
17105899	105373305	LOC105373305	uncharacterized LOC105373305	chrX	-0.451661	0.712611	0.0819938	-0.0576222	1.10665	0.476032	0.14763	1.3119	0.681284	4	0	0.445425
17058176	2990	GUSB	glucuronidase beta	chr7	0.210874	0.594389	0.398024	0.638422	1.02194	0.825573	-0.0840277	0.299487	0.103123	4	0	0.445311
17096020	8789	FBP2	fructose-bisphosphatase 2	chr9	0.855273	-0.123896	0.401388	1.19779	0.218621	0.743905	0.715546	-0.263623	0.261661	4	0	0.445185
16875140	79986	ZNF702P	zinc finger protein 702, pseudogene	chr19	-1.02815	-1.66766	-0.856352	0.120392	-0.519116	0.292194	0.0409419	-0.598566	0.212744	0	4	-0.444842
16933865	266629	SEC14L3	SEC14 like lipid binding 3	chr22	0.339718	0.936747	0.676578	0.0284913	0.62552	0.365351	0.0323417	0.62937	0.369202	4	0	0.444813
16911149	100302739	PCNA-AS1	PCNA antisense RNA 1	chr20	-0.355473	-0.633695	-0.48866	-0.666606	-0.944828	-0.799793	0.100645	-0.177577	-0.0325417	0	4	-0.444281
16920690	105372694	LOC105372694	uncharacterized LOC105372694	chr20	0.660285	0.737541	0.291147	0.673438	0.750694	0.304301	0.290669	0.367925	-0.0784685	4	0	0.44417
17051286, 17124802	2318	FLNC	filamin C	chr7	0.737464	0.12635	0.656818	0.970217	0.359102	0.889571	0.31376	-0.297354	0.233115	4	0	0.443227
16682402	11240	PADI2	peptidyl arginine deiminase 2	chr1	-0.240613	0.140033	-0.149075	0.313393	0.694039	0.404931	0.782533	1.16318	0.87407	4	0	0.442499
17109578	389840	MAP3K15	mitogen-activated protein kinase kinase kinase 15	chrX	0.104704	1.47088	1.05583	-0.584837	0.781339	0.366284	-0.510576	0.855601	0.440546	4	0	0.442196
16943433	285359	PDCL3P4	phosducin-like 3 pseudogene 4	chr3	0.872725	0.580139	0.89995	0.690543	0.397956	0.717767	0.0286093	-0.263977	0.0558341	4	0	0.442172
17117841	100131131	LOC100131131	AHPA9419	chr2	-0.215552	-0.283544	0.071919	-0.66127	-0.729262	-0.373799	-0.668899	-0.736891	-0.381428	0	4	-0.442081
16843221	64149	C17orf75	chromosome 17 open reading frame 75	chr17	0.390952	1.26706	0.70301	-0.126028	0.750079	0.186029	-0.128446	0.747662	0.183612	4	0	0.441548
16995645	1601	DAB2	DAB2, clathrin adaptor protein	chr5	0.386836	-0.133905	0.424585	-0.476579	-0.997321	-0.438831	-0.750876	-1.27162	-0.713128	0	4	-0.441204
16838418	114897	C1QTNF1	C1q and tumor necrosis factor related protein 1	chr17	0.0254244	0.67561	-0.200008	0.638733	1.28892	0.413301	0.234684	0.88487	0.0092512	4	0	0.441198
17017885	3127	HLA-DRB5	major histocompatibility complex, class II, DR beta 5	chr6	0.411784	-0.685446	0.219343	0.986774	-0.110456	0.794333	-1.43143	-2.52866	-1.62387	2	4	-0.440846
16863404	93429	LOC93429	uncharacterized LOC93429	chr19	0.172893	0.61183	-0.283325	0.571439	1.01038	0.115222	0.594895	1.03383	0.138677	4	0	0.440649
16669105	126868	MAB21L3	mab-21 like 3	chr1	0.4622	-0.410651	0.529538	0.587751	-0.2851	0.655089	1.07676	0.203913	1.1441	4	0	0.440401
17012245	154215	NKAIN2	Na+/K+ transporting ATPase interacting 2	chr6	-0.809577	-0.660638	-1.09802	-0.436262	-0.287322	-0.724701	0.0662839	0.215223	-0.222156	0	4	-0.439685
16786248	641371	ACOT1	acyl-CoA thioesterase 1	chr14	-0.992329	-0.266256	-0.717996	-0.709047	0.0170264	-0.434713	-0.612428	0.113645	-0.338094	0	4	-0.437799
17107230	2273	FHL1	four and a half LIM domains 1	chrX	-0.776719	-1.24786	-0.590313	-0.142451	-0.613588	0.0439549	-0.106816	-0.577953	0.0795902	0	4	-0.436906
16926801	27437	HSFY1P1	heat shock transcription factor, Y-linked 1 pseudogene 1	chr22	-1.43738	-0.887417	-0.920459	-0.603986	-0.0540236	-0.0870647	-0.33433	0.215633	0.182592	0	4	-0.436271
16908880	100422959	MIR4268	microRNA 4268	chr2	0.0529372	1.0606	0.492513	0.147374	1.15504	0.58695	-0.339251	0.668416	0.100325	4	0	0.436101
16759075	100862680	LINC00507	long intergenic non-protein coding RNA 507	chr12	-0.85075	-0.0243311	-0.496503	-0.624724	0.201695	-0.270477	-1.01329	-0.186867	-0.659039	0	4	-0.436031
17122148	101059948	LOC101059948	uncharacterized LOC101059948	chr19	-0.120074	0.422176	-0.115806	-1.11798	-0.575734	-1.11372	-0.614747	-0.072498	-0.61048	0	4	-0.435429
16876812	101929531	LOC101929531	uncharacterized LOC101929531	chr2	0.870102	0.983717	0.228879	0.669769	0.783384	0.0285456	0.293483	0.407098	-0.34774	4	0	0.435249
16725108	105369318	LOC105369318	uncharacterized LOC105369318	chr11	0.125721	0.677768	0.735932	-0.0366034	0.515444	0.573608	0.0514543	0.603502	0.661666	4	0	0.434277
16880712	6509	SLC1A4	solute carrier family 1 member 4	chr2	0.669843	0.474282	0.919573	0.596164	0.400603	0.845894	-0.020008	-0.215569	0.229721	4	0	0.433389
16951446	105376981	LOC105376981	uncharacterized LOC105376981	chr3	-0.542534	-0.63094	-0.0566539	-0.530575	-0.618982	-0.0446958	-0.623857	-0.712263	-0.137978	0	4	-0.433164
16816542	124152	IQCK	IQ motif containing K	chr16	-0.420994	0.029483	-0.634922	-1.21173	-0.761256	-1.42566	0.100487	0.550964	-0.113441	0	4	-0.431897
16682333	4237	MFAP2	microfibrillar associated protein 2	chr1	0.354252	0.910821	0.67427	-0.229096	0.327473	0.0909224	0.288742	0.84531	0.60876	4	0	0.430162
17085970	101927380	C9orf41-AS1	C9orf41 antisense RNA 1	chr9	-0.0408794	-0.29264	-0.630594	-0.340824	-0.592584	-0.930538	-0.0670993	-0.31886	-0.656814	0	4	-0.430092
16788741	724024	MIR654	microRNA 654	chr14	0.712716	1.07515	0.813792	-0.204387	0.158048	-0.103311	0.317502	0.679937	0.418578	4	0	0.429781
17002661	105377714	LOC105377714	uncharacterized LOC105377714	chr5	0.470043	-0.444055	-0.287387	0.148513	-0.765585	-0.608917	-0.234177	-1.14827	-0.991607	0	4	-0.42905
17011949	254228	FAM26E	family with sequence similarity 26 member E	chr6	-0.0427498	-0.395125	1.00425	-0.930379	-1.28275	0.116621	-1.00721	-1.35958	0.0397924	1	4	-0.428571
16868354	125962	OR7G1	olfactory receptor family 7 subfamily G member 1	chr19	0.697919	1.43051	0.437563	0.152698	0.885292	-0.107657	-0.0376724	0.694922	-0.298028	4	0	0.428394
17061853	105375451	LOC105375451	uncharacterized LOC105375451	chr7	-0.181523	-0.222783	0.206478	-0.622905	-0.664165	-0.234904	-0.827317	-0.868577	-0.439316	0	4	-0.428335
17118774	641451	SNORA19	small nucleolar RNA, H/ACA box 19	chr10	-0.0812698	0.317056	-0.262703	0.230677	0.629003	0.0492441	0.915963	1.31429	0.73453	4	0	0.427421
17106326	677816	SNORA35	small nucleolar RNA, H/ACA box 35	chrX	0.141077	0.791336	-0.281085	0.730773	1.38103	0.308611	0.181903	0.832162	-0.240259	4	0	0.427283
17087209	441455	LOC441455	makorin ring finger protein 1 pseudogene	chr9	0.47645	0.310873	0.773268	0.775526	0.609949	1.07234	-0.101936	-0.267513	0.194882	4	0	0.427094
17102227	100874088	PCYT1B-AS1	PCYT1B antisense RNA 1	chrX	0.601264	1.41326	0.769524	-0.04713	0.76487	0.12113	-0.257293	0.554706	-0.0890332	4	0	0.4257
17054474	101927125	ELFN1-AS1	ELFN1 antisense RNA 1	chr7	0.0022378	-0.622827	-0.32616	0.0330792	-0.591985	-0.295319	-0.354205	-0.979269	-0.682603	0	4	-0.424117
17025747	26238	LINC01558	long intergenic non-protein coding RNA 1558	chr6	-0.649296	-0.600656	-0.521259	-0.0850737	-0.0364339	0.0429629	-0.709179	-0.660539	-0.581142	0	4	-0.422291
17112187	693122	MIR421	microRNA 421	chrX	0.767972	1.02648	0.735048	-0.120545	0.137964	-0.15347	0.391019	0.649528	0.358095	4	0	0.421344
16706610	439990	LINC00857	long intergenic non-protein coding RNA 857	chr10	0.894245	0.0710933	0.885049	0.913349	0.0901973	0.904153	0.288746	-0.534405	0.27955	4	0	0.421331
16803894	283726	SAXO2	stabilizer of axonemal microtubules 2	chr15	-0.0703315	-0.162025	0.112902	0.52707	0.435376	0.710303	0.71407	0.622377	0.897303	4	0	0.420783
17010760	4907	NT5E	5'-nucleotidase ecto	chr6	0.846303	-0.69622	0.518759	0.278181	-1.26434	-0.0493621	-0.514928	-2.05745	-0.842471	1	4	-0.42017
17093990	100616278	MIR4540	microRNA 4540	chr9	-1.06696	0.612797	-0.163707	-1.08205	0.597706	-0.178798	-1.68957	-0.0098146	-0.786319	2	4	-0.418525
17066013	105379298	LOC105379298	uncharacterized LOC105379298	chr8	-0.408728	0.273898	-0.142049	-0.896556	-0.213931	-0.629878	-0.896527	-0.213901	-0.629849	0	4	-0.417502
17069968	105375896	LOC105375896	uncharacterized LOC105375896	chr8	-0.939956	0.435471	-0.7138	-1.85802	-0.482596	-1.63187	-0.0538853	1.32154	0.17227	1	4	-0.416761
16946825	7104	TM4SF4	transmembrane 4 L six family member 4	chr3	0.707905	0.565028	-0.0609872	0.68588	0.543003	-0.0830122	0.767715	0.624838	-0.0011767	4	0	0.416577
16966236	101060498	LOC101060498	uncharacterized LOC101060498	chr4	-0.45157	-0.438379	0.140486	-0.602284	-0.589093	-0.0102284	-0.798876	-0.785686	-0.206821	0	4	-0.415828
16657445	79501	OR4F5	olfactory receptor family 4 subfamily F member 5	chr1	0.837445	0.149335	0.153387	0.463097	-0.225012	-0.220961	1.31478	0.626672	0.630723	4	0	0.414385
16779836	105370265	LOC105370265	uncharacterized LOC105370265	chr13	0.687949	0.974662	0.0932899	0.666294	0.953006	0.0716348	0.195528	0.48224	-0.399131	4	0	0.413942
16841929	105371564	SMCR2	Smith-Magenis syndrome chromosome region, candidate 2 (non-protein coding)	chr17	-0.877421	-0.321122	-1.37779	-0.293144	0.263155	-0.79351	-0.125478	0.430821	-0.625843	0	4	-0.41337
17122154	105372440	LOC105372440	uncharacterized LOC105372440	chr19	-0.155932	-0.692132	0.567563	-0.315896	-0.852095	0.407599	-0.954989	-1.49119	-0.231494	0	4	-0.413174
16713399	441666	LOC441666	zinc finger protein 91 pseudogene	chr10	0.156957	1.59532	0.610405	-0.283085	1.15528	0.170362	-0.526194	0.91217	-0.0727463	4	0	0.413163
17025487	100526820	CAHM	colon adenocarcinoma hypermethylated (non-protein coding)	chr6	-0.711371	-1.10726	-0.25929	-0.206853	-0.602741	0.245228	-0.376483	-0.772371	0.0755984	0	4	-0.412838
17080045	102723356	ZFPM2-AS1	ZFPM2 antisense RNA 1	chr8	0.618591	0.0606971	1.49136	-0.842982	-1.40088	0.0297848	-1.32668	-1.88457	-0.453911	2	4	-0.412065
16907117	100507140	LOC100507140	uncharacterized LOC100507140	chr2	0.457457	0.444813	-0.65277	1.15354	1.1409	0.0433167	0.747805	0.735161	-0.362421	4	1	0.411978
17087710	101928523	LOC101928523	uncharacterized LOC101928523	chr9	-0.310445	-0.667053	-0.730107	0.123042	-0.233566	-0.29662	-0.271462	-0.62807	-0.691124	0	4	-0.411712
16802102	26832	RNU5B-1	RNA, U5B small nuclear 1	chr15	-1.01843	-0.191532	-1.44928	0.207834	1.03473	-0.223012	-0.81901	0.0078874	-1.24986	1	4	-0.411185
16762053	6579	SLCO1A2	solute carrier organic anion transporter family member 1A2	chr12	-0.279099	-0.9409	0.139824	-0.617694	-1.2795	-0.19877	-0.0921342	-0.753936	0.326789	0	4	-0.410602
16997041	647859	LOC647859	occludin pseudogene	chr5	-0.706412	-0.591884	-0.754706	-0.545018	-0.43049	-0.593312	-0.0456762	0.0688518	-0.0939698	0	4	-0.410291
16865540	2204	FCAR	Fc fragment of IgA receptor	chr19	-0.311777	-0.631526	-0.660157	-0.314623	-0.634373	-0.663004	0.0643764	-0.255373	-0.284004	0	4	-0.410051
16967563	22902	RUFY3	RUN and FYVE domain containing 3	chr4	-0.0034099	-0.299139	0.676227	-0.796259	-1.09199	-0.116622	-0.813284	-1.10901	-0.133647	1	4	-0.409681
16872496	284325	C19orf54	chromosome 19 open reading frame 54	chr19	-0.727643	-0.645121	-0.515846	-0.7382	-0.655678	-0.526403	-0.0566238	0.0258983	0.155173	0	4	-0.409382
17101723	104798195	GS1-594A7.3	uncharacterized LOC104798195	chrX	0.651971	0.604478	0.168821	0.664871	0.617378	0.181721	0.440631	0.393138	-0.0425193	4	0	0.408943
16938092	100505696	SH3BP5-AS1	SH3BP5 antisense RNA 1	chr3	0.0034077	0.610168	0.281791	0.0269105	0.633671	0.305293	0.310936	0.917696	0.589319	4	0	0.408799
16858710	3726	JUNB	JunB proto-oncogene, AP-1 transcription factor subunit	chr19	0.27549	-0.0562257	0.312244	0.607478	0.275763	0.644233	0.633943	0.302228	0.670698	4	0	0.407317
17066866	203069	R3HCC1	R3H domain and coiled-coil containing 1	chr8	0.83862	0.388217	0.921311	0.645653	0.19525	0.728345	0.102479	-0.347925	0.18517	4	0	0.406347
16815407	4992	OR1F1	olfactory receptor family 1 subfamily F member 1	chr16	0.454699	-0.270585	0.749536	0.571433	-0.153851	0.86627	0.623121	-0.102163	0.917958	4	0	0.406269
17103781	105373202	LOC105373202	uncharacterized LOC105373202	chrX	-1.41422	0.131377	-0.611883	-0.954446	0.591152	-0.152108	-1.19121	0.354389	-0.388871	1	4	-0.40398
16922070	337968	KRTAP6-3	keratin associated protein 6-3	chr21	-0.280741	-0.325768	-0.700872	-0.596622	-0.641648	-1.01675	0.135272	0.0902455	-0.284859	0	4	-0.402416
16834327	4669	NAGLU	N-acetyl-alpha-glucosaminidase	chr17	0.866233	0.47413	0.881619	0.713444	0.321342	0.72883	0.0013969	-0.390705	0.0167828	4	0	0.401452
16872611	1087	CEACAM7	carcinoembryonic antigen related cell adhesion molecule 7	chr19	0.898143	0.180888	0.977049	0.893674	0.176419	0.97258	0.0474815	-0.669774	0.126388	4	1	0.400317
16990264	56131	PCDHB4	protocadherin beta 4	chr5	-0.386195	-0.177282	0.389295	-0.795312	-0.586399	-0.019822	-1.00312	-0.79421	-0.227633	0	4	-0.400076
16965027	728386	USP17L5	ubiquitin specific peptidase 17-like family member 5	chr4	0.442648	0.254432	0.668437	0.821637	0.633421	1.04743	-0.102711	-0.290928	0.123078	4	0	0.399716
16951142	344875	COL6A4P1	collagen type VI alpha 4 pseudogene 1	chr3	-0.0821344	-0.302222	-0.0183037	0.754632	0.534544	0.818462	0.68115	0.461062	0.744981	4	0	0.39913
16891502	105373895	LOC105373895	uncharacterized LOC105373895	chr2	0.356202	-0.28412	-0.324719	-0.114306	-0.754628	-0.795226	-0.112743	-0.753066	-0.793664	0	4	-0.397363
17024669	135250	RAET1E	retinoic acid early transcript 1E	chr6	0.759115	0.644378	-0.036115	0.573693	0.458956	-0.221537	0.761115	0.646378	-0.0341145	4	0	0.394652
16880245	344405	PRORSD1P	prolyl-tRNA synthetase associated domain containing 1, pseudogene	chr2	-0.0336281	0.82908	0.661295	-0.567635	0.295073	0.127287	0.225836	1.08854	0.920758	4	0	0.394068
16872926	5673	PSG5	pregnancy specific beta-1-glycoprotein 5	chr19	-0.367144	0.198119	-0.221189	0.0508146	0.616077	0.19677	0.786751	1.35201	0.932706	4	0	0.39388
16785696	384	ARG2	arginase 2	chr14	-0.249801	0.0990644	-0.271522	0.675851	1.02472	0.65413	0.42317	0.772036	0.401449	4	0	0.392122
16957254	151871	DPPA2	developmental pluripotency associated 2	chr3	0.227326	0.776737	1.09042	-0.199331	0.35008	0.66376	-0.266692	0.28272	0.5964	4	0	0.391269
16852718	105372157	LOC105372157	uncharacterized LOC105372157	chr18	-0.542103	0.354008	-0.655042	-0.918949	-0.0228383	-1.03189	-0.495044	0.401067	-0.607984	0	4	-0.390975
16660891	6007	RHD	Rh blood group D antigen	chr1	-0.593491	-0.984759	-0.309578	-0.822792	-1.21406	-0.538879	0.357895	-0.0333732	0.641808	1	4	-0.388581
17020725	407032	MIR30C2	microRNA 30c-2	chr6	-0.597389	-1.08532	-0.706622	-0.166405	-0.654335	-0.275638	0.197045	-0.290885	0.0878116	0	4	-0.387971
16788693	767606	SNORD114-26	small nucleolar RNA, C/D box 114-26	chr14	0.742779	-0.356449	-0.319382	0.0025731	-1.09666	-1.05959	0.254575	-0.844653	-0.807586	1	4	-0.387154
16816447	79838	TMC5	transmembrane channel like 5	chr16	-0.0620385	-0.300159	0.637596	0.913071	0.67495	1.61271	-0.153955	-0.392076	0.545679	4	0	0.386197
17081939	100288181	LOC100288181	uncharacterized LOC100288181	chr8	-0.0120116	-0.663455	-0.266462	1.29008	0.638639	1.03563	0.782267	0.130824	0.527816	4	1	0.384815
16711533	5588	PRKCQ	protein kinase C theta	chr10	-0.608166	-0.798041	-0.0523846	-0.71447	-0.904345	-0.158689	-0.197046	-0.386921	0.358735	0	4	-0.384592
16678496	128312	HIST3H2BB	histone cluster 3 H2B family member b	chr1	-0.52284	0.0773118	-0.816149	0.968112	1.56826	0.674802	0.400826	1.00098	0.107516	4	1	0.384313
16979618	105377407	LOC105377407	uncharacterized LOC105377407	chr4	0.998659	0.887453	0.65807	0.61944	0.508234	0.278851	-0.0174463	-0.128653	-0.358036	4	0	0.382952
16877133	130814	PQLC3	PQ loop repeat containing 3	chr2	0.785216	0.367999	0.786594	0.613347	0.19613	0.614724	0.165134	-0.252083	0.166512	4	0	0.382619
16981077, 17119408, 17126010	100616234	MIR4454	microRNA 4454	chr4	0.0846407	0.812219	0.839136	-0.0888561	0.638722	0.66564	-0.331159	0.396419	0.423337	4	0	0.382233
16693427	6278	S100A7	S100 calcium binding protein A7	chr1	-1.29186	-1.24246	-0.400984	-0.0552745	-0.0058794	0.835599	-0.739328	-0.689933	0.151546	1	4	-0.382064
16937668	101927467	LOC101927467	uncharacterized LOC101927467	chr3	-0.60632	-0.0296368	0.0597037	-0.600859	-0.0241765	0.065164	-1.17967	-0.602986	-0.513645	0	4	-0.381381
16942369	132203	SNTN	sentan, cilia apical structure protein	chr3	0.069064	-0.263292	0.623174	-0.73043	-1.06279	-0.17632	-0.701923	-1.03428	-0.147814	1	4	-0.380512
16763479	400027	LINC00938	long intergenic non-protein coding RNA 938	chr12	-0.675204	-0.422485	-0.753307	-0.601569	-0.348849	-0.679671	-0.0238337	0.228886	-0.101936	0	4	-0.37533
16672265	360155	CYCSP52	cytochrome c, somatic pseudogene 52	chr1	0.618197	0.618617	-0.0322936	0.661202	0.661621	0.0107108	0.495712	0.496131	-0.154779	4	0	0.375013
16699669	105373025	LOC105373025	uncharacterized LOC105373025	chr1	-0.231433	-0.652483	-0.630271	0.139434	-0.281616	-0.259404	-0.210122	-0.631172	-0.60896	0	4	-0.374003
16824588	2813	GP2	glycoprotein 2	chr16	0.105993	0.928419	-0.18657	0.592122	1.41455	0.299559	-0.10826	0.714166	-0.400823	4	0	0.373239
16690133	100128787	LINC01349	long intergenic non-protein coding RNA 1349	chr1	-0.146767	-1.03462	-0.869049	0.132364	-0.755484	-0.589918	0.50705	-0.380798	-0.215232	0	4	-0.372495
17022952	100128327	TRAPPC3L	trafficking protein particle complex 3 like	chr6	-0.677145	-1.39952	-0.238579	-0.0503856	-0.772756	0.388181	-0.104028	-0.826398	0.334538	0	4	-0.371788
17100745	101060157	LOC101060157	uncharacterized LOC101060157	chr13	1.21501	1.23135	1.99899	-0.135108	-0.118769	0.64887	-0.765127	-0.748788	0.0188519	4	2	0.371697
16669422	653820	FAM72B	family with sequence similarity 72 member B	chr1	0.325406	-0.0796885	-0.283612	-0.216943	-0.622038	-0.825961	-0.204335	-0.60943	-0.813353	0	4	-0.369995
16678555	101927478	LOC101927478	uncharacterized LOC101927478	chr1	0.594647	-0.146383	0.276707	0.967397	0.226367	0.649457	0.602744	-0.138286	0.284804	4	0	0.368606
16872517	1548	CYP2A6	cytochrome P450 family 2 subfamily A member 6	chr19	0.174985	0.461792	-0.0718226	-0.682752	-0.395944	-0.92956	-0.637626	-0.350818	-0.884433	0	4	-0.368464
16853234	374868	ATP9B	ATPase phospholipid transporting 9B (putative)	chr18	0.0352769	-0.435604	0.673476	-0.6278	-1.09868	0.0103996	-0.678583	-1.14946	-0.0403839	1	4	-0.367929
16826968	677830	SNORA50A	small nucleolar RNA, H/ACA box 50A	chr16	-0.682038	-1.30479	-0.714093	0.0371805	-0.58557	0.0051259	0.196325	-0.426425	0.164271	0	4	-0.367779
16909303	55022	PID1	phosphotyrosine interaction domain containing 1	chr2	-0.717106	-0.159331	-0.758408	-0.161937	0.395838	-0.203238	-0.740679	-0.182904	-0.78198	0	4	-0.36775
16984768	8988	HSPB3	heat shock protein family B (small) member 3	chr5	-0.712784	-0.154175	-0.685183	-0.294295	0.264314	-0.266694	-0.679048	-0.120439	-0.651447	0	4	-0.366639
17091883	100132403	FAM157B	family with sequence similarity 157 member B	chr9	-0.845048	0.0318152	0.16251	-0.286101	0.590762	0.721457	0.344166	1.22103	1.35172	4	1	0.365813
17000342	8382	NME5	NME/NM23 family member 5	chr5	0.181644	0.701438	0.77474	-0.937049	-0.417256	-0.343954	-1.45469	-0.934892	-0.86159	2	4	-0.365734
16743593	7225	TRPC6	transient receptor potential cation channel subfamily C member 6	chr11	0.488068	0.413542	1.13505	0.802215	0.727689	1.44919	-0.766649	-0.841175	-0.11967	4	2	0.365362
16947605	406951	MIR16-2	microRNA 16-2	chr3	-0.562867	0.337537	0.251847	0.0371222	0.937526	0.851836	-0.0946743	0.80573	0.720039	4	0	0.3649
16761535	5544	PRB3	proline rich protein BstNI subfamily 3	chr12	-0.695004	-1.48627	-0.832911	0.37331	-0.417959	0.235403	0.156768	-0.634501	0.018861	0	4	-0.3647
16933062	91319	DERL3	derlin 3	chr22	0.626208	0.779199	0.919998	0.361835	0.514826	0.655625	-0.341975	-0.188984	-0.0481847	4	0	0.364283
16724690	440040	LOC440040	glutamate metabotropic receptor 5 pseudogene	chr11	0.878009	1.34223	0.0050301	-0.187102	0.277118	-1.06008	0.807794	1.27201	-0.0651855	4	1	0.363314
16994872	101929681	LOC101929681	uncharacterized LOC101929681	chr5	-0.822338	-0.714728	-0.221583	-0.282129	-0.174519	0.318626	-0.693694	-0.586084	-0.0929389	0	4	-0.363265
16917317	51575	ESF1	ESF1 nucleolar pre-rRNA processing protein homolog	chr20	-0.730212	-0.50059	-0.630961	-0.769965	-0.540342	-0.670714	0.0819255	0.311548	0.181177	0	4	-0.363126
16929920	3005	H1F0	H1 histone family member 0	chr22	-0.586288	0.40382	-0.0001994	0.0376597	1.02777	0.623748	0.0592195	1.04933	0.645308	4	1	0.362263
16967278	105377261	LOC105377261	uncharacterized LOC105377261	chr4	0.900967	0.23083	0.839704	0.0150558	-0.655081	-0.0462071	0.897187	0.227051	0.835924	4	1	0.360604
16986913	1462	VCAN	versican	chr5	-0.766398	-0.10451	-0.672409	-0.691919	-0.0300309	-0.597929	-0.375103	0.286785	-0.281114	0	4	-0.359181
16921519	105377134	LOC105377134	uncharacterized LOC105377134	chr21	-0.416453	-0.402587	0.290395	-0.775531	-0.761665	-0.0686827	-0.605063	-0.591197	0.101786	0	4	-0.358777
16933410	284898	LOC284898	uncharacterized LOC284898	chr22	-0.607769	-0.653702	-0.0716767	-0.704815	-0.750748	-0.168722	-0.248897	-0.29483	0.287196	0	4	-0.357107
16802413	10391	CORO2B	coronin 2B	chr15	0.755192	1.39163	0.598957	-0.159013	0.477429	-0.315248	-0.0056915	0.630751	-0.161927	4	0	0.356898
16755586	101928937	LOC101928937	uncharacterized LOC101928937	chr12	-0.58952	-1.04458	-0.0783015	-0.38963	-0.844687	0.121589	-0.145925	-0.600982	0.365294	0	4	-0.356304
16706912	119385	AGAP11	ArfGAP with GTPase domain, ankyrin repeat and PH domain 11	chr10	0.0540022	0.144954	0.334187	-0.701362	-0.61041	-0.421177	-0.792258	-0.701306	-0.512073	0	4	-0.35616
17125996	100616337	MIR4747	microRNA 4747	chr19	0.837489	-0.650857	0.0996935	1.06389	-0.424451	0.326099	1.39085	-0.0974921	0.653058	4	1	0.355365
16885781	440915	POTEKP	POTE ankyrin domain family member K, pseudogene	chr2	0.653087	0.601262	0.0636771	0.795748	0.743924	0.206339	0.257923	0.206099	-0.331486	4	0	0.355175
17102129	6303	SAT1	spermidine/spermine N1-acetyltransferase 1	chrX	0.316679	1.15185	1.6454	-0.204213	0.630953	1.12451	-1.21213	-0.376968	0.116589	4	1	0.35474
16724087	90139	TSPAN18	tetraspanin 18	chr11	-0.0801775	-0.824095	0.293967	-0.588657	-1.33257	-0.214513	-0.0233248	-0.767242	0.350819	0	4	-0.353977
16773538	105370129	LOC105370129	uncharacterized LOC105370129	chr13	0.603485	0.324476	0.662726	0.0066181	-0.272392	0.0658584	0.666278	0.387269	0.725519	4	0	0.352204
16983451	10409	BASP1	brain abundant membrane attached signal protein 1	chr5	0.422763	-0.0018348	0.671807	-0.618597	-1.04319	-0.369553	-0.685169	-1.10977	-0.436125	1	4	-0.352185
16768283	105369887	LOC105369887	uncharacterized LOC105369887	chr12	-0.885457	-1.75397	-0.238639	0.182953	-0.685557	0.829771	-0.132239	-1.00075	0.514579	1	4	-0.352145
17025560	100505705	SDIM1	stress responsive DNAJB4 interacting membrane protein 1	chr6	1.1302	0.62737	0.319787	0.605471	0.102643	-0.20494	0.632442	0.129614	-0.177969	4	0	0.351624
16939942	91392	ZNF502	zinc finger protein 502	chr3	0.28939	1.31957	1.14383	-0.267957	0.762226	0.586478	-0.854928	0.175256	-0.0004927	4	1	0.350375
17048450	2791	GNG11	G protein subunit gamma 11	chr7	0.587238	0.115578	0.603756	0.976839	0.505179	0.993357	-0.0630504	-0.534711	-0.0465325	4	0	0.348628
16974313	100423011	MIR3138	microRNA 3138	chr4	-0.663126	-1.24933	-0.659056	0.345824	-0.240384	0.349895	-0.143255	-0.729463	-0.139184	0	4	-0.347565
16787091	105370594	LOC105370594	uncharacterized LOC105370594	chr14	0.0900602	1.11189	0.748407	-0.784501	0.23733	-0.126154	0.050319	1.07215	0.708666	4	1	0.345352
16887147	129446	XIRP2	xin actin binding repeat containing 2	chr2	0.207833	-0.570505	-0.744041	0.345044	-0.433295	-0.60683	0.143825	-0.634513	-0.808049	0	4	-0.344504
16856159	84552	PARD6G	par-6 family cell polarity regulator gamma	chr18	-0.136601	-0.346678	0.641196	-0.851866	-1.06194	-0.0740688	-0.601307	-0.811384	0.17649	1	4	-0.340685
17025844	7058	THBS2	thrombospondin 2	chr6	-0.7428	-0.609521	-0.277929	-0.796815	-0.663535	-0.331944	-0.0803716	0.0529075	0.384499	0	4	-0.340612
16866394	8612	PLPP2	phospholipid phosphatase 2	chr19	-0.515418	-0.0840777	-0.523527	0.338604	0.769945	0.330495	0.775312	1.20665	0.767203	4	0	0.340577
16701603	391195	OR2T33	olfactory receptor family 2 subfamily T member 33	chr1	-0.106007	-0.828266	-0.633927	0.440624	-0.281635	-0.0872963	-0.105485	-0.827744	-0.633406	0	4	-0.340349
16904982	100130256	LOC100130256	uncharacterized LOC100130256	chr2	0.255239	0.201994	-0.475311	0.74758	0.694336	0.01703	0.800204	0.74696	0.069654	4	0	0.339743
17013664	81706	PPP1R14C	protein phosphatase 1 regulatory inhibitor subunit 14C	chr6	-0.703654	-0.132102	-0.892466	-0.777055	-0.205503	-0.965867	0.0797002	0.651252	-0.109112	1	4	-0.339423
16870774, 16870780	100302179	MIR1270	microRNA 1270	chr19	-0.378929	0.604808	-0.428658	-0.770128	0.213608	-0.819858	-0.802616	0.181121	-0.852345	1	4	-0.339222
16987257	105379674	LOC105379674	uncharacterized LOC105379674	chr5	-0.160999	-0.65857	-0.65956	-0.0909736	-0.588544	-0.589534	0.230459	-0.267111	-0.268101	0	4	-0.339215
16839290	100130876	LOC100130876	uncharacterized LOC100130876	chr17	0.833055	-0.415798	-0.547677	0.616744	-0.632108	-0.763988	0.168617	-1.08024	-1.21212	2	4	-0.337056
16673612	105371609	LOC105371609	uncharacterized LOC105371609	chr1	0.36748	0.585206	0.39402	-0.252625	-0.0348991	-0.226085	0.649465	0.867191	0.676005	4	0	0.336195
16917892	63908	NAPB	NSF attachment protein beta	chr20	-0.893682	-0.419206	-0.645921	-0.845475	-0.370999	-0.597714	0.0103089	0.484785	0.25807	0	4	-0.335537
16849379	7083	TK1	thymidine kinase 1	chr17	0.781749	0.49138	1.0287	0.631467	0.341099	0.878419	-0.368728	-0.659096	-0.121775	4	1	0.333691
17119212	100422928	MIR3127	microRNA 3127	chr2	1.20871	0.681213	-0.198606	1.43232	0.904819	0.0250006	-1.70389	-2.23139	-3.11121	4	3	-0.332559
17084321	441459	ANKRD18B	ankyrin repeat domain 18B	chr9	-0.132049	0.64555	0.904775	-0.770606	0.0069937	0.266219	0.0839894	0.861589	1.12081	4	1	0.331919
16721519	144125	OR2AG1	olfactory receptor family 2 subfamily AG member 1 (gene/pseudogene)	chr11	0.189721	-1.07463	-0.156665	1.20238	-0.0619716	0.855999	1.21184	-0.0525162	0.865454	4	1	0.331068
17020268	81578	COL21A1	collagen type XXI alpha 1 chain	chr6	-0.520499	-0.0278287	-0.370973	0.108385	0.601055	0.257911	0.760786	1.25346	0.910312	4	0	0.33029
16665176	105378744	LOC105378744	uncharacterized LOC105378744	chr1	-0.791674	-0.190104	-0.978334	0.210132	0.811702	0.0234722	-0.820579	-0.219009	-1.00724	1	4	-0.32907
16841295	4619	MYH1	myosin heavy chain 1	chr17	-0.94848	-0.0689651	-1.02689	-0.710899	0.168616	-0.789309	-0.12422	0.755295	-0.20263	1	4	-0.327498
16793973	51382	ATP6V1D	ATPase H+ transporting V1 subunit D	chr14	0.623922	0.941894	0.7227	0.350792	0.668764	0.44957	-0.416208	-0.098236	-0.31743	4	0	0.325085
16873117	342908	ZNF404	zinc finger protein 404	chr19	-1.47607	-0.624074	-0.797115	-0.59289	0.259107	0.0860662	-0.433681	0.418317	0.245276	0	4	-0.323896
16724263	101928894	LOC101928894	uncharacterized LOC101928894	chr11	0.297864	0.707288	-0.329056	0.292127	0.701551	-0.334793	0.597204	1.00663	-0.0297157	4	0	0.323233
16870860	105372328	LOC105372328	uncharacterized LOC105372328	chr19	-0.0061225	-0.737726	-0.764864	0.622078	-0.109526	-0.136664	-0.0924073	-0.824011	-0.851149	1	4	-0.322266
16732880	53340	SPA17	sperm autoantigenic protein 17	chr11	0.147634	-0.649018	0.63957	-0.675026	-1.47168	-0.183091	-0.133082	-0.929735	0.358853	1	4	-0.321731
16863684	6415	SELENOW	selenoprotein W	chr19	0.939057	0.0508429	0.939805	0.713904	-0.17431	0.714653	0.197036	-0.691178	0.197784	4	1	0.320844
16800268	548596	CKMT1A	creatine kinase, mitochondrial 1A	chr15	-0.366771	-0.230958	-0.814113	0.734896	0.870709	0.287554	0.892934	1.02875	0.445592	4	1	0.31651
16723422	25758	KIAA1549L	KIAA1549 like	chr11	-0.721306	-0.916773	0.170651	-0.896476	-1.09194	-0.0045186	-0.0280007	-0.223467	0.863957	1	4	-0.316431
17048072	26872	STEAP1	STEAP family member 1	chr7	-1.40201	-0.691517	-0.232914	-0.701801	0.0086903	0.467294	-0.723952	-0.0134615	0.445142	0	4	-0.316059
16663131	407031	MIR30C1	microRNA 30c-1	chr1	-1.19143	0.134903	-1.01329	-0.479711	0.846617	-0.301576	-0.773665	0.552663	-0.59553	1	4	-0.313446
16862704	284339	TMEM145	transmembrane protein 145	chr19	-0.41994	-0.392254	0.0243491	0.16905	0.196736	0.61334	0.717399	0.745085	1.16169	4	0	0.312828
16794295	145241	ADAM21P1	ADAM metallopeptidase domain 21 pseudogene 1	chr14	-0.0859758	-0.646083	-0.192287	0.953465	0.393358	0.847154	0.72409	0.163982	0.617778	4	1	0.308387
16778918	101929344	LINC01198	long intergenic non-protein coding RNA 1198	chr13	-0.913464	0.176358	-1.01733	-1.03763	0.0521872	-1.1415	0.040595	1.13042	-0.0632718	1	4	-0.308183
16878583	692209	SNORD92	small nucleolar RNA, C/D box 92	chr2	0.35793	-0.736517	0.712821	0.985212	-0.109235	1.3401	0.310858	-0.783589	0.665749	4	2	0.304815
16815718	105371071	LOC105371071	uncharacterized LOC105371071	chr16	-0.939937	-0.788836	-0.787989	-0.592572	-0.441471	-0.440624	0.329922	0.481024	0.48187	0	4	-0.299846
16821186	10143	CLEC3A	C-type lectin domain family 3 member A	chr16	-0.714145	-0.0940189	-0.59483	-0.824039	-0.203913	-0.704725	-0.0889206	0.531205	0.0303939	0	4	-0.295888
16966256	79730	NSUN7	NOP2/Sun RNA methyltransferase family member 7	chr4	0.128367	0.67204	0.178469	-0.846381	-0.302709	-0.79628	-0.762207	-0.218534	-0.712105	1	4	-0.295482
17109704	100500809	MIR23C	microRNA 23c	chrX	0.0804262	0.807396	0.651307	-0.978867	-0.251897	-0.407986	0.485597	1.21257	1.05648	4	1	0.295002
16922176	100506215	PAXBP1-AS1	PAXBP1 antisense RNA 1	chr21	0.282399	0.73985	0.640931	-0.469973	-0.0125225	-0.111441	0.251891	0.709341	0.610423	4	0	0.293433
16668333	2948	GSTM4	glutathione S-transferase mu 4	chr1	0.642104	-0.0651232	1.18982	-0.687068	-1.3943	-0.139351	-0.673381	-1.38061	-0.125663	2	4	-0.292618
16944325	7348	UPK1B	uroplakin 1B	chr3	0.086397	-0.642127	0.993895	-0.207784	-0.936308	0.699714	-0.932573	-1.6611	-0.025075	2	4	-0.291662
16978139	105377343	LOC105377343	uncharacterized LOC105377343	chr4	0.91685	1.28143	0.76269	0.341861	0.706439	0.187701	-0.594949	-0.230371	-0.749109	4	2	0.291393
17011302	202	AIM1	absent in melanoma 1	chr6	1.0302	-0.193023	1.04433	0.217432	-1.00579	0.23156	0.833342	-0.38988	0.847469	4	1	0.290626
16852564	100505549	LOC100505549	uncharacterized LOC100505549	chr18	0.434206	0.251917	0.835144	-1.03347	-1.21576	-0.632529	-0.482215	-0.664504	-0.0812771	1	4	-0.287609
16694585	407046	MIR9-1	microRNA 9-1	chr1	0.335669	0.860392	-0.805129	0.55683	1.08155	-0.583968	0.586069	1.11079	-0.554729	4	1	0.287497
17078452	23462	HEY1	hes related family bHLH transcription factor with YRPW motif 1	chr8	0.154196	-0.226322	0.963321	-0.768373	-1.14889	0.0407525	-0.675882	-1.0564	0.133243	1	4	-0.287151
16697427	102724954	LINC01032	long intergenic non-protein coding RNA 1032	chr1	0.0187831	-0.54991	0.076699	0.605276	0.0365823	0.663192	0.745392	0.176699	0.803308	4	0	0.286224
16829570	5176	SERPINF1	serpin family F member 1	chr17	-0.801595	-0.37056	-0.70272	0.541737	0.972773	0.640613	0.583491	1.01453	0.682367	4	2	0.284515
16894127	129607	CMPK2	cytidine/uridine monophosphate kinase 2	chr2	0.826499	0.0935174	1.05593	0.63291	-0.100072	0.862341	-0.103753	-0.836735	0.125678	4	1	0.284035
16926383	386677	KRTAP10-1	keratin associated protein 10-1	chr21	0.0873553	-0.866208	-0.622904	0.0528412	-0.900722	-0.657418	0.673068	-0.280496	-0.0371914	1	4	-0.283519
16808268	117155	CATSPER2	cation channel sperm associated 2	chr15	-0.313404	-0.676247	-0.0370766	0.605111	0.242267	0.881437	0.642152	0.279308	0.918479	4	1	0.282447
16876731	6664	SOX11	SRY-box 11	chr2	0.384632	0.0459744	1.42567	-0.998347	-1.337	0.0426917	-0.932903	-1.27156	0.108136	1	4	-0.281412
16844408	125113	KRT222	keratin 222	chr17	0.675771	0.525538	2.37736	-1.58533	-1.73556	0.116262	-1.47994	-1.63017	0.221651	2	4	-0.27938
16949909	693155	MIR570	microRNA 570	chr3	-0.640032	0.357494	0.226117	-1.92266	-0.925129	-1.05651	-0.131487	0.866039	0.734662	2	4	-0.276833
16887128	101929680	LOC101929680	uncharacterized LOC101929680	chr2	0.835938	0.8545	0.0708166	-0.0748449	-0.0562825	-0.839966	0.811487	0.83005	0.0463657	4	1	0.27534
16859795	9518	GDF15	growth differentiation factor 15	chr19	0.16986	-0.768348	0.126313	0.89777	-0.0404381	0.854223	0.728967	-0.209241	0.68542	4	1	0.271614
16921258	1917	EEF1A2	eukaryotic translation elongation factor 1 alpha 2	chr20	0.55119	0.885518	0.453873	-0.716374	-0.382046	-0.813692	0.738902	1.07323	0.641584	4	2	0.270243
16748675	55766	H2AFJ	H2A histone family member J	chr12	0.314201	-0.516791	0.585601	0.437908	-0.393084	0.709307	0.608408	-0.222584	0.879808	4	0	0.266975
17016360	8366	HIST1H4B	histone cluster 1 H4 family member b	chr6	-0.567113	-0.584766	-1.07228	0.941656	0.924003	0.436492	0.94898	0.931326	0.443815	4	1	0.266902
16855044	100506888	TCEB3CL2	transcription elongation factor B subunit 3C like 2	chr18	-1.21483	0.111564	-0.604748	-0.877182	0.449212	-0.2671	-0.637426	0.688968	-0.0273435	1	4	-0.264321
16811437	3073	HEXA	hexosaminidase subunit alpha	chr15	0.857096	0.232556	0.813199	0.651702	0.0271621	0.607804	-0.0505451	-0.675085	-0.0944425	4	1	0.263272
16919227	677839	SNORA71C	small nucleolar RNA, H/ACA box 71C	chr20	-0.596215	-1.47061	-0.598273	0.503499	-0.3709	0.501441	0.180845	-0.693553	0.178787	0	4	-0.262776
16975947	100288413	ERVMER34-1	endogenous retrovirus group MER34 member 1	chr4	0.293893	-0.699391	0.445807	0.499272	-0.494012	0.651186	-0.739993	-1.73328	-0.588079	1	4	-0.262732
16948572	54800	KLHL24	kelch like family member 24	chr3	-0.808644	0.409441	-0.941509	-0.641332	0.576752	-0.774198	-0.389815	0.828269	-0.522681	1	4	-0.251524
16994618	4651	MYO10	myosin X	chr5	0.575161	0.118631	0.812655	-0.195724	-0.652255	0.0417698	-0.873969	-1.3305	-0.636475	1	4	-0.237856
16769511	414300	LOC414300	uncharacterized LOC414300	chr12	0.305984	0.660171	0.752236	-1.08895	-0.734759	-0.642694	-0.714477	-0.360289	-0.268225	2	4	-0.232333
16834559	8153	RND2	Rho family GTPase 2	chr17	0.628761	-0.342523	0.981214	0.371646	-0.599638	0.724099	0.306533	-0.664751	0.658986	4	2	0.22937
16842147	284047	CCDC144B	coiled-coil domain containing 144B (pseudogene)	chr17	0.0766425	0.90515	0.75793	-1.47777	-0.649266	-0.796486	-0.794768	0.0337398	-0.11348	2	4	-0.228701
16919547	6590	SLPI	secretory leukocyte peptidase inhibitor	chr20	0.563157	0.575303	0.73986	0.65883	0.670976	0.835532	-0.73043	-0.718284	-0.553727	4	2	0.226802
17061099	10156	RASA4	RAS p21 protein activator 4	chr7	0.612328	1.04855	1.8207	-1.54148	-1.10526	-0.333109	-0.0351946	0.401025	1.17318	4	2	0.226748
16979917	23657	SLC7A11	solute carrier family 7 member 11	chr4	0.781917	0.0155925	1.71721	0.726463	-0.0398613	1.66175	-0.999623	-1.76595	-0.0643332	4	2	0.225907
16922078	337975	KRTAP20-1	keratin associated protein 20-1	chr21	-0.441903	0.588247	0.744298	-0.555902	0.474248	0.630299	-0.553109	0.477041	0.633092	4	0	0.221813
16946280	64084	CLSTN2	calsyntenin 2	chr3	-0.68328	0.290962	-0.716633	-0.219445	0.754797	-0.252798	-0.70094	0.273302	-0.734293	1	4	-0.220925
17119704	641648	SNORD87	small nucleolar RNA, C/D box 87	chr8	0.762988	-0.100601	0.630799	1.00169	0.138101	0.869501	-0.111513	-0.975102	-0.243702	4	1	0.219129
17117110	100133941	CD24	CD24 molecule	chr6	0.765073	0.258074	1.23634	-0.73781	-1.24481	-0.266545	-0.647083	-1.15408	-0.175817	2	4	-0.218518
17074988	9108	MTMR7	myotubularin related protein 7	chr8	0.702417	0.786513	1.28545	-0.755747	-0.671651	-0.172716	0.009434	0.0935306	0.592465	4	2	0.207744
16828108	692111	SNORD71	small nucleolar RNA, C/D box 71	chr16	0.714332	-0.533026	0.911442	0.818623	-0.428735	1.01573	0.138692	-1.10867	0.335802	4	1	0.207133
17071218	4147	MATN2	matrilin 2	chr8	0.199411	0.226059	0.683214	-0.631715	-0.605066	-0.147912	-0.679439	-0.652791	-0.195636	1	4	-0.200431
16771797	338442	HCAR2	hydroxycarboxylic acid receptor 2	chr12	-1.66116	0.146163	-0.72154	-0.969355	0.837968	-0.0297353	-0.715033	1.09229	0.224587	2	4	-0.199535
17020613	101928280	LOC101928280	uncharacterized LOC101928280	chr6	0.642993	-0.327912	0.790741	0.613647	-0.357258	0.761394	0.144147	-0.826759	0.291894	4	1	0.192543
16946173	83850	ESYT3	extended synaptotagmin 3	chr3	-0.674847	-0.654483	-0.359597	0.371963	0.392327	0.687213	-0.605821	-0.585457	-0.290571	1	4	-0.19103
16760868	6515	SLC2A3	solute carrier family 2 member 3	chr12	1.45921	0.103905	2.56284	-0.698817	-2.05412	0.404821	-1.07205	-2.42735	0.0315845	2	4	-0.187776
16743403	100302275	MIR548L	microRNA 548l	chr11	-0.025809	0.694336	0.881985	-1.18863	-0.468482	-0.280833	0.148463	0.868608	1.05626	4	1	0.187322
17108021	492	ATP2B3	ATPase plasma membrane Ca2+ transporting 3	chrX	-1.1024	-0.620931	-0.611	-0.854524	-0.373055	-0.363124	0.42735	0.908819	0.91875	2	4	-0.185568
16695044	128366	OR6P1	olfactory receptor family 6 subfamily P member 1	chr1	0.714834	0.696833	0.143054	0.605198	0.587197	0.0334184	-0.182235	-0.200236	-0.754015	4	1	0.182672
17010193	105377853	LOC105377853	uncharacterized LOC105377853	chr6	-0.483456	0.650084	0.699533	-0.829369	0.304171	0.353619	-0.460163	0.673377	0.722825	4	1	0.18118
17046586	677807	SNORA22	small nucleolar RNA, H/ACA box 22	chr7	-0.8566	-0.641629	-1.19758	0.894329	1.1093	0.553354	0.619278	0.834249	0.278302	4	3	0.177001
16944695	54625	PARP14	poly(ADP-ribose) polymerase family member 14	chr3	1.32363	0.893199	4.48115	-2.82566	-3.25609	0.331867	-0.697259	-1.12769	2.46027	4	4	0.175936
16678880	100616390	MIR4427	microRNA 4427	chr1	-0.0840238	-1.18204	0.639343	0.907715	-0.190304	1.63108	0.0775284	-1.02049	0.800895	4	2	0.175523
17104122	28986	MAGEH1	MAGE family member H1	chrX	-1.39083	-1.38612	0.487496	-0.632469	-0.627756	1.24586	-0.384615	-0.379902	1.49371	2	4	-0.174958
16833204	6347	CCL2	C-C motif chemokine ligand 2	chr17	0.701662	-0.274521	2.05796	-0.627215	-1.6034	0.72908	0.0308348	-0.945348	1.38713	4	3	0.161798
16870984	148213	ZNF681	zinc finger protein 681	chr19	-0.642417	0.751466	-0.887801	-0.491031	0.902852	-0.736415	-0.481077	0.912806	-0.726461	3	4	-0.155342
16829885	5694	PSMB6	proteasome subunit beta 6	chr17	0.655517	-0.19986	0.721549	0.646166	-0.209211	0.712198	-0.0714246	-0.926802	-0.0053924	4	1	0.146971
16662705	105378653	LOC105378653	uncharacterized LOC105378653	chr1	-0.777457	-1.1753	-0.526075	-0.608068	-1.00591	-0.356686	1.12117	0.723333	1.37255	3	4	-0.136937
16664388	260293	CYP4X1	cytochrome P450 family 4 subfamily X member 1	chr1	-1.05009	0.388141	-1.26423	1.03598	2.4742	0.821831	-0.811602	0.626627	-1.02575	4	4	0.13279
16793790	100313830	MIR548H1	microRNA 548h-1	chr14	0.645874	0.713019	-0.206064	0.707942	0.775086	-0.143996	-0.177216	-0.110071	-1.02915	4	1	0.130602
16837158	693219	MIR634	microRNA 634	chr17	-0.505544	2.16702	0.862609	-1.85848	0.814089	-0.490323	-1.28861	1.38395	0.0795398	4	2	0.129362
16810972	595099	SNORD18B	small nucleolar RNA, C/D box 18B	chr15	-0.0609722	1.11982	-0.885488	-0.658838	0.521951	-1.48335	-0.0064979	1.17429	-0.831013	2	4	-0.123345
16687952	105378763	LOC105378763	uncharacterized LOC105378763	chr1	-1.76976	-1.82291	-1.53077	0.422839	0.369686	0.661827	0.792867	0.739715	1.03186	4	3	-0.122739
16911493	55304	SPTLC3	serine palmitoyltransferase long chain base subunit 3	chr20	0.482448	0.484622	1.09329	-0.731865	-0.729691	-0.121024	-0.701362	-0.699188	-0.090521	1	4	-0.112588
16924862	337978	KRTAP21-2	keratin associated protein 21-2	chr21	-0.888475	-1.6128	-0.735096	1.24454	0.520221	1.39792	-0.105151	-0.829475	0.0482286	2	4	-0.106675
16740577	30008	EFEMP2	EGF containing fibulin like extracellular matrix protein 2	chr11	1.04753	1.20499	1.63277	-1.04361	-0.886158	-0.458375	-1.04834	-0.890884	-0.463102	3	4	-0.100575
17118868	693199	MIR614	microRNA 614	chr12	1.23033	0.274365	1.58918	0.0295914	-0.926377	0.388437	-0.953784	-1.90975	-0.594939	2	4	-0.096994
16821377	1012	CDH13	cadherin 13	chr16	1.34579	-1.19933	1.35165	0.278801	-2.26632	0.284662	1.16735	-1.37777	1.17322	4	3	0.0842282
16716478	27063	ANKRD1	ankyrin repeat domain 1	chr10	3.42481	-0.450856	3.35493	0.747127	-3.12854	0.677249	0.0238138	-3.85185	-0.0460644	4	2	0.0834024
16748529	9052	GPRC5A	G protein-coupled receptor class C group 5 member A	chr12	1.412	0.338607	1.56638	0.161011	-0.912382	0.315389	-0.896212	-1.96961	-0.741834	2	4	-0.0807387
17054631	84433	CARD11	caspase recruitment domain family member 11	chr7	1.146	0.519443	1.89683	-0.709344	-1.3359	0.0414871	-0.795453	-1.42201	-0.0446228	2	4	-0.0781744
16761523	259289	TAS2R43	taste 2 receptor member 43	chr12	1.22354	-0.671815	0.100219	0.443207	-1.45215	-0.680113	1.13764	-0.75771	0.0143231	2	4	-0.0714281
16764379	84070	FAM186B	family with sequence similarity 186 member B	chr12	0.691038	-0.0515633	0.669832	-0.385736	-1.12834	-0.406942	0.644145	-0.0984566	0.622939	4	1	0.0618798
16978723	101929577	LOC101929577	uncharacterized LOC101929577	chr4	0.920959	0.787783	-0.248218	-0.20558	-0.338757	-1.37476	0.771564	0.638387	-0.397613	4	1	0.0615297
16798812	100288637	LOC100288637	OTU deubiquitinase 7A pseudogene	chr15	-0.583779	-0.768149	1.27777	-0.69618	-0.88055	1.16537	-0.469733	-0.654103	1.39182	3	4	-0.0241703
16878616	79745	CLIP4	CAP-Gly domain containing linker protein family member 4	chr2	-0.641211	-0.113349	-0.840185	0.928147	1.45601	0.729173	-0.648296	-0.120434	-0.84727	3	4	-0.0108241
16919864	55713	ZNF334	zinc finger protein 334	chr20	-0.739541	1.15638	-0.861359	-0.931326	0.964593	-1.05314	-0.131618	1.7643	-0.253437	3	4	-0.00946137
16730788	54734	RAB39A	RAB39A, member RAS oncogene family	chr11	-1.50278	-0.631704	-1.86832	-0.285475	0.585606	-0.651014	1.29133	2.16241	0.925786	4	4	0.0028692
17110322	80258	EFHC2	EF-hand domain containing 2	chrX	-0.295422	3.22245	-0.775332	0.0620233	3.5799	-0.417887	0.199732	3.71761	-0.280178	3	1	1.00143
16963674	7700	ZNF141	zinc finger protein 141	chr4	-0.538512	-0.147745	0.953762	-0.559877	-0.169109	0.932397	-3.69971	-3.30894	-2.20744	2	3	-0.971686
16985688	153562	MARVELD2	MARVEL domain containing 2	chr5	0.351395	2.43698	0.455257	0.342893	2.42848	0.446755	-0.0661233	2.01946	0.037739	3	0	0.939205
16842350	9706	ULK2	unc-51 like autophagy activating kinase 2	chr17	0.3978	2.11114	0.376038	0.367322	2.08066	0.345561	0.24848	1.96182	0.226718	3	0	0.901727
17005740	493812	HCG11	HLA complex group 11 (non-protein coding)	chr6	0.0253687	0.504856	-0.0269469	-3.06934	-2.58985	-3.12165	-0.075932	0.403555	-0.128248	0	3	-0.897576
16809748	55329	MNS1	meiosis specific nuclear structural 1	chr15	-0.181664	2.60446	-0.0953491	-0.237793	2.54833	-0.151478	0.0777702	2.86389	0.164085	3	0	0.843583
16788620	767579	SNORD114-3	small nucleolar RNA, C/D box 114-3	chr14	-0.429835	-2.01651	-0.0246208	-0.50894	-2.09562	-0.103726	-0.36712	-1.9538	0.0380944	0	3	-0.829119
16693357	6700	SPRR2A	small proline rich protein 2A	chr1	0.194963	2.10963	0.542107	0.0715897	1.98626	0.418734	-0.0451925	1.86948	0.301952	3	0	0.827725
16778731	677814	SNORA31	small nucleolar RNA, H/ACA box 31	chr13	-0.138563	1.44701	-0.0678643	0.397483	1.98306	0.468182	0.473702	2.05928	0.544401	3	0	0.796299
16944524	9515	STXBP5L	syntaxin binding protein 5 like	chr3	-1.98188	-1.91893	-2.14993	-0.154691	-0.0917467	-0.322747	-0.138684	-0.0757395	-0.306739	0	3	-0.793454
16926393	386680	KRTAP10-5	keratin associated protein 10-5	chr21	-1.80016	-1.81341	-2.19848	-0.183864	-0.197117	-0.582189	0.0257509	0.0124985	-0.372574	0	3	-0.78995
16978054	8633	UNC5C	unc-5 netrin receptor C	chr4	-0.111079	-1.84987	-0.199819	0.0013646	-1.73743	-0.0873756	-0.356048	-2.09484	-0.444789	0	3	-0.764431
16907863	2066	ERBB4	erb-b2 receptor tyrosine kinase 4	chr2	-1.7555	-1.61365	-1.58436	-0.566329	-0.42448	-0.395185	-0.260953	-0.119103	-0.0898087	0	3	-0.756596
16699874	105373109	LOC105373109	uncharacterized LOC105373109	chr1	-0.364716	-1.13896	-0.378686	-0.516707	-1.29095	-0.530677	-0.460206	-1.23445	-0.474175	0	3	-0.709948
17113928	10178	TENM1	teneurin transmembrane protein 1	chrX	-1.83588	0.150577	-0.0168585	-2.10172	-0.115258	-0.282693	-1.97755	0.0089118	-0.158523	0	3	-0.703221
16884280	440894	LINC01123	long intergenic non-protein coding RNA 1123	chr2	-1.64584	-2.26025	-2.05842	0.0644388	-0.549976	-0.348143	0.514366	-0.100049	0.101785	0	3	-0.698009
16865098	574498	MIR516A1	microRNA 516a-1	chr19	-0.137068	-0.0361465	-0.278779	-1.47864	-1.37771	-1.62035	-0.331631	-0.230709	-0.473342	0	3	-0.662708
16672596	474338	SUMO1P3	SUMO1 pseudogene 3	chr1	1.18966	1.35043	1.16633	0.33689	0.497655	0.313553	0.323759	0.484525	0.300422	3	0	0.66258
16704440	414241	FAM35BP	family with sequence similarity 35, member A pseudogene	chr10	0.556708	1.19366	0.470275	0.406782	1.04373	0.320349	0.370603	1.00755	0.28417	3	0	0.628203
16748788	4257	MGST1	microsomal glutathione S-transferase 1	chr12	-1.44146	-1.78992	-1.43126	-0.088961	-0.437422	-0.0787629	0.001943	-0.346518	0.0121411	0	3	-0.622248
16888270	3676	ITGA4	integrin subunit alpha 4	chr2	-1.9704	-1.98932	-1.765	-0.132673	-0.151598	0.0727245	0.0524876	0.0335629	0.257885	0	3	-0.621369
16852938	1005	CDH7	cadherin 7	chr18	-0.028641	-1.23775	-0.222632	-0.104918	-1.31403	-0.298909	-0.303268	-1.51238	-0.497259	0	3	-0.61331
16737436	57689	LRRC4C	leucine rich repeat containing 4C	chr11	-0.340433	-0.326909	-0.925512	-0.379723	-0.3662	-0.964802	-0.547608	-0.534084	-1.13269	0	3	-0.613106
16939127	4615	MYD88	myeloid differentiation primary response 88	chr3	-0.197699	1.43012	-0.384699	0.450701	2.07852	0.263702	0.143567	1.77138	-0.0434327	3	0	0.612461
17025294	100129518	LOC100129518	uncharacterized LOC100129518	chr6	1.32427	1.36344	1.18009	0.441927	0.481099	0.297747	0.155568	0.19474	0.0113878	3	0	0.605586
16779178	406950	MIR16-1	microRNA 16-1	chr13	0.300824	1.19326	0.407486	0.239525	1.13196	0.346187	0.27505	1.16749	0.381712	3	0	0.604833
17105163	7552	ZNF711	zinc finger protein 711	chrX	-0.202639	2.18145	0.294927	-0.74377	1.64031	-0.246205	-0.128103	2.25598	0.369462	3	1	0.602379
17079523	693184	MIR599	microRNA 599	chr8	-0.353332	-0.534167	-0.385787	-0.364447	-0.545281	-0.396901	-0.866571	-1.04741	-0.899026	0	3	-0.599213
16842237	780853	SNORD3C	small nucleolar RNA, C/D box 3C	chr17	-1.97703	-1.88147	-1.84813	0.0220344	0.117588	0.15093	-0.0665444	0.0290092	0.0623516	0	3	-0.59903
16854801	100126323	MIR924	microRNA 924	chr18	0.0703437	0.349383	0.253919	1.40979	1.68883	1.59337	-0.167056	0.111983	0.0165195	3	0	0.591898
16788833, 17117626	5527	PPP2R5C	protein phosphatase 2 regulatory subunit B'gamma	chr14	0.263966	0.457594	1.06253	0.292782	0.48641	1.09135	0.219851	0.413479	1.01842	3	0	0.589598
16840113	58191	CXCL16	C-X-C motif chemokine ligand 16	chr17	0.380057	0.304438	1.44251	0.486183	0.410564	1.54864	-0.0853751	-0.160994	0.977083	3	0	0.589234
17062491	2861	GPR37	G protein-coupled receptor 37	chr7	-0.642481	-0.703353	-0.0258003	2.20758	2.14671	2.82427	-0.354864	-0.415736	0.261817	3	2	0.588683
16865522	3809	KIR2DS4	killer cell immunoglobulin like receptor, two Ig domains and short cytoplasmic tail 4	chr19	0.388972	1.12899	0.50513	0.437313	1.17733	0.553471	0.0799453	0.819963	0.196103	3	0	0.587469
16875904	90485	ZNF835	zinc finger protein 835	chr19	-0.08329	-0.976966	0.117159	-0.516959	-1.41063	-0.31651	-0.455594	-1.34927	-0.255145	0	3	-0.583023
17096728	19	ABCA1	ATP binding cassette subfamily A member 1	chr9	0.0062976	-1.56835	-0.0125365	-0.0199217	-1.59457	-0.0387558	-0.14101	-1.71565	-0.159845	0	3	-0.582704
16775056	144983	HNRNPA1L2	heterogeneous nuclear ribonucleoprotein A1-like 2	chr13	0.350992	1.11361	0.488834	0.20495	0.967563	0.342792	0.288725	1.05134	0.426567	3	0	0.581708
16679811	401993	OR2T5	olfactory receptor family 2 subfamily T member 5	chr1	-0.2808	-1.12022	-0.266879	-0.359995	-1.19942	-0.346075	-0.275623	-1.11504	-0.261703	0	3	-0.580639
16761693	283422	LINC01559	long intergenic non-protein coding RNA 1559	chr12	-0.475786	-1.01627	-0.211169	-0.507319	-1.0478	-0.242701	-0.481275	-1.02176	-0.216658	0	3	-0.580082
16933109	25774	GSTTP1	glutathione S-transferase theta pseudogene 1	chr22	-1.72902	-1.87653	-1.85065	0.18414	0.0366258	0.0625076	0.076754	-0.0707598	-0.044878	0	3	-0.579091
17011032	100616174	MIR4643	microRNA 4643	chr6	-0.0604795	-1.32218	-0.0616159	-0.314328	-1.57603	-0.315465	-0.0909392	-1.35264	-0.0920756	0	3	-0.576194
17070949	54845	ESRP1	epithelial splicing regulatory protein 1	chr8	1.52047	1.91064	1.90998	-0.403186	-0.0130168	-0.0136733	-0.173354	0.216815	0.216159	3	0	0.574538
16873513	400706	LOC400706	uncharacterized LOC400706	chr19	0.333321	1.10548	0.495115	0.411039	1.18319	0.572833	0.0390369	0.811192	0.20083	3	0	0.572449
17046426	168417	ZNF679	zinc finger protein 679	chr7	0.247788	0.404979	0.246903	0.217753	0.374943	0.216868	1.09308	1.25027	1.0922	3	0	0.571643
16760905	653113	FAM86FP	family with sequence similarity 86, member A pseudogene	chr12	0.392701	0.414073	0.457138	0.507582	0.528954	0.572019	0.728277	0.749649	0.792715	3	0	0.571456
16934351	105373011	LOC105373011	uncharacterized LOC105373011	chr22	-0.522603	-0.333184	-1.13694	-0.43091	-0.24149	-1.04525	-0.332813	-0.143394	-0.947152	0	3	-0.570415
16762634	101928646	ARNTL2-AS1	ARNTL2 antisense RNA 1	chr12	-0.086157	0.109614	0.285395	0.176946	0.372717	0.548498	1.0456	1.24137	1.41715	3	0	0.567905
16819336	1071	CETP	cholesteryl ester transfer protein	chr16	0.172713	1.14496	-0.103663	0.50858	1.48083	0.232204	0.318386	1.29064	0.0420097	3	0	0.565184
16744415	3606	IL18	interleukin 18	chr11	0.167901	-0.940416	-0.0007932	-0.329899	-1.43822	-0.498593	-0.254127	-1.36244	-0.422821	0	3	-0.564378
16747141	105369617	LOC105369617	uncharacterized LOC105369617	chr12	-0.337971	-0.996706	-0.200685	-0.490322	-1.14906	-0.353036	-0.339029	-0.997765	-0.201744	0	3	-0.562924
16992807	100302203	MIR1271	microRNA 1271	chr5	0.0224389	-1.37034	-0.213372	-0.10169	-1.49447	-0.337501	0.020013	-1.37276	-0.215798	0	3	-0.562609
17081213	100507117	ASAP1-IT2	ASAP1 intronic transcript 2	chr8	0.402193	0.548499	0.317714	0.827715	0.974021	0.743236	0.388409	0.534715	0.30393	3	0	0.560048
16856012	105372202	LOC105372202	uncharacterized LOC105372202	chr18	1.57501	1.35165	1.3417	0.457757	0.234402	0.224447	0.10281	-0.120544	-0.1305	3	0	0.559636
16886625	114805	GALNT13	polypeptide N-acetylgalactosaminyltransferase 13	chr2	-2.24395	-2.52804	-2.2397	0.438293	0.154205	0.442542	0.410487	0.126399	0.414735	0	3	-0.558336
16843273	40	ASIC2	acid sensing ion channel subunit 2	chr17	0.663378	0.725766	0.816081	0.385835	0.448223	0.538538	0.40095	0.463338	0.553653	3	0	0.555085
16670479	148523	CIART	circadian associated repressor of transcription	chr1	-0.485502	-1.11591	-0.299738	-0.389814	-1.02022	-0.20405	-0.343182	-0.97359	-0.157418	0	3	-0.554381
16997638	644936	LOC644936	actin, beta pseudogene	chr5	-0.140633	0.342595	-0.106692	-1.61201	-1.12878	-1.57807	-0.424735	0.0584937	-0.390794	0	3	-0.553404
16923663	353333	KRTAP10-10	keratin associated protein 10-10	chr21	0.086527	1.07244	-0.0724081	0.235478	1.22139	0.0765432	0.50852	1.49443	0.349585	3	0	0.552501
16679785	388762	OR2M1P	olfactory receptor family 2 subfamily M member 1 pseudogene	chr1	-0.192614	1.14145	-0.116595	0.0399029	1.37397	0.115922	0.393548	1.72761	0.469567	3	0	0.550307
16899476	100170221	SNAR-H	small ILF3/NF90-associated RNA H	chr2	-1.39189	-1.95373	-1.31204	0.149185	-0.412663	0.229032	0.0756474	-0.486201	0.155495	0	3	-0.549684
16877290	100500884	MIR3681	microRNA 3681	chr2	-0.404519	-1.22806	-0.381689	-0.0303629	-0.853908	-0.0075333	-0.406999	-1.23054	-0.384169	0	3	-0.547532
17110119	105373174	LOC105373174	uncharacterized LOC105373174	chrX	-0.677442	1.33344	-0.307349	-0.157992	1.85289	0.212102	0.0938324	2.10471	0.463926	3	1	0.546457
16862804	83639	TEX101	testis expressed 101	chr19	-0.369421	-0.510059	-1.08162	-0.152517	-0.293155	-0.864714	-0.263674	-0.404313	-0.975871	0	3	-0.546149
16832896	84282	RNF135	ring finger protein 135	chr17	0.0731805	0.773625	0.0992654	0.502539	1.20298	0.528624	0.335037	1.03548	0.361122	3	0	0.545762
16911382	24141	LAMP5	lysosomal associated membrane protein family member 5	chr20	-0.0283476	-1.29794	-0.144456	0.0315458	-1.23804	-0.084563	-0.247534	-1.51712	-0.363643	0	3	-0.543345
16911797	140856	SCP2D1	SCP2 sterol binding domain containing 1	chr20	0.499339	1.1447	0.295469	0.145904	0.79127	-0.0579656	0.537592	1.18296	0.333722	3	0	0.541444
16851950	100616257	MIR3975	microRNA 3975	chr18	-0.20222	-1.11683	-0.0858767	-0.129415	-1.04403	-0.0130716	-0.493554	-1.40817	-0.377211	0	3	-0.541152
16763966	677793	SNORA2A	small nucleolar RNA, H/ACA box 2A	chr12	-2.04578	-1.92998	-1.68502	-0.123485	-0.0076895	0.237275	0.0740517	0.189847	0.434812	0	3	-0.539552
17069982	101926908	LOC101926908	uncharacterized LOC101926908	chr8	-0.982044	-1.07181	-0.824812	-0.241416	-0.331184	-0.084184	-0.458384	-0.548151	-0.301151	0	3	-0.538126
16688955	439927	LINC01555	long intergenic non-protein coding RNA 1555	chr1	0.337276	1.13457	0.25064	0.286935	1.08423	0.200298	0.276982	1.07427	0.190346	3	0	0.537283
17010412	101928540	LOC101928540	uncharacterized LOC101928540	chr6	-0.279592	-1.41367	0.0212651	-0.260795	-1.39488	0.0400616	-0.230759	-1.36484	0.0700983	0	3	-0.53479
16965035	391627	USP17L9P	ubiquitin specific peptidase 17-like family member 9, pseudogene	chr4	-1.78625	-0.273869	-0.249976	-1.34863	0.163757	0.187649	-1.51238	0	0.0238925	0	3	-0.532868
17083971	3439	IFNA1	interferon alpha 1	chr9	0.419136	0.0934738	0.376232	1.25807	0.932409	1.21517	0.286935	-0.0387269	0.244032	3	0	0.531859
17069986	100288310	LOC100288310	uncharacterized LOC100288310	chr8	-0.539699	-0.52059	-0.440249	-0.753064	-0.733955	-0.653614	-0.420033	-0.400925	-0.320584	0	3	-0.531413
16791531	105370422	LOC105370422	uncharacterized LOC105370422	chr14	-0.482133	-0.927198	-0.46818	-0.374858	-0.819924	-0.360905	-0.305554	-0.75062	-0.291601	0	3	-0.531219
16695715	2215	FCGR3B	Fc fragment of IgG receptor IIIb	chr1	-0.23895	-0.171871	-1.0901	-0.23718	-0.1701	-1.08833	-0.331963	-0.264884	-1.18311	0	3	-0.53072
16837172	27092	CACNG4	calcium voltage-gated channel auxiliary subunit gamma 4	chr17	0.862317	1.28791	1.30451	-0.189743	0.235853	0.252448	0.0451322	0.470728	0.487324	3	0	0.528498
16997851	100422887	MIR4280	microRNA 4280	chr5	-0.472337	-1.54805	-0.229794	-0.34811	-1.42382	-0.105567	0.0757566	-0.999953	0.3183	0	3	-0.525952
17106552	101928336	LOC101928336	uncharacterized LOC101928336	chrX	0.338653	1.01837	0.155835	0.415155	1.09488	0.232337	0.326987	1.00671	0.144169	3	0	0.5259
17062321	93664	CADPS2	calcium dependent secretion activator 2	chr7	-2.28395	-2.06762	-2.5268	0.261215	0.477544	0.0183644	0.472551	0.688879	0.2297	1	3	-0.525568
16994301	100616326	MIR4636	microRNA 4636	chr5	0.686718	0.479156	0.678107	0.518346	0.310784	0.509735	0.585646	0.378084	0.577035	3	0	0.524846
16842276	105371574	LOC105371574	uncharacterized LOC105371574	chr17	-0.378863	-0.554042	-0.595099	-0.487257	-0.662436	-0.703492	-0.313854	-0.489033	-0.53009	0	3	-0.523796
16994054	50805	IRX4	iroquois homeobox 4	chr5	0.352329	0.498153	0.605025	0.559027	0.704851	0.811724	0.260274	0.406098	0.51297	3	0	0.523384
16662108	81629	TSSK3	testis specific serine kinase 3	chr1	0.309588	0.266543	0.549858	0.317417	0.274371	0.557687	0.745529	0.702484	0.985799	3	0	0.523253
16977970	285513	GPRIN3	GPRIN family member 3	chr4	-1.38851	-1.76982	-1.15205	-0.0060433	-0.387358	0.230417	-0.0285557	-0.409871	0.207904	0	3	-0.522654
17060360	89122	TRIM4	tripartite motif containing 4	chr7	0.0723765	1.0032	0.413785	0.0987936	1.02962	0.440202	0.124035	1.05486	0.465443	3	0	0.522479
16999041	1036	CDO1	cysteine dioxygenase type 1	chr5	-0.394361	-0.534224	-0.154998	-1.08067	-1.22053	-0.841305	-0.189602	-0.329465	0.0497611	0	3	-0.52171
16881897	101927884	LOC101927884	uncharacterized LOC101927884	chr2	-1.07795	-1.08933	-0.727838	-0.453223	-0.464599	-0.103109	-0.371311	-0.382687	-0.0211975	0	3	-0.521249
16994869	105374699	LOC105374699	uncharacterized LOC105374699	chr5	0.77831	1.00328	0.878584	0.224752	0.449725	0.325026	0.234027	0.459	0.334302	3	0	0.520779
16691121	440603	BCL2L15	BCL2 like 15	chr1	-0.464965	-0.469329	-0.362235	-0.807867	-0.812231	-0.705137	-0.386741	-0.391105	-0.284012	0	3	-0.520402
17110927	158572	USP27X-AS1	USP27X antisense RNA 1 (head to head)	chrX	0.709576	0.431386	0.865431	0.411627	0.133438	0.567483	0.561935	0.283745	0.71779	3	0	0.520268
17058053	642006	GUSBP10	glucuronidase, beta pseudogene 10	chr7	0.704651	0.507518	0.146556	1.08083	0.883697	0.522735	0.527599	0.330466	-0.0304961	3	0	0.519284
16723942	406918	MIR129-2	microRNA 129-2	chr11	-0.173899	0.571654	0.199129	0.461403	1.20696	0.834431	0.151154	0.896707	0.524182	3	0	0.51908
16798254	145624	PWAR1	Prader Willi/Angelman region RNA 1	chr15	-0.394437	-0.7894	-0.26606	-0.512103	-0.907065	-0.383726	-0.382009	-0.776972	-0.253632	0	3	-0.518378
16666353	105378808	LOC105378808	uncharacterized LOC105378808	chr1	-0.353478	-0.331003	-0.0709457	-0.948463	-0.925988	-0.665931	-0.557541	-0.535066	-0.275009	0	3	-0.518158
16710120	100500866	MIR3941	microRNA 3941	chr10	0.277216	0.573954	0.62963	0.122796	0.419534	0.47521	0.503757	0.800494	0.856171	3	0	0.51764
17060049	1749	DLX5	distal-less homeobox 5	chr7	-0.914069	-0.942438	-0.775327	-0.30898	-0.337349	-0.170238	-0.439989	-0.468358	-0.301247	0	3	-0.517555
16741989	7352	UCP3	uncoupling protein 3	chr11	-0.310424	-0.733901	-0.421326	-0.137101	-0.560578	-0.248003	-0.57068	-0.994157	-0.681582	0	3	-0.517528
17090390	105376297	LOC105376297	uncharacterized LOC105376297	chr9	-0.902402	-0.406918	-0.394769	-1.05379	-0.558305	-0.546156	-0.599238	-0.103754	-0.0916048	0	3	-0.517437
17080188	55638	SYBU	syntabulin	chr8	-0.572986	-0.875656	-0.68131	-0.298458	-0.601128	-0.406782	-0.268518	-0.571188	-0.376842	0	3	-0.516985
17105597	55999	NXF4	nuclear RNA export factor 4 pseudogene	chrX	-0.267823	-1.7179	0.0520107	-0.212118	-1.6622	0.107715	0.0593148	-1.39077	0.379148	0	3	-0.516958
17094496	100302167	MIR1299	microRNA 1299	chr9	-1.12182	-0.696805	-1.15778	-0.447237	-0.0222273	-0.483203	-0.368364	0.0566457	-0.40433	0	3	-0.516124
17111545	100463488	MTRNR2L10	MT-RNR2-like 10	chrX	-1.45973	-1.16337	-1.29315	-0.376368	-0.0800055	-0.209785	-0.173721	0.122641	-0.0071385	0	3	-0.515626
17060337	1576	CYP3A4	cytochrome P450 family 3 subfamily A member 4	chr7	-0.514674	-0.534238	-0.327749	-0.841283	-0.860847	-0.654358	-0.357505	-0.377069	-0.17058	0	3	-0.515367
16931524	105373080	LOC105373080	uncharacterized LOC105373080	chr22	-0.51214	-0.562461	-0.534818	-0.189321	-0.239642	-0.211998	-0.770799	-0.82112	-0.793477	0	3	-0.515086
16834273	6776	STAT5A	signal transducer and activator of transcription 5A	chr17	-0.145716	-0.799099	-0.502497	-0.466944	-1.12033	-0.823725	0.0806549	-0.572728	-0.276126	0	3	-0.514056
17066278	4023	LPL	lipoprotein lipase	chr8	-0.116522	0.987024	-0.377796	0.401896	1.50544	0.140622	0.413488	1.51703	0.152214	3	0	0.513711
16924838	337972	KRTAP19-5	keratin associated protein 19-5	chr21	0.0174988	-0.0517894	-0.283328	1.67143	1.60214	1.3706	0.221779	0.152491	-0.0790479	3	0	0.513531
16692624	337873	HIST2H2BC	histone cluster 2 H2B family member c (pseudogene)	chr1	0.368414	0.898524	0.327107	0.153221	0.683331	0.111914	0.527997	1.05811	0.48669	3	0	0.512812
17096561	101928438	LOC101928438	uncharacterized LOC101928438	chr9	-0.562598	-0.417959	-0.180828	-0.718176	-0.573537	-0.336407	-0.783681	-0.639042	-0.401911	0	3	-0.512682
16798665, 17117643, 17117645, 17117647	653073	GOLGA8J	golgin A8 family member J	chr15	-1.50239	-1.28107	-1.28211	-0.46705	-0.245731	-0.246768	-0.0101322	0.211186	0.21015	0	3	-0.512657
16838049	283991	UBALD2	UBA like domain containing 2	chr17	0.414681	0.712052	0.528338	0.290714	0.588085	0.404371	0.418769	0.71614	0.532426	3	0	0.511731
16948967	692107	SNORD66	small nucleolar RNA, C/D box 66	chr3	0.560935	0.538045	0.55453	0.654966	0.632076	0.64856	0.346798	0.323908	0.340392	3	0	0.511134
17114774	100126341	MIR891A	microRNA 891a	chrX	0.528573	1.6786	-0.0462496	0.356009	1.50604	-0.218813	0.0733104	1.22334	-0.501512	3	0	0.511033
16748111	144571	A2M-AS1	A2M antisense RNA 1 (head to head)	chr12	-1.09368	-1.08621	-0.922336	-0.42058	-0.413105	-0.249235	-0.193778	-0.186303	-0.0224323	0	3	-0.50974
16878720	105374435	LOC105374435	uncharacterized LOC105374435	chr2	0.727435	0.748018	0.816206	0.341167	0.36175	0.429938	0.350841	0.371424	0.439612	3	0	0.509599
16866166	100293516	ZNF587B	zinc finger protein 587B	chr19	-0.12885	-0.831304	-0.0851871	-0.33511	-1.03756	-0.291447	-0.405828	-1.10828	-0.362166	0	3	-0.509526
16728384	100313770	MIR548K	microRNA 548k	chr11	0.91215	1.30087	1.05089	0.127783	0.516504	0.266527	-0.039203	0.349517	0.0995408	3	0	0.509398
17069728	80243	PREX2	phosphatidylinositol-3,4,5-trisphosphate dependent Rac exchange factor 2	chr8	-0.0090407	-1.41422	-0.397624	0.114478	-1.2907	-0.274105	0.162843	-1.24233	-0.22574	0	3	-0.508493
17092794	401494	HACD4	3-hydroxyacyl-CoA dehydratase 4	chr9	-1.06031	-0.317699	0.22636	-0.812211	-0.0696	0.474459	1.36868	2.11129	2.65535	3	2	0.508479
17105821	286436	H2BFM	H2B histone family member M	chrX	-0.426302	-0.549529	-0.875922	-0.302135	-0.425363	-0.751756	-0.222716	-0.345943	-0.672336	0	3	-0.508
16841519	105371541	LOC105371541	uncharacterized LOC105371541	chr17	-0.343793	-1.14363	-0.192032	-0.335486	-1.13533	-0.183725	-0.191747	-0.991588	-0.0399858	0	3	-0.506368
16860152	80264	ZNF430	zinc finger protein 430	chr19	0.0098656	1.55793	-0.0593423	0.0362476	1.58431	-0.0329603	-0.009453	1.53861	-0.0786609	3	0	0.505173
16704773	100506733	FAM170B-AS1	FAM170B antisense RNA 1	chr10	0.479452	1.06541	0.315651	0.145882	0.731841	-0.0179194	0.466355	1.05231	0.302554	3	0	0.504616
16788659	767590	SNORD114-12	small nucleolar RNA, C/D box 114-12	chr14	-0.347694	-1.01992	-0.210001	-0.275826	-0.948056	-0.138133	-0.353937	-1.02617	-0.216243	0	3	-0.503998
16743091	8322	FZD4	frizzled class receptor 4	chr11	-0.1009	-0.799839	-0.0244839	-0.465041	-1.16398	-0.388625	-0.314873	-1.01381	-0.238457	0	3	-0.501112
16860217	641367	LOC641367	cyclin Y like 1 pseudogene	chr19	-0.367314	-0.323782	-0.462582	-0.876	-0.832467	-0.971267	-0.207498	-0.163966	-0.302766	0	3	-0.500849
17002534	101927835	LOC101927835	uncharacterized LOC101927835	chr5	-0.412822	-0.57522	-0.0850652	-0.696704	-0.859102	-0.368948	-0.558312	-0.72071	-0.230556	0	3	-0.500827
17014421	729603	LOC729603	calcineurin like EF-hand protein 1 pseudogene	chr6	0.557405	0.859705	0.612834	0.133373	0.435673	0.188802	0.453948	0.756248	0.509377	3	0	0.500818
17080082	284	ANGPT1	angiopoietin 1	chr8	-0.2835	-0.846778	-0.0829651	-0.334598	-0.897876	-0.134064	-0.519404	-1.08268	-0.31887	0	3	-0.500082
16696237	6402	SELL	selectin L	chr1	-0.413274	-1.40843	-0.488943	0.122457	-0.872699	0.0467877	-0.137345	-1.1325	-0.213015	0	3	-0.499663
16852473	100616290	MIR4529	microRNA 4529	chr18	-0.443346	-0.119163	-0.102166	-0.440039	-0.115856	-0.0988592	-1.2803	-0.956114	-0.939117	0	3	-0.499439
17086386	4915	NTRK2	neurotrophic receptor tyrosine kinase 2	chr9	-0.770062	-1.14447	-0.903506	-0.150606	-0.525019	-0.28405	-0.0693045	-0.443717	-0.202748	0	3	-0.499276
16761176	3820	KLRB1	killer cell lectin like receptor B1	chr12	-0.216101	-0.396657	-0.404075	-0.736672	-0.917228	-0.924645	-0.175917	-0.356473	-0.363891	0	3	-0.499073
16950207	100873976	CNTN4-AS2	CNTN4 antisense RNA 2	chr3	-0.636165	-0.303643	-0.432582	-0.878708	-0.546186	-0.675124	-0.517126	-0.184604	-0.313542	0	3	-0.498631
17092402	101929446	LOC101929446	uncharacterized LOC101929446	chr9	-0.169439	0.0538211	-0.842922	-0.328531	-0.10527	-1.00201	-0.547303	-0.324043	-1.22079	0	3	-0.498499
16804251	57538	ALPK3	alpha kinase 3	chr15	-0.98748	-0.885706	-0.987057	-0.199535	-0.0977609	-0.199112	-0.40833	-0.306556	-0.407907	0	3	-0.497716
16770661	105369996	LOC105369996	uncharacterized LOC105369996	chr12	0.395836	1.22116	0.0820689	0.179641	1.00497	-0.134126	0.404927	1.23026	0.0911598	3	0	0.497322
17123026	10166	SLC25A15	solute carrier family 25 member 15	chr13	0.503019	0.933207	0.375592	0.39558	0.825768	0.268153	0.290394	0.720582	0.162967	3	0	0.497251
17025070	51106	TFB1M	transcription factor B1, mitochondrial	chr6	-0.243258	-0.369605	-0.18803	-0.972539	-1.09889	-0.917311	-0.203464	-0.329811	-0.148236	0	3	-0.496793
16712086	8516	ITGA8	integrin subunit alpha 8	chr10	-0.576933	-1.93574	-0.290418	0.225939	-1.13287	0.512454	-0.067013	-1.42582	0.219502	0	3	-0.496767
17093300	441394	SUGT1P1	SGT1 homolog, MIS12 kinetochore complex assembly cochaperone pseudogene 1	chr9	0.141283	-0.369684	-0.0515823	-0.90233	-1.4133	-1.09519	-0.0252335	-0.5362	-0.218099	0	3	-0.496704
16823043	100507303	SNHG19	small nucleolar RNA host gene 19	chr16	0.0002043	-1.68746	-0.0524965	0.0792455	-1.60842	0.0265447	0.170927	-1.51674	0.118226	0	3	-0.496664
16674414	163589	TDRD5	tudor domain containing 5	chr1	-1.52736	-1.97672	-1.33961	0.132828	-0.316535	0.320575	0.166302	-0.283061	0.354048	0	3	-0.496614
16886308	92	ACVR2A	activin A receptor type 2A	chr2	-0.684263	-0.801837	-0.854424	-0.348231	-0.465805	-0.518393	-0.167822	-0.285396	-0.337984	0	3	-0.496017
16865036	574467	MIR520A	microRNA 520a	chr19	-0.245209	-1.27461	-0.569644	0.230433	-0.798967	-0.0940017	-0.118968	-1.14837	-0.443403	0	3	-0.49586
16843417	55106	SLFN12	schlafen family member 12	chr17	1.44895	1.21528	1.03532	0.481584	0.247908	0.06795	0.204351	-0.0293253	-0.209283	3	0	0.495859
16939390	54977	SLC25A38	solute carrier family 25 member 38	chr3	0.423691	0.606106	0.549653	0.574996	0.757411	0.700957	0.180089	0.362504	0.30605	3	0	0.495718
16733230	55572	FOXRED1	FAD dependent oxidoreductase domain containing 1	chr11	0.92495	1.02141	0.900028	0.368078	0.464535	0.343155	0.121936	0.218393	0.097014	3	0	0.4955
16885842	2863	GPR39	G protein-coupled receptor 39	chr2	-0.346597	-0.160751	-0.237849	-0.393039	-0.207193	-0.28429	-1.0373	-0.851451	-0.928548	0	3	-0.494113
17109832	9468	PCYT1B	phosphate cytidylyltransferase 1, choline, beta	chrX	0.745372	0.451036	1.5014	0.526593	0.232257	1.28262	-0.251966	-0.546301	0.504062	3	0	0.493897
17112710	54457	TAF7L	TATA-box binding protein associated factor 7 like	chrX	-0.713632	-0.720208	-0.842416	-0.389357	-0.395933	-0.51814	-0.241507	-0.248083	-0.370291	0	3	-0.493285
16974824	100616446	ERVH-1	endogenous retrovirus group H member 1	chr4	0.173393	0.255456	0.301971	0.163757	0.24582	0.292336	0.931894	1.01396	1.06047	3	0	0.493228
16935686	267020	ATP5L2	ATP synthase, H+ transporting, mitochondrial Fo complex subunit G2	chr22	-1.10279	-1.49313	-1.03235	0.0906941	-0.299647	0.161133	-0.144395	-0.534736	-0.0739563	0	3	-0.492132
17105699	56849	TCEAL7	transcription elongation factor A like 7	chrX	-0.178162	0.948149	-0.382452	0.311899	1.43821	0.107608	0.419045	1.54536	0.214755	3	0	0.491601
16975486	105374426	LOC105374426	uncharacterized LOC105374426	chr4	0.488676	0.0691457	0.545239	1.12978	0.71025	1.18634	0.217306	-0.202225	0.273869	3	0	0.490932
16807223, 16807228	102724253	LOC102724253	uncharacterized LOC102724253	chr15	0.266549	0.622571	0.413351	0.369254	0.725276	0.516056	0.3323	0.688321	0.479101	3	0	0.490309
16858546	90594	ZNF439	zinc finger protein 439	chr19	-0.134199	1.20006	0.234648	0.0004243	1.33468	0.369272	-0.0987262	1.23553	0.270121	3	0	0.490201
16897834	2202	EFEMP1	EGF containing fibulin like extracellular matrix protein 1	chr2	0.0956964	-1.43027	0.692466	-0.179742	-1.70571	0.417028	-0.456914	-1.98288	0.139856	1	3	-0.490052
17060983	5439	POLR2J	RNA polymerase II subunit J	chr7	0.401508	0.360681	0.391241	0.87525	0.834423	0.864984	0.244392	0.203565	0.234125	3	0	0.490019
16901793	400997	LOC400997	uncharacterized LOC400997	chr2	-0.51974	-0.282126	0.0518602	-1.04421	-0.806594	-0.472608	-0.713499	-0.475885	-0.141899	0	3	-0.489411
17096713	138804	OR13C4	olfactory receptor family 13 subfamily C member 4	chr9	-1.00622	-0.445129	-0.554662	-0.66604	-0.104948	-0.21448	-0.808498	-0.247406	-0.356938	0	3	-0.489369
17014235	100130967	C6orf99	chromosome 6 open reading frame 99	chr6	0.673118	0.641107	0.699887	0.517158	0.485147	0.543926	0.28217	0.250159	0.308938	3	0	0.489068
17109826	100873922	ZFX-AS1	ZFX antisense RNA 1	chrX	0.421281	0.341528	1.10783	0.636847	0.557094	1.3234	-0.198182	-0.277935	0.48837	3	0	0.488915
16722278	10418	SPON1	spondin 1	chr11	-0.467549	-0.824317	-0.253389	-0.324446	-0.681214	-0.110286	-0.531526	-0.888294	-0.317366	0	3	-0.488709
17074352	100131980	ZNF705G	zinc finger protein 705G	chr8	-1.12327	-0.370036	-0.425757	-0.73412	0.0191104	-0.0366104	-1.05729	-0.30406	-0.359781	0	3	-0.487979
16810503	84191	FAM96A	family with sequence similarity 96 member A	chr15	0.173434	1.02781	0.0495961	0.334991	1.18937	0.211152	0.224385	1.07876	0.100547	3	0	0.487783
16957824	10063	COX17	COX17, cytochrome c oxidase copper chaperone	chr3	0.334348	1.52735	0.323189	0.0010507	1.19405	-0.0101085	-0.0609571	1.13205	-0.0721163	3	0	0.485428
16724773	390152	OR8H3	olfactory receptor family 8 subfamily H member 3	chr11	0.116501	0.526435	0.112551	0.807774	1.21771	0.803823	0.124592	0.534525	0.120641	3	0	0.48495
17086280	389763	SPATA31D1	SPATA31 subfamily D member 1	chr9	0.860727	0.421387	0.511508	0.688094	0.248753	0.338874	0.692627	0.253287	0.343408	3	0	0.484296
16832227	256223	CDRT15L2	CMT1A duplicated region transcript 15-like 2	chr17	0.541059	-1.56805	6.04e-05	0.322649	-1.78646	-0.21835	0.334306	-1.7748	-0.206693	0	3	-0.484031
17121338	101929989	LOC101929989	lipopolysaccharide-induced tumor necrosis factor-alpha factor-like	chr16	0.142341	0.289535	0.401091	0.570867	0.718062	0.829618	0.33086	0.478054	0.58961	3	0	0.483338
16660057	100616188	MIR3972	microRNA 3972	chr1	-0.0427747	1.11879	0.349832	-0.175155	0.986413	0.217451	0.111077	1.27265	0.503683	3	0	0.482441
16863968	100126780	SNAR-G1	small ILF3/NF90-associated RNA G1	chr19	-0.90735	-1.15046	-1.06869	0.0121129	-0.230995	-0.149225	-0.145971	-0.389079	-0.307309	0	3	-0.481885
16798408	100033806	SNORD115-32	small nucleolar RNA, C/D box 115-32	chr15	0.807896	1.4495	0.569049	-0.154757	0.486846	-0.393604	0.388536	1.03014	0.149689	3	0	0.481477
16907639	100423036	MIR2355	microRNA 2355	chr2	0.95493	0.220871	0.0700706	1.17003	0.43597	0.28517	0.938056	0.203997	0.0531971	3	0	0.481366
17078190	8989	TRPA1	transient receptor potential cation channel subfamily A member 1	chr8	0.744897	-0.993235	0.504066	-0.340726	-2.07886	-0.581557	0.131702	-1.60643	-0.109128	1	3	-0.48103
17004903	1906	EDN1	endothelin 1	chr6	-0.0452341	-1.22499	-0.244789	0.152526	-1.02723	-0.0470293	-0.16976	-1.34952	-0.369315	0	3	-0.480593
16900080	102724805	LOC102724805	uncharacterized LOC102724805	chr2	0.236181	-0.0965573	0.0042869	-1.05077	-1.38351	-1.28266	-0.0620815	-0.394819	-0.293975	0	3	-0.480435
17077723	9420	CYP7B1	cytochrome P450 family 7 subfamily B member 1	chr8	-0.093663	1.16098	-0.456757	0.474085	1.72873	0.110991	0.168398	1.42304	-0.194696	3	0	0.480123
17076179	78986	DUSP26	dual specificity phosphatase 26 (putative)	chr8	0.337931	0.534251	0.0344095	0.899626	1.09595	0.596105	0.309011	0.505331	0.0054898	3	0	0.479789
17114348	159090	FAM122B	family with sequence similarity 122B	chrX	0.990215	1.73349	1.21747	-0.354881	0.388392	-0.127628	-0.167288	0.575986	0.059965	3	0	0.479524
17108827	5613	PRKX	protein kinase, X-linked	chrX	-1.38831	-0.581053	-0.929484	-0.526963	0.280295	-0.0681366	-0.789146	0.0181123	-0.330319	0	3	-0.479445
16874273	8463	TEAD2	TEA domain transcription factor 2	chr19	-0.356208	-0.543875	0.227708	-0.958356	-1.14602	-0.374441	-0.519333	-0.707001	0.0645828	0	3	-0.479216
17004669	206426	PIP5K1P1	phosphatidylinositol-4-phosphate 5-kinase type 1 pseudogene 1	chr6	-0.481755	-0.325242	-0.76286	-0.338735	-0.182222	-0.61984	-0.492481	-0.335968	-0.773586	0	3	-0.479188
16701941	105376370	LOC105376370	uncharacterized LOC105376370	chr10	-0.0216178	0.271121	-0.531536	-0.712794	-0.420055	-1.22271	-0.483429	-0.19069	-0.993346	0	3	-0.47834
16906267	151112	ZSWIM2	zinc finger SWIM-type containing 2	chr2	-0.628006	-0.28359	-0.465277	-0.605846	-0.261429	-0.443116	-0.705891	-0.361475	-0.543162	0	3	-0.477532
17106624	101928969	RHOXF1-AS1	RHOXF1 antisense RNA 1	chrX	0.363561	-0.946962	0.227348	-0.0641892	-1.37471	-0.200402	-0.280878	-1.5914	-0.417091	0	3	-0.476081
17117478	100507445	LOC100507445	uncharacterized LOC100507445	chr10	1.3013	1.20898	1.19695	0.241918	0.149595	0.137568	0.080813	-0.0115105	-0.0235376	3	0	0.475786
17112267	442899	MIR325	microRNA 325	chrX	-0.282441	-0.965629	-0.393639	0.084478	-0.59871	-0.0267204	-0.434942	-1.11813	-0.546141	0	3	-0.475764
17066791	23221	RHOBTB2	Rho related BTB domain containing 2	chr8	1.01839	0.606647	1.08975	0.50964	0.0978965	0.580997	0.238532	-0.173211	0.309889	3	0	0.475392
16967282	100302177	MIR1269A	microRNA 1269a	chr4	-0.151768	-0.307033	-0.573235	-0.523479	-0.678744	-0.944946	-0.174013	-0.329278	-0.59548	0	3	-0.47533
16873398	23403	FBXO46	F-box protein 46	chr19	-0.734407	-0.940096	-0.718409	-0.323234	-0.528923	-0.307237	-0.177826	-0.383515	-0.161829	0	3	-0.475053
16942042	201626	PDE12	phosphodiesterase 12	chr3	0.347143	1.16232	0.145222	0.283998	1.09917	0.0820775	0.180449	0.995622	-0.0214719	3	0	0.474947
16690881	100129269	LINC01160	long intergenic non-protein coding RNA 1160	chr1	-0.234965	-0.0206448	-0.729204	-0.460231	-0.245911	-0.95447	-0.448813	-0.234493	-0.943052	0	3	-0.474643
16781877	28755	TRAC	T-cell receptor alpha constant	chr14	-1.04936	-0.998867	-0.712111	-0.520652	-0.470159	-0.183404	-0.240677	-0.190184	0.0965708	0	3	-0.474316
17005573	3017	HIST1H2BD	histone cluster 1 H2B family member d	chr6	0.425217	0.316025	0.774374	0.635858	0.526667	0.985016	0.121214	0.0120222	0.470371	3	0	0.474085
16687914	1573	CYP2J2	cytochrome P450 family 2 subfamily J member 2	chr1	-1.03616	-1.45024	-1.10096	0.180808	-0.233274	0.116004	-0.0870422	-0.501125	-0.151847	0	3	-0.473759
16895111	105374325	LOC105374325	uncharacterized LOC105374325	chr2	-0.837359	-0.692593	-0.78376	-0.363436	-0.21867	-0.309837	-0.414757	-0.269991	-0.361158	0	3	-0.472396
17105712	27018	BEX3	brain expressed X-linked 3	chrX	0.465546	1.10533	0.382736	0.279747	0.919535	0.196937	0.109759	0.749548	0.0269502	3	0	0.470677
16939376	102724104	LOC102724104	uncharacterized LOC102724104	chr3	0.18586	-0.727809	0.0056334	-0.334044	-1.24771	-0.514271	-0.16964	-1.08331	-0.349867	0	3	-0.470573
16871680	339324	ZNF260	zinc finger protein 260	chr19	-0.716486	-0.61177	-0.565389	-0.585142	-0.480426	-0.434045	-0.365523	-0.260807	-0.214426	0	3	-0.470446
16830050	9098	USP6	ubiquitin specific peptidase 6	chr17	-1.02389	-1.41566	-1.19568	0.227165	-0.164603	0.0553797	-0.0507152	-0.442483	-0.2225	0	3	-0.470331
17091554	91373	UAP1L1	UDP-N-acetylglucosamine pyrophosphorylase 1 like 1	chr9	0.560815	0.29899	0.971457	0.48158	0.219756	0.892223	0.217615	-0.0442095	0.628258	3	0	0.469609
16705641	219738	C10orf35	chromosome 10 open reading frame 35	chr10	1.01797	0.37752	0.871065	0.599539	-0.0409079	0.452638	0.576686	-0.063761	0.429784	3	0	0.468948
16982810	102467074	LINC01377	long intergenic non-protein coding RNA 1377	chr5	-0.605407	-0.736272	-0.670118	-0.174461	-0.305326	-0.239172	-0.431238	-0.562103	-0.49595	0	3	-0.468894
17011837	285759	FLJ34503	uncharacterized FLJ34503	chr6	-0.544608	-0.409741	0.0217269	-0.593928	-0.459061	-0.0275926	-0.968507	-0.83364	-0.402172	0	3	-0.468614
16882705	100616399	MIR4436A	microRNA 4436a	chr2	0.53001	0.44331	0.101556	0.764837	0.678137	0.336383	0.625612	0.538912	0.197158	3	0	0.468435
16771341	51367	POP5	POP5 homolog, ribonuclease P/MRP subunit	chr12	-0.339574	-1.03776	-0.161443	-0.169509	-0.867695	0.0086226	-0.375997	-1.07418	-0.197866	0	3	-0.468378
16798698	653075	GOLGA8T	golgin A8 family member T	chr15	1.58961	1.20289	1.07006	0.193857	-0.192856	-0.325688	0.527377	0.140664	0.0078318	3	0	0.468194
16876520	54221	SNTG2	syntrophin gamma 2	chr2	0.576902	1.206	0.584851	0.0468901	0.675989	0.0548392	0.143309	0.772408	0.151258	3	0	0.46805
16680568	100506504	LOC100506504	uncharacterized LOC100506504	chr1	0.500715	1.03132	0.150057	0.151993	0.682597	-0.198665	0.571372	1.10198	0.220714	3	0	0.468009
17092790	101929548	FOCAD-AS1	FOCAD antisense RNA 1	chr9	0.455188	0.403888	1.14599	0.3962	0.344901	1.087	-0.0886478	-0.139947	0.60215	3	0	0.467413
17117641	101929634	LOC101929634	uncharacterized LOC101929634	chr14	0.0407176	1.71461	0.121302	0.024317	1.69821	0.104902	-0.417412	1.25648	-0.336827	3	0	0.467365
16736726	258010	SVIP	small VCP interacting protein	chr11	0.679315	0.689697	0.80662	0.358072	0.368454	0.485378	0.226208	0.23659	0.353514	3	0	0.467094
16980160	8821	INPP4B	inositol polyphosphate-4-phosphatase type II B	chr4	-0.0956268	-0.258663	0.235247	-0.376227	-0.539263	-0.0453541	-1.09716	-1.26019	-0.766284	0	3	-0.467058
16691459	79679	VTCN1	V-set domain containing T cell activation inhibitor 1	chr1	-0.0440717	0.162381	-0.439885	-0.479787	-0.273335	-0.875601	-0.685941	-0.479489	-1.08176	0	3	-0.466387
17081067	641384	TMEM75	transmembrane protein 75	chr8	-0.107468	-0.141298	-0.64427	-0.379779	-0.413609	-0.916581	-0.340469	-0.374299	-0.877271	0	3	-0.466116
16734818	401666	OR51A4	olfactory receptor family 51 subfamily A member 4	chr11	-1.24144	-0.0895986	-0.275313	-1.18791	-0.0360623	-0.221776	-1.08634	0.065506	-0.120208	0	3	-0.465905
16819247	4490	MT1B	metallothionein 1B	chr16	-0.0720028	-0.771012	-0.11734	-0.0544246	-0.753433	-0.0997616	-0.526877	-1.22589	-0.572214	0	3	-0.465883
16894995	100874343	HS1BP3-IT1	HS1BP3 intronic transcript 1	chr2	1.0291	1.04823	1.2187	-0.0163945	0.0027311	0.173207	0.174941	0.194066	0.364542	3	0	0.465458
16825391	6817	SULT1A1	sulfotransferase family 1A member 1	chr16	-0.257763	-0.537629	-0.243142	0.0223467	-0.257519	0.0369671	-0.895069	-1.17494	-0.880449	0	3	-0.465244
17015100	100616285	MIR4645	microRNA 4645	chr6	0.833456	0.300577	0.551036	1.03941	0.506529	0.756988	0.336732	-0.196147	0.0543123	3	0	0.464766
16944238	100874131	ZBTB20-AS4	ZBTB20 antisense RNA 4	chr3	-0.434221	-0.404718	-0.304043	-0.329277	-0.299775	-0.199099	-0.788719	-0.759216	-0.658541	0	3	-0.464179
16909588	200765	TIGD1	tigger transposable element derived 1	chr2	-1.00172	-1.22844	-0.755845	-0.214168	-0.440889	0.0317087	-0.195512	-0.422233	0.0503651	0	3	-0.464082
16749077	10599	SLCO1B1	solute carrier organic anion transporter family member 1B1	chr12	-0.0436072	-0.963291	-0.546864	0.0209851	-0.898699	-0.482271	0.05551	-0.864174	-0.447746	0	3	-0.463351
17001189	153770	PLAC8L1	PLAC8 like 1	chr5	-0.164969	-0.50042	0.232234	-0.395245	-0.730696	0.0019581	-0.891556	-1.22701	-0.494353	0	3	-0.463339
16993202	653316	FAM153C	family with sequence similarity 153, member C, pseudogene	chr5	-0.685465	-0.683241	-0.945423	-0.159252	-0.157027	-0.419209	-0.287248	-0.285023	-0.547205	0	3	-0.463233
16817349	728734	NPIPB8	nuclear pore complex interacting protein family member B8	chr16	0.440001	-0.0886656	0.437966	-1.64329	-2.17195	-1.64532	0.3443	-0.184367	0.342265	0	3	-0.463229
16809540	101928499	LOC101928499	uncharacterized LOC101928499	chr15	-0.698886	-0.495037	-0.356583	-0.439802	-0.235954	-0.0975001	-0.795817	-0.591968	-0.453514	0	3	-0.462785
16999180	4015	LOX	lysyl oxidase	chr5	-1.28658	-1.57259	-1.37038	0.522794	0.236785	0.438991	-0.254187	-0.540197	-0.33799	0	3	-0.462594
17067775	105379364	LOC105379364	uncharacterized LOC105379364	chr8	1.24873	0.934885	0.574675	0.285177	-0.0286689	-0.388879	0.841441	0.527595	0.167385	3	0	0.462482
16713048	100505502	LOC100505502	putative UPF0607 protein FLJ37424	chr10	0.363031	0.349275	0.812111	0.396035	0.382279	0.845115	0.19178	0.178023	0.64086	3	0	0.462056
16874985	284370	ZNF615	zinc finger protein 615	chr19	-0.719882	-0.623548	-0.529062	-0.59897	-0.502636	-0.40815	-0.353697	-0.257364	-0.162878	0	3	-0.461799
16807098	100500904	MIR3942	microRNA 3942	chr15	-0.829661	-0.225705	0.280476	-1.15849	-0.55453	-0.0483488	-1.11102	-0.507064	-0.0008831	0	3	-0.461691
16819252	4494	MT1F	metallothionein 1F	chr16	-0.540589	-1.11979	-0.213561	-0.408242	-0.987448	-0.0812143	-0.182283	-0.761488	0.144745	0	3	-0.461097
17092177	6019	RLN2	relaxin 2	chr9	0.954791	0.685179	0.30677	0.804675	0.535064	0.156655	0.540475	0.270864	-0.107545	3	0	0.46077
16947904	6498	SKIL	SKI like proto-oncogene	chr3	-0.424475	-0.208784	-0.685758	-0.746205	-0.530514	-1.00749	-0.165395	0.0502971	-0.426677	0	3	-0.460555
16761212	9976	CLEC2B	C-type lectin domain family 2 member B	chr12	0.516434	0.560271	0.960748	0.148367	0.192204	0.592681	0.22839	0.272228	0.672704	3	0	0.460447
16814109, 17121334	3050	HBZ	hemoglobin subunit zeta	chr16	-0.400116	-1.31826	-0.258548	-0.0827865	-1.00093	0.0587813	-0.120442	-1.03859	0.0211259	0	3	-0.459975
16703603	84569	LYZL1	lysozyme like 1	chr10	0.216527	-0.0378637	0.31353	0.409253	0.154862	0.506256	0.910922	0.656531	1.00793	3	0	0.459771
16911675	92667	MGME1	mitochondrial genome maintenance exonuclease 1	chr20	-1.15598	-0.836312	-1.21164	-0.440316	-0.120647	-0.495971	-0.0458612	0.273808	-0.101516	0	3	-0.459382
16844828	3872	KRT17	keratin 17	chr17	-0.138201	-1.17183	-0.495696	0.213256	-0.820378	-0.144239	-0.0605782	-1.09421	-0.418073	0	3	-0.458884
16667346	126969	SLC44A3	solute carrier family 44 member 3	chr1	-0.151627	-0.691061	-0.522331	-0.555496	-1.09493	-0.9262	0.242849	-0.296585	-0.127856	0	3	-0.458137
17076861	1052	CEBPD	CCAAT/enhancer binding protein delta	chr8	0.715283	0.825375	0.497706	0.54942	0.659511	0.331842	0.216875	0.326967	-0.000702	3	0	0.458031
16982870	170690	ADAMTS16	ADAM metallopeptidase with thrombospondin type 1 motif 16	chr5	-0.0784306	-1.44202	0.364589	0.0776756	-1.28591	0.520695	-0.451414	-1.815	-0.0083945	0	3	-0.457579
17072979	10656	KHDRBS3	KH RNA binding domain containing, signal transduction associated 3	chr8	-1.05019	-0.290199	-0.138727	-1.43445	-0.674458	-0.522986	-0.557662	0.202334	0.353806	0	3	-0.456949
17014820	105378143	LOC105378143	uncharacterized LOC105378143	chr6	-0.13255	-0.237018	-0.240113	-0.625394	-0.729862	-0.732957	-0.400775	-0.505243	-0.508338	0	3	-0.456917
16890314	6120	RPE	ribulose-5-phosphate-3-epimerase	chr2	-0.312377	-0.870451	-0.301067	-0.445857	-1.00393	-0.434547	-0.0641691	-0.622242	-0.0528591	0	3	-0.456389
16673507	6375	XCL1	X-C motif chemokine ligand 1	chr1	-0.369503	-1.01143	-0.536886	-0.10014	-0.742065	-0.267522	-0.0873753	-0.7293	-0.254757	0	3	-0.455442
17087006	406886	MIRLET7D	microRNA let-7d	chr9	0.142132	0.839927	0.21315	0.343259	1.04105	0.414277	0.111443	0.809238	0.182461	3	0	0.455216
16679803	26696	OR2T1	olfactory receptor family 2 subfamily T member 1	chr1	-0.622546	-0.413043	-0.996295	-0.205151	0.0043522	-0.5789	-0.37326	-0.163757	-0.747009	0	3	-0.455068
16889190, 17122328, 17122330, 17122332	101927641	LOC101927641	uncharacterized LOC101927641	chr2	0.768363	0.362015	0.726129	0.600484	0.194136	0.55825	0.444733	0.0383848	0.402499	3	0	0.454999
16852241	83473	KATNAL2	katanin catalytic subunit A1 like 2	chr18	0.223608	0.0850874	0.296311	0.86486	0.726339	0.937562	0.341387	0.202867	0.41409	3	0	0.454679
17101660	2742	GLRA2	glycine receptor alpha 2	chrX	0.359558	-0.318815	-0.180108	1.19886	0.520489	0.659196	1.02199	0.343622	0.482329	3	0	0.454125
16789801	105370700	LOC105370700	uncharacterized LOC105370700	chr14	-1.3295	-1.02588	-0.958892	-0.495697	-0.192083	-0.125091	-0.209113	0.0945009	0.161493	0	3	-0.453363
16871359	93099	DMKN	dermokine	chr19	-0.0262734	-0.400584	0.416916	0.799316	0.425005	1.24251	0.51632	0.142009	0.959509	3	0	0.452747
17086361	101927575	LOC101927575	uncharacterized LOC101927575	chr9	1.04661	1.22392	0.857885	0.0564998	0.233803	-0.132228	0.266438	0.443741	0.0777101	3	0	0.452709
17016663, 17026508, 17028567, 17031348, 17033804, 17036096, 17038853, 17041468	442184	OR2B3	olfactory receptor family 2 subfamily B member 3	chr6	0.105175	-0.940049	0.181084	-0.23278	-1.278	-0.156871	-0.260942	-1.30617	-0.185033	0	3	-0.452621
16813406	105370973	LOC105370973	uncharacterized LOC105370973	chr15	0.654776	0.803359	0.610925	0.26379	0.412373	0.219939	0.334524	0.483107	0.290673	3	0	0.452607
16751190	25840	METTL7A	methyltransferase like 7A	chr12	-0.788975	-0.760791	-0.340301	-0.458611	-0.430427	-0.0099369	-0.587017	-0.558832	-0.138342	0	3	-0.452581
16799111	256646	NUTM1	NUT midline carcinoma family member 1	chr15	0.0773035	0.686419	-0.0569689	0.37975	0.988866	0.245478	0.425507	1.03462	0.291235	3	0	0.452468
16803114	192683	SCAMP5	secretory carrier membrane protein 5	chr15	0.506786	0.848402	0.311769	0.437485	0.779102	0.242468	0.265852	0.607468	0.0708346	3	0	0.452241
16864864	147658	ZNF534	zinc finger protein 534	chr19	-0.0091382	0.797366	0.224708	0.329478	1.13598	0.563324	-0.0044154	0.802089	0.22943	3	0	0.452092
16999083	57556	SEMA6A	semaphorin 6A	chr5	-0.703868	-0.781713	-0.361103	-0.559446	-0.637291	-0.216681	-0.356637	-0.434482	-0.0138721	0	3	-0.451677
16859493	84705	GTPBP3	GTP binding protein 3 (mitochondrial)	chr19	0.228872	0.613631	0.210206	0.466441	0.8512	0.447775	0.290679	0.675438	0.272013	3	0	0.450695
16666336	81849	ST6GALNAC5	ST6 N-acetylgalactosaminide alpha-2,6-sialyltransferase 5	chr1	-1.51108	-1.22163	-1.69698	0.395983	0.685441	0.210081	-0.338529	-0.0490712	-0.524431	1	3	-0.450024
16730487	85016	C11orf70	chromosome 11 open reading frame 70	chr11	-0.403667	1.65315	-0.651256	-0.426706	1.63011	-0.674295	0.371105	2.42792	0.123516	3	2	0.449986
16834151	83901	KRTAP9-8	keratin associated protein 9-8	chr17	0.317439	1.00903	0.102162	0.138896	0.830484	-0.0763816	0.416781	1.10837	0.201504	3	0	0.449809
16721807	677808	SNORA23	small nucleolar RNA, H/ACA box 23	chr11	-1.59774	-1.93165	-1.61707	0.377576	0.0436687	0.358243	0.224667	-0.10924	0.205334	0	3	-0.449578
16965986	105374409	LOC105374409	uncharacterized LOC105374409	chr4	-0.134365	-0.23928	-0.388617	-0.234636	-0.339552	-0.488889	-0.619846	-0.724762	-0.874099	0	3	-0.449338
16703431	645528	LINC00264	long intergenic non-protein coding RNA 264	chr10	0.320914	1.28088	0.855885	-0.446411	0.513557	0.08856	-0.0218758	0.938091	0.513095	3	0	0.449189
16795690	105370616	LOC105370616	uncharacterized LOC105370616	chr14	0.100725	0.95939	0.497128	-0.179265	0.679399	0.217138	0.169834	1.0285	0.566237	3	0	0.448787
16747612	113246	C12orf57	chromosome 12 open reading frame 57	chr12	0.143897	0.236156	0.177595	0.568967	0.661226	0.602665	0.506114	0.598373	0.539812	3	0	0.448312
16784848, 17121070	341883	LRRC9	leucine rich repeat containing 9	chr14	0.0368053	0.360438	0.944975	0.227031	0.550664	1.1352	-0.151129	0.172504	0.757041	3	0	0.44817
16921646	406912	MIR125B2	microRNA 125b-2	chr21	0.463728	0.161561	0.0754439	0.935956	0.633789	0.547672	0.63409	0.331923	0.245806	3	0	0.447775
16657758	105378585	LOC105378585	uncharacterized LOC105378585	chr1	-0.252827	0.313409	-0.416474	-0.0048604	0.561376	-0.168508	1.19739	1.76362	1.03374	3	0	0.447429
16976029	3791	KDR	kinase insert domain receptor	chr4	-0.217236	-0.564082	-0.307048	-0.0847798	-0.431625	-0.174592	-0.602441	-0.949286	-0.692252	0	3	-0.447038
17019260	5190	PEX6	peroxisomal biogenesis factor 6	chr6	0.495311	0.406362	0.590191	0.629102	0.540153	0.723983	0.20712	0.118171	0.302	3	0	0.445821
16679970	79854	LINC00115	long intergenic non-protein coding RNA 115	chr1	-0.274701	-0.956258	-0.363936	-0.110429	-0.791986	-0.199664	-0.180784	-0.862341	-0.27002	0	3	-0.445569
16938205, 17123146, 17123148	101927777	SATB1-AS1	SATB1 antisense RNA 1	chr3	0.320194	0.932296	0.307024	0.203503	0.815605	0.190333	0.213147	0.82525	0.199978	3	0	0.445259
16848051	101928045	LOC101928045	uncharacterized LOC101928045	chr17	0.662265	0.545559	0.745292	0.55087	0.434164	0.633897	0.156105	0.0393994	0.239133	3	0	0.445187
16836945	81033	KCNH6	potassium voltage-gated channel subfamily H member 6	chr17	-0.393122	-0.548607	-0.604119	-0.438231	-0.593717	-0.649229	-0.137622	-0.293108	-0.34862	0	3	-0.445153
17018335	100507584	LINC01016	long intergenic non-protein coding RNA 1016	chr6	0.448926	-0.0232494	0.374454	0.822879	0.350703	0.748406	0.609197	0.137022	0.534725	3	0	0.444785
16993704	116349	EXOC3-AS1	EXOC3 antisense RNA 1	chr5	-0.0736739	-0.461711	0.328572	-0.561717	-0.949754	-0.159471	-0.713065	-1.1011	-0.310819	0	3	-0.444749
17117977	642757	TBC1D22A-AS1	TBC1D22A antisense RNA 1	chr22	1.05273	1.07591	0.995503	0.200072	0.223254	0.142842	0.112011	0.135192	0.0547804	3	0	0.443589
16664865	105378728	LOC105378728	uncharacterized LOC105378728	chr1	0.52668	0.750511	0.257543	0.476484	0.700316	0.207347	0.371778	0.595609	0.102641	3	0	0.443212
16721178	390037	OR52I1	olfactory receptor family 52 subfamily I member 1	chr11	0.468554	0.202368	1.08568	0.744571	0.478385	1.3617	-0.237493	-0.503679	0.379635	3	0	0.442191
16954759	406890	MIRLET7G	microRNA let-7g	chr3	-0.354658	-0.734713	-0.0321788	-0.734945	-1.115	-0.412466	-0.178972	-0.559027	0.143507	0	3	-0.44205
16919436	101927242	LINC01430	long intergenic non-protein coding RNA 1430	chr20	0.193256	0.762606	0.335614	0.0759677	0.645318	0.218326	0.344455	0.913805	0.486814	3	0	0.441796
16969817	132720	C4orf32	chromosome 4 open reading frame 32	chr4	-0.382759	-0.912542	-0.3498	-0.119835	-0.649618	-0.0868757	-0.323192	-0.852974	-0.290232	0	3	-0.44087
17002657	407001	MIR218-2	microRNA 218-2	chr5	-0.319219	-0.9654	-0.254798	-0.196796	-0.842977	-0.132376	-0.224432	-0.870613	-0.160011	0	3	-0.440736
16979339	8654	PDE5A	phosphodiesterase 5A	chr4	-0.327345	-0.666457	-0.23847	-0.322772	-0.661884	-0.233896	-0.421831	-0.760943	-0.332956	0	3	-0.440728
16824208	9665	KIAA0430	KIAA0430	chr16	-0.380333	-0.248304	-0.288334	-0.825408	-0.69338	-0.73341	-0.340401	-0.208373	-0.248403	0	3	-0.440705
17002337	285627	LOC285627	uncharacterized LOC285627	chr5	-0.99724	-0.380651	-0.280161	-0.676107	-0.0595173	0.0409727	-0.982376	-0.365787	-0.265297	0	3	-0.440685
17020214	401265	KLHL31	kelch like family member 31	chr6	-0.744757	-0.22404	-0.281003	-0.760072	-0.239354	-0.296318	-0.800578	-0.27986	-0.336824	0	3	-0.440312
16775263	100874064	PCDH9-AS2	PCDH9 antisense RNA 2	chr13	-0.320428	-1.26428	-0.207766	0.0624904	-0.881359	0.175152	-0.230407	-1.17426	-0.117745	0	3	-0.439844
16924636	101927973	LOC101927973	uncharacterized LOC101927973	chr21	-0.0176289	0.525704	-0.380162	0.777854	1.32119	0.415321	0.378091	0.921423	0.0155581	3	0	0.439705
16721529	283297	OR10A4	olfactory receptor family 10 subfamily A member 4	chr11	-0.825024	-0.185894	-0.582024	-1.07278	-0.433652	-0.829781	-0.302898	0.336232	-0.059898	0	3	-0.439524
17081249	105375759	LOC105375759	uncharacterized LOC105375759	chr8	-0.552883	-0.223183	-0.755162	-0.624638	-0.294938	-0.826917	-0.266989	0.062711	-0.469268	0	3	-0.43903
16911432	128710	SLX4IP	SLX4 interacting protein	chr20	-0.497064	-0.647264	-0.967817	-0.27764	-0.42784	-0.748393	0.0796555	-0.0705443	-0.391097	0	3	-0.438667
17025347, 17124338	80350	LPAL2	lipoprotein(a) like 2, pseudogene	chr6	-0.492911	-0.161269	0.0976052	-0.665995	-0.334353	-0.0754782	-1.07909	-0.747447	-0.488572	0	3	-0.438612
16704796	1103	CHAT	choline O-acetyltransferase	chr10	-0.797281	-1.04242	-0.585524	-0.233125	-0.478263	-0.0213683	-0.25194	-0.497078	-0.0401834	0	3	-0.438576
16806624	283710	LOC283710	uncharacterized LOC283710	chr15	0.726636	0.897999	0.408474	0.318162	0.489526	0	0.416824	0.588187	0.0986616	3	0	0.438274
16973455	10861	SLC26A1	solute carrier family 26 member 1	chr4	0.275334	0.0954263	-0.126349	1.0984	0.918491	0.696716	0.520094	0.340186	0.118411	3	0	0.437412
17104186	550643	LINC01420	long intergenic non-protein coding RNA 1420	chrX	0.346226	0.675457	0.162744	0.489379	0.81861	0.305897	0.33084	0.660071	0.147359	3	0	0.437398
17096546	85365	ALG2	ALG2, alpha-1,3/1,6-mannosyltransferase	chr9	-0.517852	-1.13831	-0.54123	-0.0545846	-0.675044	-0.0779626	-0.095821	-0.71628	-0.119199	0	3	-0.437365
16850650	100505592	GAPLINC	gastric adenocarcinoma associated, positive CD44 regulator, long intergenic non-coding RNA	chr18	-0.486396	-0.0632605	-0.109812	-0.448222	-0.025086	-0.0716375	-1.17538	-0.752245	-0.798796	0	3	-0.43676
16841556	400576	LOC400576	uncharacterized LOC400576	chr17	-0.313893	-0.632797	-0.743143	-0.0202526	-0.339157	-0.449503	-0.227695	-0.5466	-0.656946	0	3	-0.436665
16775785	2262	GPC5	glypican 5	chr13	-0.222168	-1.33288	0.120443	0.0938549	-1.01686	0.436466	-0.413194	-1.52391	-0.0705833	0	3	-0.436537
17103210	392459	CXXC1P1	CXXC finger protein 1 pseudogene 1	chrX	0.497021	-0.0069829	0.36014	0.610715	0.106711	0.473834	0.841793	0.337789	0.704912	3	0	0.436215
16992316	30012	TLX3	T-cell leukemia homeobox 3	chr5	0.384703	0.765167	0.296137	0.366839	0.747303	0.278274	0.264531	0.644995	0.175966	3	0	0.435991
16999157	105379143	LOC105379143	uncharacterized LOC105379143	chr5	-0.507372	-0.89375	-0.287208	-0.371307	-0.757685	-0.151144	-0.263039	-0.649418	-0.0428762	0	3	-0.435978
16971712	2982	GUCY1A3	guanylate cyclase 1 soluble subunit alpha	chr4	-0.557606	-1.02079	-0.143599	-0.479541	-0.942722	-0.0655337	-0.220782	-0.683963	0.193225	0	3	-0.435701
16676130	134	ADORA1	adenosine A1 receptor	chr1	0.952685	0.6873	0.342051	0.730631	0.465246	0.119998	0.49926	0.233875	-0.111374	3	0	0.435519
16684192	692212	SNORD99	small nucleolar RNA, C/D box 99	chr1	0.250915	0.552449	-0.317096	0.465633	0.767167	-0.102378	0.856066	1.1576	0.288055	3	0	0.435379
16990787	84651	SPINK7	serine peptidase inhibitor, Kazal type 7 (putative)	chr5	0.822844	1.00908	0.918836	-0.104177	0.0820583	-0.0081842	0.30498	0.491214	0.400972	3	0	0.435291
17112910	11013	TMSB15A	thymosin beta 15a	chrX	-0.055666	1.28047	0.0528491	-0.0643519	1.27178	0.0441632	-0.0201692	1.31597	0.0883459	3	0	0.434821
17086596	10927	SPIN1	spindlin 1	chr9	-0.576389	-0.482461	-0.530034	-0.750211	-0.656283	-0.703856	-0.116062	-0.0221338	-0.0697069	0	3	-0.434126
16908972	105373904	LOC105373904	uncharacterized LOC105373904	chr2	0.155182	-0.90295	0.621517	-0.290537	-1.34867	0.175798	-0.574635	-1.63277	-0.1083	1	3	-0.433929
17104943	389874	ZCCHC13	zinc finger CCHC-type containing 13	chrX	-0.158293	-0.819988	-0.352979	0.159425	-0.50227	-0.0352606	-0.44565	-1.10735	-0.640336	0	3	-0.433633
16878081	3795	KHK	ketohexokinase	chr2	0.409425	0.237819	0.686522	0.604815	0.433208	0.881911	0.181167	0.0095605	0.458264	3	0	0.433632
16689371	388646	GBP7	guanylate binding protein 7	chr1	0.127113	0.627766	0.266508	0.0505509	0.551205	0.189946	0.482183	0.982836	0.621578	3	0	0.433298
16702545	100616151	MIR4480	microRNA 4480	chr10	-0.971068	-0.390841	-0.603672	-0.771522	-0.191294	-0.404126	-0.504395	0.0758319	-0.137	0	3	-0.433121
16716520	143282	FGFBP3	fibroblast growth factor binding protein 3	chr10	0.162387	0.166247	0.218718	0.594425	0.598285	0.650756	0.482105	0.485965	0.538436	3	0	0.433036
16889807	940	CD28	CD28 molecule	chr2	0.397785	0.544399	0.648843	0.0287311	0.175346	0.279789	0.473492	0.620106	0.72455	3	0	0.43256
16909524	25826	SNORD82	small nucleolar RNA, C/D box 82	chr2	-1.3429	-1.51878	-1.55261	0.175762	-0.0001241	-0.033952	0.255059	0.0791728	0.0453449	0	3	-0.432559
16992622	4488	MSX2	msh homeobox 2	chr5	0.131961	-0.990787	0.42823	-0.570576	-1.69332	-0.274307	-0.0311657	-1.15391	0.265103	0	3	-0.432087
17077803	105375883	LOC105375883	uncharacterized LOC105375883	chr8	-0.0498661	0.610231	0.523914	0.225195	0.885292	0.798975	-0.113921	0.546177	0.45986	3	0	0.431762
16679787	127059	OR2M5	olfactory receptor family 2 subfamily M member 5	chr1	0.204244	0.893935	0.118411	0.341389	1.03108	0.255556	0.145353	0.835044	0.0595194	3	0	0.431615
16946866	646903	LOC646903	uncharacterized LOC646903	chr3	-0.808145	-0.421322	-0.599529	-0.635295	-0.248472	-0.426679	-0.446251	-0.0594281	-0.237635	0	3	-0.431417
17092831	3446	IFNA10	interferon alpha 10	chr9	-0.139313	-0.593336	-0.249484	-0.436587	-0.890611	-0.546759	-0.153881	-0.607905	-0.264053	0	3	-0.431325
16700239	92815	HIST3H2A	histone cluster 3 H2A	chr1	-0.0300948	-0.17037	0.232417	0.984271	0.843997	1.24678	0.216537	0.076262	0.479049	3	0	0.430984
16834628	100313779	MIR2117	microRNA 2117	chr17	0.845977	0.390326	1.0678	0.384969	-0.070682	0.606794	0.29453	-0.16112	0.516355	3	0	0.43055
16921036	81928	CABLES2	Cdk5 and Abl enzyme substrate 2	chr20	0.390091	0.770995	0.139289	0.34595	0.726855	0.0951486	0.425288	0.806193	0.174487	3	0	0.430477
17107093	340581	LOC340581	uncharacterized LOC340581	chrX	-0.344267	-1.22919	0.110315	-0.400207	-1.28513	0.0543746	-0.11459	-0.999509	0.339992	0	3	-0.429801
16725890	6094	ROM1	retinal outer segment membrane protein 1	chr11	0.0393726	-1.11462	0.0949483	-0.0793523	-1.23335	-0.0237766	-0.150992	-1.30499	-0.095416	0	3	-0.429797
16910854	57593	EBF4	early B-cell factor 4	chr20	-0.196382	-0.837406	-0.140013	-0.588739	-1.22976	-0.53237	0.0805435	-0.56048	0.136912	0	3	-0.429744
16988869	100616175	MIR4633	microRNA 4633	chr5	-1.34987	-0.708403	-1.22367	-0.375383	0.266085	-0.249179	-0.331232	0.310236	-0.205028	0	3	-0.429604
16767788	79738	BBS10	Bardet-Biedl syndrome 10	chr12	-0.422096	-0.0278893	-0.277184	-1.13114	-0.73693	-0.986224	-0.274206	0.120001	-0.129294	0	3	-0.42944
16872580, 16872590	55101	ATP5SL	ATP5S like	chr19	-0.692992	-0.85929	-0.624888	-0.230309	-0.396608	-0.162205	-0.266172	-0.43247	-0.198068	0	3	-0.429222
16952659	84892	POMGNT2	protein O-linked mannose N-acetylglucosaminyltransferase 2 (beta 1,4-)	chr3	0.418438	0.630198	0.575988	0.525145	0.736905	0.682695	-0.0255136	0.186246	0.132037	3	0	0.429127
16749446	341346	SMCO2	single-pass membrane protein with coiled-coil domains 2	chr12	0.564417	0.894117	0.175399	0.119346	0.449045	-0.269672	0.662289	0.991989	0.273271	3	0	0.428911
17011134	114792	KLHL32	kelch like family member 32	chr6	0.0850896	0.415319	-0.128832	0.486635	0.816865	0.272714	0.598294	0.928523	0.384372	3	0	0.428776
16834395	27175	TUBG2	tubulin gamma 2	chr17	0.445973	0.966386	1.2993	-0.105253	0.415161	0.748077	-0.428538	0.0918752	0.424792	3	0	0.428642
16680323	441869	ANKRD65	ankyrin repeat domain 65	chr1	0.0207502	0.771576	-0.0074476	0.0203548	0.77118	-0.007843	0.519979	1.2708	0.491781	3	0	0.427904
17064791	285888	CNPY1	canopy FGF signaling regulator 1	chr7	0.45289	-0.146052	0.516451	0.839419	0.240476	0.90298	0.52488	-0.0740627	0.588441	3	0	0.427269
17016434	387036	GUSBP2	glucuronidase, beta pseudogene 2	chr6	-0.0394213	-0.424573	-0.172176	-1.02297	-1.40812	-1.15572	0.298556	-0.0865952	0.165801	0	3	-0.427246
16972070	101928081	LOC101928081	uncharacterized LOC101928081	chr4	0.0879177	0.690575	0.440376	-0.0549549	0.547703	0.297503	0.293135	0.895792	0.645593	3	0	0.427071
16711255	105376356	LOC105376356	uncharacterized LOC105376356	chr10	-0.195207	-0.843657	-0.516131	-0.0422019	-0.690651	-0.363125	-0.0733693	-0.721819	-0.394293	0	3	-0.426717
16942659	151987	PPP4R2	protein phosphatase 4 regulatory subunit 2	chr3	0.158844	1.01741	-0.0313349	0.223057	1.08162	0.0328773	0.229603	1.08817	0.0394233	3	0	0.426629
16679665	149134	LINC01341	long intergenic non-protein coding RNA 1341	chr1	-0.0782412	0.986898	-0.165296	0.0115362	1.07668	-0.0755183	0.368455	1.43359	0.281401	3	0	0.426611
16964888	94031	HTRA3	HtrA serine peptidase 3	chr4	0.398485	0.386878	0.798668	0.262337	0.250729	0.662519	0.230434	0.218827	0.630616	3	0	0.42661
16911283	23236	PLCB1	phospholipase C beta 1	chr20	-0.624439	-0.345551	-0.436762	-0.861636	-0.582749	-0.673959	-0.259328	0.0195598	-0.0716508	0	3	-0.426279
17019190	647024	C6orf132	chromosome 6 open reading frame 132	chr6	-1.08922	-0.969397	-1.04159	-0.246578	-0.126758	-0.198952	-0.110419	0.009401	-0.0627927	0	3	-0.426256
17072669	4609	MYC	v-myc avian myelocytomatosis viral oncogene homolog	chr8	-2.2279	-1.53743	-2.2165	0.154777	0.845239	0.166177	0.0930782	0.783541	0.104479	2	3	-0.42606
16828617	100996425	PRCAT47	prostate cancer-associated 47	chr16	-0.67821	-0.935282	-0.545235	0.0628909	-0.194181	0.195866	-0.538223	-0.795295	-0.405248	0	3	-0.42588
17093543	6366	CCL21	C-C motif chemokine ligand 21	chr9	0.412516	0.942355	0.719006	-0.0681508	0.461688	0.23834	0.0962379	0.626077	0.402728	3	0	0.425644
16725485	643834	PGA3	pepsinogen 3, group I (pepsinogen A)	chr11	0.114735	0.0126195	0.0877345	-0.958849	-1.06096	-0.98585	-0.303682	-0.405798	-0.330683	0	3	-0.425638
16780182	100874150	LINC00379	long intergenic non-protein coding RNA 379	chr13	-0.0642536	-0.906035	0.0844764	-0.332379	-1.17416	-0.183649	-0.186791	-1.02857	-0.0380615	0	3	-0.425492
16995715	100506548	LOC100506548	uncharacterized LOC100506548	chr5	-0.115429	-0.512589	0.11549	-1.07201	-1.46917	-0.841092	0.0779214	-0.319239	0.30884	0	3	-0.425253
16942187	11102	RPP14	ribonuclease P/MRP subunit p14	chr3	0.205212	0.619884	0.134328	0.492419	0.907092	0.421536	0.234247	0.64892	0.163364	3	0	0.425222
16823889	100313773	MIR548H2	microRNA 548h-2	chr16	-1.21901	-0.695017	-1.18479	-0.442631	0.0813582	-0.408413	-0.172095	0.351893	-0.137877	0	3	-0.425175
16924812	337963	KRTAP23-1	keratin associated protein 23-1	chr21	-0.322733	-0.104694	-0.174708	-1.16683	-0.94879	-1.0188	-0.15186	0.0661791	-0.0038354	0	3	-0.42512
17049676	5054	SERPINE1	serpin family E member 1	chr7	0.119246	0.310056	-0.219448	0.821897	1.01271	0.483203	0.481467	0.672277	0.142773	3	0	0.424909
16730368	8690	JRKL	JRK-like	chr11	-0.0303783	-0.263572	-0.0243239	-0.709428	-0.942622	-0.703374	-0.307566	-0.54076	-0.301511	0	3	-0.424837
16681974	200197	TMEM51-AS1	TMEM51 antisense RNA 1	chr1	0.768759	0.402761	0.348273	0.703593	0.337595	0.283107	0.587615	0.221616	0.167128	3	0	0.424494
17095423	51280	GOLM1	golgi membrane protein 1	chr9	-0.494169	-0.941605	-0.588519	-0.271059	-0.718495	-0.365409	0.0335584	-0.413878	-0.0607915	0	3	-0.424485
16684579	100423028	MIR4254	microRNA 4254	chr1	-0.961995	-0.666001	-0.78221	-0.223729	0.0722652	-0.0439435	-0.562984	-0.26699	-0.383199	0	3	-0.42431
16824982	255762	PDZD9	PDZ domain containing 9	chr16	-0.733244	-0.0672324	-0.511529	-0.533559	0.132453	-0.311844	-0.893505	-0.227493	-0.67179	0	3	-0.424194
17074007	441308	OR4F21	olfactory receptor family 4 subfamily F member 21	chr8	0.990947	0.346379	0.661295	0.774172	0.129604	0.444519	0.480913	-0.163656	0.15126	3	0	0.423937
16885978	23518	R3HDM1	R3H domain containing 1	chr2	-0.508623	-0.47633	-0.477962	-0.730814	-0.698521	-0.700153	-0.0949902	-0.062697	-0.064329	0	3	-0.423824
17101392	55841	WWC3	WWC family member 3	chrX	-0.217923	-0.899366	-0.0763733	-0.404109	-1.08555	-0.262559	-0.108923	-0.790366	0.032627	0	3	-0.423616
16903771	785	CACNB4	calcium voltage-gated channel auxiliary subunit beta 4	chr2	-1.06654	-0.846581	-0.622505	-0.501421	-0.281459	-0.057383	-0.36601	-0.146048	0.078028	0	3	-0.423325
16769606	100505978	LOC100505978	uncharacterized LOC100505978	chr12	0.509987	0.0777363	0.607609	0.300647	-0.131604	0.398269	0.793768	0.361517	0.89139	3	0	0.423258
16701630	403244	OR2T35	olfactory receptor family 2 subfamily T member 35	chr1	0.361911	1.05179	0.0294669	0.272987	0.962862	-0.0594565	0.276657	0.966532	-0.0557866	3	0	0.422996
16846226, 17119096	3213	HOXB3	homeobox B3	chr17	-0.5502	-0.931927	-0.0467328	-0.548239	-0.929966	-0.0447713	-0.29208	-0.673806	0.211388	0	3	-0.422926
16842618	113235	SLC46A1	solute carrier family 46 member 1	chr17	0.645565	0.60676	0.657374	0.569879	0.531075	0.581688	0.0770987	0.0382938	0.0889075	3	0	0.421849
16903966	105373713	LOC105373713	uncharacterized LOC105373713	chr2	0.582793	0.236805	0.907773	0.381173	0.0351841	0.706152	0.322409	-0.0235802	0.647388	3	0	0.421789
16792859	5836	PYGL	phosphorylase, glycogen, liver	chr14	-0.102673	0.388017	-0.31977	0.463789	0.954478	0.246692	0.630579	1.12127	0.413481	3	0	0.421762
17110122	100874211	MID1IP1-AS1	MID1IP1 antisense RNA 1	chrX	-0.220722	0.837285	-0.442023	0.243147	1.30115	0.0218456	0.405781	1.46379	0.18448	3	0	0.421637
17023799	154091	SLC2A12	solute carrier family 2 member 12	chr6	-0.660549	-0.525318	-0.393724	-0.72051	-0.585279	-0.453685	-0.28574	-0.150509	-0.018915	0	3	-0.421581
16728986	100616215	MIR548AL	microRNA 548al	chr11	-0.116473	0.135379	-0.316804	-0.922703	-0.670852	-1.12303	-0.276217	-0.0243651	-0.476548	0	3	-0.421291
16846283	3218	HOXB8	homeobox B8	chr17	-0.0485768	-0.428598	-0.659281	-0.359972	-0.739994	-0.970677	0.135485	-0.244536	-0.47522	0	3	-0.421263
17114687	105373343	LOC105373343	uncharacterized LOC105373343	chrX	-0.170361	0.281662	0.249141	0.7172	1.16922	1.1367	-0.154643	0.297381	0.264859	3	0	0.42124
16801936	101928988	LOC101928988	uncharacterized LOC101928988	chr15	0.0251261	-0.778686	-0.0590491	-0.457657	-1.26147	-0.541832	0.0577452	-0.746066	-0.02643	0	3	-0.420924
16893189	406941	MIR149	microRNA 149	chr2	0.282545	0.712322	0.424991	0.249262	0.679039	0.391708	0.158165	0.587942	0.300611	3	0	0.420732
17086275	389762	SPATA31D3	SPATA31 subfamily D member 3	chr9	0.0251172	-0.888269	-0.397599	0.158689	-0.754697	-0.264028	-0.108418	-1.0218	-0.531134	0	3	-0.420238
16813751	196968	DNM1P46	dynamin 1 pseudogene 46	chr15	1.11793	0.436156	0.610356	0.753621	0.0718425	0.246043	0.577412	-0.104367	0.0698336	3	0	0.41987
16783297	105370447	LOC105370447	uncharacterized LOC105370447	chr14	0.0036093	0.321923	-0.400618	0.805638	1.12395	0.40141	0.534707	0.85302	0.130479	3	0	0.419347
16958487	8723	SNX4	sorting nexin 4	chr3	0.134686	1.54101	0.0826555	-0.258961	1.14736	-0.310991	0.0276284	1.43395	-0.0244021	3	0	0.419214
16701077	2271	FH	fumarate hydratase	chr1	0.0902635	0.137508	-0.20898	0.841809	0.889053	0.542565	0.577523	0.624768	0.27828	3	0	0.419199
17104132	10325	RRAGB	Ras related GTP binding B	chrX	0.208198	1.08257	0.450017	-0.188303	0.686074	0.0535163	0.120717	0.995093	0.362536	3	0	0.418936
17025703	102724220	LOC102724220	uncharacterized LOC102724220	chr6	-0.208548	0.193576	-0.48171	-0.494315	-0.0921913	-0.767477	-0.682864	-0.280741	-0.956026	0	3	-0.418922
16947603	406949	MIR15B	microRNA 15b	chr3	-0.0306744	0.0632771	0.797491	0.184258	0.278209	1.01242	0.181014	0.274965	1.00918	3	0	0.418905
16821330, 16821365	5336	PLCG2	phospholipase C gamma 2	chr16	-0.336893	-0.922907	-0.0370385	-0.444625	-1.03064	-0.14477	-0.188248	-0.774263	0.111606	0	3	-0.418642
16717731	100423033	MIR3158-2	microRNA 3158-2	chr10	-0.0589731	-1.0362	-0.294353	-0.0343653	-1.01159	-0.269745	0.0502878	-0.926936	-0.185092	0	3	-0.418551
16995542	101929768	OSMR-AS1	OSMR antisense RNA 1 (head to head)	chr5	-0.546885	-0.238376	-0.298153	-0.365714	-0.0572048	-0.116981	-0.900258	-0.591749	-0.651525	0	3	-0.418538
16861064	102723617	LOC102723617	uncharacterized LOC102723617	chr19	-0.40289	-0.289714	-0.833139	-0.645065	-0.531889	-1.07531	0.109812	0.222987	-0.320438	0	3	-0.418406
17078134	2138	EYA1	EYA transcriptional coactivator and phosphatase 1	chr8	-0.791949	-0.440204	-0.638913	-0.371294	-0.0195486	-0.218258	-0.596217	-0.244472	-0.443182	0	3	-0.418226
17110639	10245	TIMM17B	translocase of inner mitochondrial membrane 17 homolog B (yeast)	chrX	0.99215	0.442292	0.70121	0.75618	0.206322	0.46524	0.345456	-0.204402	0.0545161	3	0	0.417663
16678946	100506810	LINC01132	long intergenic non-protein coding RNA 1132	chr1	-0.0299911	-0.0554222	0.70768	0.416568	0.391137	1.15424	0.153588	0.128157	0.891259	3	0	0.417468
17070221	5569	PKIA	protein kinase (cAMP-dependent, catalytic) inhibitor alpha	chr8	-0.0600566	0.53992	-0.0120501	0.549137	1.14911	0.597144	0.114659	0.714636	0.162666	3	0	0.417241
17005793	85235	HIST1H2AH	histone cluster 1 H2A family member h	chr6	1.10519	1.21287	1.03724	0.106937	0.214615	0.0389918	-0.0006422	0.107036	-0.0685874	3	0	0.417072
16937035, 17120062, 17120064	55207	ARL8B	ADP ribosylation factor like GTPase 8B	chr3	0.402778	0.984724	0.219826	0.329983	0.911929	0.147031	0.118619	0.700565	-0.0643331	3	0	0.416791
16885859	101928161	LOC101928161	uncharacterized LOC101928161	chr2	-1.92397	-2.69689	-2.00134	1.15096	0.378047	1.0736	0.373465	-0.399452	0.296097	2	3	-0.41661
17112799	9823	ARMCX2	armadillo repeat containing, X-linked 2	chrX	-1.26952	-0.922462	-1.49199	-0.0594441	0.287609	-0.281916	-0.0448907	0.302162	-0.267363	0	3	-0.416423
16860414	79156	PLEKHF1	pleckstrin homology and FYVE domain containing 1	chr19	-0.0879219	-0.88127	-0.220773	-0.103617	-0.896965	-0.236468	-0.130807	-0.924155	-0.263658	0	3	-0.416182
16752147	58158	NEUROD4	neuronal differentiation 4	chr12	-0.227149	-0.0665912	-0.250501	-0.95064	-0.790082	-0.973991	-0.206914	-0.0463565	-0.230266	0	3	-0.415832
16690638	2947	GSTM3	glutathione S-transferase mu 3	chr1	0.379949	-0.0397612	-0.0355189	1.22268	0.802974	0.807216	0.479215	0.0595047	0.063747	3	0	0.415556
16972877	105377587	LOC105377587	uncharacterized LOC105377587	chr4	-0.198288	-0.815383	-0.288249	-0.112573	-0.729668	-0.202535	-0.228088	-0.845183	-0.31805	0	3	-0.415335
16685651	728448	PPIEL	peptidylprolyl isomerase E like pseudogene	chr1	0.908011	0.676334	1.18755	0.0109072	-0.220769	0.290443	0.278646	0.0469695	0.558181	3	0	0.415141
16909958	8864	PER2	period circadian clock 2	chr2	-0.0366261	0.163018	0.644525	0.142598	0.342242	0.823749	0.258255	0.457899	0.939406	3	0	0.415007
16988004	101927023	LOC101927023	uncharacterized LOC101927023	chr5	0.356174	0.877596	0.315284	0.181424	0.702846	0.140534	0.226635	0.748057	0.185745	3	0	0.414922
16739911	9379	NRXN2	neurexin 2	chr11	0.0779532	0.550109	1.01665	-0.226215	0.24594	0.712477	-0.0180824	0.454073	0.92061	3	0	0.414835
16944665	151636	DTX3L	deltex E3 ubiquitin ligase 3L	chr3	0.219005	1.37472	-0.0381961	0.102337	1.25806	-0.154864	0.0244907	1.18021	-0.23271	3	0	0.414784
16797152, 17118942	100616300	MIR4710	microRNA 4710	chr14	0.0049429	0.618461	0.0904341	0.141721	0.755239	0.227212	0.397975	1.01149	0.483466	3	0	0.414549
16922134	56246	MRAP	melanocortin 2 receptor accessory protein	chr21	0.40817	0.729033	0.169052	0.393221	0.714085	0.154104	0.36035	0.681213	0.121232	3	0	0.414495
16743574	100128386	LOC100128386	uncharacterized LOC100128386	chr11	-0.808648	-0.790139	-0.829475	-0.356818	-0.338308	-0.377644	-0.0735788	-0.0550691	-0.0944053	0	3	-0.413787
16890602	150967	PKI55	DKFZp434H1419	chr2	-0.0319347	-0.532809	-0.223717	-0.79044	-1.29131	-0.982222	0.273769	-0.227106	0.0819866	0	3	-0.413754
16799129	101928174	LOC101928174	uncharacterized LOC101928174	chr15	-0.839004	-0.279807	-1.05404	-0.421701	0.137496	-0.636736	-0.323691	0.235507	-0.538725	0	3	-0.413411
16957874	116064	LRRC58	leucine rich repeat containing 58	chr3	-0.0074499	0.94245	-0.205507	0.171714	1.12161	-0.0263428	0.323869	1.27377	0.125812	3	0	0.413325
16814143	83986	FAM234A	family with sequence similarity 234 member A	chr16	-0.0818473	-0.378977	0.182314	-0.785488	-1.08262	-0.521326	-0.339263	-0.636393	-0.075102	0	3	-0.413189
16856338	116444	GRIN3B	glutamate ionotropic receptor NMDA type subunit 3B	chr19	0.386822	0.932545	0.0742756	0.347046	0.892769	0.0345	0.271842	0.817564	-0.0407046	3	0	0.412962
16927810	3519	IGKV@	immunoglobulin kappa variable cluster	chr2	0.110676	0.404473	-0.538811	1.28377	1.57757	0.634284	0.198798	0.492595	-0.450689	3	0	0.412518
16780317	100874194	CLDN10-AS1	CLDN10 antisense RNA 1	chr13	0.49628	0.759924	0.93585	-0.220739	0.0429057	0.218831	0.258501	0.522145	0.698071	3	0	0.412419
16827735	400541	LOC400541	uncharacterized LOC400541	chr16	-0.286868	-0.666074	-0.175507	-0.615029	-0.994235	-0.503668	-0.0674843	-0.44669	0.0438769	0	3	-0.412409
17069879	101926892	LOC101926892	uncharacterized LOC101926892	chr8	0.0044973	0.12933	0.0388812	0.497371	0.622203	0.531755	0.574875	0.699707	0.609259	3	0	0.411986
16701608	391196	OR2M7	olfactory receptor family 2 subfamily M member 7	chr1	0.230802	-0.116514	0.867359	0.320437	-0.0268787	0.956994	0.393089	0.0457727	1.02965	3	0	0.41119
17079293	9134	CCNE2	cyclin E2	chr8	0.563185	1.30556	0.502505	-0.103197	0.639175	-0.163877	0.0904897	0.832862	0.0298098	3	0	0.410723
17078480	28957	MRPS28	mitochondrial ribosomal protein S28	chr8	0.564623	0.664402	1.06391	0.0916282	0.191408	0.590917	-0.0235736	0.0762061	0.475715	3	0	0.410582
16999347	105379158	LOC105379158	uncharacterized LOC105379158	chr5	-0.0948859	-1.18683	-0.0512785	-0.0115122	-1.10345	0.0320952	-0.076393	-1.16833	-0.0327856	0	3	-0.410374
16783124	1690	COCH	cochlin	chr14	-0.194928	0.999371	-0.342761	0.238009	1.43231	0.0901755	0.140212	1.33451	-0.0076211	3	0	0.40992
16726429	2101	ESRRA	estrogen related receptor alpha	chr11	0.713844	0.258663	0.924327	0.451391	-0.0037902	0.661874	0.308318	-0.146863	0.518801	3	0	0.409618
17112925	56000	NXF3	nuclear RNA export factor 3	chrX	0.956534	0.697936	0.691067	0.480184	0.221586	0.214718	0.314803	0.0562056	0.0493367	3	0	0.409152
17026403, 17028309, 17031135, 17033600, 17035876, 17038592, 17041221	414764	HCG23	HLA complex group 23 (non-protein coding)	chr6	-0.758852	0.0262037	-0.393455	-0.856409	-0.0713529	-0.491011	-0.762078	0.0229783	-0.39668	0	3	-0.408962
16851349	100302135	MIR320C1	microRNA 320c-1	chr18	-0.100125	1.18828	0.279023	-0.500079	0.788327	-0.120931	0.158804	1.44721	0.537953	3	0	0.408718
17107886	158511	CSAG1	chondrosarcoma associated gene 1	chrX	-0.459188	-0.206871	-0.404447	-0.846381	-0.594064	-0.79164	-0.227358	0.0249592	-0.172617	0	3	-0.408623
17086460	102724080	LOC102724080	uncharacterized LOC102724080	chr9	-0.653595	0.0584536	-0.127335	-0.897297	-0.185248	-0.371037	-0.913215	-0.201167	-0.386955	0	3	-0.408599
16939387	105377037	LOC105377037	uncharacterized LOC105377037	chr3	0.43325	0.906806	0.159774	0.217389	0.690945	-0.056087	0.373408	0.846965	0.0999328	3	0	0.408043
16660648	100422866	MIR3115	microRNA 3115	chr1	0.796323	0.514484	1.03291	0.35526	0.0734209	0.591845	0.117209	-0.16463	0.353794	3	0	0.407846
16866081	284307	ZIK1	zinc finger protein interacting with K protein 1	chr19	-0.390223	-0.512797	-0.209827	-0.858126	-0.9807	-0.677729	-0.0300552	-0.152629	0.150341	0	3	-0.406861
16844419	192666	KRT24	keratin 24	chr17	-0.803621	-0.105603	-0.47817	-0.803135	-0.105118	-0.477685	-0.63692	0.0610977	-0.31147	0	3	-0.406736
16816386	79905	TMC7	transmembrane channel like 7	chr16	-0.157014	-0.462941	0.112087	-0.865954	-1.17188	-0.596853	-0.15985	-0.465777	0.109251	0	3	-0.406548
16938630	23171	GPD1L	glycerol-3-phosphate dehydrogenase 1-like	chr3	0.208944	0.705595	0.144844	0.451278	0.947929	0.387177	0.12673	0.623381	0.0626298	3	0	0.406501
16761518	259290	TAS2R31	taste 2 receptor member 31	chr12	0.533715	0.45261	1.0843	0.0609385	-0.0201668	0.61152	0.155254	0.0741484	0.705835	3	0	0.406461
17096805	340512	LOC340512	uncharacterized LOC340512	chr9	-0.784808	-0.606499	-0.633102	-0.378373	-0.200065	-0.226667	-0.384894	-0.206585	-0.233188	0	3	-0.40602
17109875	139425	DCAF8L1	DDB1 and CUL4 associated factor 8 like 1	chrX	0.133513	-0.0582049	0.412094	0.361518	0.1698	0.640099	0.635897	0.444179	0.914478	3	0	0.40593
16683470, 16876310	10772	SRSF10	serine and arginine rich splicing factor 10	chr1	0.137061	0.247097	0.149633	0.314635	0.424672	0.327207	0.643122	0.753159	0.655694	3	0	0.405809
16883647	3554	IL1R1	interleukin 1 receptor type 1	chr2	0.110114	0.17853	0.527921	0.622024	0.69044	1.03983	-0.0016778	0.0667376	0.416129	3	0	0.405561
17086048	2650	GCNT1	glucosaminyl (N-acetyl) transferase 1, core 2	chr9	-0.436714	-0.867282	-0.290639	-0.304746	-0.735315	-0.158672	-0.190085	-0.620653	-0.0440098	0	3	-0.405346
16855999	284273	ZADH2	zinc binding alcohol dehydrogenase domain containing 2	chr18	-0.2113	-0.67452	-0.0422162	-0.185308	-0.648527	-0.0162235	-0.524156	-0.987376	-0.355072	0	3	-0.404966
16864901	7696	ZNF137P	zinc finger protein 137, pseudogene	chr19	-0.0483883	-0.468873	-0.216104	-0.964874	-1.38536	-1.13259	0.387037	-0.0334473	0.219321	0	3	-0.404809
16738613	441608	OR5B3	olfactory receptor family 5 subfamily B member 3	chr11	-0.476082	0.0538437	-0.506368	-0.563632	-0.0337063	-0.593918	-0.673952	-0.144026	-0.704237	0	3	-0.404675
16755908	55332	DRAM1	DNA damage regulated autophagy modulator 1	chr12	-0.291609	-0.73592	0.124445	-0.532093	-0.976404	-0.116039	-0.361423	-0.805734	0.0546316	0	3	-0.404461
16850487	116	ADCYAP1	adenylate cyclase activating polypeptide 1	chr18	-0.179924	-0.734597	-0.0394653	-0.168075	-0.722748	-0.0276165	-0.450421	-1.00509	-0.309962	0	3	-0.404212
16865886	386758	ZNF582-AS1	ZNF582 antisense RNA 1 (head to head)	chr19	1.02539	0.8521	1.43636	-0.16715	-0.340442	0.243814	0.113805	-0.0594871	0.52477	3	0	0.40324
16729444	28971	AAMDC	adipogenesis associated Mth938 domain containing	chr11	-0.280985	-0.861749	-0.0859725	-0.309047	-0.88981	-0.114034	-0.233736	-0.8145	-0.0387232	0	3	-0.403173
17112439	27330	RPS6KA6	ribosomal protein S6 kinase A6	chrX	-0.970119	0.34071	-1.31565	0.643313	1.95414	0.297781	0.570519	1.88135	0.224987	3	2	0.403003
17116920	64593	RBMY3AP	RNA binding motif protein, Y-linked, family 3, member A pseudogene	chrY	-0.162314	-0.94812	-0.417987	0.0325375	-0.753268	-0.223135	-0.0368664	-0.822672	-0.292539	0	3	-0.402707
16880955	200558	APLF	aprataxin and PNKP like factor	chr2	-0.868128	-1.01258	-0.817357	-0.11926	-0.263713	-0.0684891	-0.126753	-0.271206	-0.0759821	0	3	-0.402608
17046845	9883	POM121	POM121 transmembrane nucleoporin	chr7	0.124033	0.110515	0.704626	0.231166	0.217648	0.811758	0.285456	0.271938	0.866048	3	0	0.402577
16900986	254773	LYG2	lysozyme g2	chr2	-0.299317	-0.856918	-0.496181	-0.0654853	-0.623087	-0.262349	-0.088034	-0.645635	-0.284898	0	3	-0.402434
16865032	574466	MIR519C	microRNA 519c	chr19	0.683722	0.597448	0.365198	0.606539	0.520265	0.288015	0.320238	0.233963	0.0017137	3	0	0.4019
16746930	10867	TSPAN9	tetraspanin 9	chr12	0.709767	0.768818	0.801903	0.265239	0.32429	0.357375	0.0793783	0.138429	0.171514	3	0	0.401857
16994329	134145	FAM173B	family with sequence similarity 173 member B	chr5	-0.0988012	-0.45462	-0.0788996	-0.14091	-0.496729	-0.121009	-0.628887	-0.984706	-0.608985	0	3	-0.401505
16896337	105374458	LOC105374458	uncharacterized LOC105374458	chr2	-0.0190885	-0.0721417	-0.659943	-0.114315	-0.167369	-0.755169	-0.377038	-0.430091	-1.01789	0	3	-0.40145
16915530	100616440	MIR548AG2	microRNA 548ag-2	chr20	0.547751	-0.0165586	1.01001	0.22999	-0.33432	0.692253	0.528503	-0.0358061	0.990767	3	0	0.401399
17083295	10171	RCL1	RNA terminal phosphate cyclase like 1	chr9	0.186659	0.813635	0.174918	0.266887	0.893864	0.255146	0.135302	0.762278	0.123561	3	0	0.401361
16810025	2958	GTF2A2	general transcription factor IIA subunit 2	chr15	0.158031	0.829844	0.230489	0.299296	0.971109	0.371754	0.0019199	0.673733	0.0743777	3	0	0.401173
16660212	54896	PQLC2	PQ loop repeat containing 2	chr1	0.58782	0.0914155	0.429624	0.795906	0.299501	0.637709	0.474239	-0.0221657	0.316043	3	0	0.401121
16956769	100500859	MIR3921	microRNA 3921	chr3	-0.394409	-1.10744	-0.0212281	-0.287244	-1.00027	0.0859374	-0.18181	-0.894839	0.191371	0	3	-0.401104
16784664	5926	ARID4A	AT-rich interaction domain 4A	chr14	0.399685	0.591294	0.762928	0.0202794	0.211888	0.383522	0.22812	0.419728	0.591362	3	0	0.400979
16750628	100506125	LOC100506125	uncharacterized LOC100506125	chr12	0.120675	-0.0869666	0.0728742	1.00084	0.793195	0.953036	0.335027	0.127385	0.287226	3	0	0.400365
16874970	65251	ZNF649	zinc finger protein 649	chr19	-0.498499	-0.26059	-0.168926	-0.927249	-0.689339	-0.597676	-0.342565	-0.104656	-0.0129927	0	3	-0.400277
16783308	280655	IGBP1P1	immunoglobulin (CD79A) binding protein 1 pseudogene 1	chr14	-0.323688	-0.445605	-1.36707	0.062737	-0.0591801	-0.980641	0.226299	0.104382	-0.817079	0	3	-0.399982
17095703	4783	NFIL3	nuclear factor, interleukin 3 regulated	chr9	-0.472343	-0.829609	-0.598154	-0.3078	-0.665066	-0.433612	0.0644225	-0.292843	-0.0613892	0	3	-0.399599
16707541	1592	CYP26A1	cytochrome P450 family 26 subfamily A member 1	chr10	-0.284772	0.0083511	0.0118877	0.725703	1.01883	1.02236	0.167957	0.46108	0.464616	3	0	0.399557
17098024	105376256	LOC105376256	uncharacterized LOC105376256	chr9	-0.265822	-0.18214	-0.598116	-0.588454	-0.504772	-0.920748	-0.095605	-0.0119227	-0.427899	0	3	-0.399498
16830173	54478	FAM64A	family with sequence similarity 64 member A	chr17	0.817424	0.460748	1.28061	0.380566	0.0238897	0.843751	-0.10699	-0.463666	0.356195	3	0	0.39917
16960256	105374146	LOC105374146	uncharacterized LOC105374146	chr3	-0.884014	-0.527535	-0.737489	-0.218055	0.138424	-0.0715306	-0.596424	-0.239945	-0.449899	0	3	-0.398496
17101465	10943	MSL3	male-specific lethal 3 homolog (Drosophila)	chrX	-0.452219	-0.290919	0.168689	-0.903091	-0.741791	-0.282184	-0.621766	-0.460467	-0.0008592	0	3	-0.39829
16887917	3239	HOXD13	homeobox D13	chr2	-1.10526	-1.34136	-1.21409	0.18322	-0.0528776	0.074397	0.0724083	-0.163689	-0.0364147	0	3	-0.398185
16818068	54620	FBXL19	F-box and leucine rich repeat protein 19	chr16	0.66972	0.817801	1.01238	-0.0709755	0.0771052	0.271686	0.104842	0.252923	0.447504	3	0	0.39811
16759729	574538	LOC574538	uncharacterized LOC574538	chr12	-0.613918	-0.681555	-0.660579	-0.240702	-0.308339	-0.287364	-0.225249	-0.292887	-0.271911	0	3	-0.398056
16821092	85445	CNTNAP4	contactin associated protein like 4	chr16	-0.629435	-0.167777	-0.187611	-1.03483	-0.573172	-0.593005	-0.432868	0.0287888	0.0089557	0	3	-0.397884
17109754	257240	KLHL34	kelch like family member 34	chrX	0.732527	0.905669	0.284774	0.465003	0.638145	0.0172503	0.270388	0.44353	-0.177366	3	0	0.397769
17117126	8284	KDM5D	lysine demethylase 5D	chrY	0.678141	0.865823	0.168971	0.503817	0.691498	-0.005354	0.331934	0.519616	-0.177236	3	0	0.397468
16961039	8706	B3GALNT1	beta-1,3-N-acetylgalactosaminyltransferase 1 (globoside blood group)	chr3	0.449082	0.907206	0.136732	0.458101	0.916225	0.145751	0.138964	0.597088	-0.173386	3	0	0.397307
16952734	100874094	ZNF197-AS1	ZNF197 antisense RNA 1	chr3	-0.140578	0.772928	0.123411	-0.130539	0.782968	0.133451	0.285138	1.19864	0.549128	3	0	0.397173
16736722	2188	FANCF	Fanconi anemia complementation group F	chr11	-0.731858	-1.40104	-0.566881	0.119018	-0.550166	0.283994	-0.0743924	-0.743576	0.0905841	0	3	-0.397147
16743577	5241	PGR	progesterone receptor	chr11	-0.0542332	-0.057513	0.376607	1.7416	1.73832	2.17244	-0.924431	-0.927711	-0.493591	3	2	0.396831
17118140	100652853	LINC01023	long intergenic non-protein coding RNA 1023	chr5	-0.463978	-1.21211	-0.0728511	-0.179723	-0.927858	0.211404	-0.189644	-0.937779	0.201483	0	3	-0.396784
16909154	100616207	MIR4439	microRNA 4439	chr2	-0.254228	-1.10277	0.070569	-0.0571904	-0.905735	0.267607	-0.354111	-1.20265	-0.0293133	0	3	-0.396425
16843567	6368	CCL23	C-C motif chemokine ligand 23	chr17	0.348023	1.31496	0.323658	-0.0803055	0.886627	-0.104671	-0.0222524	0.94468	-0.0466176	3	0	0.396011
16822014	27132	CPNE7	copine 7	chr16	-0.916146	-0.782442	-0.952073	-0.439633	-0.305929	-0.47556	0.0733882	0.207092	0.0374611	0	3	-0.394871
17106080	115201	ATG4A	autophagy related 4A cysteine peptidase	chrX	0.299282	0.886919	0.385145	0.155128	0.742765	0.240991	0.0562774	0.643914	0.14214	3	0	0.394729
16848095	693220	MIR635	microRNA 635	chr17	1.36694	1.56134	1.21899	-0.462816	-0.26842	-0.61077	0.232661	0.427057	0.0847076	3	1	0.394409
16973548	105374347	LOC105374347	uncharacterized LOC105374347	chr4	0.442688	0.0831971	0.137557	1.09144	0.731947	0.786307	0.313581	-0.0459091	0.0084512	3	0	0.394362
16789149	7127	TNFAIP2	TNF alpha induced protein 2	chr14	0.809994	1.14816	0.76722	0.110119	0.448285	0.0673462	-0.0328293	0.305336	-0.0756025	3	0	0.394225
16781606	643332	ECRP	ribonuclease A family member 2 pseudogene	chr14	0.182922	0.617206	0.0795398	0.430838	0.865122	0.327456	0.237563	0.671847	0.134181	3	0	0.394075
16788606	767566	SNORD113-6	small nucleolar RNA, C/D box 113-6	chr14	-0.249838	-1.11561	-0.238415	-0.0387269	-0.904501	-0.0273039	-0.0387269	-0.904501	-0.0273039	0	3	-0.393881
17123096	105372941	LOC105372941	uncharacterized LOC105372941	chr22	0.662092	0.753896	0.813222	-0.10218	-0.0103761	0.0489497	0.378507	0.470311	0.529636	3	0	0.393784
16665967	105378785	LOC105378785	uncharacterized LOC105378785	chr1	-1.00622	-1.31678	-0.639497	-0.24848	-0.559031	0.118247	0.0191276	-0.291423	0.385855	0	3	-0.393133
16877827	106144568	LINC01381	long intergenic non-protein coding RNA 1381	chr2	0.640848	0.178256	0.142406	0.907363	0.444771	0.408921	0.592088	0.129497	0.0936468	3	0	0.393089
17061492	100130771	EFCAB10	EF-hand calcium binding domain 10	chr7	0.736405	0.817899	0.782197	0.0719562	0.153451	0.117749	0.242833	0.324327	0.288625	3	0	0.392827
16690623	2780	GNAT2	G protein subunit alpha transducin 2	chr1	-0.210928	0.402537	-0.0696839	0.808202	1.42167	0.949446	-0.173841	0.439624	-0.0325969	3	0	0.392714
16915916	100422945	MIR4326	microRNA 4326	chr20	-0.0347506	1.02865	0.0083914	0.3773	1.4407	0.420442	-0.271535	0.79186	-0.228393	3	0	0.392517
16737479	399881	HNRNPKP3	heterogeneous nuclear ribonucleoprotein K pseudogene 3	chr11	-0.183649	0.425367	0.229573	0.221439	0.830455	0.634661	0.11739	0.726406	0.530612	3	0	0.392472
16883848	101927383	LOC101927383	uncharacterized LOC101927383	chr2	-0.394467	-1.27221	-0.0245109	-0.0659651	-0.943708	0.303991	-0.208461	-1.0862	0.161496	0	3	-0.392226
16729986	120114	FAT3	FAT atypical cadherin 3	chr11	-0.784286	-0.712717	-0.991058	-0.223074	-0.151504	-0.429846	-0.0335841	0.0379856	-0.240356	0	3	-0.392049
16920762	1522	CTSZ	cathepsin Z	chr20	0.488674	0.658402	1.00391	0.124113	0.293841	0.639351	-0.122513	0.0472156	0.392725	3	0	0.391747
17025403	105378091	LOC105378091	uncharacterized LOC105378091	chr6	-0.30617	-0.452268	-0.648143	0.156629	0.0105301	-0.185345	-0.537609	-0.683708	-0.879583	0	3	-0.391741
16955535	8309	ACOX2	acyl-CoA oxidase 2	chr3	0.678726	0.915408	0.943119	0.0125006	0.249183	0.276894	-0.0171721	0.21951	0.247221	3	0	0.39171
17102041, 17119976, 17124274	6611	SMS	spermine synthase	chrX	0.205063	0.993106	0.118105	0.196002	0.984045	0.109043	0.0727812	0.860824	-0.0141773	3	0	0.391644
16804490	3669	ISG20	interferon stimulated exonuclease gene 20	chr15	-0.73048	-0.891937	-0.38391	-0.162562	-0.324019	0.184007	-0.466951	-0.628408	-0.120381	0	3	-0.391627
16947034	201651	AADACP1	arylacetamide deacetylase pseudogene 1	chr3	0.809735	0.587469	0.616791	0.369995	0.147729	0.177051	0.410058	0.187793	0.217115	3	0	0.391526
16857490	7409	VAV1	vav guanine nucleotide exchange factor 1	chr19	0.0514572	-0.0208096	-0.206692	0.820315	0.748049	0.562166	0.632484	0.560218	0.374335	3	0	0.39128
17053917	2020	EN2	engrailed homeobox 2	chr7	0.856621	0.606747	1.02192	0.148002	-0.101872	0.313297	0.253716	0.0038417	0.419011	3	0	0.391253
16671457	3570	IL6R	interleukin 6 receptor	chr1	1.10091	0.167706	1.18262	0.550794	-0.382413	0.632499	0.373553	-0.559655	0.455258	3	0	0.391252
16799144	723972	ANP32AP1	acidic nuclear phosphoprotein 32 family member A pseudogene 1	chr15	-0.0521754	-1.11737	-0.425733	0.13205	-0.933143	-0.241507	0.185933	-0.87926	-0.187624	0	3	-0.390981
17112918	55859	BEX1	brain expressed X-linked 1	chrX	-0.386622	1.11572	0.406875	0.279779	1.78212	1.07328	-1.01647	0.485869	-0.222978	3	1	0.390841
16842128, 17121728, 17121730	220594	USP32P2	ubiquitin specific peptidase 32 pseudogene 2	chr17	-0.736549	0.253632	-0.330054	-0.930618	0.0595636	-0.524123	-0.902029	0.0881528	-0.495533	0	3	-0.39084
16853225	27164	SALL3	spalt like transcription factor 3	chr18	0.510825	-0.480132	0.888199	-0.885237	-1.87619	-0.507863	-0.183848	-1.1748	0.193527	1	3	-0.390614
17016363	8358	HIST1H3B	histone cluster 1 H3 family member b	chr6	0.0487597	0.302679	-0.212753	0.505227	0.759146	0.243714	0.625354	0.879274	0.363842	3	0	0.390583
17012416	352999	C6orf58	chromosome 6 open reading frame 58	chr6	-0.418486	-0.708822	-0.0399043	-0.18597	-0.476306	0.192612	-0.655079	-0.945415	-0.276497	0	3	-0.39043
17016444	100270746	LOC100270746	uncharacterized LOC100270746	chr6	-0.15128	-0.451101	-0.626251	-0.455539	-0.75536	-0.93051	0.21049	-0.0893308	-0.264481	0	3	-0.390373
16807108	105370767	LOC105370767	uncharacterized LOC105370767	chr15	0.301799	0.275645	0.22789	0.692555	0.666401	0.618646	0.27653	0.250376	0.202621	3	0	0.390274
16824046	55313	CPPED1	calcineurin like phosphoesterase domain containing 1	chr16	-0.0224093	-0.0278127	-0.0416121	-0.690518	-0.695921	-0.709721	-0.431889	-0.437292	-0.451092	0	3	-0.389807
16872884	5675	PSG6	pregnancy specific beta-1-glycoprotein 6	chr19	-0.0283661	0.680537	0.0720881	0.17402	0.882923	0.274475	0.213012	0.921914	0.313466	3	0	0.389341
16700358, 17120214, 17120216	101927504	LOC101927504	uncharacterized LOC101927504	chr1	-0.173086	-0.575801	-0.609184	-0.330941	-0.733656	-0.76704	0.174855	-0.22786	-0.261244	0	3	-0.389328
16864883	388558	ZNF808	zinc finger protein 808	chr19	-0.0247966	0.201594	0.0284919	-0.967463	-0.741072	-0.914175	-0.451742	-0.225352	-0.398454	0	3	-0.388108
16783623, 17123164	8487	GEMIN2	gem nuclear organelle associated protein 2	chr14	0.35582	1.05947	0.245129	0.138044	0.841699	0.0273536	0.0761292	0.779784	-0.0345615	3	0	0.387652
16811762	4123	MAN2C1	mannosidase alpha class 2C member 1	chr15	0.053042	0.250567	0.661327	0.266014	0.463539	0.874299	0.037887	0.235412	0.646172	3	0	0.387584
16990708	117156	SCGB3A2	secretoglobin family 3A member 2	chr5	-0.544621	0.497908	-0.134576	-1.40983	-0.367302	-0.999786	-0.659772	0.382757	-0.249727	0	3	-0.387217
16921368	100128998	C20orf181	chromosome 20 open reading frame 181	chr20	-1.24056	-0.942212	-1.24519	-0.322196	-0.0238488	-0.326831	0.107579	0.405927	0.102945	0	3	-0.387155
17024700	154064	RAET1L	retinoic acid early transcript 1L	chr6	0.890361	0.749692	1.2477	0.152526	0.0118572	0.509864	-0.0994182	-0.240087	0.25792	3	0	0.386713
17025830	101929460	LOC101929460	uncharacterized LOC101929460	chr6	-0.923621	-0.563089	-0.622289	-0.231856	0.128675	0.0694754	-0.665508	-0.304977	-0.364177	0	3	-0.386374
17025359	4018	LPA	lipoprotein(a)	chr6	0.911944	0.619661	0.516564	0.768173	0.475891	0.372794	0.166467	-0.125816	-0.228913	3	0	0.386307
17098069	100616312	MIR4478	microRNA 4478	chr9	0.465884	0.967316	0.293307	0.21102	0.712452	0.0384431	0.152374	0.653806	-0.0202025	3	0	0.386045
16949095	105374253	LOC105374253	uncharacterized LOC105374253	chr3	0.101747	0.874986	0.135244	0.315713	1.08895	0.34921	-0.0660999	0.707139	-0.0326027	3	0	0.386032
17058083	643955	ZNF733P	zinc finger protein 733, pseudogene	chr7	0.139294	0.98855	0.178947	0.372225	1.22148	0.411877	-0.242423	0.606833	-0.20277	3	0	0.386001
16706544	650623	BEND3P3	BEN domain containing 3 pseudogene 3	chr10	-1.18383	-0.355577	-1.06511	-0.666119	0.162133	-0.547403	-0.255018	0.573234	-0.136302	0	3	-0.385999
16828471	4166	CHST6	carbohydrate sulfotransferase 6	chr16	0.32393	1.14204	0.0144272	-0.130156	0.687958	-0.439659	0.454422	1.27254	0.144919	3	0	0.385602
16952792	644714	LIMD1-AS1	LIMD1 antisense RNA 1	chr3	0.3644	0.613591	0.217565	0.350635	0.599826	0.2038	0.338446	0.587637	0.191611	3	0	0.385279
16863737	100505812	CARD8-AS1	CARD8 antisense RNA 1	chr19	-0.165585	-0.214193	-0.0095359	-0.957981	-1.00659	-0.801932	-0.139537	-0.188145	0.0165121	0	3	-0.385221
16788616	767577	SNORD114-1	small nucleolar RNA, C/D box 114-1	chr14	-0.747044	-0.851493	-0.689685	-0.280317	-0.384767	-0.222959	-0.0807563	-0.185205	-0.0233975	0	3	-0.385069
16657730	80772	CPTP	ceramide-1-phosphate transfer protein	chr1	0.655914	0.2465	0.407896	0.839216	0.429802	0.591198	0.317183	-0.0922312	0.069165	3	0	0.38496
16776856	3916	LAMP1	lysosomal associated membrane protein 1	chr13	0.836976	0.567677	0.652378	0.615879	0.346581	0.431281	0.155405	-0.113893	-0.0291923	3	0	0.384788
16929163	3985	LIMK2	LIM domain kinase 2	chr22	0.334896	0.0197091	0.815705	0.51532	0.200133	0.996129	0.138343	-0.176844	0.619152	3	0	0.384727
16897867	100126319	MIR216B	microRNA 216b	chr2	-0.0005758	-0.93465	-0.188318	-0.0949429	-1.02902	-0.282685	0.063892	-0.870182	-0.123851	0	3	-0.384481
16801512	54629	FAM63B	family with sequence similarity 63 member B	chr15	0.250473	0.962739	0.732186	-0.0702457	0.642021	0.411467	-0.221113	0.491154	0.2606	3	0	0.384365
16916958	5111	PCNA	proliferating cell nuclear antigen	chr20	-0.213872	-0.298388	-0.156691	-0.744127	-0.828644	-0.686947	-0.166463	-0.25098	-0.109283	0	3	-0.383933
17082012	100133669	LOC100133669	uncharacterized LOC100133669	chr8	0.057801	0.110829	0.113297	0.607054	0.660082	0.662551	0.377239	0.430267	0.432735	3	0	0.383539
16840759	84316	NAA38	N(alpha)-acetyltransferase 38, NatC auxiliary subunit	chr17	0.501811	0.378969	0.606422	0.591074	0.468232	0.695685	0.0755962	-0.0472457	0.180207	3	0	0.383416
16793329	5015	OTX2	orthodenticle homeobox 2	chr14	0.134466	0.390327	0.100511	-0.0440622	0.2118	-0.0780172	0.837611	1.09347	0.803656	3	0	0.383307
17047514	7784	ZP3	zona pellucida glycoprotein 3	chr7	0.0637569	0.588614	0.0757459	0.0896557	0.614513	0.101645	0.459443	0.984301	0.471432	3	0	0.383234
16972346	101928223	LINC01612	long intergenic non-protein coding RNA 1612	chr4	0.115736	-0.657342	-0.106625	-0.117681	-0.89076	-0.340042	-0.15176	-0.924838	-0.374121	0	3	-0.383048
16958083	131076	CCDC58	coiled-coil domain containing 58	chr3	0.548436	1.18939	0.596375	-0.0643235	0.576635	-0.0163851	-0.0242647	0.616694	0.0236737	3	0	0.382915
17094766	80036	TRPM3	transient receptor potential cation channel subfamily M member 3	chr9	-0.600706	-1.13431	-0.670721	0.0153061	-0.518302	-0.0547083	0.0408351	-0.492773	-0.0291793	0	3	-0.382729
16709629	5406	PNLIP	pancreatic lipase	chr10	0.346581	0.715654	0.141425	0.303614	0.672687	0.0984581	0.334067	0.70314	0.128911	3	0	0.382726
16859763	10437	IFI30	IFI30, lysosomal thiol reductase	chr19	0.601877	-0.339469	0.480486	1.02531	0.0839648	0.90392	0.583422	-0.357925	0.462031	3	0	0.382624
16809263	23312	DMXL2	Dmx like 2	chr15	-0.202031	0.924941	0.0278818	-0.152265	0.974707	0.0776481	0.144761	1.27173	0.374674	3	0	0.38245
16678532	677790	TMEM78	transmembrane protein 78	chr1	-0.137462	-0.829217	-0.641541	0.172266	-0.519489	-0.331813	0.015645	-0.67611	-0.488434	0	3	-0.381795
17077580	105375938	LOC105375938	translation initiation factor IF-2-like	chr8	-0.145129	-0.844686	-0.157273	0.0780549	-0.621501	0.0659119	-0.366167	-1.06572	-0.37831	0	3	-0.381647
16865062	574480	MIR519D	microRNA 519d	chr19	-0.395991	-0.966002	-0.501894	-0.0391297	-0.60914	-0.145033	-0.0332725	-0.603283	-0.139175	0	3	-0.381436
16928988	6948	TCN2	transcobalamin 2	chr22	-0.164184	-0.810774	0.0433227	-0.314368	-0.960959	-0.106862	-0.226654	-0.873244	-0.0191473	0	3	-0.38143
16928664	100422998	MIR3199-2	microRNA 3199-2	chr22	0.127831	-0.332799	-0.0419862	0.668486	0.207855	0.498668	0.977768	0.517138	0.807951	3	0	0.381212
16930887	388906	OGFRP1	opioid growth factor receptor pseudogene 1	chr22	0.375237	0.821767	1.0151	0.0273814	0.473912	0.667248	-0.346295	0.100236	0.293572	3	0	0.380907
16916712	25943	C20orf194	chromosome 20 open reading frame 194	chr20	-0.128552	-0.452249	0.509624	-0.85056	-1.17426	-0.212385	-0.476682	-0.80038	0.161494	0	3	-0.380439
16721236	390061	OR51Q1	olfactory receptor family 51 subfamily Q member 1 (gene/pseudogene)	chr11	-0.254615	-0.826492	-0.188711	-0.148826	-0.720703	-0.0829215	-0.23148	-0.803356	-0.165575	0	3	-0.380298
16918928	101926987	DLGAP4-AS1	DLGAP4 antisense RNA 1	chr20	-0.0756869	-0.721689	0.22671	-0.199102	-0.845104	0.103295	-0.521935	-1.16794	-0.219538	0	3	-0.38011
17021164	105377876	LOC105377876	uncharacterized LOC105377876	chr6	-0.525459	-0.688955	-0.851754	0.179329	0.0158335	-0.146965	-0.301678	-0.465174	-0.627973	0	3	-0.3792
17122742, 17122808	284757	MIR646HG	MIR646 host gene	chr20	0.520287	0.608624	1.08745	0.213998	0.302336	0.781163	-0.252387	-0.16405	0.314777	3	0	0.379133
16707180	3433	IFIT2	interferon induced protein with tetratricopeptide repeats 2	chr10	0.224709	-0.362861	0.051639	0.061601	-0.525969	-0.111469	-0.663069	-1.25064	-0.836139	0	3	-0.379133
16949689	100874218	ATP13A5-AS1	ATP13A5 antisense RNA 1	chr3	0.0133119	-0.79803	-0.404927	-0.166896	-0.978238	-0.585136	0.245789	-0.565553	-0.172451	0	3	-0.379126
16764870	3888	KRT82	keratin 82	chr12	-0.460641	-0.772621	-0.658653	-0.293294	-0.605274	-0.491306	0.126949	-0.185031	-0.0710626	0	3	-0.378993
17114682	347487	CXorf66	chromosome X open reading frame 66	chrX	-0.111338	-1.05644	-0.575709	0.103443	-0.841657	-0.360929	0.280457	-0.664643	-0.183915	0	3	-0.37897
16966936	644145	LOC644145	exocyst complex component 1 pseudogene	chr4	-0.541427	-1.15381	0.066207	-0.135149	-0.747528	0.472485	-0.45532	-1.0677	0.152314	0	3	-0.37888
16721569	100313774	MIR302E	microRNA 302e	chr11	-0.454022	-0.887182	-0.0258533	-0.335367	-0.768527	0.0928017	-0.341807	-0.774967	0.0863615	0	3	-0.378729
16977251	118429	ANTXR2	anthrax toxin receptor 2	chr4	-0.022309	-0.706038	0.192526	-0.14506	-0.828789	0.0697748	-0.499594	-1.18332	-0.28476	0	3	-0.378619
16826367	9683	N4BP1	NEDD4 binding protein 1	chr16	-0.369066	-0.30543	-0.357523	-0.914664	-0.851028	-0.903121	0.0732663	0.136903	0.084809	0	3	-0.378428
16700669	100506795	LINC01354	long intergenic non-protein coding RNA 1354	chr1	0.0946737	-0.581522	-0.248697	0.034071	-0.642124	-0.3093	-0.243054	-0.919249	-0.586425	0	3	-0.377959
17007603	100500873	MIR3934	microRNA 3934	chr6	1.05297	0.675751	0.402671	0.342481	-0.0347411	-0.307821	0.765151	0.387929	0.114849	3	0	0.377694
16683719	164091	PAQR7	progestin and adipoQ receptor family member 7	chr1	0.192731	-0.199083	0.250716	0.732916	0.341103	0.790901	0.54073	0.148916	0.598715	3	0	0.377516
16695140	441911	OR10J3	olfactory receptor family 10 subfamily J member 3	chr1	-0.0327371	-0.108787	-0.541428	0.141061	0.0650116	-0.367629	-0.65534	-0.73139	-1.16403	0	3	-0.377252
16692993	29765	TMOD4	tropomodulin 4	chr1	0.221802	-0.325343	0.130947	0.906979	0.359834	0.816124	0.640863	0.0937183	0.550008	3	0	0.377215
16864819	147657	ZNF480	zinc finger protein 480	chr19	-0.255286	0.0468399	-0.0850959	-1.13022	-0.828093	-0.960029	-0.216822	0.0853047	-0.0466311	0	3	-0.37667
16728222	105369366	LOC105369366	uncharacterized LOC105369366	chr11	-0.730321	-0.85038	-0.962367	0.258728	0.138669	0.0266822	-0.305225	-0.425284	-0.53727	0	3	-0.376308
16662664	149175	MANEAL	mannosidase endo-alpha like	chr1	-0.127757	0.386937	-0.639836	0.693601	1.2083	0.181522	0.560012	1.07471	0.0479329	3	1	0.376157
16775269	100874086	PCDH9-AS3	PCDH9 antisense RNA 3	chr13	-0.405707	-1.27116	-0.364207	-0.137294	-1.00274	-0.0957937	0.238767	-0.626684	0.280268	0	3	-0.376062
16760185	10566	AKAP3	A-kinase anchoring protein 3	chr12	-0.180364	0.525459	-0.0520503	0.628041	1.33386	0.756355	-0.153987	0.551836	-0.0256727	3	0	0.375942
17107323	100128420	LINC00892	long intergenic non-protein coding RNA 892	chrX	0.0641384	0.775713	-0.399976	0.41909	1.13067	-0.0450246	0.396891	1.10847	-0.0672238	3	0	0.37586
16775683, 16775686	103724386	LINC00377	long intergenic non-protein coding RNA 377	chr13	0.0291061	-0.793754	-0.089086	-0.0724027	-0.895263	-0.190595	-0.142552	-0.965412	-0.260744	0	3	-0.375634
16826389	23090	ZNF423	zinc finger protein 423	chr16	-0.688618	-0.851275	-0.666256	-0.404789	-0.567445	-0.382426	0.10683	-0.0558266	0.129192	0	3	-0.375624
16742742	100126333	MIR708	microRNA 708	chr11	0.100078	0.0580825	0.402668	0.693248	0.651253	0.995839	0.0726495	0.0306542	0.37524	3	0	0.375524
16796564	388011	LINC01550	long intergenic non-protein coding RNA 1550	chr14	-0.629919	-0.613136	-0.178918	-0.600577	-0.583795	-0.149577	-0.363336	-0.346553	0.0876647	0	3	-0.37535
17062112	93654	ST7-AS2	ST7 antisense RNA 2	chr7	0.473434	0.684758	-0.12632	0.545141	0.756464	-0.0546136	0.495249	0.706573	-0.104505	3	0	0.375131
16740969	23529	CLCF1	cardiotrophin-like cytokine factor 1	chr11	-0.0467437	0.731479	0.301384	0.137685	0.915908	0.485813	-0.0922225	0.686	0.255906	3	0	0.375023
16899527	100422888	MIR4264	microRNA 4264	chr2	-0.207676	-0.230907	-0.909127	-0.0956943	-0.118925	-0.797145	-0.0969974	-0.120228	-0.798448	0	3	-0.375016
16670997	339400	FLG-AS1	FLG antisense RNA 1	chr1	0.119475	0.952875	-0.105396	0.53775	1.37115	0.312879	-0.1414	0.692	-0.366271	3	0	0.374785
17105114	6451	SH3BGRL	SH3 domain binding glutamate rich protein like	chrX	0.252311	0.947567	0.175967	0.122204	0.81746	0.0458608	0.13077	0.826026	0.0544262	3	0	0.374732
16860214	400682	LOC400682	zinc finger protein 100-like	chr19	0.252254	0.902016	0.134591	-0.0104855	0.639276	-0.128149	0.349225	0.998986	0.231561	3	0	0.374364
17096383	7507	XPA	XPA, DNA damage recognition and repair factor	chr9	-0.697349	-0.620809	-0.613509	-0.469023	-0.392483	-0.385183	-0.11639	-0.0398506	-0.0325509	0	3	-0.374128
16742312	283214	LOC283214	uncharacterized LOC283214	chr11	-0.0567336	0.965205	0.297166	-0.0840246	0.937914	0.269875	-0.11296	0.908979	0.240939	3	0	0.37404
16793460	26520	TIMM9	translocase of inner mitochondrial membrane 9	chr14	-0.307352	0.396166	0.145908	-0.0023321	0.701186	0.450928	0.27492	0.978438	0.72818	3	0	0.374005
16958890	653712	LOC653712	intraflagellar transport 122 homolog (Chlamydomonas) pseudogene	chr3	0.18457	0.909658	0.0497402	0.137683	0.862771	0.0028534	0.208638	0.933726	0.0738083	3	0	0.373717
16738386	219487	OR5M11	olfactory receptor family 5 subfamily M member 11	chr11	-0.386907	-0.442238	0.247491	-0.562075	-0.617406	0.0723226	-0.749758	-0.805089	-0.11536	0	3	-0.373225
16872403	693226	MIR641	microRNA 641	chr19	0.822015	0.831051	1.0324	0.25406	0.263096	0.464441	-0.175952	-0.166916	0.0344292	3	0	0.37318
17025693	105378120	LOC105378120	uncharacterized LOC105378120	chr6	-0.427809	-0.388608	-0.309378	-0.755811	-0.71661	-0.63738	-0.0933518	-0.0541515	0.0250783	0	3	-0.373113
17117684	23117	NPIPB3	nuclear pore complex interacting protein family member B3	chr16	-0.558694	0.136413	-0.175138	-1.42762	-0.732513	-1.04406	-0.21156	0.483547	0.171995	0	3	-0.373071
16827019	105371301	LOC105371301	uncharacterized LOC105371301	chr16	-0.365689	0.1735	-0.420157	-0.696583	-0.157394	-0.751051	-0.540605	-0.0014171	-0.595074	0	3	-0.372719
16918683	101410538	MMP24-AS1	MMP24 antisense RNA 1	chr20	-0.0018541	-0.837426	0.157555	-0.309732	-1.1453	-0.150323	-0.128384	-0.963956	0.031025	0	3	-0.372044
16875599	7138	TNNT1	troponin T1, slow skeletal type	chr19	-0.0548722	0.0197788	0.696858	-0.0744336	0.0002174	0.677297	0.418788	0.493439	1.17052	3	0	0.371955
16763008	105369725	LOC105369725	uncharacterized LOC105369725	chr12	-0.0106786	-0.91776	0.146338	-0.361004	-1.26809	-0.203988	0.0060949	-0.900986	0.163111	0	3	-0.371884
16789955	85495	RPPH1	ribonuclease P RNA component H1	chr14	-0.769717	-0.936294	-0.796339	-0.255779	-0.422357	-0.282402	0.103061	-0.0635167	0.0764381	0	3	-0.371878
16854360	25925	ZNF521	zinc finger protein 521	chr18	-0.748744	-0.457876	-1.01002	-0.370828	-0.0799607	-0.632108	-0.0256399	0.265228	-0.286919	0	3	-0.371875
16982931	134111	UBE2QL1	ubiquitin conjugating enzyme E2 Q family like 1	chr5	0.108863	-1.33795	-0.0087275	0.413984	-1.03283	0.296394	-0.0701685	-1.51698	-0.187759	0	3	-0.370574
16953187	10675	CSPG5	chondroitin sulfate proteoglycan 5	chr3	-0.116638	0.649356	-0.373526	0.343458	1.10945	0.0865703	0.375567	1.14156	0.118679	3	0	0.370498
16924814	337959	KRTAP13-2	keratin associated protein 13-2	chr21	-1.31109	-0.777688	-1.01279	-0.212053	0.321344	0.0862432	-0.419853	0.113544	-0.121557	0	3	-0.370433
16847159	284083	C17orf47	chromosome 17 open reading frame 47	chr17	-0.287896	-0.838298	-0.301274	-0.0784297	-0.628831	-0.0918072	-0.180269	-0.73067	-0.193646	0	3	-0.370125
16931532	25817	FAM19A5	family with sequence similarity 19 member A5, C-C motif chemokine like	chr22	-0.753899	-0.655377	-0.800682	0.0021432	0.100665	-0.0446398	-0.409897	-0.311374	-0.45668	0	3	-0.369971
16742294, 16742309	4135	MAP6	microtubule associated protein 6	chr11	0.603927	0.657894	0.674228	0.172666	0.226633	0.242967	0.208648	0.262616	0.27895	3	0	0.369837
17118436	651337	LOC651337	uncharacterized LOC651337	chr9	0.0063273	0.727689	0.114134	0.15249	0.873851	0.260296	0.121041	0.842403	0.228847	3	0	0.369675
17100737	26080	FAM230C	family with sequence similarity 230 member C	chr13	0.713236	0.550846	1.52024	0.319791	0.157401	1.12679	-0.568728	-0.731118	0.238273	3	1	0.369637
16965915	55286	C4orf19	chromosome 4 open reading frame 19	chr4	0.275762	0.313512	-0.187689	0.553341	0.591091	0.0898896	0.705211	0.742962	0.24176	3	0	0.369538
16780997	55647	RAB20	RAB20, member RAS oncogene family	chr13	0.210648	0.0658136	0.900594	0.229993	0.0851585	0.919938	0.121577	-0.0232579	0.811522	3	0	0.36911
16871688	57711	ZNF529	zinc finger protein 529	chr19	-0.888352	-0.942244	-0.815484	-0.278505	-0.332398	-0.205638	0.0412957	-0.0125967	0.114163	0	3	-0.368862
16746728	775	CACNA1C	calcium voltage-gated channel subunit alpha1 C	chr12	-0.900049	-1.29283	-0.803943	-0.165699	-0.558481	-0.0695927	0.25597	-0.136811	0.352077	0	3	-0.368818
16659911, 16682219	100132147	LOC100132147	uncharacterized LOC100132147	chr1	-0.0257488	0.0576405	-0.235312	0.723617	0.807006	0.514054	0.534523	0.617912	0.32496	3	0	0.368739
16813627	101927310	LOC101927310	uncharacterized LOC101927310	chr15	-0.264309	-1.1107	-0.0536332	-0.153273	-0.999665	0.0574033	-0.0522286	-0.898621	0.158447	0	3	-0.368509
16836412	55545	MSX2P1	msh homeobox 2 pseudogene 1	chr17	0.151098	-0.814694	-0.216089	-0.384613	-1.3504	-0.7518	0.461292	-0.504499	0.0941049	0	3	-0.368401
16908483	54738	FEV	FEV, ETS transcription factor	chr2	-0.533751	-0.61603	-0.654479	0.112721	0.0304423	-0.0080069	-0.47993	-0.562209	-0.600658	0	3	-0.367989
16970762	57575	PCDH10	protocadherin 10	chr4	-0.33161	-0.621706	0.539587	-0.148991	-0.439088	0.722205	-1.20432	-1.49441	-0.33312	1	3	-0.367939
16951560	152024	LINC00691	long intergenic non-protein coding RNA 691	chr3	0.593638	-0.215499	-0.0406383	0.981932	0.172794	0.347655	0.971426	0.162289	0.337149	3	0	0.367861
16737411	5897	RAG2	recombination activating 2	chr11	-0.356606	-0.409858	-0.105798	-0.0921741	-0.145426	0.158634	-0.852165	-0.905417	-0.601357	0	3	-0.367796
16920548	6790	AURKA	aurora kinase A	chr20	0.664999	0.779615	0.68614	0.0777667	0.192383	0.0989081	0.224552	0.339169	0.245694	3	0	0.367692
16679142	6262	RYR2	ryanodine receptor 2	chr1	-1.56114	-0.348909	-1.59281	-0.144911	1.06732	-0.176584	-0.576445	0.635782	-0.608119	2	3	-0.367313
16975226	10333	TLR6	toll like receptor 6	chr4	-0.591038	-0.0891102	-0.35138	-0.343002	0.158925	-0.103345	-0.907925	-0.405998	-0.668268	0	3	-0.366793
16767513	7103	TSPAN8	tetraspanin 8	chr12	-0.635554	-0.825908	-0.109421	-0.517229	-0.707583	0.0089043	-0.282242	-0.472596	0.243891	0	3	-0.366415
16797892	653061	GOLGA8S	golgin A8 family member S	chr15	0.306512	-0.150791	-0.291435	-0.684536	-1.14184	-1.28248	0.334637	-0.122666	-0.26331	0	3	-0.366212
16727363	254263	CNIH2	cornichon family AMPA receptor auxiliary protein 2	chr11	0.647194	0.983557	0.893009	-0.313328	0.0230343	-0.0675135	0.182194	0.518557	0.428009	3	0	0.366079
16897967	400957	LINC01185	long intergenic non-protein coding RNA 1185	chr2	0.688545	0.200778	0.262294	0.636789	0.149022	0.210538	0.686726	0.198959	0.260475	3	0	0.366014
16836311	9241	NOG	noggin	chr17	0.249583	-1.1216	0.791452	-0.569252	-1.94043	-0.0273826	0.0514795	-1.3197	0.593349	2	3	-0.365833
16877172	9687	GREB1	growth regulation by estrogen in breast cancer 1	chr2	-0.193257	-0.673789	0.119263	-0.398348	-0.87888	-0.0858289	-0.337364	-0.817896	-0.0248441	0	3	-0.36566
16812717	53339	BTBD1	BTB domain containing 1	chr15	0.114218	0.932458	0.12299	0.09956	0.917799	0.108332	0.055795	0.874034	0.0645668	3	0	0.365528
16671144	338324	S100A7A	S100 calcium binding protein A7A	chr1	0.304399	0.816504	-0.200673	0.490795	1.0029	-0.0142767	0.294147	0.806253	-0.210924	3	0	0.365458
17097636	100505478	LOC100505478	uncharacterized LOC100505478	chr9	0.816719	1.16278	0.415707	0.524377	0.870433	0.123364	-0.191036	0.155021	-0.592048	3	1	0.365035
16928553	1413	CRYBA4	crystallin beta A4	chr22	0.943158	0.0841986	0.0932397	1.16531	0.306354	0.315395	0.694848	-0.164111	-0.15507	3	0	0.364814
17008461	221438	TREML5P	triggering receptor expressed on myeloid cells like 5, pseudogene	chr6	0.495634	0.333091	-0.180536	0.803263	0.64072	0.127094	0.632715	0.470172	-0.0434548	3	0	0.3643
16972655	105377562	LOC105377562	uncharacterized LOC105377562	chr4	0.888818	0.427963	-0.135303	0.76581	0.304955	-0.258311	0.92208	0.461226	-0.102041	3	0	0.363911
17070456	760	CA2	carbonic anhydrase 2	chr8	0.556257	-0.261371	1.11371	-0.493961	-1.31159	0.0634918	-0.89346	-1.71109	-0.336008	1	3	-0.36378
17105778	5354	PLP1	proteolipid protein 1	chrX	-0.997152	-0.058822	-0.347076	-0.682	0.25633	-0.0319235	-1.00033	-0.0620007	-0.350254	0	3	-0.363692
17101739	11238	CA5B	carbonic anhydrase 5B	chrX	0.531034	0.143671	0.486363	-1.18768	-1.57504	-1.23235	-0.0020295	-0.389393	-0.0467008	0	3	-0.36357
16731020	100616330	MIR4491	microRNA 4491	chr11	-0.262393	-0.991471	0.0618124	-0.446741	-1.17582	-0.122536	0.0237044	-0.705374	0.34791	0	3	-0.363434
17080809	340359	KLHL38	kelch like family member 38	chr8	-0.681402	-0.626699	-0.689375	-0.320132	-0.265429	-0.328104	-0.134644	-0.0799406	-0.142616	0	3	-0.363149
17086805	138649	ANKRD19P	ankyrin repeat domain 19, pseudogene	chr9	-0.580394	-0.17722	-0.257286	-1.40706	-1.00389	-1.08395	0.172044	0.575219	0.495152	0	3	-0.363042
16982006	105377586	LVCAT8	liver cancer-associated transcript 8	chr4	-0.613639	-0.877459	-0.389589	-0.420239	-0.684058	-0.196188	-0.0134085	-0.277228	0.210642	0	3	-0.362352
16846831	56934	CA10	carbonic anhydrase 10	chr17	-0.620505	-0.893137	-1.1268	0.117644	-0.154988	-0.388649	0.194742	-0.0778901	-0.311551	0	3	-0.362348
17060061, 17125032, 17125034	440	ASNS	asparagine synthetase (glutamine-hydrolyzing)	chr7	0.475523	0.204771	0.606214	0.675386	0.404633	0.806077	0.0758072	-0.194945	0.206498	3	0	0.362218
16734491	7262	PHLDA2	pleckstrin homology like domain family A member 2	chr11	1.31476	0.858062	1.36698	0.238392	-0.218307	0.290607	-0.0628128	-0.519513	-0.0105983	3	0	0.361952
16971272	1909	EDNRA	endothelin receptor type A	chr4	-0.766532	-1.65651	-0.489938	0.433229	-0.456754	0.709822	-0.139034	-1.02902	0.137559	1	3	-0.361909
17091039	105376314	LOC105376314	uncharacterized LOC105376314	chr9	0.89873	0.316212	0.365268	0.611084	0.0285662	0.0776227	0.69168	0.109162	0.158218	3	0	0.361838
16845158	284119	PTRF	polymerase I and transcript release factor	chr17	0.975214	0.274279	1.24243	0.432302	-0.268633	0.699516	0.111261	-0.589674	0.378475	3	1	0.361685
17075314	80346	REEP4	receptor accessory protein 4	chr8	0.527246	0.140567	0.765961	0.600112	0.213434	0.838827	0.105178	-0.2815	0.343894	3	0	0.361524
17114322	574505	MIR450A2	microRNA 450a-2	chrX	0.203085	0.108406	0.206295	0.806662	0.711983	0.809872	0.166129	0.0714493	0.169339	3	0	0.361469
16993701	102467073	HRAT5	heart tissue-associated transcript 5	chr5	0.374192	-1.15689	0.647896	0.146781	-1.3843	0.420485	-0.346181	-1.87726	-0.0724773	1	3	-0.360861
17112191	664614	MIR545	microRNA 545	chrX	0.0147802	-0.500579	0.0840056	-0.696641	-1.212	-0.627415	0.0455573	-0.469802	0.114783	0	3	-0.360812
16911482	105372535	LOC105372535	uncharacterized LOC105372535	chr20	0.262363	0.904125	0.640481	-0.180247	0.461515	0.197871	-0.0197127	0.622049	0.358405	3	0	0.360761
16809346	123169	LEO1	LEO1 homolog, Paf1/RNA polymerase II complex component	chr15	-0.0138857	0.783393	-0.0793533	0.0989453	0.896224	0.0334777	0.265134	1.06241	0.199666	3	0	0.360668
16976798	166824	RASSF6	Ras association domain family member 6	chr4	0.164314	0.183069	0.676491	0.302566	0.321321	0.814743	0.0825334	0.101289	0.594711	3	0	0.360115
16930808	339674	LINC00634	long intergenic non-protein coding RNA 634	chr22	-0.715453	-0.777609	-1.00822	0.055349	-0.006807	-0.23742	-0.0652543	-0.12741	-0.358023	0	3	-0.360094
17012098	23629	BRD7P3	bromodomain containing 7 pseudogene 3	chr6	2.01508	1.41241	1.36243	0.0056918	-0.596976	-0.646957	0.314539	-0.288129	-0.33811	3	2	0.359999
17109078	395	ARHGAP6	Rho GTPase activating protein 6	chrX	0.085501	-0.0620182	0.124724	-0.294579	-0.442099	-0.255356	-0.762479	-0.909998	-0.723255	0	3	-0.359951
16904484	100337591	SNORA70F	small nucleolar RNA, H/ACA box 70F	chr2	0.0688211	0.12993	0.0605381	0.163224	0.224332	0.154941	0.794122	0.855231	0.785839	3	0	0.359664
16902373	105373593	LOC105373593	uncharacterized LOC105373593	chr2	-0.105345	-1.04903	-0.0842469	0.154217	-0.789471	0.175315	-0.205071	-1.14876	-0.183972	0	3	-0.359596
16943161	79295	OR5H6	olfactory receptor family 5 subfamily H member 6 (gene/pseudogene)	chr3	0.0904898	0.0571019	-0.764599	0.298134	0.264746	-0.556955	-0.578791	-0.612179	-1.43388	0	3	-0.359548
16748702	101928340	LINC01489	long intergenic non-protein coding RNA 1489	chr12	0.462636	0.665855	-0.0340998	0.422504	0.625723	-0.0742322	0.48583	0.689049	-0.0109058	3	0	0.359151
16679650	51097	SCCPDH	saccharopine dehydrogenase (putative)	chr1	-0.105655	0.436858	-0.686227	0.771514	1.31403	0.190942	0.449397	0.99191	-0.131176	3	1	0.359066
16848435	100499467	LINC00673	long intergenic non-protein coding RNA 673	chr17	0.868824	0.660653	0.907838	0.361221	0.15305	0.400235	0.0161762	-0.191995	0.0551902	3	0	0.359021
17098594	2022	ENG	endoglin	chr9	0.0082475	-0.0643643	0.313677	0.0935314	0.0209196	0.398961	0.741991	0.669379	1.04742	3	0	0.358863
16834525	2538	G6PC	glucose-6-phosphatase catalytic subunit	chr17	0.176891	0.670429	0.319405	0.156707	0.650245	0.299221	0.106213	0.599751	0.248727	3	0	0.358621
16722185	105376556	LOC105376556	uncharacterized LOC105376556	chr11	-0.59247	-0.525848	-0.327288	-0.15223	-0.0856082	0.112952	-0.662792	-0.59617	-0.39761	0	3	-0.358563
16846213	3211	HOXB1	homeobox B1	chr17	-0.157368	-0.0520808	-0.18472	-0.17169	-0.0664033	-0.199043	-0.824457	-0.71917	-0.85181	0	3	-0.358527
16908897	2043	EPHA4	EPH receptor A4	chr2	-0.652451	-1.08637	-0.311419	-0.133663	-0.567584	0.207369	-0.195638	-0.62956	0.145393	0	3	-0.358214
16715088	84883	AIFM2	apoptosis inducing factor, mitochondria associated 2	chr10	1.04779	0.624889	1.2531	0.175332	-0.247569	0.380642	0.0690687	-0.353832	0.274379	3	0	0.3582
16792215, 17121098, 17121100, 17121102, 17121104, 17121106	283547	LINC00639	long intergenic non-protein coding RNA 639	chr14	-0.815794	-0.178502	-0.13565	-0.700178	-0.0628862	-0.0200339	-0.875997	-0.238705	-0.195853	0	3	-0.358178
16917689	57186	RALGAPA2	Ral GTPase activating protein catalytic alpha subunit 2	chr20	-0.808292	-0.673483	-0.893105	-0.33206	-0.19725	-0.416873	0.0179681	0.152777	-0.0668451	0	3	-0.357463
16977758	100616463	MIR4452	microRNA 4452	chr4	0.686127	0.4373	0.52808	-1.06716	-1.31599	-1.2252	-0.284178	-0.533006	-0.442225	1	3	-0.357361
16746013	105369568	LOC105369568	uncharacterized LOC105369568	chr11	0.0184459	0.422473	-0.826268	-0.430979	-0.0269517	-1.27569	-0.217992	0.186036	-1.06271	0	3	-0.357071
17114604	574507	MIR504	microRNA 504	chrX	0.650777	0.698501	0.669227	0.479035	0.526759	0.497485	-0.124991	-0.0772674	-0.106541	3	0	0.356998
16945451	7200	TRH	thyrotropin releasing hormone	chr3	0.264409	0.778431	0.0720512	0.256736	0.770758	0.0643777	0.228164	0.742186	0.0358064	3	0	0.356991
16872194	9535	GMFG	glia maturation factor gamma	chr19	-1.04963	-0.36539	-0.678459	-0.595305	0.0889356	-0.224134	-0.481411	0.20283	-0.11024	0	3	-0.356978
16916561	79175	ZNF343	zinc finger protein 343	chr20	0.177312	-0.313598	0.438061	-0.723679	-1.21459	-0.46293	-0.293719	-0.784629	-0.0329701	0	3	-0.356749
17086074	23230	VPS13A	vacuolar protein sorting 13 homolog A	chr9	-0.286766	-0.172361	-0.239901	-0.729577	-0.615173	-0.682712	-0.214691	-0.100287	-0.167826	0	3	-0.356588
16950686	6396	SEC13	SEC13 homolog, nuclear pore and COPII coat complex component	chr3	0.741173	0.385125	0.962091	0.508793	0.152745	0.729711	-0.0457737	-0.401822	0.175144	3	0	0.356354
16956382	105377172	LOC105377172	uncharacterized LOC105377172	chr3	-0.789928	-0.167832	-0.431449	-0.669613	-0.0475168	-0.311134	-0.589683	0.0324127	-0.231204	0	3	-0.356216
17042805	51608	GET4	golgi to ER traffic protein 4	chr7	0.686296	0.236141	0.885313	0.460315	0.0101595	0.659331	0.172278	-0.277878	0.371294	3	0	0.355917
16843315	400591	C17orf102	chromosome 17 open reading frame 102	chr17	-0.946464	-0.83535	-0.961869	-0.525254	-0.41414	-0.540659	0.308972	0.420086	0.293567	0	3	-0.355679
16919229	677840	SNORA71D	small nucleolar RNA, H/ACA box 71D	chr20	-0.652458	-1.4991	-0.957123	0.461697	-0.384943	0.157033	0.2754	-0.57124	-0.0292644	0	3	-0.355555
16776117	5095	PCCA	propionyl-CoA carboxylase alpha subunit	chr13	-0.0022534	0.179825	-0.211686	0.661688	0.843767	0.452255	0.434381	0.61646	0.224948	3	0	0.355487
16841048	388333	SPDYE4	speedy/RINGO cell cycle regulator family member E4	chr17	-0.648801	-0.703264	-0.769595	-0.205842	-0.260305	-0.326636	-0.0362507	-0.0907142	-0.157045	0	3	-0.355384
16847420	103689912	TBX2-AS1	TBX2 antisense RNA 1	chr17	0.497925	-0.194498	0.879697	0.39775	-0.294673	0.779522	0.480497	-0.211926	0.862269	3	0	0.355174
17061881	9732	DOCK4	dedicator of cytokinesis 4	chr7	0.0480953	-0.594122	0.218849	-0.236342	-0.878559	-0.0655881	-0.404856	-1.04707	-0.234102	0	3	-0.354855
16850461	1068	CETN1	centrin 1	chr18	-0.151178	-0.607192	0.0445605	-0.242443	-0.698457	-0.0467046	-0.410361	-0.866376	-0.214623	0	3	-0.354753
16801223	105370821	LOC105370821	uncharacterized LOC105370821	chr15	-0.148594	-0.318721	0.175412	-0.470306	-0.640433	-0.146299	-0.598687	-0.768815	-0.274681	0	3	-0.354569
16768183	400058	MKRN9P	makorin ring finger protein 9, pseudogene	chr12	0.438795	0.650084	-0.207015	1.08246	1.29375	0.436652	-0.0234963	0.187793	-0.669307	3	1	0.354413
16995536	101926904	LINC01265	long intergenic non-protein coding RNA 1265	chr5	0.817173	0.63716	0.399598	0.65759	0.477577	0.240015	0.185395	0.0053825	-0.23218	3	0	0.35419
16775725	26050	SLITRK5	SLIT and NTRK like family member 5	chr13	-0.46792	-0.10679	-0.476841	0.0044668	0.365597	-0.0044536	-0.950816	-0.589686	-0.959737	0	3	-0.35402
16944173	79691	QTRT2	queuine tRNA-ribosyltransferase accessory subunit 2	chr3	0.346422	0.78834	0.183465	0.169709	0.611628	0.006753	0.265817	0.707735	0.10286	3	0	0.353637
16933551	100874123	ZNRF3-AS1	ZNRF3 antisense RNA 1	chr22	-0.0198059	0.780869	0.28323	-0.189125	0.61155	0.113911	0.165452	0.966127	0.468487	3	0	0.35341
16822356	55692	LUC7L	LUC7 like	chr16	-0.225994	-0.156829	-0.254055	-0.736072	-0.666908	-0.764133	-0.138524	-0.0693591	-0.166585	0	3	-0.353162
16936624	440836	ODF3B	outer dense fiber of sperm tails 3B	chr22	-1.0911	-0.412858	-0.607167	-0.362636	0.315608	0.121299	-0.767832	-0.0895887	-0.283898	0	3	-0.353131
17111435	65267	WNK3	WNK lysine deficient protein kinase 3	chrX	0.0998694	0.617148	-0.034129	0.375754	0.893033	0.241755	0.199862	0.717141	0.0658637	3	0	0.352922
16721232	390059	OR51M1	olfactory receptor family 51 subfamily M member 1	chr11	-0.965673	-0.662649	-0.775897	-0.257357	0.0456663	-0.0675818	-0.328201	-0.0251773	-0.138425	0	3	-0.352811
16817624	6693	SPN	sialophorin	chr16	-0.801476	-0.395315	-0.171069	-0.620404	-0.214243	0.010003	-0.672787	-0.266626	-0.04238	0	3	-0.3527
16960304	1356	CP	ceruloplasmin	chr3	-0.0543532	0.0830485	-0.494586	-0.849843	-0.712441	-1.29008	0.149269	0.286671	-0.290964	0	3	-0.352586
16754756	100616133	MIR4699	microRNA 4699	chr12	0.839711	0.312772	0.670093	0.614045	0.0871059	0.444427	0.29941	-0.227529	0.129792	3	0	0.352203
17105770	203562	TMEM31	transmembrane protein 31	chrX	0.100862	0.36299	0.236746	0.627472	0.8896	0.763356	-0.0699003	0.192228	0.0659844	3	0	0.352149
16882291	51255	RNF181	ring finger protein 181	chr2	0.88624	0.525281	0.949776	0.524711	0.163752	0.588246	-0.0577189	-0.418678	0.0058168	3	0	0.351936
16882493	100286979	ANAPC1P1	anaphase promoting complex subunit 1 pseudogene 1	chr2	-0.224833	0.005487	0.151801	-0.601067	-0.370747	-0.224433	-0.836148	-0.605829	-0.459514	0	3	-0.351698
17043177	6077	SNORD13P2	small nucleolar RNA, C/D box 13 pseudogene 2	chr7	0.739524	0.648836	0.822782	0.0179811	-0.0727067	0.10124	0.304463	0.213775	0.387721	3	0	0.351513
17095461	79670	ZCCHC6	zinc finger CCHC-type containing 6	chr9	-0.601429	-0.182637	-0.535386	-0.677889	-0.259096	-0.611846	-0.259173	0.159619	-0.19313	0	3	-0.351219
16871467	126393	HSPB6	heat shock protein family B (small) member 6	chr19	-0.183259	-0.853086	0.125807	-0.156587	-0.826414	0.152479	-0.352204	-1.02203	-0.0431376	0	3	-0.350937
17113635	65109	UPF3B	UPF3 regulator of nonsense transcripts homolog B (yeast)	chrX	-0.154672	0.537425	-0.259096	0.0124224	0.704519	-0.092002	0.606784	1.29888	0.502359	3	0	0.350736
17074015	644128	RPL23AP53	ribosomal protein L23a pseudogene 53	chr8	0.0717126	-0.312132	0.48621	-0.907605	-1.29145	-0.493108	-0.246563	-0.630407	0.167935	0	3	-0.350601
17006683, 17027817, 17030643, 17035441, 17038140, 17040735	199	AIF1	allograft inflammatory factor 1	chr6	-0.228896	-0.413032	-0.220372	-0.673516	-0.857651	-0.664992	0.0279559	-0.15618	0.0364796	0	3	-0.350023
16918132	140838	NANP	N-acetylneuraminic acid phosphatase	chr20	-1.1579	-0.803798	-1.25064	-0.190303	0.163797	-0.283041	0.038406	0.392506	-0.0543325	0	3	-0.349478
16856803	4616	GADD45B	growth arrest and DNA damage inducible beta	chr19	0.766687	0.554845	0.900338	0.46673	0.254889	0.600382	-0.107425	-0.319266	0.0262265	3	0	0.349267
16817641	653808	ZG16	zymogen granule protein 16	chr16	0.315119	0.630273	-0.0798494	0.708537	1.02369	0.313569	0.103815	0.418969	-0.291154	3	0	0.349219
17105706	51186	TCEAL9	transcription elongation factor A like 9	chrX	0.146583	0.887162	0.14848	0.0814782	0.822058	0.0833757	0.0747871	0.815367	0.0766846	3	0	0.348442
16907902	100313771	MIR548F2	microRNA 548f-2	chr2	0.685207	-0.941803	1.10016	-0.330509	-1.95752	0.0844425	-0.187917	-1.81493	0.227034	2	3	-0.348426
16874512	100170227	SNAR-D	small ILF3/NF90-associated RNA D	chr19	-0.919083	-1.52421	-0.866024	0.219065	-0.386061	0.272123	0.208012	-0.397114	0.26107	0	3	-0.348025
17046547	168374	ZNF92	zinc finger protein 92	chr7	-0.125912	0.628863	-0.189212	0.299267	1.05404	0.235967	0.179186	0.933961	0.115886	3	0	0.348005
16984801	3001	GZMA	granzyme A	chr5	0.614816	0.909477	0.0882825	0.102897	0.397558	-0.423637	0.557552	0.852213	0.0310181	3	0	0.347797
17087002	406881	MIRLET7A1	microRNA let-7a-1	chr9	-0.71518	-0.128946	-0.222345	-0.618439	-0.0322063	-0.125605	-0.788192	-0.201959	-0.295357	0	3	-0.347581
17107919	7739	ZNF185	zinc finger protein 185 (LIM domain)	chrX	0.0802003	0.0690594	0.113351	0.600546	0.589405	0.633697	0.339298	0.328157	0.372449	3	0	0.347351
17052898	393046	OR2A5	olfactory receptor family 2 subfamily A member 5	chr7	-0.773309	0.46903	-0.176264	0.227317	1.46966	0.824362	-0.251503	0.990836	0.345541	3	1	0.347296
17059119	10512	SEMA3C	semaphorin 3C	chr7	-0.728001	-0.618942	-0.596193	-0.287413	-0.178355	-0.155606	-0.266941	-0.157883	-0.135134	0	3	-0.347163
16767684	84698	CAPS2	calcyphosine 2	chr12	0.381261	0.316321	0.0853024	-0.273848	-0.338788	-0.569807	-0.787913	-0.852854	-1.08387	0	3	-0.347133
16687752	199920	C1orf168	chromosome 1 open reading frame 168	chr1	0.477988	0.190743	-0.566381	0.601253	0.314008	-0.443116	1.2935	1.00626	0.249132	3	0	0.347043
16669796	10628	TXNIP	thioredoxin interacting protein	chr1	-1.15408	-0.788818	-0.870616	-0.352452	0.0128054	-0.0689924	-0.182188	0.183069	0.101271	0	3	-0.346666
16897167	400952	LINC01121	long intergenic non-protein coding RNA 1121	chr2	0.606326	0.884012	0.226617	0.165907	0.443593	-0.213802	0.368411	0.646096	-0.0112985	3	0	0.346207
16698174	4608	MYBPH	myosin binding protein H	chr1	0.377903	0.578624	-0.210294	0.460561	0.661281	-0.127637	0.587599	0.788319	-0.0005991	3	0	0.346195
16790659	5693	PSMB5	proteasome subunit beta 5	chr14	0.688468	0.331942	0.806645	0.531226	0.1747	0.649403	0.0569367	-0.299589	0.175114	3	0	0.346094
16924247	105372738	LOC105372738	uncharacterized LOC105372738	chr21	0.0494834	0.531641	0.890945	-0.115114	0.367044	0.726348	-0.220017	0.262141	0.621445	3	0	0.345991
16778559	94240	EPSTI1	epithelial stromal interaction 1 (breast)	chr13	0.580503	0.647202	0.943695	0.234584	0.301282	0.597775	-0.207024	-0.140325	0.156167	3	0	0.345984
16765005	319101	KRT73	keratin 73	chr12	0.858415	0.373866	0.245988	0.587124	0.102574	-0.0253036	0.688546	0.203997	0.076119	3	0	0.345703
16997642	441089	CRSP8P	mediator complex subunit 27 pseudogene	chr5	0.500354	-0.461606	0.680693	-0.653886	-1.61585	-0.473547	-0.101594	-1.06355	0.0787456	1	3	-0.345582
17060970	100313829	MIR548O	microRNA 548o	chr7	-0.562905	-0.994777	0.0376293	-0.471602	-0.903474	0.128932	-0.170866	-0.602738	0.429668	0	3	-0.34557
16825427	79874	RABEP2	rabaptin, RAB GTPase binding effector protein 2	chr16	0.245678	1.03265	0.592738	-0.0448861	0.742085	0.302174	-0.300498	0.486474	0.0465621	3	0	0.344775
16917504	27131	SNX5	sorting nexin 5	chr20	-0.87624	-0.58893	-0.865119	-0.360741	-0.0734309	-0.34962	-0.0957556	0.191554	-0.0846345	0	3	-0.344768
17047268	389524	GTF2IRD2B	GTF2I repeat domain containing 2B	chr7	0.826788	-0.0799763	0.229096	0.607445	-0.299319	0.0097528	1.10451	0.197745	0.506817	3	0	0.344762
16752397	2065	ERBB3	erb-b2 receptor tyrosine kinase 3	chr12	0.101325	-0.927083	-0.253219	0.0256624	-1.00275	-0.328882	0.222028	-0.806381	-0.132516	0	3	-0.344646
17112769	2717	GLA	galactosidase alpha	chrX	0.31715	0.23592	0.133962	0.838026	0.756796	0.654838	0.142642	0.0614122	-0.0405461	3	0	0.344467
16911995	5075	PAX1	paired box 1	chr20	-0.526304	-0.628838	0.255761	-0.419658	-0.522192	0.362406	-0.766737	-0.869271	0.015327	0	3	-0.344389
16860639	80054	CEBPA-AS1	CEBPA antisense RNA 1 (head to head)	chr19	-0.645074	-0.700618	-0.648721	-0.304111	-0.359656	-0.307759	-0.0244911	-0.0800359	-0.028139	0	3	-0.344289
16735893	100423026	MIR4299	microRNA 4299	chr11	0.0725971	-0.610574	0.183191	-0.298823	-0.981994	-0.188229	-0.233924	-0.917095	-0.123331	0	3	-0.344242
16853716	284217	LAMA1	laminin subunit alpha 1	chr18	-0.28835	-1.22987	-0.733883	0.199639	-0.741878	-0.245893	0.443095	-0.498423	-0.0024382	0	3	-0.344222
16752061	3071	NCKAP1L	NCK associated protein 1 like	chr12	0.884752	1.2181	1.3559	-0.237593	0.0957587	0.23355	-0.419223	-0.0858706	0.0519208	3	0	0.344144
16944964	100874204	ALDH1L1-AS1	ALDH1L1 antisense RNA 1	chr3	0.273	0.969443	0.271351	0.0024967	0.69894	0.0008478	0.0618093	0.758253	0.0601604	3	0	0.344033
16828550	170692	ADAMTS18	ADAM metallopeptidase with thrombospondin type 1 motif 18	chr16	-0.171453	-1.39378	-0.362081	0.255254	-0.967075	0.0646255	0.297702	-0.924627	0.107074	0	3	-0.343818
16748879	93661	CAPZA3	capping actin protein of muscle Z-line alpha subunit 3	chr12	-0.270013	0.0216681	-0.632615	-0.407401	-0.11572	-0.770003	-0.282986	0.008695	-0.645588	0	3	-0.343774
17005138	10486	CAP2	CAP, adenylate cyclase-associated protein, 2 (yeast)	chr6	0.158232	-0.162462	0.570169	-0.749402	-1.0701	-0.337465	-0.53132	-0.852014	-0.119383	0	3	-0.343749
16926527	23275	POFUT2	protein O-fucosyltransferase 2	chr21	0.966145	0.687799	0.767225	0.371064	0.092718	0.172144	0.170682	-0.107664	-0.0282377	3	0	0.343542
17011889	105377961	LOC105377961	uncharacterized LOC105377961	chr6	-0.0393775	-0.256611	0.0460582	0.0020697	-0.215164	0.0875054	-0.861495	-1.07873	-0.77606	0	3	-0.343534
16747158	4908	NTF3	neurotrophin 3	chr12	-0.0746375	0.860077	-0.0723072	0.162582	1.0973	0.164912	0.004019	0.938734	0.0063493	3	0	0.343003
16918567	128872	HMGB3P1	high mobility group box 3 pseudogene 1	chr20	0.399718	1.52488	-0.133402	0.149577	1.27474	-0.383543	-0.112897	1.01227	-0.646017	3	1	0.342813
16844564	728255	KRTAP1-4	keratin associated protein 1-4	chr17	-0.202205	-0.959304	-0.343783	0.0182101	-0.738889	-0.123368	0.0545888	-0.70251	-0.0869893	0	3	-0.342694
16888979	105747689	LOC105747689	uncharacterized LOC105747689	chr2	-0.226354	0.487172	0.181132	-0.0996414	0.613885	0.307844	0.232294	0.945821	0.63978	3	0	0.342437
16788737	442913	MIR376C	microRNA 376c	chr14	-0.141964	-1.29379	-0.0329592	0.255659	-0.896166	0.364664	-0.0977956	-1.24962	0.0112093	0	3	-0.342307
16957106	55081	IFT57	intraflagellar transport 57	chr3	0.365281	0.971304	0.145168	0.134331	0.740353	-0.0857818	0.141127	0.747149	-0.0789861	3	0	0.342216
16668753	100873995	KCND3-AS1	KCND3 antisense RNA 1	chr1	-0.296966	-0.811825	-0.655906	0.323321	-0.191538	-0.0356191	-0.178363	-0.693222	-0.537303	0	3	-0.341936
16758851	144348	ZNF664	zinc finger protein 664	chr12	0.301368	1.00821	-0.254766	0.223264	0.93011	-0.33287	0.350281	1.05713	-0.205853	3	0	0.341875
16710017	100130887	ATE1-AS1	ATE1 antisense RNA 1	chr10	-0.143598	0.665231	-0.174658	0.128431	0.937261	0.0973718	0.262933	1.07176	0.231874	3	0	0.341845
17121126, 17121134, 17123112	642477	LINC01296	long intergenic non-protein coding RNA 1296	chr14	-1.00636	-0.63123	-0.534763	-0.648569	-0.273436	-0.176969	-0.217231	0.157903	0.25437	0	3	-0.34181
16911418	6616	SNAP25	synaptosome associated protein 25	chr20	0.123305	-0.630466	-0.038315	-0.206261	-0.960033	-0.367882	-0.0268786	-0.78065	-0.188499	0	3	-0.341742
16846363	2695	GIP	gastric inhibitory polypeptide	chr17	0.951483	0.344226	0.802201	0.203336	-0.40392	0.0540539	0.626905	0.0196487	0.477623	3	0	0.341728
17063760	207147	TRY2P	trypsinogen-like pseudogene	chr7	-0.264626	-0.0175623	-0.199398	-0.200412	0.0466508	-0.135185	-0.872115	-0.625051	-0.806887	0	3	-0.34162
16911780	388789	LINC00493	long intergenic non-protein coding RNA 493	chr20	-0.753174	-1.03911	-0.722439	0.0091816	-0.276756	0.0399162	-0.0252166	-0.311154	0.005518	0	3	-0.341471
17074654	105379241	LOC105379241	uncharacterized LOC105379241	chr8	0.0503947	0.123033	0.238456	0.660415	0.733053	0.848476	0.0526086	0.125247	0.24067	3	0	0.341373
16848600, 17121844, 17121846	100130520	LOC100130520	CD300c molecule-like	chr17	-0.597703	-0.0847977	-0.0878723	-0.755744	-0.242839	-0.245913	-0.693349	-0.180444	-0.183519	0	3	-0.341353
16882930	129868	TRIM43	tripartite motif containing 43	chr2	-0.29842	-0.489763	0.365219	-0.44365	-0.634994	0.219989	-0.754071	-0.945414	-0.0904312	0	3	-0.341282
16809403	55930	MYO5C	myosin VC	chr15	0.19161	1.69136	0.344137	-0.610207	0.88954	-0.457679	-0.210173	1.28957	-0.0576452	3	1	0.341168
16664003	94161	SNORD46	small nucleolar RNA, C/D box 46	chr1	-0.953927	-1.27698	-1.09424	0.30757	-0.0154838	0.167261	0.086507	-0.236547	-0.0538024	0	3	-0.341071
16745616	390261	OR6M1	olfactory receptor family 6 subfamily M member 1	chr11	-0.216356	-0.532598	0.411651	-0.808274	-1.12452	-0.180267	-0.310128	-0.62637	0.317878	0	3	-0.340998
17114787	574510	MIR513A2	microRNA 513a-2	chrX	0.427963	0.948286	-0.02461	0.155114	0.675437	-0.297459	0.370647	0.89097	-0.0819264	3	0	0.340491
16995500	3977	LIFR	leukemia inhibitory factor receptor alpha	chr5	0.257364	0.124428	0.131312	-0.189071	-0.322007	-0.315122	-0.830124	-0.963059	-0.956175	0	3	-0.340273
16688463	105378794	LOC105378794	uncharacterized LOC105378794	chr1	-0.690873	-1.22521	-0.527033	0.322254	-0.212082	0.486094	-0.281304	-0.81564	-0.117464	0	3	-0.34014
16930918	253190	SERHL2	serine hydrolase-like 2	chr22	-0.0605719	-0.774122	0.0337618	-0.328512	-1.04206	-0.234178	-0.0113099	-0.72486	0.0830238	0	3	-0.33987
16957929	285282	RABL3	RAB, member of RAS oncogene family like 3	chr3	0.223871	1.09844	0.326216	-0.0350014	0.839569	0.067343	-0.146672	0.727898	-0.0443275	3	0	0.339704
17001258	5521	PPP2R2B	protein phosphatase 2 regulatory subunit Bbeta	chr5	0.75532	-0.0082875	0.580663	0.892164	0.128556	0.717506	0.309686	-0.453921	0.135029	3	0	0.339635
17080630	6641	SNTB1	syntrophin beta 1	chr8	-0.247173	0.307696	-0.67027	0.755601	1.31047	0.332505	0.37802	0.93289	-0.0450763	3	1	0.339407
16918730	100302125	MIR1289-1	microRNA 1289-1	chr20	-0.0227483	-0.595015	0.284589	-0.42771	-0.999977	-0.120373	-0.301758	-0.874025	0.0055792	0	3	-0.339049
16720077	10581	IFITM2	interferon induced transmembrane protein 2	chr11	0.197497	-0.17386	0.618994	-0.201567	-0.572924	0.21993	-1.06279	-1.43415	-0.641297	1	3	-0.338908
17049366	3268	AGFG2	ArfGAP with FG repeats 2	chr7	0.835985	0.795216	0.732445	0.370052	0.329283	0.266512	-0.0454151	-0.0861837	-0.148955	3	0	0.338771
17020258	653	BMP5	bone morphogenetic protein 5	chr6	-0.080548	-0.836255	0.140317	-0.0908779	-0.846585	0.129987	-0.310042	-1.06575	-0.0891778	0	3	-0.33877
16762452, 17118892	100422897	MIR4302	microRNA 4302	chr12	-0.0749503	0.0765168	0.0225574	-0.356007	-0.204539	-0.258499	-0.834224	-0.682757	-0.736716	0	3	-0.338735
16768925	643770	LOC643770	uncharacterized LOC643770	chr12	-0.377943	-0.656597	0.0593502	-0.477627	-0.75628	-0.0403332	-0.31873	-0.597384	0.118563	0	3	-0.338553
16979400	11107	PRDM5	PR/SET domain 5	chr4	-0.207124	0.749665	0.0950488	-0.0101331	0.946656	0.292039	-0.0263994	0.930389	0.275773	3	0	0.338435
16955119	55349	CHDH	choline dehydrogenase	chr3	0.129732	1.03147	0.085927	-0.0165934	0.885142	-0.0603987	0.0436015	0.945337	-0.0002038	3	0	0.338223
16810633	123263	MTFMT	mitochondrial methionyl-tRNA formyltransferase	chr15	0.164785	0.963412	0.352956	-0.0374551	0.761171	0.150716	-0.0995221	0.699104	0.0886489	3	0	0.338202
16963428	4241	MELTF	melanotransferrin	chr3	0.097563	0.807066	0.172516	-0.0112577	0.698245	0.0636951	0.143502	0.853005	0.218455	3	0	0.338088
16685071	105378644	LOC105378644	uncharacterized LOC105378644	chr1	-1.02731	-0.891671	-1.12369	-0.246279	-0.110638	-0.342655	0.22024	0.355881	0.123864	0	3	-0.338029
16789823	642426	LOC642426	uncharacterized LOC642426	chr14	1.453	0.753103	1.29542	0.022443	-0.677455	-0.135138	0.395838	-0.30406	0.238257	3	1	0.337934
17103696	2543	GAGE1	G antigen 1	chrX	0.402708	0.223281	0.0941042	-0.725291	-0.904718	-1.0339	-0.200986	-0.380413	-0.50959	0	3	-0.3372
17118390	158295	MGC24103	uncharacterized MGC24103	chr9	-0.62792	0.382997	-0.109592	-0.985243	0.0256738	-0.466915	-0.927159	0.0837578	-0.408831	0	3	-0.337026
16879063	100616475	MIR548AD	microRNA 548ad	chr2	-0.346584	-0.375615	-0.722102	0.297665	0.268634	-0.0778524	-0.55748	-0.586512	-0.932998	0	3	-0.336983
17103799	23708	GSPT2	G1 to S phase transition 2	chrX	-0.075121	0.93489	0.0309206	0.0825917	1.0926	0.188633	-0.113429	0.896582	-0.0073877	3	0	0.336698
16860888	5349	FXYD3	FXYD domain containing ion transport regulator 3	chr19	-0.171773	0.490401	-0.274955	-0.114825	0.547349	-0.218008	0.737409	1.39958	0.634226	3	0	0.336601
16956707	100874207	ST3GAL6-AS1	ST3GAL6 antisense RNA 1	chr3	0.0922933	0.779292	0.180323	0.0523626	0.739361	0.140393	0.0899877	0.776987	0.178018	3	0	0.336557
16878888	693143	MIR558	microRNA 558	chr2	0.637711	0.910067	0.596393	0.0159184	0.288274	-0.0253998	0.12492	0.397276	0.0836018	3	0	0.336529
16685842	105378672	LOC105378672	uncharacterized LOC105378672	chr1	-0.458044	-1.27256	0.184509	-0.102569	-0.917082	0.539984	-0.276594	-1.09111	0.365959	0	3	-0.336389
16870802	7562	ZNF708	zinc finger protein 708	chr19	-0.124626	1.31222	0.0758573	-0.487256	0.949588	-0.286773	-0.0163836	1.42046	0.184099	3	0	0.336354
17012011	222546	RFX6	regulatory factor X6	chr6	0.0645949	-1.33517	0.343751	0.0332224	-1.36655	0.312379	0.0141693	-1.3856	0.293326	0	3	-0.336209
16747121	3736	KCNA1	potassium voltage-gated channel subfamily A member 1	chr12	0.18394	0.863246	0.133052	0.0859271	0.765232	0.0350386	0.110184	0.789489	0.0592955	3	0	0.336156
16869562	90378	SAMD1	sterile alpha motif domain containing 1	chr19	-0.730566	-0.795933	-0.593946	-0.127278	-0.192644	0.0093421	-0.221691	-0.287058	-0.0850712	0	3	-0.336094
16762154	10060	ABCC9	ATP binding cassette subfamily C member 9	chr12	-0.381149	-1.5078	-0.0103647	0.798771	-0.327877	1.16956	-0.669154	-1.7958	-0.29837	2	3	-0.335799
16917939	1471	CST3	cystatin C	chr20	-0.616842	-0.918117	-0.674059	-0.0080324	-0.309308	-0.0652493	-0.02383	-0.325105	-0.0810469	0	3	-0.335732
16699051	100131205	RPL21P28	ribosomal protein L21 pseudogene 28	chr1	0.114407	0.696368	-0.220571	0.209372	0.791333	-0.125606	0.436374	1.01834	0.101397	3	0	0.335712
16742831	100379250	SNORA70E	small nucleolar RNA, H/ACA box 70E	chr11	0.600898	1.306	0.743796	-0.145133	0.559965	-0.0022343	-0.296681	0.408417	-0.153783	3	0	0.335693
17023180	221322	TBC1D32	TBC1 domain family member 32	chr6	0.0389915	-0.25725	0.367231	-0.738195	-1.03444	-0.409955	-0.3396	-0.635841	-0.0113602	0	3	-0.335602
16929925	23464	GCAT	glycine C-acetyltransferase	chr22	0.0913565	-0.928421	-0.0807326	0.287341	-0.732436	0.115252	-0.192906	-1.21268	-0.364995	0	3	-0.335358
17088139	158405	KIAA1958	KIAA1958	chr9	-0.364556	-0.239131	-0.265427	-0.765165	-0.639739	-0.666035	-0.100708	0.0247179	-0.0015782	0	3	-0.335291
16666079	102724572	LOC102724572	uncharacterized LOC102724572	chr1	0.148321	-0.0243262	-0.678856	0.0971646	-0.0754826	-0.730013	-0.251045	-0.423692	-1.07822	0	3	-0.335128
16995177	5618	PRLR	prolactin receptor	chr5	-0.0523001	-0.666182	-0.32741	-0.0103003	-0.624182	-0.285411	-0.0524848	-0.666367	-0.327595	0	3	-0.334693
16792369	2287	FKBP3	FK506 binding protein 3	chr14	0.165736	0.774007	0.300158	0.0598948	0.668166	0.194317	0.0357299	0.644001	0.170152	3	0	0.334685
16923738	114042	LINC00334	long intergenic non-protein coding RNA 334	chr21	0.468216	0.670143	0.275949	0.60176	0.803687	0.409493	-0.076311	0.125615	-0.268578	3	0	0.334442
16964580	101928279	LOC101928279	uncharacterized LOC101928279	chr4	-0.084614	0.695199	-0.112417	0.0712595	0.851073	0.0434568	0.263693	1.04351	0.23589	3	0	0.334116
16766658	116986	AGAP2	ArfGAP with GTPase domain, ankyrin repeat and PH domain 2	chr12	-0.083827	-0.20605	-0.320435	-0.623653	-0.745876	-0.860261	0.0642253	-0.0579981	-0.172383	0	3	-0.334029
16997615	256987	SERINC5	serine incorporator 5	chr5	0.135262	-0.607703	0.144388	-0.158781	-0.901746	-0.149655	-0.244467	-0.987432	-0.235341	0	3	-0.333942
16833545	6871	TADA2A	transcriptional adaptor 2A	chr17	0.221556	0.807614	0.643056	-0.23214	0.353919	0.18936	0.0043993	0.590458	0.4259	3	0	0.333791
16967882	441025	LOC441025	uncharacterized LOC441025	chr4	-0.0343769	-0.807157	-0.0885219	-0.0478827	-0.820663	-0.102028	-0.0915251	-0.864305	-0.14567	0	3	-0.33357
16973850	100133461	LOC100133461	uncharacterized LOC100133461	chr4	-0.263948	-0.655521	-0.58606	0.194711	-0.196863	-0.127402	-0.216291	-0.607864	-0.538403	0	3	-0.333071
16786304	145482	PTGR2	prostaglandin reductase 2	chr14	0.123338	1.01667	0.307348	-0.218721	0.67461	-0.0347112	0.0168748	0.910207	0.200885	3	0	0.332944
16960075	344838	PAQR9	progestin and adipoQ receptor family member 9	chr3	-0.866266	-0.196194	-0.470245	-0.595032	0.0750395	-0.199011	-0.603527	0.0665454	-0.207505	0	3	-0.332911
16690036	391059	FRRS1	ferric chelate reductase 1	chr1	-0.454588	-1.02944	-0.151525	-0.0380688	-0.612924	0.264994	-0.232522	-0.807377	0.0705413	0	3	-0.332323
17096274	84278	MFSD14C	major facilitator superfamily domain containing 14C	chr9	-0.273665	-0.033106	-0.20303	-0.921856	-0.681298	-0.851222	-0.112417	0.128142	-0.0417825	0	3	-0.332248
16863753	2014	EMP3	epithelial membrane protein 3	chr19	-0.695886	-1.12324	-0.746901	-0.0201238	-0.44748	-0.0711391	0.199515	-0.227842	0.1485	0	3	-0.331622
17078183	9242	MSC	musculin	chr8	-0.763393	-0.776689	-0.722476	-0.0483743	-0.0616701	-0.0074566	-0.210342	-0.223638	-0.169425	0	3	-0.331496
16997275	51301	GCNT4	glucosaminyl (N-acetyl) transferase 4, core 2	chr5	-0.0795592	-0.915008	0.367819	-0.263343	-1.09879	0.184035	-0.263343	-1.09879	0.184035	0	3	-0.331439
16793176	2643	GCH1	GTP cyclohydrolase 1	chr14	0.586216	0.907677	0.311205	0.0818124	0.403273	-0.193199	0.279702	0.601163	0.0046904	3	0	0.331393
16959531	10274	STAG1	stromal antigen 1	chr3	-0.420983	0.657841	-0.524829	0.183639	1.26246	0.0797936	0.256168	1.33499	0.152322	3	0	0.331267
16966809	5156	PDGFRA	platelet derived growth factor receptor alpha	chr4	-0.0744583	-0.6957	-0.308382	0.292246	-0.328996	0.0583222	-0.356168	-0.97741	-0.590092	0	3	-0.331182
17107559	2334	AFF2	AF4/FMR2 family member 2	chrX	-0.688664	-1.07629	-0.805552	0.347581	-0.0400469	0.230694	-0.147912	-0.535541	-0.2648	0	3	-0.33117
17109464	10389	SCML2	sex comb on midleg-like 2 (Drosophila)	chrX	0.664929	1.60159	1.51637	-0.714068	0.22259	0.137376	-0.7455	0.191158	0.105944	3	2	0.331154
16788691	767605	SNORD114-25	small nucleolar RNA, C/D box 114-25	chr14	-0.125285	-1.37524	0.480094	-0.146411	-1.39637	0.458968	-0.0763929	-1.32635	0.528987	0	3	-0.330889
16947715	5274	SERPINI1	serpin family I member 1	chr3	-0.355528	-1.23701	-0.313783	-0.013988	-0.895467	0.0277561	0.216949	-0.66453	0.258693	0	3	-0.330767
17109545	10149	ADGRG2	adhesion G protein-coupled receptor G2	chrX	-0.0563854	0.460533	1.04688	-1.61945	-1.10253	-0.51618	-0.936326	-0.419408	0.166939	1	3	-0.330658
17075248	2675	GFRA2	GDNF family receptor alpha 2	chr8	0.594677	0.882227	0.648625	-0.0773493	0.210201	-0.0234009	0.133087	0.420638	0.187036	3	0	0.330638
16937882	285375	LINC00620	long intergenic non-protein coding RNA 620	chr3	-0.6603	-0.771461	-0.619764	-0.0020397	-0.113201	0.0384962	-0.258842	-0.370004	-0.218307	0	3	-0.330603
16706370	693191	MIR606	microRNA 606	chr10	0.770991	0.755635	0.982686	-0.101372	-0.116727	0.110324	0.125813	0.110458	0.337508	3	0	0.330591
16708038	55361	PI4K2A	phosphatidylinositol 4-kinase type 2 alpha	chr10	0.834954	0.606275	0.716377	0.166549	-0.0621296	0.0479723	0.336902	0.108223	0.218325	3	0	0.330383
16911943	22803	XRN2	5'-3' exoribonuclease 2	chr20	-0.84697	-0.680239	-0.871301	-0.350874	-0.184143	-0.375205	0.065297	0.232028	0.0409657	0	3	-0.330049
16678149	83881	MIXL1	Mix paired-like homeobox	chr1	-0.737811	-0.827078	-1.06576	0.120819	0.0315523	-0.207128	0.0448291	-0.044438	-0.283119	0	3	-0.329792
16950825	7079	TIMP4	TIMP metallopeptidase inhibitor 4	chr3	1.37023	1.27054	1.2743	-0.101721	-0.201412	-0.197656	-0.0836761	-0.183367	-0.179611	3	0	0.329737
17119348	100113381	SNORD19B	small nucleolar RNA, C/D box 19B	chr3	0.284454	0.720599	1.13191	-0.479825	-0.0436801	0.367627	-0.0993195	0.336826	0.748132	3	0	0.329635
16869291	26810	SNORD41	small nucleolar RNA, C/D box 41	chr19	-0.0570208	-0.846971	-0.376339	1.89649	1.10654	1.57717	0.25757	-0.53238	-0.0617478	3	1	0.329257
16852296	9388	LIPG	lipase G, endothelial type	chr18	1.13675	0.756494	0.797232	0.509291	0.129035	0.169773	0.0614945	-0.318761	-0.278023	3	0	0.329254
16712854	105376467	LOC105376467	uncharacterized LOC105376467	chr10	-0.0147802	-1.54843	-0.180753	0.198328	-1.33533	0.032356	0.529595	-1.00406	0.363623	0	3	-0.328828
16939768	100506243	KRBOX1	KRAB box domain containing 1	chr3	-2.13757	-0.991684	-2.61803	0.399771	1.54566	-0.0806864	0.0861728	1.23206	-0.394284	2	3	-0.328733
16909257	80704	SLC19A3	solute carrier family 19 member 3	chr2	-0.892413	-1.31784	-1.03459	0.145002	-0.280421	0.0028252	0.331215	-0.0942075	0.189038	0	3	-0.327932
16788624	767581	SNORD114-5	small nucleolar RNA, C/D box 114-5	chr14	0.0182547	-0.999532	-0.0788195	0.286767	-0.731019	0.189693	-0.172817	-1.1906	-0.269892	0	3	-0.327552
16890404	102725079	LOC102725079	uncharacterized LOC102725079	chr2	-0.273544	0.634586	0.0759063	0.169415	1.07754	0.518865	-0.17097	0.73716	0.17848	3	0	0.327494
16809457	4644	MYO5A	myosin VA	chr15	0.0545563	1.07989	0.411087	-0.21036	0.814978	0.14617	-0.244019	0.781319	0.112512	3	0	0.327349
16884045	151234	SULT1C2P1	sulfotransferase family 1C member 2 pseudogene 1	chr2	0.296384	0.200384	-0.106233	1.02181	0.925808	0.619191	0.16171	0.0657108	-0.240907	3	0	0.327095
16809929	79811	SLTM	SAFB like transcription modulator	chr15	0.0826158	1.21197	-0.0349056	-0.156973	0.972382	-0.274494	0.0432782	1.17263	-0.0742432	3	0	0.326918
16916996	101929207	LOC101929207	uncharacterized LOC101929207	chr20	0.111083	0.763624	-0.170284	0.279029	0.931569	-0.0023389	0.2187	0.871241	-0.0626676	3	0	0.326662
16935036	3761	KCNJ4	potassium voltage-gated channel subfamily J member 4	chr22	-0.598068	-0.867637	-0.766708	-0.287248	-0.556817	-0.455888	0.344399	0.07483	0.175759	0	3	-0.326375
16794898	91754	NEK9	NIMA related kinase 9	chr14	-0.062121	0.890842	0.143961	0.0276231	0.980586	0.233705	-0.146287	0.806676	0.0597952	3	0	0.326087
16729126	114599	SNORD15B	small nucleolar RNA, C/D box 15B	chr11	-0.510685	-1.1054	-0.681645	0.308692	-0.286026	0.137732	-0.010403	-0.605121	-0.181363	0	3	-0.326025
16875760	388564	TMEM238	transmembrane protein 238	chr19	0.211357	-1.06724	0.125826	0.253235	-1.02536	0.167704	-0.0777604	-1.35635	-0.163292	0	3	-0.325764
16842587	26073	POLDIP2	DNA polymerase delta interacting protein 2	chr17	0.677146	0.373695	0.715054	0.553806	0.250356	0.591714	0.0115843	-0.291866	0.0494923	3	0	0.325665
16803185	54939	COMMD4	COMM domain containing 4	chr15	0.598808	0.599028	0.690318	0.361254	0.361474	0.452765	-0.0767894	-0.076569	0.0147214	3	0	0.325001
17119488	677806	SNORA20	small nucleolar RNA, H/ACA box 20	chr6	-0.962356	-1.63189	-1.30802	0.404512	-0.265025	0.0588456	0.59875	-0.0707866	0.253084	1	3	-0.324766
16722787	10553	HTATIP2	HIV-1 Tat interactive protein 2	chr11	0.77647	0.33277	1.24373	0.359225	-0.0844738	0.826485	-0.184958	-0.628657	0.282301	3	1	0.324766
16918664	3692	EIF6	eukaryotic translation initiation factor 6	chr20	-0.150178	-0.967537	-0.145562	-0.0120238	-0.829382	-0.0074078	0.0006791	-0.816679	0.0052951	0	3	-0.324755
16785127	57381	RHOJ	ras homolog family member J	chr14	0.59004	0.741171	0.731349	0.204038	0.355168	0.345346	-0.113334	0.0377968	0.0279746	3	0	0.324394
16679731	81470	OR2G2	olfactory receptor family 2 subfamily G member 2	chr1	-0.779396	-1.29737	-1.22331	0.481827	-0.0361517	0.0379094	0.286736	-0.231243	-0.157182	0	3	-0.324243
16776277	121952	METTL21EP	methyltransferase like 21E, pseudogene	chr13	0.66002	0.726402	0.0065037	0.378925	0.445307	-0.274591	0.519725	0.586106	-0.133791	3	0	0.323845
17104800	93953	ACRC	acidic repeat containing	chrX	-0.0570828	0.851412	0.287679	-0.482326	0.426168	-0.137564	0.256614	1.16511	0.601376	3	0	0.323487
16856476	513	ATP5D	ATP synthase, H+ transporting, mitochondrial F1 complex, delta subunit	chr19	-0.473163	-1.00137	-0.102956	-0.275681	-0.803888	0.0945255	-0.0635791	-0.591786	0.306627	0	3	-0.323474
16860175	148203	ZNF738	zinc finger protein 738	chr19	-0.933971	0.0778199	-0.371785	-1.47388	-0.462086	-0.911691	-0.135709	0.876082	0.426477	1	3	-0.323193
16858958	113230	MISP3	MISP family member 3	chr19	0.0457109	0.0554415	0.774368	0.249265	0.258995	0.977922	-0.0657148	-0.0559842	0.662943	3	0	0.32255
17087888	100996590	LINC01505	long intergenic non-protein coding RNA 1505	chr9	0.300602	0.168509	-0.303791	-0.711972	-0.844065	-1.31636	0.180871	0.0487783	-0.423521	0	3	-0.322328
17092020	9933	PUM3	pumilio RNA binding family member 3	chr9	0.196202	1.10526	-0.0098438	0.139229	1.04829	-0.0668165	-0.0727517	0.836311	-0.278798	3	0	0.321899
17113672	101928941	RHOXF1P1	Rhox homeobox family member 1 pseudogene 1	chrX	-0.328974	-0.159609	-0.10625	0.2243	0.393664	0.447024	0.678165	0.847529	0.900888	3	0	0.32186
16975333	201895	SMIM14	small integral membrane protein 14	chr4	-0.117386	-0.130628	-0.295829	-0.0123427	-0.0255842	-0.190786	-0.643585	-0.656827	-0.822028	0	3	-0.321666
17115505	2316	FLNA	filamin A	chrX	0.97371	0.367561	1.41638	0.446476	-0.159673	0.88915	-0.291768	-0.897917	0.150907	3	1	0.321648
17013104	105378029	LOC105378029	uncharacterized LOC105378029	chr6	0.970086	0.280365	0.618599	0.592848	-0.0968728	0.241362	0.442663	-0.247058	0.0911761	3	0	0.321463
16888143	101927027	LOC101927027	uncharacterized LOC101927027	chr2	-0.682159	-0.324137	-0.711053	-0.582025	-0.224003	-0.610919	-0.0281903	0.329832	-0.0570842	0	3	-0.321082
16973243	105377617	LINC01596	long intergenic non-protein coding RNA 1596	chr4	-0.846791	-0.167085	-0.706816	-0.59375	0.0859559	-0.453775	-0.34135	0.338356	-0.201375	0	3	-0.320737
17107097	644538	SMIM10	small integral membrane protein 10	chrX	-0.302397	0.65037	-0.511267	0.338716	1.29148	0.129845	0.181889	1.13466	-0.0269809	3	0	0.320702
16736752	105376594	LOC105376594	uncharacterized LOC105376594	chr11	-0.0915275	-0.789255	0.0417212	-0.406581	-1.10431	-0.273332	0.101282	-0.596446	0.23453	0	3	-0.320435
16987902	85480	TSLP	thymic stromal lymphopoietin	chr5	-0.650842	-0.864199	-0.181198	-0.128303	-0.34166	0.34134	-0.436446	-0.649803	0.0331971	0	3	-0.319768
16885506	105373617	LOC105373617	uncharacterized LOC105373617	chr2	-0.0063672	-0.944111	-0.251576	0.101876	-0.835869	-0.143333	0.12826	-0.809484	-0.116949	0	3	-0.319728
16753923, 16753936	8089	YEATS4	YEATS domain containing 4	chr12	-0.341554	0.926605	0.163017	-0.335647	0.932512	0.168924	-0.136892	1.13127	0.367678	3	0	0.319545
17101543	7114	TMSB4X	thymosin beta 4, X-linked	chrX	0.386843	-0.0867263	0.207255	-0.0879759	-0.561545	-0.267564	-0.603629	-1.0772	-0.783216	0	3	-0.319306
16800680	58472	SQRDL	sulfide quinone reductase-like (yeast)	chr15	-0.128778	0.309695	-0.1047	0.601852	1.04033	0.62593	0.0216751	0.460149	0.0457531	3	0	0.3191
16667481	100873932	DPYD-AS1	DPYD antisense RNA 1	chr1	-0.315759	-0.0496273	-0.496503	0.446865	0.712996	0.26612	0.740173	1.0063	0.559428	3	0	0.318889
17098275	613206	LOC613206	myeloproliferative disease associated tumor antigen 5	chr9	0.155149	0.758496	0.12468	0.134748	0.738095	0.104279	0.0938058	0.697153	0.0633369	3	0	0.31886
17083452	115426	UHRF2	ubiquitin like with PHD and ring finger domains 2	chr9	0.307245	0.925863	0.224343	0.0517686	0.670388	-0.031133	0.0603997	0.679019	-0.0225019	3	0	0.318377
17081820	442893	MIR151A	microRNA 151a	chr8	-0.21249	-0.972511	0.422475	-0.569401	-1.32942	0.0655635	-0.0480322	-0.808053	0.586933	1	3	-0.318327
17086693	101927823	LOC101927823	uncharacterized LOC101927823	chr9	-0.424427	-0.594712	-0.856307	-0.154876	-0.325161	-0.586756	0.226616	0.0563313	-0.205263	0	3	-0.318284
16995601	2533	FYB	FYN binding protein	chr5	0.70068	0.796111	0.639029	0.0829056	0.178336	0.0212549	0.136648	0.232078	0.0749971	3	0	0.318004
16829786	201305	SPNS3	sphingolipid transporter 3 (putative)	chr17	0.0529906	0.732735	0.0337704	0.0339261	0.713671	0.0147059	0.206376	0.886121	0.187156	3	0	0.317939
16687580	105378734	LOC105378734	uncharacterized LOC105378734	chr1	0.145543	0.718426	-0.220045	0.507989	1.08087	0.1424	0.0915819	0.664464	-0.274007	3	0	0.317469
16852573	23327	NEDD4L	neural precursor cell expressed, developmentally down-regulated 4-like, E3 ubiquitin protein ligase	chr18	0.122101	-0.194069	0.544494	-0.545546	-0.861716	-0.123153	-0.634798	-0.950968	-0.212405	0	3	-0.31734
16830302	37	ACADVL	acyl-CoA dehydrogenase, very long chain	chr17	0.565463	0.243746	1.36915	0.096823	-0.224893	0.900513	-0.192555	-0.514271	0.611135	3	0	0.317235
17072144	64798	DEPTOR	DEP domain containing MTOR-interacting protein	chr8	-1.05087	-0.59487	-0.666075	-0.309953	0.146049	0.0748441	-0.43087	0.0251319	-0.0460732	0	3	-0.316966
17074344	100128890	FAM66B	family with sequence similarity 66 member B	chr8	0.947767	0.230166	1.02547	0.0782264	-0.639374	0.155924	0.564135	-0.153465	0.641833	3	1	0.316742
16902096	100616208	MIR4782	microRNA 4782	chr2	0.611321	0.980159	0.965722	-0.0914387	0.2774	0.262962	-0.293011	0.0758276	0.0613903	3	0	0.316704
17005582	8343	HIST1H2BF	histone cluster 1 H2B family member f	chr6	1.11704	0.811952	1.34836	0.107272	-0.197814	0.33859	-0.200509	-0.505595	0.0308096	3	0	0.316678
16995883	389289	ANXA2R	annexin A2 receptor	chr5	0.153241	-0.409277	0.691603	-0.668426	-1.23094	-0.130064	-0.410607	-0.973125	0.127754	1	3	-0.316649
17054328	90637	ZFAND2A	zinc finger AN1-type containing 2A	chr7	0.599579	-0.0835221	0.477939	0.83808	0.154979	0.71644	0.316822	-0.366279	0.195182	3	0	0.31658
16929615	80830	APOL6	apolipoprotein L6	chr22	-0.112758	-0.650583	-0.07761	-0.142671	-0.680497	-0.107523	-0.191036	-0.728862	-0.155888	0	3	-0.316381
16852993	105372180	LOC105372180	uncharacterized LOC105372180	chr18	0.192583	-0.742574	-0.0498911	0.0014911	-0.933666	-0.240983	0.0347033	-0.900454	-0.207771	0	3	-0.316285
16935490	4809	SNU13	SNU13 homolog, small nuclear ribonucleoprotein (U4/U6.U5)	chr22	0.02678	-0.781829	0.135051	-0.0736544	-0.882263	0.0346168	-0.201599	-1.01021	-0.0933279	0	3	-0.31627
17112596	57526	PCDH19	protocadherin 19	chrX	-0.393982	0.1364	0.291976	-0.648035	-0.117654	0.037922	-1.12289	-0.592509	-0.436933	0	3	-0.31619
17118802	6079	SNORD15A	small nucleolar RNA, C/D box 15A	chr11	-0.433238	-0.947415	-0.689562	0.343103	-0.171074	0.0867798	-0.0876086	-0.601786	-0.343932	0	3	-0.316081
16957843	2932	GSK3B	glycogen synthase kinase 3 beta	chr3	0.238021	1.12922	0.20727	-0.136938	0.75426	-0.167689	-0.0132862	0.877912	-0.0440367	3	0	0.316081
16695147	127385	OR10J5	olfactory receptor family 10 subfamily J member 5	chr1	1.10711	1.20867	0.799323	-0.0494334	0.0521247	-0.357224	0.0964243	0.197982	-0.211367	3	0	0.315957
16796015	100862698	ERVH-7	endogenous retrovirus group H member 7	chr14	0.136369	0.943997	0.641154	-0.324671	0.482956	0.180114	-0.176373	0.631255	0.328412	3	0	0.315913
16982806	105374621	LOC105374621	uncharacterized LOC105374621	chr5	0.106798	-0.408508	-0.635107	0.0962909	-0.419015	-0.645614	0.106798	-0.408508	-0.635107	0	3	-0.315775
17102645	100500822	MIR3937	microRNA 3937	chrX	-0.0995297	0.858093	0.196332	-0.113752	0.843871	0.182111	-0.0933635	0.864259	0.202499	3	0	0.315613
16805053, 16813339	55898	UNC45A	unc-45 myosin chaperone A	chr15	0.635469	0.0761567	0.484244	0.768285	0.208973	0.617061	0.253592	-0.30572	0.102367	3	0	0.315603
16750595	23519	ANP32D	acidic nuclear phosphoprotein 32 family member D	chr12	0.0333379	0.781533	0.0471543	-0.0749753	0.67322	-0.0611589	0.22562	0.973815	0.239437	3	0	0.315331
16955456	201627	DENND6A	DENN domain containing 6A	chr3	-0.0250908	0.950555	-0.1656	0.0880965	1.06374	-0.0524125	0.0477121	1.02336	-0.0927969	3	0	0.315285
16953321	646424	SPINK8	serine peptidase inhibitor, Kazal type 8 (putative)	chr3	0.404631	0.671496	-0.105056	0.680447	0.947312	0.170761	0.102686	0.369551	-0.407	3	0	0.314981
16913572	677837	SNORA60	small nucleolar RNA, H/ACA box 60	chr20	-1.24986	-1.39064	-0.741512	0.174028	0.0332425	0.682372	-0.236633	-0.377419	0.27171	1	3	-0.314968
17122738, 17122740, 17122796, 17122798, 17122802, 17122804, 17122806	729296	LOC729296	uncharacterized LOC729296	chr20	0.334323	0.610364	-0.0702655	0.316788	0.592829	-0.0878003	0.422219	0.698261	0.0176314	3	0	0.314928
16865818	126206	NLRP5	NLR family pyrin domain containing 5	chr19	-0.497616	0.716029	-0.433452	0.153571	1.36722	0.217735	0.0106373	1.22428	0.0748018	3	0	0.3148
16963220	255812	SDHAP1	succinate dehydrogenase complex flavoprotein subunit A pseudogene 1	chr3	0.0196287	1.15716	0.350412	-0.349682	0.787845	-0.0188988	-0.194286	0.943241	0.136497	3	0	0.314657
16721707	101927936	LOC101927936	uncharacterized LOC101927936	chr11	0.369782	0.899088	-0.366656	0.556295	1.0856	-0.180143	0.224322	0.753627	-0.512116	3	0	0.314422
16949449	105374261	LOC105374261	uncharacterized LOC105374261	chr3	0.125198	1.10162	-0.300789	-0.0638818	0.912535	-0.489869	0.331108	1.30752	-0.0948795	3	0	0.314285
16775871	266722	HS6ST3	heparan sulfate 6-O-sulfotransferase 3	chr13	-1.14563	-1.03535	-1.71702	0.177892	0.288171	-0.393502	0.488802	0.599082	-0.0825918	1	3	-0.31335
16875166	84671	ZNF347	zinc finger protein 347	chr19	-0.302292	-0.0310164	0.0016046	-1.09924	-0.827967	-0.795346	-0.112176	0.1591	0.191721	0	3	-0.312846
16673698	388714	FMO6P	flavin containing monooxygenase 6 pseudogene	chr1	0.299647	0.0163441	0.773064	0.195559	-0.0877439	0.668976	0.253121	-0.0301819	0.726538	3	0	0.312814
17087755	286365	OR13D1	olfactory receptor family 13 subfamily D member 1	chr9	-0.200768	-1.20487	-0.0471377	0.364716	-0.639385	0.518347	-0.251163	-1.25526	-0.0975324	0	3	-0.312562
17106162	101928358	LOC101928358	uncharacterized LOC101928358	chrX	-0.679952	-0.897552	-0.951086	-0.121734	-0.339334	-0.392868	0.353302	0.135703	0.082168	0	3	-0.312373
17103778	9210	BMP15	bone morphogenetic protein 15	chrX	0.0282448	0.68973	-0.709518	0.457941	1.11943	-0.279822	0.527127	1.18861	-0.210636	3	1	0.312345
16753627	105369808	LOC105369808	uncharacterized LOC105369808	chr12	0.0692892	0.159711	-0.464948	0.737933	0.828355	0.203695	0.572943	0.663365	0.0387057	3	0	0.312117
16903550	100616418	MIR4773-2	microRNA 4773-2	chr2	-0.338571	0.631174	-0.303624	0.282893	1.25264	0.317839	-0.0131143	0.95663	0.0218322	3	0	0.311966
16984394	100129792	CCDC152	coiled-coil domain containing 152	chr5	-0.0165455	-0.393775	0.599137	-0.864702	-1.24193	-0.24902	-0.292884	-0.670113	0.322799	1	3	-0.311893
16825422	100289092	ATP2A1-AS1	ATP2A1 antisense RNA 1	chr16	0.857838	0.243331	1.02277	-0.0388644	-0.653371	0.126067	0.566212	-0.0482944	0.731144	3	1	0.31187
16941993	100874200	ARHGEF3-AS1	ARHGEF3 antisense RNA 1	chr3	-0.207028	0.112418	-0.678446	0.738176	1.05762	0.266758	0.555723	0.875169	0.0843049	3	1	0.311633
17073785	79581	SLC52A2	solute carrier family 52 member 2	chr8	0.672684	-0.211782	0.37001	0.987751	0.103285	0.685078	0.461123	-0.423343	0.158449	3	0	0.311473
17087758	25934	NIPSNAP3A	nipsnap homolog 3A	chr9	0.0279072	-0.0514494	-0.0796214	-0.659122	-0.738479	-0.766651	-0.115594	-0.19495	-0.223122	0	3	-0.311231
17077004	6591	SNAI2	snail family transcriptional repressor 2	chr8	0.123466	-0.893404	0.472339	-0.159139	-1.17601	0.189733	-0.229835	-1.24671	0.119037	0	3	-0.311169
16702650	100302116	MIR1265	microRNA 1265	chr10	0.631578	0.233294	0.561312	0.694912	0.296628	0.624646	0.0746387	-0.323645	0.0043726	3	0	0.31086
16781431	390429	OR4N2	olfactory receptor family 4 subfamily N member 2	chr14	-0.474884	0.811384	0.32838	-1.48673	-0.200464	-0.683469	-1.05928	0.226992	-0.256012	1	3	-0.310454
16860667	79047	KCTD15	potassium channel tetramerization domain containing 15	chr19	-0.210138	-0.216082	-0.0546099	-0.74852	-0.754464	-0.592992	-0.122132	-0.128076	0.0333964	0	3	-0.310402
16885575	653275	CFC1B	cripto, FRL-1, cryptic family 1B	chr2	-0.232491	-1.08397	-0.31291	0.0156009	-0.835874	-0.0648181	0.218355	-0.63312	0.137936	0	3	-0.310143
16857254	55527	FEM1A	fem-1 homolog A	chr19	-0.0769941	-0.0154677	-0.068671	0.66878	0.730306	0.677103	0.2674	0.328927	0.275724	3	0	0.309678
16871784	284412	LOC284412	uncharacterized LOC284412	chr19	0.137131	0.378331	-0.245336	-0.946228	-0.705028	-1.32869	0.0214665	0.262666	-0.361	0	3	-0.309633
17056192	3209	HOXA13	homeobox A13	chr7	0.102773	-0.749535	-0.0159909	0.0123028	-0.840005	-0.106461	-0.0726297	-0.924938	-0.191394	0	3	-0.309542
16859148	11283	CYP4F8	cytochrome P450 family 4 subfamily F member 8	chr19	0.212526	0.226575	0.108258	0.0333263	0.0473753	-0.0709417	0.772166	0.786215	0.667898	3	0	0.309267
16862866	7638	ZNF221	zinc finger protein 221	chr19	-0.433372	-0.198418	-0.139753	-0.979006	-0.744052	-0.685387	-0.0433155	0.191639	0.250304	0	3	-0.30904
16860322	730087	ZNF726	zinc finger protein 726	chr19	-0.109642	1.55368	0.134287	-0.611089	1.05224	-0.36716	-0.261107	1.40222	-0.0171785	3	1	0.308472
16825842	146540	ZNF785	zinc finger protein 785	chr16	1.0127	0.830899	0.609133	0.215669	0.0338692	-0.187897	0.281737	0.0999378	-0.121828	3	0	0.308246
16971737	2983	GUCY1B3	guanylate cyclase 1 soluble subunit beta	chr4	-0.400152	-0.698094	0.166795	-0.449273	-0.747215	0.117673	-0.342888	-0.64083	0.224059	0	3	-0.30777
17059289	105375377	LOC105375377	uncharacterized LOC105375377	chr7	-0.305148	-0.912256	-0.248089	-0.021644	-0.628751	0.035415	-0.046349	-0.653456	0.01071	0	3	-0.30773
16947556	10051	SMC4	structural maintenance of chromosomes 4	chr3	-0.29552	0.963023	-0.412606	-0.0525217	1.20602	-0.169607	0.128482	1.38702	0.0113962	3	0	0.307299
17012888	5191	PEX7	peroxisomal biogenesis factor 7	chr6	0.200695	-0.0414866	0.677069	-0.777356	-1.01954	-0.300982	-0.578731	-0.820913	-0.102357	1	3	-0.307067
16743922	440068	CARD17	caspase recruitment domain family member 17	chr11	1.25722	0.879641	0.641467	0.138865	-0.238715	-0.476889	0.518066	0.140486	-0.0976888	3	0	0.306939
17103141	7712	ZNF157	zinc finger protein 157	chrX	-1.45654	-0.70203	-0.295136	-0.88993	-0.135422	0.271472	-0.490255	0.264253	0.671147	1	3	-0.306938
16880358	101927285	LOC101927285	uncharacterized LOC101927285	chr2	0.58782	0.407899	-0.275085	0.816323	0.636402	-0.0465818	0.559034	0.379113	-0.303871	3	0	0.306784
16960766	100874083	KCNAB1-AS2	KCNAB1 antisense RNA 2	chr3	-0.0306035	0.129143	-0.0087454	-0.863596	-0.703849	-0.841738	-0.207736	-0.0479893	-0.185878	0	3	-0.306777
16885705	440910	LOC440910	uncharacterized LOC440910	chr2	-0.98886	-0.598959	-0.1088	-0.289768	0.100133	0.590292	-0.911168	-0.521266	-0.0311072	1	3	-0.306611
16676515, 16698529	64710	NUCKS1	nuclear casein kinase and cyclin dependent kinase substrate 1	chr1	0.0855322	0.641442	-0.410361	0.476521	1.03243	-0.0193722	0.297382	0.853292	-0.198511	3	0	0.306484
16976533	7366	UGT2B15	UDP glucuronosyltransferase family 2 member B15	chr4	-0.0174776	-0.888269	-0.348481	0.0452877	-0.825503	-0.285715	0.25461	-0.616181	-0.0763929	0	3	-0.306458
16798194	100033428	SNORD116-16	small nucleolar RNA, C/D box 116-16	chr15	-0.258835	-0.86373	0.0511591	-0.136413	-0.741307	0.173582	-0.229124	-0.834018	0.0808705	0	3	-0.306424
16724748	219438	OR5D18	olfactory receptor family 5 subfamily D member 18	chr11	0.099847	0.634869	-0.294485	0.896254	1.43128	0.501921	-0.217698	0.317323	-0.612031	3	1	0.306364
17103748	574503	MIR501	microRNA 501	chrX	-0.267255	-0.203082	-0.0550399	-0.915229	-0.851055	-0.703013	-0.0127141	0.0514595	0.199501	0	3	-0.30627
16948487, 17123222	102724617	LOC102724617	uncharacterized LOC102724617	chr3	0.113111	0.236296	0.0130371	0.726119	0.849304	0.626045	0.0556041	0.178789	-0.0444698	3	0	0.305982
17020846	1303	COL12A1	collagen type XII alpha 1 chain	chr6	1.4468	-0.302042	2.04786	-0.342149	-2.09099	0.258915	-0.874453	-2.62329	-0.27339	2	3	-0.30586
16944894	7372	UMPS	uridine monophosphate synthetase	chr3	0.222416	0.905958	0.0545872	-0.0211294	0.662413	-0.188958	0.200488	0.88403	0.0326594	3	0	0.305829
16864751	2358	FPR2	formyl peptide receptor 2	chr19	-0.513744	-1.47385	-0.597941	0.240676	-0.719433	0.156479	0.400851	-0.559258	0.316654	0	3	-0.305508
16962523	116832	RPL39L	ribosomal protein L39 like	chr3	-0.222407	0.733367	0.0733402	0.137275	1.09305	0.433022	-0.250291	0.705483	0.0454563	3	0	0.305366
17056181	3207	HOXA11	homeobox A11	chr7	-0.351807	-1.12729	-0.687651	0.552778	-0.222708	0.216933	-0.0048748	-0.78036	-0.34072	0	3	-0.305078
17047965, 17120506	10926	DBF4	DBF4 zinc finger	chr7	-0.0081973	0.64502	-0.215957	0.256802	0.91002	0.0490424	0.220934	0.874151	0.0131736	3	0	0.304999
16805942	100132979	GOLGA8DP	golgin A8 family member D, pseudogene	chr15	0.797199	-0.184169	0.326602	0.843857	-0.137512	0.37326	0.725679	-0.25569	0.255082	3	0	0.304923
16778274	7223	TRPC4	transient receptor potential cation channel subfamily C member 4	chr13	-0.0773153	-0.351022	-0.0357325	0.534403	0.260696	0.575986	-1.13958	-1.41328	-1.09799	0	3	-0.304871
17019909	403339	DEFB133	defensin beta 133	chr6	0.595519	0.704402	0.61291	0.0693114	0.178194	0.0867028	0.12286	0.231743	0.140252	3	0	0.304655
17069976	9312	KCNB2	potassium voltage-gated channel subfamily B member 2	chr8	-0.0691951	-1.06691	0.294855	-0.0202171	-1.01793	0.343833	-0.19029	-1.18801	0.17376	0	3	-0.304456
16820820	692214	SNORD111	small nucleolar RNA, C/D box 111	chr16	-0.341269	-1.24747	-0.50712	0.253266	-0.65293	0.0874148	0.247271	-0.658925	0.0814199	0	3	-0.30426
16912898	100616434	MIR4755	microRNA 4755	chr20	-0.759555	-0.067073	-0.133025	-0.630733	0.0617489	-0.0042029	-0.840701	-0.148219	-0.214171	0	3	-0.303992
16663193	102723924	LOC102723924	uncharacterized LOC102723924	chr1	-0.860903	-0.742603	-0.610204	0.0691622	0.187462	0.319861	-0.488918	-0.370618	-0.238219	0	3	-0.303886
17012223, 17012233	134829	CLVS2	clavesin 2	chr6	0.228008	-0.007899	-0.14321	0.956298	0.720391	0.58508	0.332778	0.0968714	-0.0384392	3	0	0.30332
17099436	26301	GBGT1	globoside alpha-1,3-N-acetylgalactosaminyltransferase 1	chr9	0.105244	-0.211952	0.617244	0.287833	-0.029363	0.799833	0.321734	0.0045373	0.833734	3	0	0.303205
16740948	100423029	MIR3163	microRNA 3163	chr11	0.596214	0.112012	0.004757	-0.860141	-1.34434	-1.4516	0.43015	-0.0540516	-0.161307	1	3	-0.303145
16833080	6458	SH3GL1P1	SH3 domain containing GRB2 like 1, endophilin A2 pseudogene 1	chr17	-0.883388	-0.945574	-1.233	0.216701	0.154515	-0.132912	0.169268	0.107082	-0.180345	0	3	-0.303073
17124262, 17124264	652990	LOC652990	uncharacterized LOC652990	chr6	-0.128999	-0.412515	-0.138941	-0.799509	-1.08302	-0.80945	0.313751	0.0302352	0.30381	0	3	-0.302738
16675638	2494	NR5A2	nuclear receptor subfamily 5 group A member 2	chr1	-0.64761	-0.746953	-0.952452	0.0357071	-0.0636352	-0.269134	0.108955	0.0096126	-0.195887	0	3	-0.302377
16809326	256586	LYSMD2	LysM domain containing 2	chr15	-0.0621961	0.104967	-0.313531	0.211456	0.378619	-0.0398794	0.842022	1.00919	0.590687	3	0	0.30237
16832104	55244	SLC47A1	solute carrier family 47 member 1	chr17	0.285961	-0.0056449	0.874344	0.185909	-0.105697	0.774292	0.138453	-0.153153	0.726836	3	0	0.302367
16863629	100505681	NAPA-AS1	NAPA antisense RNA 1	chr19	-0.841727	-0.776688	-0.830137	-0.0505661	0.014473	-0.0389765	-0.0907612	-0.0257221	-0.0791716	0	3	-0.302142
17023736	8875	VNN2	vanin 2	chr6	-0.0076321	-0.0455719	0.396699	-0.120309	-0.158249	0.284022	0.667959	0.630019	1.07229	3	0	0.302136
17116028	90665	TBL1Y	transducin beta like 1, Y-linked	chrY	-0.389277	-0.111255	-0.102175	-0.108328	0.169694	0.178775	-0.972552	-0.69453	-0.68545	0	3	-0.301677
17097388	23307	FKBP15	FK506 binding protein 15	chr9	-0.151803	-0.155402	-0.055107	-0.711951	-0.71555	-0.615255	-0.132679	-0.136278	-0.035983	0	3	-0.301112
16847095	54894	RNF43	ring finger protein 43	chr17	0.0991056	-0.183968	0.705925	0.300512	0.0174386	0.907332	0.179009	-0.104065	0.785829	3	0	0.300791
17057464, 17124696, 17124700, 17124884	641977	SEPT7P2	septin 7 pseudogene 2	chr7	0.241068	-0.0846484	0.66401	0.319219	-0.0064981	0.742161	0.244503	-0.0812138	0.667445	3	0	0.300672
17087555	27130	INVS	inversin	chr9	-0.686312	-0.573324	-0.305084	-0.73317	-0.620182	-0.351942	0.0234134	0.136402	0.404641	0	3	-0.300617
16807761	100423013	MIR4310	microRNA 4310	chr15	1.21076	0.804335	0.319936	0.599977	0.193551	-0.290848	0.388096	-0.0183301	-0.502729	3	0	0.300528
16704012	7581	ZNF33A	zinc finger protein 33A	chr10	0.846188	0.755153	0.749541	-0.0408373	-0.131873	-0.137484	0.281127	0.190092	0.184481	3	0	0.299599
17105694	56271	BEX4	brain expressed X-linked 4	chrX	-0.0800414	0.888456	0.0475668	0.012919	0.981417	0.140527	-0.130522	0.837976	-0.0029137	3	0	0.299487
16815160	5170	PDPK1	3-phosphoinositide dependent protein kinase 1	chr16	0.221475	0.087682	0.102252	-0.885637	-1.01943	-1.00486	0.0188324	-0.114961	-0.10039	0	3	-0.299449
17016038	100506885	LOC100506885	uncharacterized LOC100506885	chr6	0.318202	-0.939813	0.717586	-0.0536275	-1.31164	0.345756	-0.304065	-1.56208	0.0953183	1	3	-0.299374
16867511	9361	LONP1	lon peptidase 1, mitochondrial	chr19	-0.185508	0.0319085	-0.0787829	0.679657	0.897074	0.786382	0.0789586	0.296375	0.185684	3	0	0.299083
16958236	201562	HACD2	3-hydroxyacyl-CoA dehydratase 2	chr3	0.21861	0.720033	0.0406181	0.158403	0.659826	-0.0195887	0.196677	0.698101	0.0186854	3	0	0.299041
16808751	50804	MYEF2	myelin expression factor 2	chr15	-0.0458776	0.903526	0.276532	-0.339518	0.609886	-0.0171081	0.0106421	0.960046	0.333052	3	0	0.29902
16968293	100506035	LINC00989	long intergenic non-protein coding RNA 989	chr4	-0.65557	-0.611473	-0.604168	-0.110307	-0.06621	-0.0589051	-0.225722	-0.181625	-0.17432	0	3	-0.2987
16865078	574488	MIR518A1	microRNA 518a-1	chr19	-0.732867	0.279517	-0.569574	-0.525003	0.48738	-0.36171	-0.813524	0.19886	-0.650231	0	3	-0.298572
16703983	101929520	LINC00993	long intergenic non-protein coding RNA 993	chr10	-0.821672	0.120751	-0.391882	0.759428	1.70185	1.18922	-0.415351	0.527073	0.0144395	3	1	0.298206
17081401	10397	NDRG1	N-myc downstream regulated 1	chr8	-1.31599	-1.30686	-0.926749	0.207701	0.216831	0.596942	-0.184156	-0.175026	0.205085	1	3	-0.298024
16761657	55507	GPRC5D	G protein-coupled receptor class C group 5 member D	chr12	-0.253912	-0.213853	0.110278	0.15688	0.196939	0.52107	0.586222	0.626281	0.950412	3	0	0.297813
16895739	7349	UCN	urocortin	chr2	0.046338	0.739275	-0.133466	0.302067	0.995005	0.122263	0.0317589	0.724696	-0.148045	3	0	0.297766
17113031	51209	RAB9B	RAB9B, member RAS oncogene family	chrX	0.228296	1.0664	0.123981	0.0444055	0.882515	-0.059909	-0.113618	0.724491	-0.217933	3	0	0.297626
16672097	128240	NAXE	NAD(P)HX epimerase	chr1	0.141745	-0.0956871	-0.0367733	0.83115	0.593719	0.652633	0.335164	0.0977327	0.156647	3	0	0.29737
16789448	107984678	LOC107984678	uncharacterized LOC107984678	chr14	0.0353059	-0.628526	-0.30879	0.0593518	-0.60448	-0.284744	0.0220329	-0.641799	-0.322063	0	3	-0.297079
17099248	9442	MED27	mediator complex subunit 27	chr9	-0.172571	0.268806	-0.182058	-0.290257	0.151121	-0.299743	0.92159	1.36297	0.912104	3	0	0.296885
16707192	439996	IFIT1B	interferon induced protein with tetratricopeptide repeats 1B	chr10	-0.0163144	-0.0951534	0.114187	-0.806209	-0.885048	-0.675708	-0.119747	-0.198586	0.0107545	0	3	-0.296869
16961159	101928405	LOC101928405	uncharacterized LOC101928405	chr3	-0.185423	-0.704411	-0.0782511	-0.133111	-0.652099	-0.0259387	-0.159863	-0.678852	-0.0526913	0	3	-0.296738
16940924	6405	SEMA3F	semaphorin 3F	chr3	-0.0503897	0.0448224	-0.234647	0.032698	0.12791	-0.151559	0.996288	1.0915	0.812032	3	0	0.296517
17063656	51650	MRPS33	mitochondrial ribosomal protein S33	chr7	0.208854	0.627841	-0.0247481	0.325044	0.74403	0.0914413	0.170246	0.589232	-0.0633562	3	0	0.296509
17022887	222537	HS3ST5	heparan sulfate-glucosamine 3-sulfotransferase 5	chr6	-0.123545	-0.293586	-0.0634185	0.0949564	-0.0750848	0.155083	-0.749317	-0.919358	-0.68919	0	3	-0.29594
16862721	1954	MEGF8	multiple EGF like domains 8	chr19	-0.0343064	-0.627526	-0.0821636	-0.116344	-0.709564	-0.164201	-0.0949818	-0.688202	-0.142839	0	3	-0.29557
17075776	55872	PBK	PDZ binding kinase	chr8	0.841221	0.827225	1.31089	-0.0580629	-0.0720596	0.411609	-0.352731	-0.366727	0.116941	3	0	0.295368
17106398	11254	SLC6A14	solute carrier family 6 member 14	chrX	0.12308	0.718858	-0.18382	0.0876076	0.683385	-0.219293	0.386335	0.982113	0.0794346	3	0	0.2953
16968872	644248	SNCA-AS1	SNCA antisense RNA 1	chr4	0.0123453	-0.816114	-0.194955	-0.0688477	-0.897307	-0.276148	0.20768	-0.62078	0.0003792	0	3	-0.294861
16801850	51762	RAB8B	RAB8B, member RAS oncogene family	chr15	0.205024	0.871991	0.165585	0.0164741	0.683441	-0.0229645	0.034819	0.701786	-0.0046196	3	0	0.294615
16675874	149345	SHISA4	shisa family member 4	chr1	-0.901798	-0.669289	-0.749173	-0.155106	0.0774032	-0.002481	-0.211974	0.0205352	-0.059349	0	3	-0.294581
16860824	90075	ZNF30	zinc finger protein 30	chr19	-0.191889	-0.719083	0.243769	-0.400969	-0.928163	0.0346887	-0.199265	-0.726458	0.236394	0	3	-0.294553
16967875	25849	PARM1	prostate androgen-regulated mucin-like protein 1	chr4	-1.23764	-0.923502	-1.35814	0.206508	0.520646	0.0860122	-0.0460406	0.268097	-0.166537	0	3	-0.29451
16805859	727832	GOLGA6L6	golgin A6 family-like 6	chr15	-0.228691	-0.320195	-0.882178	0.0241	-0.0674036	-0.629387	0.0661357	-0.0253679	-0.587351	0	3	-0.294482
16734822	401667	OR51A2	olfactory receptor family 51 subfamily A member 2	chr11	0.362065	1.19189	0.474846	-0.184693	0.645133	-0.0719121	-0.236546	0.593281	-0.123765	3	0	0.294478
16784614	105370518	LOC105370518	uncharacterized LOC105370518	chr14	0.266942	0.116944	0.225168	-0.0990402	-0.249039	-0.140815	0.907116	0.757117	0.865341	3	0	0.294415
17114795	100422847	MIR514B	microRNA 514b	chrX	0.715886	0.816053	0.902784	0.0090733	0.109241	0.195971	-0.130439	-0.0302714	0.0564595	3	0	0.293862
16842832	100616385	MIR4732	microRNA 4732	chr17	0.0313418	0.782137	0.073138	0.0616913	0.812486	0.103487	-0.0061602	0.744635	0.035636	3	0	0.293155
16942786	105377173	LOC105377173	uncharacterized LOC105377173	chr3	-0.0728604	-1.0122	-0.632447	0.166456	-0.772879	-0.39313	0.526636	-0.4127	-0.032951	0	3	-0.292897
17091030	2220	FCN2	ficolin 2	chr9	0.0085223	0.405201	0.234411	0.654204	1.05088	0.880093	-0.406806	-0.0101278	-0.180918	3	0	0.292829
16865718	100507290	ZNF865	zinc finger protein 865	chr19	0.0683685	-0.284922	0.140457	-0.719218	-1.07251	-0.64713	0.0537228	-0.299567	0.125811	0	3	-0.292776
17015788	102216342	LINC01108	long intergenic non-protein coding RNA 1108	chr6	0.540496	1.3787	0.666666	-0.219222	0.618985	-0.0930521	-0.408998	0.42921	-0.282827	3	0	0.292218
16697018	6004	RGS16	regulator of G-protein signaling 16	chr1	-0.0110376	0.493676	-0.816693	0.636117	1.14083	-0.169538	0.552151	1.05686	-0.253504	3	1	0.292096
16694716	81875	ISG20L2	interferon stimulated exonuclease gene 20 like 2	chr1	0.120376	0.226713	-0.311622	0.592721	0.699057	0.160723	0.488265	0.594602	0.0562672	3	0	0.2919
17058925	619190	FDPSP2	farnesyl diphosphate synthase pseudogene 2	chr7	-0.0156411	0.0857198	0.206223	-0.192929	-0.0915681	0.0289355	-0.990322	-0.888961	-0.768457	0	3	-0.291889
16801636	105370839	LOC105370839	uncharacterized LOC105370839	chr15	-0.830553	-0.343838	0.00815	-0.615832	-0.129117	0.222871	-0.75398	-0.267265	0.0847235	0	3	-0.291649
16973999	100616201	MIR378D1	microRNA 378d-1	chr4	0.633578	0.863938	0.765954	-0.0961175	0.134242	0.0362581	-0.025847	0.204513	0.106529	3	0	0.29145
17104051	7216	TRO	trophinin	chrX	0.0977974	0.920247	0.0867084	-0.0597224	0.762727	-0.0708114	0.0244957	0.846945	0.0134067	3	0	0.29131
16997013	2966	GTF2H2	general transcription factor IIH subunit 2	chr5	0.248967	0.248586	0.249846	-1.06925	-1.06963	-1.06837	-0.0540908	-0.0544715	-0.0532116	0	3	-0.291292
16926644	4047	LSS	lanosterol synthase (2,3-oxidosqualene-lanosterol cyclase)	chr21	1.02005	0.424793	1.53262	0.117272	-0.477988	0.629836	-0.181399	-0.776659	0.331165	3	1	0.291077
17107462	441525	SPANXN4	SPANX family member N4	chrX	-0.0175937	-0.0173146	-0.907527	-0.0114437	-0.0111646	-0.901377	0.0455175	0.0457966	-0.844416	0	3	-0.291058
16912322	81502	HM13	histocompatibility minor 13	chr20	-0.198813	-0.863995	-0.186748	0.0610808	-0.604101	0.0731465	-0.0814911	-0.746673	-0.0694254	0	3	-0.29078
16857968	26648	OR7E24	olfactory receptor family 7 subfamily E member 24	chr19	0.732614	0.0970956	-0.330386	0.99693	0.361411	-0.0660714	0.837317	0.201798	-0.225684	3	0	0.289447
16759043	105370061	LOC105370061	uncharacterized LOC105370061	chr12	0.180927	0.25864	-0.354112	0.510198	0.587911	-0.0248407	0.63442	0.712133	0.0993807	3	0	0.289406
16831486	9720	CCDC144A	coiled-coil domain containing 144A	chr17	-0.0194356	-0.0269407	-0.0395927	-0.588317	-0.595822	-0.608474	-0.232699	-0.240204	-0.252856	0	3	-0.289371
16945447	100507032	TMCC1-AS1	TMCC1 antisense RNA 1 (head to head)	chr3	-0.428221	-0.0505058	-0.433765	-1.06099	-0.683275	-1.06653	0.250396	0.628111	0.244852	1	3	-0.288881
16726047	114571	SLC22A9	solute carrier family 22 member 9	chr11	-0.737859	-1.19571	-0.996886	0.301647	-0.156207	0.0426204	0.286636	-0.171218	0.0276093	0	3	-0.288819
16961603	100874219	TMEM212-AS1	TMEM212 antisense RNA 1	chr3	0.0168622	-0.705544	-0.147708	0.0576371	-0.664769	-0.106934	-0.0532296	-0.775636	-0.2178	0	3	-0.288569
16827741	100506060	SMG1P7	SMG1P7, nonsense mediated mRNA decay associated PI3K related kinase pseudogene 7	chr16	0.357707	-0.161768	0.477599	-1.15845	-1.67793	-1.03856	0.335576	-0.183899	0.455468	0	3	-0.288251
16935551	6076	SNORD13P1	small nucleolar RNA, C/D box 13 pseudogene 1	chr22	0.067229	-0.381149	0.431409	0.594735	0.146356	0.958914	0.286935	-0.161443	0.651115	3	0	0.288233
17098804	406978	MIR199B	microRNA 199b	chr9	-0.589623	-0.594202	-1.06126	-0.0525986	-0.0571784	-0.52424	0.254377	0.249797	-0.217265	0	3	-0.288022
16708154	159296	NKX2-3	NK2 homeobox 3	chr10	-0.203469	-0.938357	-0.229138	0.088	-0.646888	0.0623311	0.0129225	-0.721965	-0.0127464	0	3	-0.287701
16705188	219621	C10orf107	chromosome 10 open reading frame 107	chr10	-0.326889	-1.34347	0.166161	0.178061	-0.838516	0.671111	-0.190153	-1.20673	0.302896	1	3	-0.287503
16997399	677828	SNORA47	small nucleolar RNA, H/ACA box 47	chr5	-0.805745	-1.23392	-0.98607	0.56453	0.136359	0.384204	-0.0113265	-0.439497	-0.191652	0	3	-0.287013
17042925	392617	ELFN1	extracellular leucine rich repeat and fibronectin type III domain containing 1	chr7	0.271515	-0.0634193	0.618919	-1.26066	-1.59559	-0.913255	0.115944	-0.21899	0.463349	1	3	-0.28691
[truncated: 24,654 more rows]
