# Supplementary material for: Comparative transcriptome analysis of isogenic cell line models and primary cancers links capicua (CIC) loss to activation of the MAPK signalling cascade
Source: J Pathol. 2017 Apr 26;242(2):206–20. doi: 10.1002/path.4894 (PMC5485162; doi:10.1002/path.4894)
Supplement: Supplementary file 12 — Table S4. Functional enrichment results for genes differentially expressed in CIC knockout cell lines compared to CIC wild type cell lines. (a) All DE genes, testing enrichment for Gene Ontology (GO) biological processes. (b) Genes whose expression increases in CIC knockout cell lines, testing enrichment for Hallmark gene sets and Oncogenic signatures. (b) Genes whose expression decreases in CIC knockout cell lines, testing enrichment for Hallmark gene sets and Oncogenic signatures. [file PATH-242-206-s012.xlsx]

## Sheet: Table S4
Table S4. Differential expression analysis results from the HOG-derived CIC knockout cell line. Frequency indicates the number of pairwise comparisons in which the gene showed an absolute fold change value > 1.5. The log2 fold change value showed is the average of all nine comparisons.
Transcript Cluster ID	Entrez ID	Gene	Description	Chromosome	KO1 vs WT1	KO1 vs WT2	KO1 vs WT3	KO2 vs WT1	KO2 vs WT2	KO2 vs WT3	KO3 vs WT1	KO3 vs WT2	KO3 vs WT3	Up Frequency	Down Frequency	Average log2 Fold Change
16705507	5552	SRGN	serglycin	chr10	-5.1492	-5.01849	-4.96587	-4.03429	-3.90358	-3.85096	-4.39859	-4.26788	-4.21526	0	9	-4.42268
16672390	3428	IFI16	interferon gamma inducible protein 16	chr1	-4.56717	-4.27487	-4.33991	-4.67654	-4.38424	-4.44928	-3.97616	-3.68387	-3.7489	0	9	-4.23344
17107097	644538	SMIM10	small integral membrane protein 10	chrX	-4.28325	-4.39315	-4.21518	-4.28988	-4.39977	-4.2218	-3.74696	-3.85685	-3.67888	0	9	-4.12064
16900022	51315	KRCC1	lysine rich coiled-coil 1	chr2	3.50438	3.26795	3.50209	3.28803	3.0516	3.28574	3.96165	3.72522	3.95936	9	0	3.50511
16705011	22943	DKK1	dickkopf WNT signaling pathway inhibitor 1	chr10	-4.25543	-3.50707	-3.98095	-3.58869	-2.84033	-3.31421	-3.46466	-2.7163	-3.19018	0	9	-3.42865
17114701	1038	CDR1	cerebellar degeneration related protein 1	chrX	-4.11337	-3.88614	-3.76492	-3.08799	-2.86076	-2.73954	-3.2653	-3.03807	-2.91685	0	9	-3.29699
17017900	3123	HLA-DRB1	major histocompatibility complex, class II, DR beta 1	chr6	3.67885	3.97957	3.07635	3.49125	3.79197	2.88875	2.85491	3.15563	2.25241	9	0	3.24108
16844585	730755	KRTAP2-3	keratin associated protein 2-3	chr17	-2.01217	-2.66828	-2.66819	-2.29013	-2.94624	-2.94615	-2.48842	-3.14453	-3.14444	0	9	-2.70095
16730788	54734	RAB39A	RAB39A, member RAS oncogene family	chr11	2.26143	2.71792	2.11519	2.79936	3.25585	2.65312	2.42932	2.88582	2.28309	9	0	2.60012
16843167	2123	EVI2A	ecotropic viral integration site 2A	chr17	-2.57085	-2.12493	-1.86309	-2.65682	-2.21089	-1.94906	-2.99847	-2.55255	-2.29071	0	9	-2.35749
16748590	2012	EMP1	epithelial membrane protein 1	chr12	-2.53247	-2.22031	-2.41166	-2.29588	-1.98372	-2.17506	-2.5801	-2.26794	-2.45929	0	9	-2.32516
16965493	105374524	LOC105374524	uncharacterized LOC105374524	chr4	-1.72827	-1.7512	-1.30491	-2.45553	-2.47846	-2.03217	-2.58535	-2.60829	-2.162	0	9	-2.12291
16890058	105373853	LOC105373853	uncharacterized LOC105373853	chr2	-1.87666	-1.65518	-1.95378	-1.90569	-1.68421	-1.9828	-2.62039	-2.39892	-2.69751	0	9	-2.08613
16713187	8829	NRP1	neuropilin 1	chr10	-2.64322	-1.96511	-2.33102	-2.22051	-1.5424	-1.9083	-2.32299	-1.64488	-2.01078	0	9	-2.06547
16903897	4929	NR4A2	nuclear receptor subfamily 4 group A member 2	chr2	1.53028	1.8525	1.8551	1.82316	2.14538	2.14799	2.18774	2.50996	2.51256	9	0	2.06274
16922469	100996609	LINC01436	long intergenic non-protein coding RNA 1436	chr21	-2.32797	-1.7018	-1.80305	-1.98906	-1.36289	-1.46414	-2.73899	-2.11282	-2.21407	0	9	-1.96831
16947715	5274	SERPINI1	serpin family I member 1	chr3	1.225	1.84148	2.09076	1.43061	2.04709	2.29637	1.49666	2.11314	2.36242	9	0	1.87817
16972229	11199	ANXA10	annexin A10	chr4	-2.28707	-1.91608	-1.55886	-1.92294	-1.55195	-1.19473	-2.35029	-1.9793	-1.62209	0	9	-1.82037
16707120	57559	STAMBPL1	STAM binding protein like 1	chr10	-2.05299	-2.13367	-1.93743	-1.80015	-1.88082	-1.68458	-1.594	-1.67467	-1.47843	0	9	-1.80408
16889268	316	AOX1	aldehyde oxidase 1	chr2	-2.01616	-1.78743	-1.8319	-1.7973	-1.56857	-1.61303	-1.99442	-1.76569	-1.81016	0	9	-1.79829
16753630	105369807	LOC105369807	uncharacterized LOC105369807	chr12	-2.05702	-1.73222	-1.99195	-1.58803	-1.26323	-1.52296	-1.94576	-1.62096	-1.88068	0	9	-1.73364
17110040	83604	TMEM47	transmembrane protein 47	chrX	-1.91408	-1.42579	-1.42117	-1.87294	-1.38464	-1.38003	-2.31517	-1.82688	-1.82227	0	9	-1.707
17017885	3127	HLA-DRB5	major histocompatibility complex, class II, DR beta 5	chr6	1.61663	1.98009	1.8774	1.2261	1.58956	1.48687	1.45529	1.81874	1.71606	9	0	1.64075
16702257	100507127	LINC00707	long intergenic non-protein coding RNA 707	chr10	-1.172	-2.01452	-1.87543	-1.14179	-1.98431	-1.84522	-1.05784	-1.90036	-1.76127	0	9	-1.63919
16666045	11147	HHLA3	HERV-H LTR-associating 3	chr1	1.28121	1.56288	1.51667	1.88769	2.16936	2.12315	1.09924	1.38091	1.3347	9	0	1.59509
16694701	1382	CRABP2	cellular retinoic acid binding protein 2	chr1	1.84577	1.75049	1.90171	1.92905	1.83377	1.98498	0.994826	0.899546	1.05076	9	0	1.57677
16731461	4837	NNMT	nicotinamide N-methyltransferase	chr11	-1.55125	-1.57168	-1.83495	-1.78953	-1.80996	-2.07324	-1.08062	-1.10105	-1.36433	0	9	-1.57518
16996017	348980	HCN1	hyperpolarization activated cyclic nucleotide gated potassium channel 1	chr5	1.17648	1.32485	1.41006	1.73128	1.87965	1.96486	1.42525	1.57362	1.65883	9	0	1.57165
16715793	3778	KCNMA1	potassium calcium-activated channel subfamily M alpha 1	chr10	-2.25576	-1.87013	-1.59941	-1.68132	-1.29569	-1.02497	-1.76318	-1.37755	-1.10683	0	9	-1.55276
16712576	56952	PRTFDC1	phosphoribosyl transferase domain containing 1	chr10	1.62589	1.44617	1.43242	1.48774	1.30802	1.29427	1.88238	1.70267	1.68891	9	0	1.54094
17077502	9760	TOX	thymocyte selection associated high mobility group box	chr8	-1.73626	-1.71962	-1.63033	-1.52512	-1.50849	-1.4192	-1.35508	-1.33844	-1.24915	0	9	-1.49796
17123694	152687	ZNF595	zinc finger protein 595	chr4	1.43159	1.4399	1.57606	1.41632	1.42464	1.56079	1.4613	1.46962	1.60578	9	0	1.48733
16710126	5654	HTRA1	HtrA serine peptidase 1	chr10	-1.70651	-1.65361	-1.43654	-1.48632	-1.43342	-1.21634	-1.58943	-1.53653	-1.31946	0	9	-1.48646
17023150	4121	MAN1A1	mannosidase alpha class 1A member 1	chr6	1.20088	1.2268	1.15346	1.61973	1.64565	1.5723	1.51427	1.54019	1.46685	9	0	1.43779
16967831	255324	EPGN	epithelial mitogen	chr4	-1.76163	-1.12167	-1.19247	-1.70369	-1.06374	-1.13453	-2.05008	-1.41013	-1.48092	0	9	-1.43543
16998850	64097	EPB41L4A	erythrocyte membrane protein band 4.1 like 4A	chr5	-1.87027	-1.28866	-1.11401	-2.00309	-1.42148	-1.24683	-1.7302	-1.14859	-0.973939	0	9	-1.4219
16979432	79625	NDNF	neuron derived neurotrophic factor	chr4	1.8218	1.2441	1.85133	1.67544	1.09774	1.70497	1.28802	0.710325	1.31756	9	0	1.41236
16843162	2124	EVI2B	ecotropic viral integration site 2B	chr17	-2.07718	-1.74071	-1.47566	-1.50682	-1.17035	-0.905303	-1.57897	-1.24249	-0.977449	0	9	-1.40833
17106673	2747	GLUD2	glutamate dehydrogenase 2	chrX	-1.08954	-0.971211	-1.28098	-2.09042	-1.97209	-2.28186	-0.937567	-0.819237	-1.129	0	9	-1.39688
16666545	23266	ADGRL2	adhesion G protein-coupled receptor L2	chr1	1.41248	1.25995	1.37376	1.42837	1.27584	1.38965	1.51978	1.36724	1.48105	9	0	1.38979
16744234	105369490	LOC105369490	uncharacterized LOC105369490	chr11	-1.13993	-1.25638	-1.38656	-1.33847	-1.45492	-1.58509	-1.31392	-1.43038	-1.56055	0	9	-1.38513
16829629	63826	SRR	serine racemase	chr17	1.15315	1.37557	1.19321	1.56398	1.7864	1.60405	1.10614	1.32857	1.14621	9	0	1.36192
17117110	100133941	CD24	CD24 molecule	chr6	0.98392	1.5758	1.26297	0.823937	1.41582	1.10299	1.40584	1.99772	1.68489	9	0	1.36154
16984294	84674	CARD6	caspase recruitment domain family member 6	chr5	1.33411	1.29713	2.01982	1.32826	1.29128	2.01396	0.766686	0.729706	1.45239	9	0	1.35926
17087517	8013	NR4A3	nuclear receptor subfamily 4 group A member 3	chr9	0.776387	1.19216	0.784772	1.17618	1.59196	1.18457	1.69269	2.10847	1.70108	9	0	1.35647
16967202	23284	ADGRL3	adhesion G protein-coupled receptor L3	chr4	0.972359	1.0014	1.2057	1.45601	1.48505	1.68935	1.35897	1.38801	1.59231	9	0	1.34991
17067696	3084	NRG1	neuregulin 1	chr8	-1.44342	-1.42367	-1.52986	-1.24944	-1.22969	-1.33588	-1.24478	-1.22502	-1.33122	0	9	-1.33478
16868361	374879	ZNF699	zinc finger protein 699	chr19	1.38022	1.00576	1.21114	1.16999	0.79553	1.00091	1.97908	1.60463	1.81001	9	0	1.32858
17107886	158511	CSAG1	chondrosarcoma associated gene 1	chrX	-1.16579	-1.19795	-1.3147	-1.0703	-1.10246	-1.21921	-1.56828	-1.60044	-1.71719	0	9	-1.32848
17079517	105375666	LOC105375666	uncharacterized LOC105375666	chr8	0.777253	1.04919	1.32352	1.01898	1.29092	1.56524	1.36506	1.637	1.91132	9	0	1.3265
17050797	79974	CPED1	cadherin like and PC-esterase domain containing 1	chr7	-1.41935	-1.44071	-1.01762	-1.23334	-1.25469	-0.831601	-1.60813	-1.62949	-1.20639	0	9	-1.29348
16699904	55740	ENAH	enabled homolog (Drosophila)	chr1	1.22921	0.850648	1.11711	1.38988	1.01133	1.27778	1.7338	1.35524	1.6217	9	0	1.28741
16711909	55691	FRMD4A	FERM domain containing 4A	chr10	-1.45372	-1.2665	-1.43208	-1.40529	-1.21806	-1.38365	-1.20145	-1.01422	-1.17981	0	9	-1.28387
17021901	84553	FAXC	failed axon connections homolog	chr6	1.21065	1.40942	1.48427	1.38374	1.58252	1.65736	0.745043	0.94382	1.01866	9	0	1.27061
16943681	9666	DZIP3	DAZ interacting zinc finger protein 3	chr3	0.791231	1.10359	1.12233	1.0592	1.37157	1.3903	1.286	1.59836	1.6171	9	0	1.25997
17084025	441389	LINC01239	long intergenic non-protein coding RNA 1239	chr9	-1.11128	-1.06143	-1.12716	-1.36746	-1.31761	-1.38333	-1.33026	-1.28041	-1.34613	0	9	-1.25834
16967875	25849	PARM1	prostate androgen-regulated mucin-like protein 1	chr4	1.43836	1.26824	1.29212	1.54727	1.37715	1.40103	1.10391	0.933783	0.957663	9	0	1.25772
16815953, 17119012	100616195	MIR4718	microRNA 4718	chr16	-1.07271	-0.769989	-1.13876	-1.76135	-1.45863	-1.8274	-1.15781	-0.855092	-1.22386	0	9	-1.25173
16877681	375190	FAM228B	family with sequence similarity 228 member B	chr2	0.992055	1.47469	1.31467	0.773781	1.25641	1.09639	1.16017	1.64281	1.48279	9	0	1.24375
16741969	7351	UCP2	uncoupling protein 2	chr11	1.73175	1.47383	1.3254	1.6678	1.40987	1.26145	0.995643	0.737721	0.589294	9	0	1.24364
16761212	9976	CLEC2B	C-type lectin domain family 2 member B	chr12	1.05264	1.37289	1.40806	0.782237	1.1025	1.13766	1.19539	1.51565	1.55081	9	0	1.23531
16921171	768097	HAR1B	highly accelerated region 1B (non-protein coding)	chr20	1.1644	0.995712	0.706414	1.74761	1.57892	1.28962	1.4037	1.235	0.945706	9	0	1.22968
16970435	10252	SPRY1	sprouty RTK signaling antagonist 1	chr4	1.23089	1.2815	0.917492	1.7185	1.76912	1.40511	0.992166	1.04278	0.678773	9	0	1.22626
16770685	6926	TBX3	T-box 3	chr12	-1.5663	-1.05524	-1.32649	-1.24793	-0.736865	-1.00811	-1.56584	-1.05478	-1.32603	0	9	-1.20973
17107349	7547	ZIC3	Zic family member 3	chrX	-1.22244	-1.18073	-1.57278	-1.24169	-1.19997	-1.59203	-0.855396	-0.81368	-1.20573	0	9	-1.20938
16980918	1519	CTSO	cathepsin O	chr4	0.834269	1.16264	1.40831	1.0415	1.36986	1.61554	0.848901	1.17727	1.42294	9	0	1.20903
16909551	4880	NPPC	natriuretic peptide C	chr2	1.18584	1.13013	1.27531	1.56876	1.51305	1.65823	0.828923	0.773211	0.918395	9	0	1.20576
16661862	64129	TINAGL1	tubulointerstitial nephritis antigen like 1	chr1	-0.82949	-0.665147	-1.09018	-0.852569	-0.688226	-1.11326	-1.83821	-1.67387	-2.09891	0	9	-1.20554
16996684	11174	ADAMTS6	ADAM metallopeptidase with thrombospondin type 1 motif 6	chr5	-1.27944	-1.16253	-0.878605	-1.50109	-1.38418	-1.10026	-1.34863	-1.23172	-0.947797	0	9	-1.20381
16828826	23406	COTL1	coactosin like F-actin binding protein 1	chr16	1.33832	1.16812	1.11946	1.63069	1.46049	1.41183	1.01068	0.840474	0.791824	9	0	1.19688
16706463	57178	ZMIZ1	zinc finger MIZ-type containing 1	chr10	-1.63502	-1.18831	-1.34643	-1.16286	-0.716147	-0.874267	-1.50387	-1.05716	-1.21528	0	9	-1.18882
17107183	55511	SAGE1	sarcoma antigen 1	chrX	0.686111	1.29449	0.970523	0.994696	1.60307	1.27911	0.968135	1.57651	1.25255	9	0	1.18058
16864760	101928571	ZNF649-AS1	ZNF649 antisense RNA 1	chr19	1.57457	0.602486	0.965373	1.7	0.727915	1.0908	1.84686	0.874778	1.23767	9	0	1.18005
16821162	283927	NUDT7	nudix hydrolase 7	chr16	1.18794	1.01249	0.875618	1.58994	1.41449	1.27762	1.24698	1.07154	0.934665	9	0	1.17903
17119208	101927861	LINC01293	long intergenic non-protein coding RNA 1293	chr2	-1.46157	-0.830799	-1.41159	-1.37521	-0.744442	-1.32523	-1.35112	-0.720348	-1.30114	0	9	-1.16905
16867278	55620	STAP2	signal transducing adaptor family member 2	chr19	1.47952	1.1387	1.26978	1.47059	1.12978	1.26085	1.03676	0.695946	0.827024	9	0	1.14544
16888349	151242	PPP1R1C	protein phosphatase 1 regulatory inhibitor subunit 1C	chr2	1.13801	1.3468	1.29817	0.823848	1.03264	0.984006	1.10086	1.30965	1.26102	9	0	1.14389
17071669	9699	RIMS2	regulating synaptic membrane exocytosis 2	chr8	0.760938	0.839359	0.756354	1.36685	1.44527	1.36227	1.2209	1.29932	1.21631	9	0	1.14084
16770618	100506465	LINC01234	long intergenic non-protein coding RNA 1234	chr12	-1.31671	-1.37705	-1.22376	-1.03472	-1.09506	-0.94177	-1.08293	-1.14328	-0.989983	0	9	-1.13392
16861419	101927599	ZNF529-AS1	ZNF529 antisense RNA 1	chr19	1.01235	1.04019	1.52921	1.05486	1.0827	1.57172	0.782771	0.810612	1.29964	9	0	1.13156
16763410	4753	NELL2	neural EGFL like 2	chr12	1.20605	1.01998	1.0167	1.39838	1.21232	1.20903	1.16016	0.974099	0.970815	9	0	1.12973
16828734	8720	MBTPS1	membrane bound transcription factor peptidase, site 1	chr16	1.21876	1.36287	0.912928	1.3215	1.46561	1.01567	0.992287	1.1364	0.686456	9	0	1.12361
16977986	6622	SNCA	synuclein alpha	chr4	1.36636	0.723588	0.757972	1.92	1.27723	1.31161	1.31842	0.67565	0.710034	9	0	1.11788
16743432	143686	SESN3	sestrin 3	chr11	1.05741	0.807339	1.15739	1.26906	1.01899	1.36904	1.16265	0.912581	1.26263	9	0	1.11301
16821296	80790	CMIP	c-Maf inducing protein	chr16	0.656975	0.705185	0.858824	1.43372	1.48193	1.63556	0.977848	1.02606	1.1797	9	0	1.1062
16829242	2588	GALNS	galactosamine (N-acetyl)-6-sulfatase	chr16	1.31328	1.21417	1.06393	1.4325	1.33339	1.18316	0.91458	0.815469	0.665235	9	0	1.10397
16903290	105373652	LOC105373652	uncharacterized LOC105373652	chr2	0.751954	1.05637	0.632408	1.51998	1.8244	1.40044	0.848855	1.15327	0.729309	9	0	1.10189
17096091	5727	PTCH1	patched 1	chr9	0.833233	0.952038	0.877388	1.24354	1.36235	1.2877	1.06153	1.18034	1.10569	9	0	1.10042
17110527	57232	ZNF630	zinc finger protein 630	chrX	1.21857	1.32777	1.08537	1.14542	1.25462	1.01222	0.960986	1.07018	0.827788	9	0	1.10033
16994388	1501	CTNND2	catenin delta 2	chr5	-1.35848	-0.991209	-0.995534	-1.36113	-0.993856	-0.998181	-1.30225	-0.934972	-0.939297	0	9	-1.09721
16689447	492303	GEMIN8P4	gem nuclear organelle associated protein 8 pseudogene 4	chr1	1.05781	0.826312	1.06435	1.07648	0.844983	1.08302	1.36152	1.13003	1.36806	9	0	1.09028
17069905	389668	XKR9	XK related 9	chr8	0.869308	1.09906	1.12947	0.656157	0.885908	0.916321	1.25431	1.48406	1.51447	9	0	1.0899
16698049	10765	KDM5B	lysine demethylase 5B	chr1	0.637202	0.958852	0.860989	1.20014	1.52179	1.42393	0.876187	1.19784	1.09997	9	0	1.08632
16873104, 16873114	284348	LYPD5	LY6/PLAUR domain containing 5	chr19	1.22246	1.13904	1.00384	1.20997	1.12655	0.991359	1.07846	0.995038	0.859845	9	0	1.06962
16979917	23657	SLC7A11	solute carrier family 7 member 11	chr4	-1.08509	-0.885198	-0.892104	-1.08655	-0.886658	-0.893564	-1.42604	-1.22614	-1.23305	0	9	-1.06827
16768675	55785	FGD6	FYVE, RhoGEF and PH domain containing 6	chr12	0.910566	0.979059	0.853905	1.28309	1.35158	1.22643	0.996912	1.0654	0.940251	9	0	1.06747
17114348	159090	FAM122B	family with sequence similarity 122B	chrX	-1.47009	-1.25652	-1.1831	-1.2527	-1.03913	-0.965707	-0.959744	-0.746174	-0.672748	0	9	-1.06066
16871662	284406	ZFP82	ZFP82 zinc finger protein	chr19	1.03557	0.654147	0.880347	1.12398	0.74256	0.96876	1.55346	1.17203	1.39823	9	0	1.05879
16852241	83473	KATNAL2	katanin catalytic subunit A1 like 2	chr18	1.16488	1.02867	0.77248	1.25591	1.1197	0.863504	1.21098	1.07478	0.818581	9	0	1.03439
16875514	94059	LENG9	leukocyte receptor cluster member 9	chr19	0.624227	1.09713	0.651214	1.21288	1.68579	1.23987	0.733384	1.20629	0.760371	9	0	1.02346
16966897	79644	SRD5A3	steroid 5 alpha-reductase 3	chr4	0.900501	0.915699	1.17656	0.873296	0.888494	1.14936	1.00071	1.01591	1.27677	9	0	1.02192
17076496	83877	TM2D2	TM2 domain containing 2	chr8	0.93352	1.23493	0.723081	1.18709	1.4885	0.976648	0.830637	1.13205	0.620198	9	0	1.01407
17072295	22882	ZHX2	zinc fingers and homeoboxes 2	chr8	0.784119	1.08323	0.886678	1.04572	1.34482	1.14828	0.809522	1.10863	0.912081	9	0	1.01367
16707149	355	FAS	Fas cell surface death receptor	chr10	-1.13303	-1.01091	-0.721153	-1.16865	-1.04653	-0.756773	-1.26203	-1.13991	-0.850149	0	9	-1.0099
16821721	57338	JPH3	junctophilin 3	chr16	0.882767	0.867006	0.804763	1.36088	1.34512	1.28287	0.861073	0.845312	0.783069	9	0	1.00365
16880648, 17122196	100507006	LOC100507006	uncharacterized LOC100507006	chr2	0.869629	0.886221	0.864616	1.16476	1.18135	1.15974	0.943153	0.959745	0.93814	9	0	0.996373
16688992	23566	LPAR3	lysophosphatidic acid receptor 3	chr1	0.820732	0.80282	0.940108	1.08724	1.06933	1.20661	0.956333	0.938421	1.07571	9	0	0.988589
17113463	57631	LRCH2	leucine rich repeats and calponin homology domain containing 2	chrX	-1.16229	-1.21768	-0.958667	-1.05959	-1.11498	-0.855971	-0.837679	-0.893073	-0.634059	0	9	-0.970444
16990461, 17123936, 17124082, 17124084	101926941	LOC101926941	uncharacterized LOC101926941	chr5	1.18083	1.20016	1.17953	0.946815	0.966148	0.945512	0.751497	0.77083	0.750194	9	0	0.965724
17094082	347252	IGFBPL1	insulin like growth factor binding protein like 1	chr9	1.04107	0.679134	0.849445	1.24327	0.881333	1.05164	1.16521	0.803271	0.973582	9	0	0.96533
16844408	125113	KRT222	keratin 222	chr17	1.10044	1.30403	0.862092	0.902006	1.1056	0.663655	0.918818	1.12241	0.680467	9	0	0.962169
17068560	114926	SMIM19	small integral membrane protein 19	chr8	0.973722	1.02596	0.997161	1.00901	1.06124	1.03245	0.785674	0.837912	0.809113	9	0	0.948026
17113293	2182	ACSL4	acyl-CoA synthetase long-chain family member 4	chrX	-0.964516	-0.999722	-0.877496	-1.10681	-1.14202	-1.01979	-0.803364	-0.83857	-0.716344	0	9	-0.940959
16849148	114804	RNF157	ring finger protein 157	chr17	0.730309	1.10742	0.664118	0.991568	1.36868	0.925377	0.784748	1.16186	0.718557	9	0	0.939183
17097895	5711	PSMD5	proteasome 26S subunit, non-ATPase 5	chr9	0.776349	0.740251	0.942429	0.818026	0.781928	0.984106	1.03403	0.997934	1.20011	9	0	0.919463
16821076	11345	GABARAPL2	GABA type A receptor associated protein like 2	chr16	0.945275	0.847327	0.940252	0.872064	0.774116	0.867041	1.03612	0.938177	1.0311	9	0	0.916831
16821949	197320	ZNF778	zinc finger protein 778	chr16	0.619411	0.738657	0.828268	0.764494	0.88374	0.973351	1.03186	1.15111	1.24072	9	0	0.914623
16841106	9482	STX8	syntaxin 8	chr17	-0.984772	-1.04091	-0.778936	-0.970757	-1.0269	-0.764921	-0.923657	-0.979799	-0.717821	0	9	-0.909831
16762978	196394	AMN1	antagonist of mitotic exit network 1 homolog	chr12	0.67774	0.62485	0.936667	0.693115	0.640225	0.952042	1.13087	1.07798	1.3898	9	0	0.902589
17105809	286527	TMSB15B	thymosin beta 15B	chrX	-0.708202	-0.703857	-0.846716	-1.12892	-1.12457	-1.26743	-0.723496	-0.719151	-0.86201	0	9	-0.898261
16955345	8820	HESX1	HESX homeobox 1	chr3	1.12425	0.866824	0.826639	1.06496	0.807534	0.767349	1.05185	0.794427	0.754242	9	0	0.895341
16793692	27133	KCNH5	potassium voltage-gated channel subfamily H member 5	chr14	0.957621	0.707622	0.856118	1.02139	0.771393	0.919889	1.05605	0.80605	0.954546	9	0	0.89452
16828462	124491	TMEM170A	transmembrane protein 170A	chr16	0.867788	0.830596	0.753456	0.825077	0.787885	0.710745	1.11763	1.08044	1.0033	9	0	0.886323
17066835	389641	LOC389641	uncharacterized LOC389641	chr8	0.875666	0.808543	0.861662	1.02272	0.955592	1.00871	0.837923	0.7708	0.823919	9	0	0.885059
17068014	23259	DDHD2	DDHD domain containing 2	chr8	0.74858	0.867473	0.795031	0.714736	0.833629	0.761187	1.0152	1.13409	1.06165	9	0	0.881287
17104484	24137	KIF4A	kinesin family member 4A	chrX	-1.11322	-1.09617	-0.910498	-0.950697	-0.93365	-0.747978	-0.798813	-0.781766	-0.596094	0	9	-0.880987
16947607	80117	ARL14	ADP ribosylation factor like GTPase 14	chr3	0.904937	0.947679	0.668642	0.86427	0.907012	0.627975	1.0669	1.10964	0.830608	9	0	0.880852
17097132	1902	LPAR1	lysophosphatidic acid receptor 1	chr9	-0.996011	-0.790509	-0.917105	-0.84203	-0.636528	-0.763124	-1.07381	-0.868311	-0.994907	0	9	-0.875815
17106080	115201	ATG4A	autophagy related 4A cysteine peptidase	chrX	-0.765466	-0.856512	-0.697279	-1.01247	-1.10352	-0.944286	-0.820969	-0.912015	-0.752782	0	9	-0.873922
16943153	105373997	LOC105373997	uncharacterized LOC105373997	chr3	-0.922427	-0.711198	-0.726331	-1.12485	-0.913623	-0.928756	-0.954665	-0.743436	-0.758569	0	9	-0.864873
16879721	2034	EPAS1	endothelial PAS domain protein 1	chr2	0.646706	0.830254	0.753048	1.00042	1.18397	1.10676	0.656508	0.840056	0.76285	9	0	0.864508
16850609	10627	MYL12A	myosin light chain 12A	chr18	0.732736	0.71427	1.08899	0.840065	0.821599	1.19631	0.680354	0.661888	1.0366	9	0	0.863646
16947173	4311	MME	membrane metalloendopeptidase	chr3	0.971804	0.775629	0.898332	0.980507	0.784332	0.907035	0.901666	0.705491	0.828194	9	0	0.861443
16723614, 16723653	960	CD44	CD44 molecule (Indian blood group)	chr11	-0.99595	-0.725925	-0.687779	-1.06472	-0.794697	-0.756551	-1.10013	-0.8301	-0.791954	0	9	-0.860867
16821083	54386	TERF2IP	TERF2 interacting protein	chr16	0.878398	0.96111	0.695096	0.883673	0.966385	0.700371	0.919716	1.00243	0.736414	9	0	0.860399
16821398	3281	HSBP1	heat shock factor binding protein 1	chr16	0.913928	0.793104	0.820741	0.822213	0.701389	0.729026	1.02032	0.899498	0.927135	9	0	0.847484
16897033	728819	C1GALT1C1L	C1GALT1-specific chaperone 1 like	chr2	0.767386	0.774171	0.762932	0.670955	0.67774	0.666501	1.09995	1.10674	1.0955	9	0	0.846875
16785938	23508	TTC9	tetratricopeptide repeat domain 9	chr14	0.763788	1.02841	0.869757	0.757054	1.02168	0.863023	0.642911	0.907532	0.74888	9	0	0.844781
17057661	256979	SUN3	Sad1 and UNC84 domain containing 3	chr7	0.621427	0.931532	0.717019	0.848065	1.15817	0.943657	0.651368	0.961473	0.74696	9	0	0.842186
17105401	2491	CENPI	centromere protein I	chrX	-0.970325	-0.924935	-0.783741	-1.01045	-0.965063	-0.823869	-0.774511	-0.729121	-0.587927	0	9	-0.841105
17105665, 17125532, 17125534, 17125538, 17125540, 17125678	100287765	LINC00630	long intergenic non-protein coding RNA 630	chrX	-0.954987	-0.76519	-0.835529	-0.959977	-0.77018	-0.840519	-0.887524	-0.697727	-0.768066	0	9	-0.831078
17043882	9734	HDAC9	histone deacetylase 9	chr7	0.793726	0.714237	0.965381	0.739749	0.66026	0.911404	0.844218	0.764729	1.01587	9	0	0.823286
16667760	1901	S1PR1	sphingosine-1-phosphate receptor 1	chr1	0.70923	0.632385	0.607898	1.18676	1.10991	1.08543	0.745256	0.668411	0.643924	9	0	0.821023
16677616	55699	IARS2	isoleucyl-tRNA synthetase 2, mitochondrial	chr1	0.625281	0.832505	0.771415	0.674768	0.881992	0.820902	0.788352	0.995576	0.934486	9	0	0.81392
16947551	401097	C3orf80	chromosome 3 open reading frame 80	chr3	0.853996	0.895882	0.746263	0.86109	0.902976	0.753357	0.786585	0.828471	0.678852	9	0	0.811941
16753162	6302	TSPAN31	tetraspanin 31	chr12	0.649312	0.886602	0.610539	0.815573	1.05286	0.7768	0.747718	0.985008	0.708945	9	0	0.803707
17107717	8776	MTMR1	myotubularin related protein 1	chrX	-0.897092	-0.737682	-0.791947	-0.937325	-0.777915	-0.83218	-0.839004	-0.679594	-0.733859	0	9	-0.802955
16828499	23536	ADAT1	adenosine deaminase, tRNA specific 1	chr16	0.918214	0.795522	0.730303	0.900855	0.778163	0.712944	0.885013	0.762321	0.697102	9	0	0.797826
17071218	4147	MATN2	matrilin 2	chr8	0.855193	0.832637	0.74747	0.816809	0.794253	0.709086	0.830752	0.808196	0.723029	9	0	0.790825
17083614	286343	LURAP1L	leucine rich adaptor protein 1 like	chr9	-1.03811	-0.865721	-0.906121	-0.83601	-0.663621	-0.704021	-0.766137	-0.593748	-0.634148	0	9	-0.778626
16852349	55520	ELAC1	elaC ribonuclease Z 1	chr18	0.615724	0.643041	0.772594	0.588381	0.615698	0.745251	0.914435	0.941752	1.0713	9	0	0.767576
17113079	79710	MORC4	MORC family CW-type zinc finger 4	chrX	-0.845933	-0.745338	-0.881328	-0.738109	-0.637514	-0.773504	-0.74505	-0.644455	-0.780445	0	9	-0.754631
17115692	4354	MPP1	membrane palmitoylated protein 1	chrX	-0.723288	-0.667246	-0.67225	-0.774655	-0.718613	-0.723617	-0.861277	-0.805235	-0.810239	0	9	-0.750713
17106574	292	SLC25A5	solute carrier family 25 member 5	chrX	-0.754888	-0.719394	-0.686346	-0.831297	-0.795803	-0.762755	-0.695011	-0.659517	-0.626469	0	9	-0.72572
16828514	3735	KARS	lysyl-tRNA synthetase	chr16	0.821569	0.669026	0.59202	0.844848	0.692305	0.615299	0.889362	0.736819	0.659813	9	0	0.724562
16841542	100874058	COX10-AS1	COX10 antisense RNA 1	chr17	-0.626425	-0.623724	-0.729821	-0.59998	-0.597279	-0.703376	-0.666326	-0.663625	-0.769722	0	9	-0.664475
17111808	51248	PDZD11	PDZ domain containing 11	chrX	-0.606874	-0.727754	-0.624123	-0.592104	-0.712984	-0.609353	-0.647636	-0.768516	-0.664885	0	9	-0.661581
16748111	144571	A2M-AS1	A2M antisense RNA 1 (head to head)	chr12	1.17166	0.452655	1.19981	1.73813	1.01913	1.76628	1.83925	1.12024	1.86739	8	0	1.35273
16691314	10100	TSPAN2	tetraspanin 2	chr1	0.801763	1.30395	1.55809	1.39811	1.9003	2.15444	0.499652	1.00184	1.25598	8	0	1.31935
17009760	222584	FAM83B	family with sequence similarity 83 member B	chr6	0.508963	1.14132	1.05956	1.31811	1.95046	1.8687	0.85122	1.48358	1.40181	8	0	1.28708
16826760	51090	PLLP	plasmolipin	chr16	1.2957	1.79809	1.51357	1.40002	1.90241	1.61789	0.404562	0.906946	0.622428	8	0	1.27351
16762470	79365	BHLHE41	basic helix-loop-helix family member e41	chr12	1.49465	1.42858	1.07203	1.70843	1.64236	1.28581	0.99955	0.933475	0.576925	8	0	1.23798
16986065	134285	TMEM171	transmembrane protein 171	chr5	1.1317	1.75326	0.994417	1.44943	2.07099	1.31214	0.605239	1.2268	0.467955	8	0	1.22355
16752185	196410	METTL7B	methyltransferase like 7B	chr12	1.02354	1.56116	1.31891	1.33342	1.87104	1.62879	0.457325	0.994948	0.752698	8	0	1.21576
16661429	2827	GPR3	G protein-coupled receptor 3	chr1	1.5655	1.69086	1.11747	1.6151	1.74045	1.16707	0.770107	0.895465	0.322076	8	0	1.20934
16922603, 16922606	105369301	LOC105369301	uncharacterized LOC105369301	chr21	1.37301	1.63129	1.24011	1.3757	1.63398	1.2428	0.702809	0.961087	0.569906	8	0	1.1923
16769419	83468	GLT8D2	glycosyltransferase 8 domain containing 2	chr12	0.802166	1.64283	1.19179	0.925033	1.76569	1.31466	0.584604	1.42526	0.974228	8	0	1.1807
16680362	643988	FNDC10	fibronectin type III domain containing 10	chr1	1.24027	1.31057	0.99998	1.73698	1.80728	1.49669	0.700477	0.77078	0.460189	8	0	1.16925
16851230, 17122850, 17122912	440482	ANKRD20A5P	ankyrin repeat domain 20 family member A5, pseudogene	chr18	0.67269	0.978255	1.41579	0.503156	0.808721	1.24625	1.26352	1.56909	2.00662	8	0	1.16268
17074344	100128890	FAM66B	family with sequence similarity 66 member B	chr8	1.8104	1.63789	1.39003	1.28978	1.11726	0.869409	0.926654	0.754138	0.506285	8	0	1.14465
16693474	140576	S100A16	S100 calcium binding protein A16	chr1	-1.00985	-0.660949	-1.26335	-0.67277	-0.323865	-0.92627	-1.73853	-1.38963	-1.99203	0	8	-1.10858
16796998	1152	CKB	creatine kinase B	chr14	1.12255	1.18889	0.964716	1.55705	1.62338	1.39921	0.67997	0.746306	0.522131	8	0	1.08936
16692080	101928979	LOC101928979	uncharacterized LOC101928979	chr1	1.02729	1.52055	1.12098	1.08605	1.57932	1.17975	0.549476	1.04274	0.643175	8	0	1.08326
16768297	1848	DUSP6	dual specificity phosphatase 6	chr12	1.22025	1.36948	0.996712	1.43548	1.58471	1.21194	0.648974	0.7982	0.425433	8	0	1.0768
16861411	728752	LOC728752	uncharacterized LOC728752	chr19	1.20249	1.24487	0.784304	1.51346	1.55584	1.09527	0.876342	0.918718	0.458154	8	0	1.07216
16979800	101927359	LOC101927359	uncharacterized LOC101927359	chr4	0.645218	0.947197	0.319032	1.11552	1.4175	0.789331	1.43347	1.73545	1.10729	8	0	1.05667
16768176, 16768180	105369881	LOC105369881	uncharacterized LOC105369881	chr12	-1.28043	-1.12618	-0.891252	-0.790053	-0.635801	-0.400873	-1.61155	-1.4573	-1.22237	0	8	-1.0462
16703220	22921	MSRB2	methionine sulfoxide reductase B2	chr10	1.16936	1.37758	0.908454	1.26405	1.47228	1.00315	0.754531	0.962753	0.493629	8	0	1.04509
16675197	5321	PLA2G4A	phospholipase A2 group IVA	chr1	0.783288	1.28171	1.11104	0.946408	1.44484	1.27416	0.566948	1.06537	0.894697	8	0	1.04094
17107640	101927685	LOC101927685	heat shock transcription factor, X-linked-like	chrX	-0.782189	-1.4462	-1.34048	-0.869695	-1.53371	-1.42799	-0.222031	-0.886041	-0.780324	0	8	-1.03207
16960795	730091	LINC00886	long intergenic non-protein coding RNA 886	chr3	1.0291	0.911527	0.584766	1.22278	1.1052	0.77844	1.39128	1.27371	0.946947	8	0	1.02708
17102607	7102	TSPAN7	tetraspanin 7	chrX	1.00106	0.626994	1.02167	1.53167	1.1576	1.55228	0.849054	0.47499	0.869665	8	0	1.00944
16850998	2774	GNAL	G protein subunit alpha L	chr18	1.0625	0.553228	0.984946	1.11729	0.608019	1.03974	1.43043	0.92116	1.35288	8	0	1.0078
16986351	10788	IQGAP2	IQ motif containing GTPase activating protein 2	chr5	1.01641	0.740003	1.17613	1.34573	1.06933	1.50546	0.7707	0.494295	0.930423	8	0	1.00539
16737436	57689	LRRC4C	leucine rich repeat containing 4C	chr11	0.909039	0.501962	1.0471	1.34592	0.93884	1.48398	1.02954	0.622458	1.1676	8	0	1.00516
17020103	2941	GSTA4	glutathione S-transferase alpha 4	chr6	0.972694	1.31666	1.30056	0.906701	1.25067	1.23456	0.462255	0.806225	0.790118	8	0	1.00449
17115505	2316	FLNA	filamin A	chrX	-1.30079	-0.935227	-1.35906	-0.689132	-0.323572	-0.747407	-1.32695	-0.961385	-1.38522	0	8	-1.00319
16712277	338596	ST8SIA6	ST8 alpha-N-acetyl-neuraminide alpha-2,8-sialyltransferase 6	chr10	0.797284	0.427643	0.655137	1.40622	1.03658	1.26407	1.29531	0.925665	1.15316	8	0	0.995673
17087584	105376177	LOC105376177	uncharacterized LOC105376177	chr9	0.531648	1.09538	0.79075	0.991364	1.5551	1.25047	0.624487	1.18822	0.883589	8	0	0.990111
17068642	138050	HGSNAT	heparan-alpha-glucosaminide N-acetyltransferase	chr8	0.8229	1.09588	1.16666	1.04673	1.31971	1.39049	0.47807	0.751047	0.821826	8	0	0.988146
16707221	9585	KIF20B	kinesin family member 20B	chr10	-1.27691	-1.3191	-1.04586	-1.25763	-1.29982	-1.02658	-0.598056	-0.640247	-0.367	0	8	-0.981245
16846152	100506325	SP2-AS1	SP2 antisense RNA 1	chr17	0.295885	0.923063	0.764422	0.77504	1.40222	1.24358	0.756613	1.38379	1.22515	8	0	0.974418
16858967	101928845	LOC101928845	uncharacterized LOC101928845	chr19	1.02134	1.06903	0.856342	1.38619	1.43388	1.22119	0.620034	0.667727	0.455034	8	0	0.970086
16707202	24138	IFIT5	interferon induced protein with tetratricopeptide repeats 5	chr10	-1.31135	-1.30702	-1.01738	-1.17978	-1.17545	-0.885818	-0.709063	-0.704733	-0.415101	0	8	-0.967299
16795965	10516	FBLN5	fibulin 5	chr14	0.751969	0.862867	0.800668	1.36903	1.47992	1.41772	0.580579	0.691477	0.629278	8	0	0.953724
17009289	860	RUNX2	runt related transcription factor 2	chr6	-1.49877	-0.794679	-0.926952	-1.16004	-0.455951	-0.588224	-1.44842	-0.744336	-0.876609	0	8	-0.943776
17112835	84460	ZMAT1	zinc finger matrin-type 1	chrX	0.170175	0.857777	0.739483	0.655434	1.34304	1.22474	0.742316	1.42992	1.31162	8	0	0.941612
16724593	114971	PTPMT1	protein tyrosine phosphatase, mitochondrial 1	chr11	1.21137	1.23861	0.930403	1.09528	1.12252	0.814309	0.764972	0.792212	0.484004	8	0	0.939297
16763600	347902	AMIGO2	adhesion molecule with Ig like domain 2	chr12	-0.965058	-0.352596	-0.851924	-1.20196	-0.589494	-1.08882	-1.35157	-0.739112	-1.23844	0	8	-0.930997
16943241	1295	COL8A1	collagen type VIII alpha 1 chain	chr3	-0.723603	-1.21166	-1.20665	-0.651495	-1.13955	-1.13454	-0.437252	-0.925308	-0.920296	0	8	-0.927817
16679301	56776	FMN2	formin 2	chr1	0.583857	0.751637	0.877884	0.678996	0.846776	0.973023	1.04777	1.21555	1.34179	8	0	0.924142
17023658	26002	MOXD1	monooxygenase DBH like 1	chr6	0.601693	0.951105	1.08589	0.925315	1.27473	1.40951	0.403012	0.752424	0.88721	8	0	0.92121
16679759	284521	OR2L13	olfactory receptor family 2 subfamily L member 13	chr1	0.618585	0.520956	0.646744	0.943497	0.845868	0.971656	1.23146	1.13383	1.25962	8	0	0.908025
16883647	3554	IL1R1	interleukin 1 receptor type 1	chr2	0.338942	0.722582	0.839233	0.755016	1.13866	1.25531	0.744765	1.12841	1.24506	8	0	0.907551
16850923	11031	RAB31	RAB31, member RAS oncogene family	chr18	0.560489	0.816564	0.861569	0.809898	1.06597	1.11098	0.777003	1.03308	1.07808	8	0	0.901515
16978779	27123	DKK2	dickkopf WNT signaling pathway inhibitor 2	chr4	0.987733	0.881213	0.80119	1.27637	1.16985	1.08982	0.725207	0.618687	0.538664	8	0	0.898748
16855600	147372	CCBE1	collagen and calcium binding EGF domains 1	chr18	-1.06071	-0.599825	-1.17161	-1.10106	-0.640178	-1.21196	-0.878855	-0.417974	-0.989754	0	8	-0.896879
16754358	144321	GLIPR1L2	GLI pathogenesis-related 1 like 2	chr12	0.642632	0.061627	0.771036	1.25265	0.671642	1.38105	1.22278	0.641771	1.35118	8	0	0.888485
16787135	23768	FLRT2	fibronectin leucine rich transmembrane protein 2	chr14	0.261067	1.064	0.630577	0.59431	1.39725	0.96382	0.629571	1.43251	0.999081	8	0	0.885798
16708260	90271	OLMALINC	oligodendrocyte maturation-associated long intergenic non-coding RNA	chr10	0.685856	1.09837	0.768064	0.90197	1.31448	0.984178	0.565588	0.978097	0.647796	8	0	0.88271
16908184	100507554	LOC100507554	uncharacterized LOC100507554	chr2	0.791588	1.09774	1.10954	0.890909	1.19706	1.20886	0.339685	0.645834	0.657637	8	0	0.882094
16676515, 16698529	64710	NUCKS1	nuclear casein kinase and cyclin dependent kinase substrate 1	chr1	0.820515	0.933093	0.664636	0.709396	0.821974	0.553517	1.10868	1.22125	0.952797	8	0	0.865095
17074988	9108	MTMR7	myotubularin related protein 7	chr8	0.813579	0.259726	0.818675	1.17236	0.618502	1.17745	1.14827	0.594421	1.15337	8	0	0.861817
16678824	54627	MAP10	microtubule associated protein 10	chr1	0.83191	0.568423	0.776132	1.17355	0.910065	1.11777	0.895711	0.632224	0.839933	8	0	0.860636
17065873	100133172	FAM66A	family with sequence similarity 66 member A	chr8	0.916945	0.711947	1.03922	0.666068	0.46107	0.78834	1.07906	0.874062	1.20133	8	0	0.859782
17079448	79815	NIPAL2	NIPA like domain containing 2	chr8	0.566578	0.741701	0.740517	0.654675	0.829798	0.828614	0.975498	1.15062	1.14944	8	0	0.848604
16996433	10769	PLK2	polo like kinase 2	chr5	-1.06345	-0.967967	-0.791689	-1.02194	-0.926456	-0.750178	-0.796018	-0.700532	-0.524254	0	8	-0.838054
17071640	115908	CTHRC1	collagen triple helix repeat containing 1	chr8	0.829969	0.930718	1.14575	0.726017	0.826766	1.04179	0.536684	0.637433	0.852461	8	0	0.836399
17111998	54821	ERCC6L	ERCC excision repair 6 like, spindle assembly checkpoint helicase	chrX	-1.06727	-0.842964	-0.986454	-0.92699	-0.702687	-0.846177	-0.808106	-0.583803	-0.727293	0	8	-0.832416
16831285	1352	COX10	COX10, heme A:farnesyltransferase cytochrome c oxidase assembly factor	chr17	-0.79374	-1.00215	-0.903924	-0.551092	-0.759498	-0.661276	-0.832697	-1.0411	-0.942881	0	8	-0.83204
17050522	26136	TES	testin LIM domain protein	chr7	-0.976898	-0.671262	-0.861739	-0.830679	-0.525043	-0.71552	-1.09263	-0.786997	-0.977474	0	8	-0.826472
17114478	93380	MMGT1	membrane magnesium transporter 1	chrX	-0.987102	-1.07035	-0.836165	-0.908198	-0.99145	-0.757261	-0.630234	-0.713486	-0.479297	0	8	-0.819283
17107211	10479	SLC9A6	solute carrier family 9 member A6	chrX	-1.14535	-1.11127	-0.913736	-0.892823	-0.85874	-0.661208	-0.680905	-0.646822	-0.44929	0	8	-0.817794
16730522	330	BIRC3	baculoviral IAP repeat containing 3	chr11	1.06553	0.674365	0.835751	1.03024	0.639074	0.80046	0.960931	0.569764	0.73115	8	0	0.811919
17002898	8614	STC2	stanniocalcin 2	chr5	-0.914482	-0.692928	-1.05353	-0.588657	-0.367103	-0.727709	-0.996199	-0.774645	-1.13525	0	8	-0.805612
17012182	5570	PKIB	protein kinase (cAMP-dependent, catalytic) inhibitor beta	chr6	0.427838	0.607724	0.712305	0.775964	0.95585	1.06043	0.748335	0.928221	1.0328	8	0	0.805497
16747612	113246	C12orf57	chromosome 12 open reading frame 57	chr12	1.03831	1.04286	0.955187	0.844349	0.848894	0.761224	0.600956	0.605501	0.517831	8	0	0.801679
16677153	84791	LINC00467	long intergenic non-protein coding RNA 467	chr1	1.10325	0.791697	0.849134	0.874738	0.563188	0.620625	0.988882	0.677332	0.734769	8	0	0.800401
16841483	60528	ELAC2	elaC ribonuclease Z 2	chr17	-0.73402	-0.935721	-1.03839	-0.483204	-0.684905	-0.787571	-0.67104	-0.872741	-0.975407	0	8	-0.798111
16828762	83693	HSDL1	hydroxysteroid dehydrogenase like 1	chr16	0.814759	0.57242	0.838358	0.886863	0.644524	0.910462	0.903093	0.660754	0.926692	8	0	0.795325
17104416	3476	IGBP1	immunoglobulin (CD79A) binding protein 1	chrX	-1.04003	-0.857327	-0.891485	-0.75011	-0.567409	-0.601567	-0.922768	-0.740067	-0.774225	0	8	-0.793887
16841425	6341	SCO1	SCO1, cytochrome c oxidase assembly protein	chr17	-0.811513	-1.01094	-0.746664	-0.647517	-0.846945	-0.582668	-0.775367	-0.974795	-0.710518	0	8	-0.789659
16998682	1946	EFNA5	ephrin A5	chr5	0.537383	1.02081	0.639044	0.647749	1.13118	0.74941	0.591559	1.07499	0.69322	8	0	0.787259
16792200, 16792203	105370456	LOC105370456	uncharacterized LOC105370456	chr14	-0.579946	-0.739776	-0.700716	-0.836211	-0.996041	-0.956981	-0.661515	-0.821345	-0.782285	0	8	-0.786091
17053769	100128822	LINC01003	long intergenic non-protein coding RNA 1003	chr7	0.730437	0.700375	0.763249	0.59001	0.559948	0.622822	0.993005	0.962943	1.02582	8	0	0.772067
17106959	51634	RBMX2	RNA binding motif protein, X-linked 2	chrX	-0.837308	-0.84337	-0.67902	-0.916897	-0.922959	-0.758609	-0.687293	-0.693355	-0.529005	0	8	-0.763091
17071625	8323	FZD6	frizzled class receptor 6	chr8	0.565509	0.624447	0.825416	0.589698	0.648636	0.849605	0.778847	0.837785	1.03875	8	0	0.750966
17079210	2669	GEM	GTP binding protein overexpressed in skeletal muscle	chr8	0.999554	0.909212	0.841405	0.788764	0.698422	0.630615	0.705778	0.615436	0.547629	8	0	0.748535
16942743	6092	ROBO2	roundabout guidance receptor 2	chr3	0.507083	0.60298	0.717396	0.798062	0.893959	1.00838	0.604536	0.700433	0.814849	8	0	0.73863
17105143	139322	APOOL	apolipoprotein O like	chrX	-0.764563	-0.963533	-0.809483	-0.639521	-0.838491	-0.684441	-0.55815	-0.75712	-0.60307	0	8	-0.735375
16887655	254042	METAP1D	methionyl aminopeptidase type 1D, mitochondrial	chr2	0.947146	0.704165	0.865216	0.705919	0.462938	0.623989	0.87374	0.630759	0.79181	8	0	0.733965
17115162, 17120868	92002	FAM58A	family with sequence similarity 58 member A	chrX	-0.736396	-0.868318	-0.677358	-0.597873	-0.729795	-0.538835	-0.78654	-0.918462	-0.727502	0	8	-0.731231
16965915	55286	C4orf19	chromosome 4 open reading frame 19	chr4	0.720946	0.624446	0.829191	0.7524	0.6559	0.860645	0.645984	0.549484	0.754229	8	0	0.710358
17071144	6383	SDC2	syndecan 2	chr8	0.643274	0.808533	0.826593	0.594099	0.759358	0.777418	0.541978	0.707237	0.725297	8	0	0.70931
16777215	221143	EEF1AKMT1	eukaryotic translation elongation factor 1 alpha lysine methyltransferase 1	chr13	0.68788	0.734586	0.699458	0.580447	0.627153	0.592025	0.784874	0.83158	0.796452	8	0	0.703828
17106357	5358	PLS3	plastin 3	chrX	-0.736508	-0.662069	-0.624343	-0.788178	-0.713739	-0.676013	-0.667609	-0.59317	-0.555444	0	8	-0.668564
17106493	3597	IL13RA1	interleukin 13 receptor subunit alpha 1	chrX	-0.749653	-0.645788	-0.696634	-0.745177	-0.641312	-0.692158	-0.654545	-0.55068	-0.601526	0	8	-0.664164
16761293	4973	OLR1	oxidized low density lipoprotein receptor 1	chr12	1.30168	1.17221	1.38614	0.54276	0.413289	0.627218	2.45831	2.32884	2.54277	7	0	1.41925
16716478	27063	ANKRD1	ankyrin repeat domain 1	chr10	-1.2866	-2.13122	-1.46258	-1.2267	-2.07132	-1.40268	-0.334433	-1.17905	-0.51042	0	7	-1.28944
16837226	100124536	SNORA38B	small nucleolar RNA, H/ACA box 38B	chr17	-2.56821	-2.02152	-1.48276	-1.49091	-0.94422	-0.405464	-1.26497	-0.718278	-0.179522	0	7	-1.23065
16858137	3383	ICAM1	intercellular adhesion molecule 1	chr19	0.978801	1.57401	1.1556	1.49344	2.08864	1.67023	0.371488	0.966693	0.548286	7	0	1.20524
16849274	10610	ST6GALNAC2	ST6 N-acetylgalactosaminide alpha-2,6-sialyltransferase 2	chr17	0.480021	0.97884	1.18686	1.38787	1.88669	2.09471	0.450205	0.949024	1.15705	7	0	1.17459
16667516	9890	PLPPR4	phospholipid phosphatase related 4	chr1	1.14275	0.964627	0.560077	1.96433	1.78621	1.38166	1.14735	0.969224	0.564674	7	0	1.16454
16868481	93145	OLFM2	olfactomedin 2	chr19	1.87932	1.31587	1.05205	2.01483	1.45138	1.18756	0.971671	0.408215	0.1444	7	0	1.15837
16972420	100422849	MIR548T	microRNA 548t	chr4	0.658383	-0.130238	0.492054	1.58509	0.796467	1.41876	1.9956	1.20697	1.82927	7	0	1.09471
16721304	387748	OR56B1	olfactory receptor family 56 subfamily B member 1	chr11	-1.18658	-1.45888	-0.23612	-1.04816	-1.32045	-0.097692	-1.68567	-1.95796	-0.735203	0	7	-1.08075
16778241	10631	POSTN	periostin	chr13	1.38789	0.563105	0.878921	1.73994	0.915153	1.23097	1.40824	0.583461	0.899277	7	0	1.06744
16961162	22865	SLITRK3	SLIT and NTRK like family member 3	chr3	1.44493	0.575808	1.01757	1.97484	1.10572	1.54748	1.02368	0.154562	0.596326	7	0	1.04899
16701617	127068	OR2T34	olfactory receptor family 2 subfamily T member 34	chr1	0.63567	0.460652	0.578117	1.43512	1.2601	1.37757	1.26998	1.09496	1.21243	7	0	1.03607
17088579	253039	PSMD5-AS1	PSMD5 antisense RNA 1 (head to head)	chr9	0.900994	1.29185	0.490236	1.26351	1.65437	0.852756	0.951615	1.34247	0.540857	7	0	1.03207
16704844	100652748	TIMM23B	translocase of inner mitochondrial membrane 23 homolog B	chr10	-0.469033	-0.515973	-0.884925	-1.24424	-1.29118	-1.66013	-0.915182	-0.962122	-1.33107	0	7	-1.03043
16856292	1991	ELANE	elastase, neutrophil expressed	chr19	1.17296	1.50888	1.18293	1.22226	1.55819	1.23223	0.338674	0.6746	0.348644	7	0	1.0266
16861126	11045	UPK1A	uroplakin 1A	chr19	0.700366	1.25457	0.74217	1.37142	1.92563	1.41323	0.40112	0.955322	0.442924	7	0	1.02297
17112205	340533	KIAA2022	KIAA2022	chrX	0.278804	1.09681	0.620375	1.06606	1.88406	1.40763	0.558489	1.37649	0.90006	7	0	1.02097
16677254	692157	SNORA16B	small nucleolar RNA, H/ACA box 16B	chr1	0.871068	1.27564	1.52795	1.03347	1.43804	1.69035	0.040085	0.444659	0.696967	7	0	1.00202
16961056	165679	SPTSSB	serine palmitoyltransferase small subunit B	chr3	1.6302	0.870874	1.00861	1.55404	0.794717	0.932451	1.196	0.436676	0.57441	7	0	0.999776
17055216	3382	ICA1	islet cell autoantigen 1	chr7	0.376548	0.678297	1.10629	1.09051	1.39226	1.82025	0.4499	0.751649	1.17964	7	0	0.982816
16867766	970	CD70	CD70 molecule	chr19	1.32656	1.34894	1.03664	1.30958	1.33196	1.01967	0.577001	0.599381	0.287085	7	0	0.981869
16998134	285600	KIAA0825	KIAA0825	chr5	0.236504	0.535256	0.855324	0.774777	1.07353	1.3936	0.961319	1.26007	1.58014	7	0	0.963391
17080788	114907	FBXO32	F-box protein 32	chr8	-1.21759	-0.410811	-0.714664	-1.24099	-0.434201	-0.738054	-1.72675	-0.919964	-1.22382	0	7	-0.958538
16688235	79819	WDR78	WD repeat domain 78	chr1	0.316303	0.860007	0.548294	0.867822	1.41153	1.09981	0.905821	1.44952	1.13781	7	0	0.955214
17016379	8347	HIST1H2BC	histone cluster 1 H2B family member c	chr6	0.849689	0.451911	0.782017	0.773843	0.376065	0.706171	1.68474	1.28696	1.61706	7	0	0.947606
16851026	3613	IMPA2	inositol monophosphatase 2	chr18	1.4728	1.52213	0.952127	1.26375	1.31308	0.743075	0.57203	0.621362	0.051359	7	0	0.945745
16896836	6546	SLC8A1	solute carrier family 8 member A1	chr2	-1.50089	-1.37679	-1.29221	-0.618185	-0.494084	-0.409505	-1.04645	-0.922344	-0.837765	0	7	-0.944248
17064210	168544	ZNF467	zinc finger protein 467	chr7	0.696014	0.445415	0.81649	1.5152	1.2646	1.63567	0.740537	0.489938	0.861013	7	0	0.940542
16708511	100422900	MIR3158-1	microRNA 3158-1	chr10	0.495959	0.398378	0.762676	1.34198	1.2444	1.6087	0.777342	0.679761	1.04406	7	0	0.928141
16866838	55643	BTBD2	BTB domain containing 2	chr19	1.04525	1.36878	0.991333	1.11794	1.44146	1.06402	0.350469	0.673996	0.29655	7	0	0.927755
16920497	1591	CYP24A1	cytochrome P450 family 24 subfamily A member 1	chr20	0.702406	0.343199	0.745963	0.722277	0.36307	0.765834	1.67285	1.31365	1.71641	7	0	0.927295
17002667	100131897	FAM196B	family with sequence similarity 196 member B	chr5	-0.624683	-1.16076	-0.500153	-1.06957	-1.60564	-0.94504	-0.67486	-1.21093	-0.55033	0	7	-0.926885
16750154	1272	CNTN1	contactin 1	chr12	0.424014	1.10228	0.802233	0.941108	1.61938	1.31933	0.35378	1.03205	0.731999	7	0	0.92513
16821882	51693	TRAPPC2L	trafficking protein particle complex 2 like	chr16	1.3846	1.10818	0.984941	1.23068	0.954269	0.831026	0.81854	0.542129	0.418886	7	0	0.91925
16829235	353	APRT	adenine phosphoribosyltransferase	chr16	1.37585	1.12661	0.930776	1.33193	1.08269	0.886853	0.718568	0.469323	0.27349	7	0	0.910677
17046528	285905	INTS4P1	integrator complex subunit 4 pseudogene 1	chr7	0.018322	0.609753	0.949314	0.510212	1.10164	1.4412	0.668435	1.25987	1.59943	7	0	0.906464
16914791	6615	SNAI1	snail family transcriptional repressor 1	chr20	0.699518	0.901831	0.757677	1.26487	1.46718	1.32303	0.493077	0.69539	0.551236	7	0	0.90598
16889530	65061	CDK15	cyclin dependent kinase 15	chr2	-1.25229	-0.703339	-0.445194	-1.38297	-0.834019	-0.575874	-1.41718	-0.868224	-0.610079	0	7	-0.898797
16682402	11240	PADI2	peptidyl arginine deiminase 2	chr1	0.979485	1.18702	0.713246	1.33653	1.54407	1.07029	0.431206	0.638743	0.164967	7	0	0.896172
16664579	100616189	MIR4421	microRNA 4421	chr1	-1.61021	-1.10486	-1.18004	-1.34439	-0.839036	-0.914222	-0.657719	-0.152369	-0.227555	0	7	-0.892266
16724087	90139	TSPAN18	tetraspanin 18	chr11	0.6487	0.607252	0.822182	1.36593	1.32448	1.53941	0.520185	0.478737	0.693667	7	0	0.88895
16851226	4161	MC5R	melanocortin 5 receptor	chr18	0.492982	0.835635	0.190695	1.04663	1.38929	0.744346	1.08527	1.42793	0.782988	7	0	0.888419
16830577	968	CD68	CD68 molecule	chr17	-0.92454	-0.529859	-1.03576	-0.603818	-0.209137	-0.715036	-1.41567	-1.02099	-1.52689	0	7	-0.886855
16845410	2118	ETV4	ETS variant 4	chr17	1.29322	1.17476	0.802017	1.34392	1.22545	0.852714	0.632793	0.514328	0.141587	7	0	0.886755
17078388	101805492	CASC9	cancer susceptibility candidate 9 (non-protein coding)	chr8	0.29751	0.241724	1.05656	0.709225	0.653439	1.46828	0.940744	0.884958	1.6998	7	0	0.883583
16979587	729338	CETN4P	centrin 4, pseudogene	chr4	0.209139	1.1557	0.814329	0.66816	1.61472	1.27335	0.191784	1.13834	0.796974	7	0	0.873611
16822084	100128881	VPS9D1-AS1	VPS9D1 antisense RNA 1	chr16	1.2437	1.11202	0.754113	1.40156	1.26989	0.911976	0.595326	0.46365	0.10574	7	0	0.873108
17103756	85417	CCNB3	cyclin B3	chrX	0.379217	0.684592	0.160003	1.09281	1.39819	0.873596	1.05598	1.36135	0.836762	7	0	0.871388
16822904	574042	SNORA10	small nucleolar RNA, H/ACA box 10	chr16	-1.01663	-0.869483	-0.509597	-1.18718	-1.04004	-0.68015	-1.05705	-0.909904	-0.550018	0	7	-0.868895
16949759	3280	HES1	hes family bHLH transcription factor 1	chr3	0.949885	1.00793	0.935894	1.06765	1.12569	1.05366	0.538613	0.596656	0.524622	7	0	0.866732
16724771	390151	OR8H2	olfactory receptor family 8 subfamily H member 2	chr11	-0.516839	-1.02369	-0.481741	-0.778979	-1.28583	-0.743881	-0.823342	-1.33019	-0.788244	0	7	-0.863638
16762759	83857	TMTC1	transmembrane and tetratricopeptide repeat containing 1	chr12	0.440658	0.684636	0.861454	0.514589	0.758567	0.935385	0.961947	1.20592	1.38274	7	0	0.860656
16730487	85016	C11orf70	chromosome 11 open reading frame 70	chr11	0.469357	1.03841	0.945138	0.427483	0.996539	0.903264	0.637233	1.20629	1.11301	7	0	0.859637
16924841	337973	KRTAP19-6	keratin associated protein 19-6	chr21	0.731597	0.68563	0.51779	1.38317	1.33721	1.16937	0.716944	0.670977	0.503137	7	0	0.857314
16990848	154	ADRB2	adrenoceptor beta 2	chr5	-0.523195	-0.920204	-0.949437	-0.315355	-0.712364	-0.741597	-0.888914	-1.28592	-1.31516	0	7	-0.850238
16855510	5205	ATP8B1	ATPase phospholipid transporting 8B1	chr18	-1.12367	-1.34432	-0.829337	-0.823127	-1.04378	-0.528797	-0.661093	-0.881742	-0.366763	0	7	-0.844735
17087413	79695	GALNT12	polypeptide N-acetylgalactosaminyltransferase 12	chr9	0.472296	0.694835	0.814929	0.952483	1.17502	1.29512	0.504979	0.727518	0.847612	7	0	0.831643
16677278	467	ATF3	activating transcription factor 3	chr1	1.16909	0.824399	0.888777	1.10088	0.756196	0.820574	0.828231	0.483543	0.547921	7	0	0.824401
17059323	10371	SEMA3A	semaphorin 3A	chr7	0.916649	0.678183	0.792218	1.24667	1.00821	1.12224	0.67243	0.433964	0.547999	7	0	0.824284
17094372	105376050	LOC105376050	uncharacterized LOC105376050	chr9	0.858437	0.32421	0.193123	1.35364	0.819409	0.688322	1.45852	0.924297	0.79321	7	0	0.823685
17118868	693199	MIR614	microRNA 614	chr12	0.518768	0.470189	0.63106	0.900044	0.851465	1.01234	0.977445	0.928866	1.08974	7	0	0.81999
16858007	284385	ZNF561-AS1	ZNF561 antisense RNA 1 (head to head)	chr19	0.647493	0.963551	0.20691	0.832659	1.14872	0.392076	1.10434	1.4204	0.663754	7	0	0.819988
16699081	105372906	LOC105372906	uncharacterized LOC105372906	chr1	0.887695	0.317572	0.697319	1.13441	0.564291	0.944038	1.19402	0.623901	1.00365	7	0	0.818545
17114038	2000	ELF4	E74 like ETS transcription factor 4	chrX	-0.929845	-0.909087	-1.08006	-0.465697	-0.444939	-0.615908	-0.930576	-0.909818	-1.08079	0	7	-0.818524
17113053	286437	LOC286437	uncharacterized LOC286437	chrX	-1.22741	-1.05451	-1.07164	-0.684521	-0.511619	-0.528753	-0.871484	-0.698582	-0.715716	0	7	-0.818247
17107520	2332	FMR1	fragile X mental retardation 1	chrX	-1.17222	-0.935413	-0.989465	-1.01407	-0.777272	-0.831324	-0.687104	-0.450302	-0.504354	0	7	-0.817947
16705089	80114	BICC1	BicC family RNA binding protein 1	chr10	0.526646	0.580884	0.790281	0.681939	0.736177	0.945574	0.918686	0.972924	1.18232	7	0	0.815048
17107045	3251	HPRT1	hypoxanthine phosphoribosyltransferase 1	chrX	-0.823312	-0.959769	-0.692279	-1.09434	-1.2308	-0.963306	-0.49934	-0.635797	-0.368307	0	7	-0.807472
16697727	83479	DDX59	DEAD-box helicase 59	chr1	0.7501	0.673281	1.03881	0.509229	0.43241	0.797941	0.949214	0.872395	1.23793	7	0	0.806812
17105163	7552	ZNF711	zinc finger protein 711	chrX	-1.28682	-0.997382	-0.938206	-1.11266	-0.823218	-0.764042	-0.65814	-0.368702	-0.309526	0	7	-0.806521
17107676	10046	MAMLD1	mastermind like domain containing 1	chrX	-0.640498	-0.787456	-1.0175	-0.409098	-0.556056	-0.786102	-0.83505	-0.982008	-1.21205	0	7	-0.802869
16855781	92126	DSEL	dermatan sulfate epimerase-like	chr18	-1.15996	-1.03536	-0.954915	-0.589512	-0.464914	-0.38447	-0.982054	-0.857456	-0.777012	0	7	-0.800628
16667736	102606465	LOC102606465	uncharacterized LOC102606465	chr1	0.75872	0.976791	1.18521	0.447785	0.665856	0.874272	0.542438	0.760509	0.968925	7	0	0.797834
16828622	56942	CMC2	C-X9-C motif containing 2	chr16	0.814149	0.603987	0.922318	0.575688	0.365526	0.683857	1.09431	0.884151	1.20248	7	0	0.794052
17043843	27075	TSPAN13	tetraspanin 13	chr7	0.338832	0.605655	0.906826	0.668462	0.935285	1.23646	0.535949	0.802772	1.10394	7	0	0.792687
16999083	57556	SEMA6A	semaphorin 6A	chr5	0.431408	0.578721	0.688349	0.793785	0.941098	1.05073	0.748064	0.895377	1.005	7	0	0.792504
16871822	22835	ZFP30	ZFP30 zinc finger protein	chr19	0.536341	0.45053	0.641279	0.827099	0.741288	0.932037	0.978337	0.892526	1.08327	7	0	0.786968
16850724	79822	ARHGAP28	Rho GTPase activating protein 28	chr18	0.558359	0.640176	0.94969	0.743478	0.825295	1.13481	0.582573	0.66439	0.973904	7	0	0.785853
16766658	116986	AGAP2	ArfGAP with GTPase domain, ankyrin repeat and PH domain 2	chr12	0.710318	0.352878	0.593939	1.39307	1.03563	1.27669	0.725872	0.368432	0.609493	7	0	0.785148
16799146	100507466	DPH6-AS1	DPH6 antisense RNA 1 (head to head)	chr15	1.16119	1.15595	0.964712	0.704812	0.699566	0.508329	0.686433	0.681187	0.48995	7	0	0.78357
16696785	730102	LOC730102	quinone oxidoreductase-like protein 2 pseudogene	chr1	0.458689	0.762936	0.854404	0.87754	1.18179	1.27326	0.313539	0.617786	0.709254	7	0	0.783243
16845876	9020	MAP3K14	mitogen-activated protein kinase kinase kinase 14	chr17	0.522093	0.691006	0.60793	1.0157	1.18461	1.10153	0.552672	0.721585	0.638509	7	0	0.781737
16988228	644100	ARL14EPL	ADP ribosylation factor like GTPase 14 effector protein like	chr5	0.356334	0.842604	0.674276	0.595112	1.08138	0.913054	0.574677	1.06095	0.892619	7	0	0.776778
16840965	124751	KRBA2	KRAB-A domain containing 2	chr17	0.378966	0.780729	0.705861	0.886856	1.28862	1.21375	0.331987	0.73375	0.658882	7	0	0.775489
16701238	10000	AKT3	AKT serine/threonine kinase 3	chr1	0.431887	0.652135	0.794457	0.457809	0.678057	0.820379	0.850029	1.07028	1.2126	7	0	0.774181
16677104	55758	RCOR3	REST corepressor 3	chr1	0.359091	0.594031	0.63918	0.487722	0.722662	0.767811	0.955011	1.18995	1.2351	7	0	0.772284
17115428	3654	IRAK1	interleukin 1 receptor associated kinase 1	chrX	-0.50102	-0.603541	-0.860587	-0.545068	-0.647589	-0.904635	-0.802569	-0.90509	-1.16214	0	7	-0.770248
16833204	6347	CCL2	C-C motif chemokine ligand 2	chr17	-0.843851	-1.34698	-0.932076	-0.69422	-1.19735	-0.782445	-0.179989	-0.683117	-0.268214	0	7	-0.769804
17114051	9131	AIFM1	apoptosis inducing factor, mitochondria associated 1	chrX	-0.725828	-0.688972	-0.872694	-0.550843	-0.513987	-0.697709	-0.922042	-0.885186	-1.06891	0	7	-0.769574
16997816	10085	EDIL3	EGF like repeats and discoidin domains 3	chr5	0.573822	0.880468	0.75741	0.759248	1.06589	0.942836	0.482513	0.789159	0.666101	7	0	0.768606
17056984	3624	INHBA	inhibin beta A subunit	chr7	-0.811903	-0.596124	-0.465278	-1.15619	-0.940412	-0.809566	-0.884139	-0.66836	-0.537514	0	7	-0.763276
16942525	101927111	SUCLG2-AS1	SUCLG2 antisense RNA 1 (head to head)	chr3	1.0813	0.591965	1.14881	0.794186	0.304852	0.861697	0.832648	0.343314	0.900159	7	0	0.762103
16773165	55504	TNFRSF19	TNF receptor superfamily member 19	chr13	0.948884	1.00426	0.404081	1.14801	1.20339	0.603205	0.672603	0.727983	0.1278	7	0	0.760024
17105914	55086	CXorf57	chromosome X open reading frame 57	chrX	-1.05198	-0.712243	-0.697292	-1.11961	-0.779867	-0.764916	-0.801542	-0.4618	-0.446849	0	7	-0.759567
16698883	3914	LAMB3	laminin subunit beta 3	chr1	-0.73357	-0.784222	-0.937801	-0.443727	-0.494379	-0.647958	-0.844609	-0.895261	-1.04884	0	7	-0.75893
16715088	84883	AIFM2	apoptosis inducing factor, mitochondria associated 2	chr10	-0.666957	-0.735926	-0.862663	-0.445133	-0.514102	-0.640839	-0.896659	-0.965628	-1.09237	0	7	-0.757808
16900605	100506036	LOC100506036	uncharacterized LOC100506036	chr2	0.405518	0.662502	0.7759	0.369739	0.626723	0.740121	0.866573	1.12356	1.23696	7	0	0.756399
16861454	728485	LOC728485	uncharacterized LOC728485	chr19	0.800899	0.989823	0.878647	0.727719	0.916643	0.805467	0.47206	0.660984	0.549808	7	0	0.755783
16889664	79800	CARF	calcium responsive transcription factor	chr2	0.426778	0.423589	0.876369	0.774502	0.771313	1.22409	0.619644	0.616455	1.06923	7	0	0.755775
16702007	8644	AKR1C3	aldo-keto reductase family 1 member C3	chr10	-1.21092	-0.589758	-0.747192	-1.32364	-0.702477	-0.859911	-0.810142	-0.188983	-0.346417	0	7	-0.75327
16991460	285643	KIF4B	kinesin family member 4B	chr5	-0.824897	-1.00427	-0.844248	-0.786615	-0.965984	-0.805966	-0.439106	-0.618475	-0.458457	0	7	-0.749779
17067748	105379362	LOC105379362	uncharacterized LOC105379362	chr8	0.598324	0.629323	0.9326	0.481442	0.512441	0.815718	0.8018	0.832799	1.13608	7	0	0.748947
17107907	50814	NSDHL	NAD(P) dependent steroid dehydrogenase-like	chrX	-0.531266	-0.668974	-0.732927	-0.559045	-0.696753	-0.760706	-0.813758	-0.951466	-1.01542	0	7	-0.747813
16739259	79026	AHNAK	AHNAK nucleoprotein	chr11	-1.08623	-0.709972	-0.821653	-0.696899	-0.320645	-0.432326	-1.09977	-0.723518	-0.835199	0	7	-0.747357
16662234	149076	ZNF362	zinc finger protein 362	chr1	0.400319	0.788735	0.744502	0.850401	1.23882	1.19458	0.25709	0.645506	0.601273	7	0	0.746803
16881138	4084	MXD1	MAX dimerization protein 1	chr2	0.91982	0.660469	0.515986	0.934943	0.675592	0.531109	1.04296	0.783614	0.639131	7	0	0.744848
16976706	9508	ADAMTS3	ADAM metallopeptidase with thrombospondin type 1 motif 3	chr4	0.851098	0.473019	0.75838	1.11596	0.737876	1.02324	0.737414	0.359335	0.644696	7	0	0.744557
17003103	6620	SNCB	synuclein beta	chr5	0.655185	1.04031	0.919942	0.542072	0.927193	0.806829	0.380945	0.766066	0.645702	7	0	0.742693
16698101	59349	KLHL12	kelch like family member 12	chr1	0.570185	0.82992	0.880708	0.486924	0.746659	0.797447	0.599423	0.859158	0.909946	7	0	0.742263
16905498	100130691	LOC100130691	uncharacterized LOC100130691	chr2	0.552834	0.739228	0.76865	0.416948	0.603342	0.632764	0.85315	1.03954	1.06897	7	0	0.741714
16707884	9849	ZNF518A	zinc finger protein 518A	chr10	0.114886	0.615325	0.630502	0.366499	0.866938	0.882115	0.722085	1.22252	1.2377	7	0	0.739842
16686557	8503	PIK3R3	phosphoinositide-3-kinase regulatory subunit 3	chr1	0.658832	0.525862	0.899122	0.734226	0.601256	0.974516	0.717566	0.584596	0.957856	7	0	0.739315
16821239	55839	CENPN	centromere protein N	chr16	0.941258	0.784865	0.719974	0.734545	0.578152	0.513261	0.916554	0.760161	0.69527	7	0	0.738227
17113658	79576	NKAP	NFKB activating protein	chrX	-0.706418	-0.986639	-0.70725	-0.841124	-1.12135	-0.841956	-0.370778	-0.650999	-0.37161	0	7	-0.733124
17097955	727	C5	complement C5	chr9	0.485046	0.628538	0.790423	0.524029	0.667521	0.829406	0.734923	0.878415	1.0403	7	0	0.730956
16846864	23531	MMD	monocyte to macrophage differentiation associated	chr17	0.482572	0.465368	0.600617	0.675763	0.658559	0.793808	0.93333	0.916126	1.05137	7	0	0.730835
16790636	60686	C14orf93	chromosome 14 open reading frame 93	chr14	0.827311	0.958894	0.658115	0.930598	1.06218	0.761402	0.455029	0.586612	0.285833	7	0	0.725108
16752682	8630	HSD17B6	hydroxysteroid 17-beta dehydrogenase 6	chr12	1.0769	0.764779	0.638291	0.752354	0.440232	0.313744	1.09017	0.778052	0.651564	7	0	0.722899
16683541	58985	IL22RA1	interleukin 22 receptor subunit alpha 1	chr1	0.614602	0.85557	0.695127	0.885054	1.12602	0.965579	0.344755	0.585723	0.42528	7	0	0.721968
16748662	101928290	PLBD1-AS1	PLBD1 antisense RNA 1	chr12	0.734844	0.890155	0.730454	0.834091	0.989402	0.829701	0.436231	0.591542	0.431841	7	0	0.718696
16677304	128387	TATDN3	TatD DNase domain containing 3	chr1	0.49022	0.491519	0.860804	0.604603	0.605902	0.975187	0.688269	0.689568	1.05885	7	0	0.718325
16732960	80071	CCDC15	coiled-coil domain containing 15	chr11	-1.04507	-0.877277	-0.656325	-1.06611	-0.898317	-0.677365	-0.59245	-0.424661	-0.203709	0	7	-0.715697
16828841	55625	ZDHHC7	zinc finger DHHC-type containing 7	chr16	0.867348	1.04539	0.643304	0.814832	0.992876	0.590788	0.506823	0.684867	0.282779	7	0	0.714334
16670697	58497	PRUNE1	prune exopolyphosphatase	chr1	0.886527	0.705432	0.593737	1.02692	0.845828	0.734133	0.697941	0.516846	0.405151	7	0	0.712502
17090660	11092	SPACA9	sperm acrosome associated 9	chr9	0.786016	0.805985	0.369252	1.09034	1.11031	0.673578	0.65529	0.675259	0.238526	7	0	0.711618
16988565	93166	PRDM6	PR/SET domain 6	chr5	0.667197	0.544282	0.844303	0.790185	0.66727	0.967291	0.616094	0.493179	0.7932	7	0	0.709222
16909319	92737	DNER	delta/notch like EGF repeat containing	chr2	-1.07344	-0.635261	-1.10652	-0.803909	-0.365727	-0.836982	-0.651481	-0.213299	-0.684554	0	7	-0.707908
17013126	57211	ADGRG6	adhesion G protein-coupled receptor G6	chr6	0.616932	0.308131	0.820994	0.699243	0.390442	0.903305	0.908075	0.599274	1.11214	7	0	0.706504
16849501	9267	CYTH1	cytohesin 1	chr17	0.684186	0.829242	0.691296	0.772329	0.917385	0.779439	0.510532	0.655588	0.517642	7	0	0.706404
16677324	28982	FLVCR1	feline leukemia virus subgroup C cellular receptor 1	chr1	0.526099	0.541615	0.6369	0.675071	0.690587	0.785872	0.789972	0.805488	0.900773	7	0	0.70582
16754412	105369850	LOC105369850	uncharacterized LOC105369850	chr12	0.663782	0.442687	0.424279	1.06981	0.848716	0.830308	0.832689	0.611594	0.593186	7	0	0.701895
16658289	55966	AJAP1	adherens junctions associated protein 1	chr1	-0.699417	-0.422792	-0.876954	-0.887989	-0.611364	-1.06553	-0.614468	-0.337843	-0.792005	0	7	-0.700929
17112729	1678	TIMM8A	translocase of inner mitochondrial membrane 8 homolog A (yeast)	chrX	-0.553799	-0.63318	-0.76382	-0.691517	-0.770898	-0.901538	-0.566292	-0.645673	-0.776313	0	7	-0.700337
17113513	203413	CT83	cancer/testis antigen 83	chrX	-0.943738	-0.645131	-0.653129	-0.854157	-0.55555	-0.563548	-0.889433	-0.590826	-0.598824	0	7	-0.699371
17070147	3174	HNF4G	hepatocyte nuclear factor 4 gamma	chr8	0.322964	0.623194	0.635909	0.461044	0.761274	0.773989	0.691131	0.991361	1.00408	7	0	0.696105
16756111	6996	TDG	thymine DNA glycosylase	chr12	0.6925	0.559943	0.680509	0.631329	0.498772	0.619338	0.906245	0.773688	0.894254	7	0	0.695175
17113744	8450	CUL4B	cullin 4B	chrX	-1.02304	-0.765228	-0.791769	-0.882319	-0.624506	-0.651047	-0.661801	-0.403988	-0.430529	0	7	-0.692692
16670847	101927886	GBAT2	glioblastoma multiforme-associated transcript 2	chr1	0.807707	0.920586	0.745629	0.710027	0.822906	0.647949	0.50866	0.621539	0.446582	7	0	0.692398
16891820	130888	FBXO36	F-box protein 36	chr2	0.652879	0.730639	0.706119	0.777984	0.855744	0.831224	0.509813	0.587573	0.563053	7	0	0.690559
17106997	51765	STK26	serine/threonine protein kinase 26	chrX	-0.717062	-0.904224	-0.697492	-0.659795	-0.846957	-0.640225	-0.521473	-0.708635	-0.501903	0	7	-0.688641
16854673	100101467	ZSCAN30	zinc finger and SCAN domain containing 30	chr18	0.605141	0.545888	0.544847	0.900212	0.840959	0.839918	0.650464	0.591211	0.59017	7	0	0.678757
16761518	259290	TAS2R31	taste 2 receptor member 31	chr12	-0.764388	-0.543077	-0.680743	-0.870828	-0.649517	-0.787183	-0.698462	-0.477151	-0.614817	0	7	-0.676241
17106214	5063	PAK3	p21 (RAC1) activated kinase 3	chrX	0.712293	0.685191	0.547519	0.793166	0.766064	0.628392	0.707125	0.680023	0.542351	7	0	0.673569
17115807	55217	TMLHE	trimethyllysine hydroxylase, epsilon	chrX	-1.01862	-0.994436	-0.703431	-0.723994	-0.699809	-0.408804	-0.613028	-0.588843	-0.297838	0	7	-0.672089
16699458	25782	RAB3GAP2	RAB3 GTPase activating non-catalytic protein subunit 2	chr1	0.343728	0.637286	0.726929	0.386173	0.679731	0.769374	0.591388	0.884946	0.974589	7	0	0.666016
17074029	157695	TDRP	testis development related protein	chr8	0.673167	0.576095	0.468824	0.80474	0.707668	0.600397	0.799491	0.702419	0.595148	7	0	0.658661
16852905	5271	SERPINB8	serpin family B member 8	chr18	-0.700257	-0.53565	-0.645464	-0.66864	-0.504033	-0.613847	-0.798046	-0.633439	-0.743253	0	7	-0.649181
16791244	5875	RABGGTA	Rab geranylgeranyltransferase alpha subunit	chr14	0.639149	0.53363	0.602955	0.821666	0.716147	0.785472	0.625028	0.519509	0.588834	7	0	0.648043
16924709	10069	RWDD2B	RWD domain containing 2B	chr21	0.653464	0.393379	0.608859	0.729548	0.469463	0.684943	0.862745	0.60266	0.81814	7	0	0.647022
17005211, 17125810	693125	MIR548A1	microRNA 548a-1	chr6	-3.06678	-1.54302	-0.655762	-2.73486	-1.21109	-0.323837	-1.82347	-0.299708	0.587548	1	6	-1.23011
17077004	6591	SNAI2	snail family transcriptional repressor 2	chr8	-1.9674	-1.73367	-1.37598	-1.96459	-1.73086	-1.37317	-0.550865	-0.317136	0.040554	0	6	-1.21924
16734291	387267	KRTAP5-4	keratin associated protein 5-4	chr11	-0.539555	-0.514972	-0.307257	-1.5811	-1.55652	-1.3488	-1.68711	-1.66253	-1.45481	0	6	-1.18363
16661508	27293	SMPDL3B	sphingomyelin phosphodiesterase acid like 3B	chr1	1.6747	1.62472	1.15755	1.76918	1.7192	1.25203	0.506778	0.456797	-0.010373	6	0	1.12784
16874012	770	CA11	carbonic anhydrase 11	chr19	1.68373	1.61247	1.23192	1.67473	1.60347	1.22292	0.523391	0.452134	0.071583	6	0	1.1196
16698466	81788	NUAK2	NUAK family kinase 2	chr1	1.4185	1.51852	1.20977	1.62553	1.72555	1.4168	0.400286	0.500309	0.191558	6	0	1.11187
17082132	93100	NAPRT	nicotinate phosphoribosyltransferase	chr8	1.26381	1.28217	0.925854	1.39056	1.40893	1.05261	0.542639	0.561007	0.204687	6	0	0.959142
16882945	729234	FAHD2CP	fumarylacetoacetate hydrolase domain containing 2C, pseudogene	chr2	1.26962	1.61071	0.458566	1.25253	1.59362	0.441473	0.817284	1.15838	0.006228	6	0	0.95649
17119260	677831	SNORA51	small nucleolar RNA, H/ACA box 51	chr20	-2.16804	-1.55347	-0.629885	-1.69999	-1.08542	-0.16184	-1.10865	-0.494083	0.429498	0	6	-0.941319
17120882	11049	NUS1P3	NUS1 dehydrodolichyl diphosphate synthase subunit pseudogene 3	chr13	1.53506	1.43956	1.39958	-0.17563	-0.271124	-0.311105	1.62676	1.53127	1.49129	6	0	0.918407
16863820	6820	SULT2B1	sulfotransferase family 2B member 1	chr19	1.32853	1.37394	1.03369	1.432	1.47741	1.13715	0.243702	0.289112	-0.051141	6	0	0.918266
16900286	150759	LINC00342	long intergenic non-protein coding RNA 342	chr2	-2.16109	-1.58132	-0.816065	-1.77967	-1.19991	-0.434652	-0.710128	-0.130366	0.634893	1	6	-0.908701
16874339	6237	RRAS	related RAS viral (r-ras) oncogene homolog	chr19	1.31357	1.54838	0.973133	1.41942	1.65424	1.07899	0.015505	0.250323	-0.324927	6	0	0.88096
16827245	84752	B3GNT9	UDP-GlcNAc:betaGal beta-1,3-N-acetylglucosaminyltransferase 9	chr16	0.857354	1.15754	0.915815	1.17312	1.47331	1.23158	0.24989	0.550074	0.308351	6	0	0.879671
16889653	150864	FAM117B	family with sequence similarity 117 member B	chr2	0.018736	0.38078	0.842096	0.567843	0.929887	1.3912	0.853006	1.21505	1.67637	6	0	0.874996
16778611	160857	CCDC122	coiled-coil domain containing 122	chr13	0.52398	0.47453	0.425752	1.22643	1.17698	1.1282	1.01726	0.967812	0.919034	6	0	0.873332
16841525	9955	HS3ST3A1	heparan sulfate-glucosamine 3-sulfotransferase 3A1	chr17	-0.30725	-0.45863	-1.2569	-0.440406	-0.591786	-1.39006	-0.765213	-0.916593	-1.71487	0	6	-0.871301
17044177	3569	IL6	interleukin 6	chr7	-1.42067	-0.486856	-0.754492	-1.46689	-0.533075	-0.800711	-1.31873	-0.384923	-0.652559	0	6	-0.868767
17024700	154064	RAET1L	retinoic acid early transcript 1L	chr6	1.12196	0.630492	0.398119	1.77377	1.28231	1.04994	0.924801	0.433337	0.200964	6	0	0.868409
16840945	399512	SLC25A35	solute carrier family 25 member 35	chr17	0.577671	1.21147	0.878404	1.02926	1.66307	1.33	0.059324	0.693126	0.360057	6	0	0.866931
16973038	285440	CYP4V2	cytochrome P450 family 4 subfamily V member 2	chr4	0.159743	0.489929	0.941457	0.453839	0.784025	1.23555	0.845308	1.17549	1.62702	6	0	0.85693
16856604	92840	REEP6	receptor accessory protein 6	chr19	1.2662	1.34914	0.978144	1.25205	1.33499	0.963997	0.251279	0.334225	-0.036773	6	0	0.854806
17117547	100130428	LOC100130428	IGYY565	chr11	-1.97855	-1.09276	-1.39772	-1.17397	-0.288188	-0.59314	-0.877528	0.008259	-0.296693	0	6	-0.854477
17005862	8357	HIST1H3H	histone cluster 1 H3 family member h	chr6	0.156479	0.10241	-0.12458	-1.2529	-1.30696	-1.53395	-1.10744	-1.16151	-1.3885	0	6	-0.846329
16817630	23475	QPRT	quinolinate phosphoribosyltransferase	chr16	1.32313	0.498473	0.697083	1.86849	1.04383	1.24243	0.743258	-0.081403	0.117207	6	0	0.828055
16999462	644873	LINC01184	long intergenic non-protein coding RNA 1184	chr5	0.312527	0.885866	0.580078	0.747813	1.32115	1.01536	0.572589	1.14593	0.84014	6	0	0.824606
16774130	341640	FREM2	FRAS1 related extracellular matrix protein 2	chr13	0.823175	0.511394	0.565014	1.36764	1.05586	1.10948	0.850454	0.538673	0.592293	6	0	0.823777
16870384	3727	JUND	JunD proto-oncogene, AP-1 transcription factor subunit	chr19	1.13656	1.60823	0.653362	0.975243	1.44691	0.492046	0.353301	0.824971	-0.129896	6	0	0.817859
17111874	29934	SNX12	sorting nexin 12	chrX	-0.492875	-0.620114	-0.997311	-0.417681	-0.54492	-0.922117	-0.907377	-1.03462	-1.41181	0	6	-0.816536
16874298	57030	SLC17A7	solute carrier family 17 member 7	chr19	1.01442	1.09578	0.853291	1.34617	1.42753	1.18504	0.168129	0.249486	0.006996	6	0	0.816317
16778731	677814	SNORA31	small nucleolar RNA, H/ACA box 31	chr13	-1.45277	-0.607253	-0.512912	-0.74406	0.10146	0.195801	-2.03741	-1.19189	-1.09755	0	6	-0.816286
17027082, 17029705	3125	HLA-DRB3	major histocompatibility complex, class II, DR beta 3	chr6	1.1845	0.815763	0.87184	1.35291	0.984174	1.04025	0.576314	0.207581	0.263658	6	0	0.810776
16924602	9510	ADAMTS1	ADAM metallopeptidase with thrombospondin type 1 motif 1	chr21	-0.991791	-0.660752	-0.986631	-0.481443	-0.150404	-0.476283	-1.28386	-0.952822	-1.2787	0	6	-0.806965
16709317	100422909	MIR4295	microRNA 4295	chr10	-1.22419	-1.75841	-0.730834	-0.652476	-1.1867	-0.159119	-0.497853	-1.03208	-0.004496	0	6	-0.805128
16975333	201895	SMIM14	small integral membrane protein 14	chr4	0.40612	1.23047	0.887824	0.459178	1.28353	0.940882	0.243416	1.06777	0.72512	6	0	0.804924
16670728	54964	C1orf56	chromosome 1 open reading frame 56	chr1	0.764286	1.05781	0.677385	1.15469	1.44821	1.06779	0.283898	0.577421	0.196997	6	0	0.803164
16994426	105374655	LOC105374655	uncharacterized LOC105374655	chr5	1.35186	0.274271	0.821095	1.11717	0.039579	0.586403	1.52214	0.444551	0.991375	6	0	0.794273
16677514	128153	SPATA17	spermatogenesis associated 17	chr1	0.576783	0.456912	0.35489	0.984833	0.864962	0.76294	1.15449	1.03462	0.932594	6	0	0.791446
16821511	79786	KLHL36	kelch like family member 36	chr16	0.651619	1.25288	0.567519	0.886608	1.48787	0.802508	0.318656	0.919921	0.234556	6	0	0.791349
16956532	389136	VGLL3	vestigial like family member 3	chr3	0.538722	0.875738	0.966672	0.545826	0.882842	0.973776	0.521712	0.858728	0.949662	6	0	0.790409
16990261	56132	PCDHB3	protocadherin beta 3	chr5	0.212263	0.48014	0.650745	0.994544	1.26242	1.43303	0.453814	0.721691	0.892296	6	0	0.788993
16828471	4166	CHST6	carbohydrate sulfotransferase 6	chr16	1.0117	0.947866	0.959174	1.11123	1.0474	1.05871	0.356001	0.292166	0.303474	6	0	0.787525
17105597	55999	NXF4	nuclear RNA export factor 4 pseudogene	chrX	-0.167549	-0.114132	-0.159206	-1.31518	-1.26176	-1.30683	-0.934051	-0.880634	-0.925708	0	6	-0.785005
16667119	23285	KIAA1107	KIAA1107	chr1	0.28742	0.824724	0.562472	0.694516	1.23182	0.969568	0.558118	1.09542	0.83317	6	0	0.784137
16850656	649446	DLGAP1-AS1	DLGAP1 antisense RNA 1	chr18	0.886567	1.1362	0.842349	0.935832	1.18546	0.891614	0.307873	0.557503	0.263655	6	0	0.778561
16831313	84815	MGC12916	uncharacterized protein MGC12916	chr17	-1.10283	-1.18509	-0.975054	-0.835975	-0.918235	-0.708203	-0.423342	-0.505602	-0.29557	0	6	-0.77221
17001063	81848	SPRY4	sprouty RTK signaling antagonist 4	chr5	0.823094	0.759709	0.880163	1.239	1.17562	1.29607	0.260702	0.197317	0.317771	6	0	0.77216
16842812	116238	TLCD1	TLC domain containing 1	chr17	0.940738	0.901893	0.709146	1.10147	1.06262	0.869877	0.543029	0.504184	0.311437	6	0	0.7716
17089844	100506100	LOC100506100	uncharacterized LOC100506100	chr9	0.456158	0.557071	0.541007	0.962254	1.06317	1.0471	0.702061	0.802974	0.78691	6	0	0.768745
16766420	6778	STAT6	signal transducer and activator of transcription 6	chr12	0.888789	1.04455	0.706226	1.19939	1.35515	1.01682	0.244675	0.400434	0.062112	6	0	0.768682
16887468, 16887484	285141	ERICH2	glutamate rich 2	chr2	0.511986	0.574699	0.553308	0.972577	1.03529	1.0139	0.717321	0.780034	0.758643	6	0	0.76864
17075478	4017	LOXL2	lysyl oxidase like 2	chr8	0.901706	0.972332	0.598906	1.2788	1.34942	0.975998	0.356445	0.427071	0.053645	6	0	0.768258
16914469	81031	SLC2A10	solute carrier family 2 member 10	chr20	0.813065	0.766464	0.633806	1.21538	1.16878	1.03612	0.491735	0.445134	0.312476	6	0	0.764774
16828905	10328	EMC8	ER membrane protein complex subunit 8	chr16	1.17695	0.896943	0.690027	1.06071	0.780697	0.573781	0.81746	0.537448	0.330532	6	0	0.762728
16787352	400236	FOXN3-AS1	FOXN3 antisense RNA 1	chr14	0.986817	1.06687	0.681913	1.35084	1.43089	1.04593	0.175045	0.255098	-0.129859	6	0	0.762616
16981099	4886	NPY1R	neuropeptide Y receptor Y1	chr4	0.642573	1.2509	0.877973	0.251111	0.859438	0.486511	0.528312	1.13664	0.763712	6	0	0.755241
17000040	51265	CDKL3	cyclin dependent kinase like 3	chr5	1.12276	0.695699	0.528765	0.95734	0.530282	0.363348	1.20503	0.777967	0.611033	6	0	0.754691
16963420	80235	PIGZ	phosphatidylinositol glycan anchor biosynthesis class Z	chr3	0.866229	1.31343	0.787231	1.09667	1.54386	1.01767	-0.067772	0.379426	-0.14677	6	0	0.754441
16935905	85352	KIAA1644	KIAA1644	chr22	-0.965035	-0.637604	-1.24535	-0.304601	0.02283	-0.584916	-1.0213	-0.693872	-1.30162	0	6	-0.747941
17108779	414	ARSD	arylsulfatase D	chrX	0.321635	0.355067	0.281127	1.24169	1.27512	1.20118	0.683165	0.716597	0.642657	6	0	0.74647
16829037	23174	ZCCHC14	zinc finger CCHC-type containing 14	chr16	0.057558	0.361842	0.41366	0.680526	0.98481	1.03663	0.830888	1.13517	1.18699	6	0	0.743119
17106658	28985	MCTS1	MCTS1, re-initiation and release factor	chrX	-0.581272	-1.01266	-0.739885	-0.384999	-0.81639	-0.543612	-0.671517	-1.10291	-0.83013	0	6	-0.742597
16949562	100126340	MIR944	microRNA 944	chr3	-1.30739	-0.783629	-0.363056	-1.18173	-0.657974	-0.237401	-1.18174	-0.657985	-0.237412	0	6	-0.734257
16781602	6037	RNASE3	ribonuclease A family member 3	chr14	-1.04407	-1.08182	-1.1381	-0.402897	-0.440643	-0.496923	-0.617161	-0.654907	-0.711187	0	6	-0.731967
17095307	84267	C9orf64	chromosome 9 open reading frame 64	chr9	0.112288	0.529841	0.70188	0.335978	0.753531	0.92557	0.738869	1.15642	1.32846	6	0	0.731427
16699862	100616468	MIR4742	microRNA 4742	chr1	-1.45467	-1.29591	-0.872687	-0.851008	-0.692257	-0.269029	-0.625972	-0.467221	-0.043993	0	6	-0.730305
16666326	256435	ST6GALNAC3	ST6 N-acetylgalactosaminide alpha-2,6-sialyltransferase 3	chr1	0.555176	0.338705	0.843835	0.659284	0.442813	0.947943	0.90426	0.687789	1.19292	6	0	0.730303
16697166	80267	EDEM3	ER degradation enhancing alpha-mannosidase like protein 3	chr1	0.559784	0.440769	0.620565	0.686185	0.56717	0.746966	0.98895	0.869935	1.04973	6	0	0.725562
16798132	100033413	SNORD116-1	small nucleolar RNA, C/D box 116-1	chr15	0.869986	1.4966	0.605657	0.721889	1.34851	0.45756	0.221769	0.848387	-0.04256	6	0	0.725311
17114014	105373334	LOC105373334	uncharacterized LOC105373334	chrX	-0.947575	-1.00794	-0.449883	-0.745636	-0.805996	-0.247944	-0.917872	-0.978232	-0.42018	0	6	-0.724584
16689866	105378859	LOC105378859	uncharacterized LOC105378859	chr1	-0.743102	-0.683992	-0.755492	-0.222801	-0.163691	-0.235191	-1.25115	-1.19204	-1.26354	0	6	-0.723444
16829170	9780	PIEZO1	piezo type mechanosensitive ion channel component 1	chr16	0.60423	0.741771	0.620061	1.07536	1.2129	1.09119	0.333743	0.471284	0.349574	6	0	0.722236
17062093	100996266	LINC01510	long intergenic non-protein coding RNA 1510	chr7	-0.666081	-0.675227	-0.662967	-0.479473	-0.488619	-0.476359	-1.00921	-1.01835	-1.00609	0	6	-0.720264
16675323	5997	RGS2	regulator of G-protein signaling 2	chr1	0.853004	0.739324	0.406284	0.99214	0.87846	0.54542	0.873932	0.760252	0.427212	6	0	0.719559
16979112	407028	MIR302A	microRNA 302a	chr4	0.722222	0.191174	0.892526	1.10072	0.569671	1.27102	0.696331	0.165283	0.866635	6	0	0.719509
16669821	128077	LIX1L	limb and CNS expressed 1 like	chr1	0.718362	0.60199	0.534859	1.0604	0.944029	0.876898	0.678485	0.562113	0.494982	6	0	0.719124
16943548	214	ALCAM	activated leukocyte cell adhesion molecule	chr3	-0.947547	-0.944253	-0.731072	-0.96579	-0.962496	-0.749315	-0.457328	-0.454034	-0.240853	0	6	-0.716965
16681473	101929074	PIK3CD-AS2	PIK3CD antisense RNA 2	chr1	0.846375	0.907716	0.73752	1.04593	1.10727	0.937072	0.297855	0.359196	0.189	6	0	0.714214
16956194	100302112	MIR1284	microRNA 1284	chr3	-0.989182	-0.128406	-0.719979	-1.28151	-0.420736	-1.01231	-1.00052	-0.139748	-0.731321	0	6	-0.713746
16675844	55705	IPO9	importin 9	chr1	0.590864	0.771199	0.497489	0.880265	1.0606	0.78689	0.577709	0.758044	0.484334	6	0	0.711933
16870600	53345	TM6SF2	transmembrane 6 superfamily member 2	chr19	0.874348	0.814569	0.722595	1.19121	1.13143	1.03945	0.277384	0.217605	0.125631	6	0	0.710469
17106895	10813	UTP14A	UTP14A small subunit processome component	chrX	-0.502014	-0.825245	-0.68052	-0.792187	-1.11542	-0.970693	-0.335143	-0.658374	-0.513649	0	6	-0.71036
16813270	3418	IDH2	isocitrate dehydrogenase (NADP(+)) 2, mitochondrial	chr15	0.782748	0.900945	0.533683	0.989071	1.10727	0.740006	0.48461	0.602807	0.235545	6	0	0.70852
17082892	100130027	LOC100130027	uncharacterized LOC100130027	chr8	0.557869	0.833146	0.962802	0.543483	0.81876	0.948416	0.343799	0.619076	0.748732	6	0	0.708454
17113596	55922	NKRF	NFKB repressing factor	chrX	-0.923478	-0.86987	-0.778589	-0.837083	-0.783475	-0.692194	-0.559474	-0.505866	-0.414585	0	6	-0.707179
16724346	4192	MDK	midkine (neurite growth-promoting factor 2)	chr11	0.814467	0.979579	0.687017	0.999708	1.16482	0.872258	0.269631	0.434743	0.142181	6	0	0.707156
17093042	203228	C9orf72	chromosome 9 open reading frame 72	chr9	0.433494	0.546549	0.555364	0.597564	0.710619	0.719434	0.853233	0.966288	0.975103	6	0	0.706405
16829422	92806	CENPBD1	CENPB DNA-binding domain containing 1	chr16	0.847751	0.794904	0.662216	1.00138	0.948537	0.815849	0.503861	0.451014	0.318326	6	0	0.704871
16676983	50486	G0S2	G0/G1 switch 2	chr1	-0.421412	-0.353512	-0.623135	-0.629246	-0.561346	-0.830969	-0.923432	-0.855532	-1.12515	0	6	-0.702638
17011980	345895	RSPH4A	radial spoke head 4 homolog A	chr6	0.642486	0.662235	0.862562	1.02054	1.04029	1.24061	0.199552	0.219301	0.419628	6	0	0.7008
16917449	631	BFSP1	beaded filament structural protein 1	chr20	0.411977	0.498208	0.434344	0.637066	0.723297	0.659433	0.942297	1.02853	0.964664	6	0	0.699979
17103804	9500	MAGED1	MAGE family member D1	chrX	0.617531	0.833092	0.713344	0.964259	1.17982	1.06007	0.206647	0.422208	0.30246	6	0	0.699937
16693057	5993	RFX5	regulatory factor X5	chr1	1.09019	1.19775	0.653146	0.842104	0.949667	0.405062	0.491473	0.599036	0.054431	6	0	0.698095
16768543	144481	SOCS2-AS1	SOCS2 antisense RNA 1	chr12	0.835439	0.82241	0.776117	0.811818	0.798789	0.752496	0.517735	0.504706	0.458413	6	0	0.697547
17068905, 17077051	115294	PCMTD1	protein-L-isoaspartate (D-aspartate) O-methyltransferase domain containing 1	chr8	0.533785	0.601438	0.772728	0.471098	0.538751	0.710041	0.780809	0.848462	1.01975	6	0	0.697429
16729095	100507050	TPBGL	trophoblast glycoprotein-like	chr11	0.533677	0.849092	0.634775	0.862142	1.17756	0.96324	0.279282	0.594697	0.38038	6	0	0.697205
16697686	23528	ZNF281	zinc finger protein 281	chr1	0.374559	0.983731	0.833894	0.514816	1.12399	0.974151	0.127213	0.736385	0.586548	6	0	0.695032
17125628, 17125700	101060146	CHMP1B2P	charged multivesicular body protein 1B2, pseudogene	chrX	-0.940367	-0.744554	-0.591338	-0.912032	-0.716219	-0.563003	-0.776132	-0.580319	-0.427103	0	6	-0.694563
17073146	11156	PTP4A3	protein tyrosine phosphatase type IVA, member 3	chr8	0.615191	0.69479	0.596171	1.02559	1.10519	1.00657	0.368887	0.448486	0.349867	6	0	0.690082
16814143	83986	FAM234A	family with sequence similarity 234 member A	chr16	0.720784	1.02337	0.515551	0.96091	1.26349	0.755677	0.289687	0.59227	0.084454	6	0	0.689577
16754966	338758	LINC00936	long intergenic non-protein coding RNA 936	chr12	0.405095	0.64545	0.946926	0.515473	0.755828	1.0573	0.364916	0.605271	0.906747	6	0	0.689223
16837348	5608	MAP2K6	mitogen-activated protein kinase kinase 6	chr17	0.901216	1.18492	0.778811	0.778746	1.06245	0.656341	0.223527	0.507234	0.101122	6	0	0.688264
16791991	4792	NFKBIA	NFKB inhibitor alpha	chr14	0.702245	0.517172	0.591179	1.05103	0.865961	0.939968	0.598761	0.413688	0.487695	6	0	0.6853
17111738	4983	OPHN1	oligophrenin 1	chrX	-0.796746	-0.606691	-0.771238	-0.430014	-0.239959	-0.404506	-1.04383	-0.85377	-1.01832	0	6	-0.685007
16755131	8835	SOCS2	suppressor of cytokine signaling 2	chr12	0.741297	0.886214	0.946402	0.628649	0.773566	0.833754	0.334701	0.479618	0.539806	6	0	0.68489
17077191	100507516	LOC100507516	uncharacterized LOC100507516	chr8	-0.621938	-0.136628	-0.49075	-0.764402	-0.279092	-0.633214	-1.27632	-0.791007	-1.14513	0	6	-0.682053
17001367	102546294	LOC102546294	uncharacterized LOC102546294	chr5	0.209382	0.704927	0.786636	0.685381	1.18093	1.26263	0.076052	0.571597	0.653306	6	0	0.681205
16852858	8710	SERPINB7	serpin family B member 7	chr18	0.829184	1.02266	0.922442	0.66188	0.855356	0.755138	0.262492	0.455968	0.35575	6	0	0.680097
17084545	730098	LOC730098	uncharacterized LOC730098	chr9	0.644108	0.851839	0.405117	0.932152	1.13988	0.693161	0.494285	0.702016	0.255294	6	0	0.679762
16967631	8671	SLC4A4	solute carrier family 4 member 4	chr4	0.149643	0.804954	0.236857	0.615868	1.27118	0.703082	0.530972	1.18628	0.618186	6	0	0.679669
16753641	8091	HMGA2	high mobility group AT-hook 2	chr12	-0.859353	-0.229049	-0.430492	-1.21922	-0.588917	-0.79036	-1.01763	-0.387326	-0.588769	0	6	-0.679013
16978862	285456	RPL34-AS1	RPL34 antisense RNA 1 (head to head)	chr4	0.173955	0.592615	0.583993	0.412037	0.830697	0.822075	0.620722	1.03938	1.03076	6	0	0.678471
16722659	100506540	SPTY2D1-AS1	SPTY2D1 antisense RNA 1	chr11	0.77278	0.612817	0.309526	0.872127	0.712164	0.408873	1.01105	0.851088	0.547797	6	0	0.67758
16714536	253430	IPMK	inositol polyphosphate multikinase	chr10	-0.839433	-0.981102	-0.710493	-0.792181	-0.93385	-0.663241	-0.387979	-0.529648	-0.259039	0	6	-0.677441
16698656	1939	EIF2D	eukaryotic translation initiation factor 2D	chr1	0.280348	0.75906	0.616469	0.469445	0.948157	0.805566	0.463764	0.942476	0.799885	6	0	0.67613
16689888, 17120122, 17120124, 17120132, 17120304	101928079	LINC01057	long intergenic non-protein coding RNA 1057	chr1	0.734072	0.74125	0.719393	0.88417	0.891348	0.869491	0.417626	0.424804	0.402947	6	0	0.676122
16754373	11010	GLIPR1	GLI pathogenesis related 1	chr12	-1.12219	-0.986462	-0.691143	-0.76362	-0.627894	-0.332575	-0.703453	-0.567727	-0.272408	0	6	-0.674163
16916304	100507459	NRSN2-AS1	NRSN2 antisense RNA 1	chr20	0.365829	0.387681	0.403678	0.908403	0.930255	0.946252	0.686165	0.708017	0.724014	6	0	0.673366
17012281	7164	TPD52L1	tumor protein D52-like 1	chr6	0.699492	0.605199	0.892797	0.888016	0.793723	1.08132	0.331619	0.237326	0.524924	6	0	0.672713
16668556	101410535	LAMTOR5-AS1	LAMTOR5 antisense RNA 1	chr1	0.274396	0.818505	1.01683	0.20517	0.749279	0.947603	0.245291	0.7894	0.987724	6	0	0.670466
17106031	5631	PRPS1	phosphoribosyl pyrophosphate synthetase 1	chrX	-0.214055	-0.522381	-0.698725	-0.382277	-0.690603	-0.866947	-0.616274	-0.9246	-1.10094	0	6	-0.668534
17120480	399761	BMS1P5	BMS1, ribosome biogenesis factor pseudogene 5	chr10	-1.44145	-0.927309	-0.678527	-1.13901	-0.624869	-0.376087	-0.701291	-0.187147	0.061635	0	6	-0.668229
17095020	54981	NMRK1	nicotinamide riboside kinase 1	chr9	0.673633	0.522655	0.82445	0.601047	0.450069	0.751864	0.726437	0.575459	0.877254	6	0	0.666985
16864901	7696	ZNF137P	zinc finger protein 137, pseudogene	chr19	0.281808	0.483353	0.132248	0.796838	0.998383	0.647278	0.868885	1.07043	0.719325	6	0	0.666505
16976211	3490	IGFBP7	insulin like growth factor binding protein 7	chr4	0.592454	0.647224	0.800376	0.247777	0.302547	0.455699	0.894982	0.949752	1.1029	6	0	0.665968
16783927	122773	KLHDC1	kelch domain containing 1	chr14	0.635981	0.381459	0.189116	0.954969	0.700447	0.508104	1.10741	0.852889	0.660546	6	0	0.665658
16702351	2625	GATA3	GATA binding protein 3	chr10	0.670172	0.526134	0.403293	0.889412	0.745374	0.622533	0.843812	0.699774	0.576933	6	0	0.66416
17119696	100302185	MIR1204	microRNA 1204	chr8	-0.249212	0.104314	-0.238712	-0.983625	-0.630099	-0.973125	-1.11913	-0.765607	-1.10863	0	6	-0.662648
16677473	51133	KCTD3	potassium channel tetramerization domain containing 3	chr1	0.761883	0.606051	0.568752	0.621552	0.46572	0.428421	0.953451	0.797619	0.76032	6	0	0.662641
16856284	5657	PRTN3	proteinase 3	chr19	1.00229	0.82876	0.818539	0.915201	0.741675	0.731454	0.424845	0.251319	0.241098	6	0	0.661686
16818693	100507577	LOC100507577	uncharacterized LOC100507577	chr16	-1.11326	-0.798214	-0.895845	-0.912213	-0.597167	-0.694798	-0.490823	-0.175777	-0.273408	0	6	-0.661278
17105757	9338	TCEAL1	transcription elongation factor A like 1	chrX	-0.958302	-0.714835	-0.474154	-1.09913	-0.855665	-0.614984	-0.652773	-0.409306	-0.168625	0	6	-0.660864
16920299	3755	KCNG1	potassium voltage-gated channel modifier subfamily G member 1	chr20	1.0412	0.742033	0.591768	1.16345	0.864292	0.714027	0.523882	0.224719	0.074454	6	0	0.659981
17010692	112611	RWDD2A	RWD domain containing 2A	chr6	0.586621	0.736648	0.674381	0.415945	0.565972	0.503705	0.727315	0.877342	0.815075	6	0	0.655889
16857490	7409	VAV1	vav guanine nucleotide exchange factor 1	chr19	0.737081	0.985354	0.764086	0.739819	0.988092	0.766824	0.212317	0.46059	0.239322	6	0	0.654832
17022406	285755	PPIL6	peptidylprolyl isomerase like 6	chr6	0.696488	0.474353	0.691634	0.801538	0.579403	0.796684	0.692351	0.470216	0.687497	6	0	0.654463
16758204	144406	WDR66	WD repeat domain 66	chr12	-0.581758	-0.50664	-0.450737	-0.751951	-0.676833	-0.62093	-0.835573	-0.760455	-0.704552	0	6	-0.654381
17114209	57826	RAP2C	RAP2C, member of RAS oncogene family	chrX	-0.914585	-0.971544	-0.650173	-0.870682	-0.927641	-0.60627	-0.380791	-0.43775	-0.116379	0	6	-0.652868
16695490	50848	F11R	F11 receptor	chr1	0.762038	1.03479	0.724773	0.752328	1.02508	0.715063	0.207479	0.480232	0.170214	6	0	0.652444
16786990	57143	ADCK1	aarF domain containing kinase 1	chr14	0.755466	0.788932	0.698275	0.786068	0.819534	0.728877	0.43686	0.470326	0.379669	6	0	0.651556
16811617	1583	CYP11A1	cytochrome P450 family 11 subfamily A member 1	chr15	0.869035	0.597438	1.00379	0.745891	0.474294	0.880647	0.474706	0.203109	0.609462	6	0	0.65093
16971078	441046	GUSBP5	glucuronidase, beta pseudogene 5	chr4	0.476994	0.375151	0.362932	0.809494	0.707651	0.695432	0.873669	0.771826	0.759607	6	0	0.648084
16812746	646	BNC1	basonuclin 1	chr15	0.453237	0.428912	0.519762	0.742281	0.717956	0.808806	0.705386	0.681061	0.771911	6	0	0.647701
16743854	837	CASP4	caspase 4	chr11	-0.814702	-0.491061	-0.586512	-0.753439	-0.429798	-0.525249	-0.921993	-0.598352	-0.693803	0	6	-0.646101
16960844	79674	VEPH1	ventricular zone expressed PH domain containing 1	chr3	-0.71469	-0.813122	-0.711985	-0.713445	-0.811877	-0.71074	-0.410916	-0.509348	-0.408211	0	6	-0.644926
17108500	1736	DKC1	dyskerin pseudouridine synthase 1	chrX	-0.80691	-0.9772	-0.691548	-0.750239	-0.920529	-0.634877	-0.314398	-0.484688	-0.199036	0	6	-0.642158
16786304	145482	PTGR2	prostaglandin reductase 2	chr14	0.418634	0.393074	0.579819	0.696704	0.671144	0.857889	0.674351	0.648791	0.835536	6	0	0.641771
16670739	10962	MLLT11	myeloid/lymphoid or mixed-lineage leukemia; translocated to, 11	chr1	0.628194	0.873552	0.661548	0.770681	1.01604	0.804035	0.244938	0.490296	0.278292	6	0	0.640842
16692577	100996713	LOC100996713	uncharacterized LOC100996713	chr1	0.783716	0.749826	0.652473	0.513915	0.480025	0.382672	0.789478	0.755588	0.658235	6	0	0.640659
17004374	26240	FAM50B	family with sequence similarity 50 member B	chr6	0.657964	0.764467	0.630063	0.734145	0.840648	0.706244	0.449852	0.556355	0.421951	6	0	0.640188
16880955	200558	APLF	aprataxin and PNKP like factor	chr2	0.136053	0.295546	0.684206	0.485019	0.644512	1.03317	0.589712	0.749205	1.13786	6	0	0.639477
17104578	4303	FOXO4	forkhead box O4	chrX	-0.739244	-0.441074	-0.688753	-0.810051	-0.511881	-0.75956	-0.715213	-0.417043	-0.664722	0	6	-0.638616
16884441	376940	ZC3H6	zinc finger CCCH-type containing 6	chr2	0.40816	0.394665	0.64339	0.594842	0.581347	0.830072	0.687274	0.673779	0.922504	6	0	0.637337
16821807	124245	ZC3H18	zinc finger CCCH-type containing 18	chr16	0.515731	0.583877	0.421286	0.732351	0.800497	0.637906	0.687774	0.75592	0.593329	6	0	0.636519
16722004	729013	ZBED5-AS1	ZBED5 antisense RNA 1	chr11	0.805974	0.70019	0.72746	0.495396	0.389612	0.416882	0.791073	0.685289	0.712559	6	0	0.636048
16692632	8349	HIST2H2BE	histone cluster 2 H2B family member e	chr1	0.779948	0.882866	0.451787	0.711509	0.814427	0.383348	0.639899	0.742817	0.311738	6	0	0.635371
16813854	101927751	LOC101927751	uncharacterized LOC101927751	chr15	0.199312	0.602885	0.477752	0.594142	0.997715	0.872582	0.42965	0.833223	0.70809	6	0	0.635039
16948366	151613	TTC14	tetratricopeptide repeat domain 14	chr3	-1.20957	-0.772485	-0.622637	-1.09973	-0.662652	-0.512804	-0.619238	-0.182155	-0.032307	0	6	-0.634842
16827787	100506083	LOC100506083	uncharacterized LOC100506083	chr16	0.165685	0.613709	0.527466	0.587158	1.03518	0.948939	0.340055	0.788079	0.701836	6	0	0.634234
17107028	84295	PHF6	PHD finger protein 6	chrX	-0.869342	-0.882108	-0.835395	-0.621698	-0.634464	-0.587751	-0.430569	-0.443335	-0.396622	0	6	-0.633476
16802232	4091	SMAD6	SMAD family member 6	chr15	0.858691	0.118068	0.60638	1.11321	0.372584	0.860896	0.921018	0.180395	0.668707	6	0	0.633327
17005094	2766	GMPR	guanosine monophosphate reductase	chr6	0.432123	0.672837	0.769796	0.376538	0.617252	0.714211	0.511291	0.752005	0.848964	6	0	0.63278
16702457	55526	DHTKD1	dehydrogenase E1 and transketolase domain containing 1	chr10	0.251044	0.654105	0.552564	0.642398	1.04546	0.943918	0.285154	0.688215	0.586674	6	0	0.627726
16910709	100507495	SDCBP2-AS1	SDCBP2 antisense RNA 1	chr20	0.542496	0.980568	0.62036	0.628429	1.0665	0.706293	0.195593	0.633665	0.273457	6	0	0.627485
16942866	253559	CADM2	cell adhesion molecule 2	chr3	1.07274	0.518181	1.02392	0.658016	0.103453	0.609193	0.753667	0.199104	0.704844	6	0	0.627014
16828980	64779	MTHFSD	methenyltetrahydrofolate synthetase domain containing	chr16	0.901544	0.872409	0.327634	0.832608	0.803473	0.258698	0.749656	0.720521	0.175746	6	0	0.626921
17073908	113655	MFSD3	major facilitator superfamily domain containing 3	chr8	0.754569	0.980641	0.628147	0.933908	1.15998	0.807486	0.089242	0.315314	-0.03718	6	0	0.62579
16741267	9633	TESMIN	testis expressed metallothionein like protein	chr11	0.465944	0.494758	0.555833	0.684797	0.713611	0.774686	0.603934	0.632748	0.693823	6	0	0.624459
16821139	22879	MON1B	MON1 homolog B, secretory trafficking associated	chr16	0.878974	0.941554	0.689094	0.967179	1.02976	0.777299	0.152156	0.214736	-0.037724	6	0	0.62367
16851586	26256	CABYR	calcium binding tyrosine phosphorylation regulated	chr18	-0.938217	-0.900862	-0.503239	-0.634336	-0.596981	-0.199358	-0.766919	-0.729564	-0.331941	0	6	-0.62238
16846441	100288866	LOC100288866	uncharacterized LOC100288866	chr17	-0.345054	-0.549645	-0.367835	-0.637541	-0.842132	-0.660322	-0.651824	-0.856415	-0.674605	0	6	-0.620597
16782132	63874	ABHD4	abhydrolase domain containing 4	chr14	0.695554	1.00989	0.716583	0.886346	1.20068	0.907375	-0.058272	0.256061	-0.037243	6	0	0.619663
16723134	105376603	LOC105376603	uncharacterized LOC105376603	chr11	-0.964114	-0.861176	-0.69289	-1.11454	-1.0116	-0.843315	-0.154376	-0.051438	0.116848	0	6	-0.619622
16957396	151887	CCDC80	coiled-coil domain containing 80	chr3	-0.598266	-0.818217	-0.490584	-0.444263	-0.664214	-0.336581	-0.697082	-0.917033	-0.5894	0	6	-0.617293
16979056	63973	NEUROG2	neurogenin 2	chr4	0.609306	0.658216	0.739717	0.706424	0.755334	0.836835	0.356804	0.405714	0.487215	6	0	0.617285
16965377	9353	SLIT2	slit guidance ligand 2	chr4	-0.958209	-1.0272	-0.794719	-0.840582	-0.909572	-0.677092	-0.145559	-0.214549	0.017931	0	6	-0.616617
16997921	102546226	LOC102546226	uncharacterized LOC102546226	chr5	-0.643075	-0.299281	-0.656974	-0.888713	-0.544919	-0.902612	-0.640439	-0.296645	-0.654338	0	6	-0.614111
17096471	55357	TBC1D2	TBC1 domain family member 2	chr9	-0.707675	-0.684318	-0.847206	-0.287334	-0.263977	-0.426865	-0.730958	-0.707601	-0.870489	0	6	-0.614047
16897167	400952	LINC01121	long intergenic non-protein coding RNA 1121	chr2	-0.711775	-0.406666	-0.603748	-0.769655	-0.464546	-0.661628	-0.768082	-0.462973	-0.660055	0	6	-0.612125
17011182	101927365	LOC101927365	uncharacterized LOC101927365	chr6	0.663618	0.207643	0.766842	0.795871	0.339896	0.899095	0.723373	0.267398	0.826597	6	0	0.610037
16996415	345651	ACTBL2	actin, beta like 2	chr5	-0.264739	-0.474025	-0.209371	-0.739621	-0.948907	-0.684253	-0.666926	-0.876212	-0.611558	0	6	-0.608401
16847586	92335	STRADA	STE20-related kinase adaptor alpha	chr17	0.775845	0.93423	0.688337	0.737407	0.895792	0.649899	0.237952	0.396337	0.150444	6	0	0.60736
16784698	387990	TOMM20L	translocase of outer mitochondrial membrane 20 like	chr14	0.258676	0.704123	0.725691	0.451349	0.896796	0.918364	0.190302	0.635749	0.657317	6	0	0.604263
16694593	4209	MEF2D	myocyte enhancer factor 2D	chr1	0.590937	0.787693	0.670874	0.934864	1.13162	1.0148	0.010196	0.206952	0.090133	6	0	0.60423
16945447	100507032	TMCC1-AS1	TMCC1 antisense RNA 1 (head to head)	chr3	0.599484	0.627428	0.753618	0.673454	0.701398	0.827588	0.326092	0.354036	0.480226	6	0	0.593703
16853481	64863	METTL4	methyltransferase like 4	chr18	0.668126	0.775183	0.59837	0.348603	0.45566	0.278847	0.72545	0.832507	0.655694	6	0	0.59316
16802251	4088	SMAD3	SMAD family member 3	chr15	-0.922186	-0.588984	-0.622071	-0.457688	-0.124486	-0.157573	-1.02496	-0.691755	-0.724842	0	6	-0.590505
16663131	407031	MIR30C1	microRNA 30c-1	chr1	-1.2401	-0.861566	-1.07278	-1.03344	-0.654902	-0.866119	-0.034883	0.343654	0.132437	0	6	-0.587523
17079317	94241	TP53INP1	tumor protein p53 inducible nuclear protein 1	chr8	0.469163	0.565789	0.469803	0.587809	0.684435	0.588449	0.586696	0.683322	0.587336	6	0	0.580311
16902134	389023	DPP10-AS1	DPP10 antisense RNA 1	chr2	0.01688	-0.369044	-0.015918	-0.686644	-1.07257	-0.719442	-0.646935	-1.03286	-0.679733	0	6	-0.578474
16905528	50940	PDE11A	phosphodiesterase 11A	chr2	0.636126	0.404709	0.691622	0.647316	0.415899	0.702812	0.619904	0.388487	0.6754	6	0	0.575808
16756960	29902	FAM216A	family with sequence similarity 216 member A	chr12	0.595598	0.219844	0.659342	0.616212	0.240458	0.679956	0.827292	0.451538	0.891036	6	0	0.575697
16822125	22980	TCF25	transcription factor 25	chr16	0.821405	0.73077	0.591891	0.949948	0.859313	0.720434	0.270504	0.179869	0.04099	6	0	0.573903
16946866	646903	LOC646903	uncharacterized LOC646903	chr3	0.938853	0.65802	0.230132	0.877955	0.597122	0.169234	0.892414	0.611581	0.183693	6	0	0.573223
17010005	577	ADGRB3	adhesion G protein-coupled receptor B3	chr6	0.590431	0.036472	0.632886	0.881576	0.327617	0.924031	0.757516	0.203557	0.799971	6	0	0.572673
16850216	6398	SECTM1	secreted and transmembrane 1	chr17	0.70912	1.36636	0.645363	0.872795	1.53004	0.809038	-0.458453	0.198787	-0.52221	6	0	0.572315
17054034	645249	MNX1-AS1	MNX1 antisense RNA 1 (head to head)	chr7	0.636711	0.604626	0.660202	0.694325	0.66224	0.717816	0.389653	0.357568	0.413144	6	0	0.570698
17023646	1490	CTGF	connective tissue growth factor	chr6	0.862948	0.932972	0.630237	0.911757	0.981781	0.679046	0.098699	0.168723	-0.134012	6	0	0.570239
17101341	6907	TBL1X	transducin beta like 1X-linked	chrX	-0.621452	-0.632934	-0.704991	-0.356573	-0.368055	-0.440112	-0.622535	-0.634017	-0.706074	0	6	-0.565194
16744991	196264	MPZL3	myelin protein zero like 3	chr11	-0.234436	-0.310411	-0.109101	-0.741416	-0.817391	-0.616081	-0.762106	-0.838081	-0.636771	0	6	-0.562866
16675533	388722	C1orf53	chromosome 1 open reading frame 53	chr1	0.694067	0.659904	0.875474	0.095653	0.06149	0.27706	0.739478	0.705315	0.920885	6	0	0.558814
16705778	8879	SGPL1	sphingosine-1-phosphate lyase 1	chr10	-0.786074	-0.72036	-0.663197	-0.368361	-0.302647	-0.245484	-0.708542	-0.642828	-0.585665	0	6	-0.558129
16821977	6687	SPG7	SPG7, paraplegin matrix AAA peptidase subunit	chr16	0.684392	0.747535	0.719042	0.624382	0.687525	0.659032	0.252088	0.315231	0.286738	6	0	0.552885
16914060	100500813	MIR3646	microRNA 3646	chr20	-0.121608	0.650627	1.0781	-0.128249	0.643986	1.07146	-0.072851	0.699384	1.12686	6	0	0.549746
16938309	100874216	ZNF385D-AS1	ZNF385D antisense RNA 1	chr3	-0.14603	-0.693956	-0.625588	-0.121155	-0.669081	-0.600713	-0.348722	-0.896648	-0.82828	0	6	-0.547797
17004642	154007	SNRNP48	small nuclear ribonucleoprotein U11/U12 subunit 48	chr6	-0.72359	-0.776873	-0.623068	-0.749227	-0.80251	-0.648705	-0.198512	-0.251795	-0.09799	0	6	-0.541363
17072104	552860	SAMD12-AS1	SAMD12 antisense RNA 1	chr8	0.69033	-0.989421	-0.617328	0.064647	-1.6151	-1.24301	0.66713	-1.01262	-0.640528	2	6	-0.521767
16658157	100422968	MIR4251	microRNA 4251	chr1	-0.018629	-0.084199	-0.087599	0.938364	0.872794	0.869394	0.76192	0.69635	0.69295	6	0	0.515705
17074601	693183	MIR598	microRNA 598	chr8	-0.703754	-0.805274	-0.749611	-0.639166	-0.740686	-0.685023	-0.048032	-0.149552	-0.093889	0	6	-0.512776
17017724, 17017746	80863	PRRT1	proline rich transmembrane protein 1	chr6	0.630042	0.663681	0.680306	0.669768	0.703407	0.720032	0.111421	0.14506	0.161685	6	0	0.498378
16751438	3164	NR4A1	nuclear receptor subfamily 4 group A member 1	chr12	0.610202	0.657063	0.795616	0.58932	0.636181	0.774734	0.060948	0.107809	0.246362	6	0	0.497582
16745651	26493	OR8B8	olfactory receptor family 8 subfamily B member 8	chr11	-0.668072	-0.69934	-0.877287	0.130908	0.09964	-0.078307	-0.712124	-0.743392	-0.921339	0	6	-0.49659
16775743	105370306	LOC105370306	uncharacterized LOC105370306	chr13	-0.793679	0.095799	-0.774505	-0.847777	0.041701	-0.828603	-0.72579	0.163688	-0.706616	0	6	-0.486198
17053978	140545	RNF32	ring finger protein 32	chr7	0.103721	0.600983	0.613244	0.147121	0.644383	0.656644	0.181964	0.679226	0.691487	6	0	0.479864
17005578	8344	HIST1H2BE	histone cluster 1 H2B family member e	chr6	0.221979	0.303207	0.064447	-0.694846	-0.613618	-0.852378	-0.867819	-0.786591	-1.02535	0	6	-0.47233
16828640	2653	GCSH	glycine cleavage system protein H	chr16	2.08755	0.566829	0.570009	1.93537	0.414654	0.417834	2.79667	1.27595	1.27913	5	0	1.26045
16686271	26828	RNU5F-1	RNA, U5F small nuclear 1	chr1	0.424295	-0.424835	-0.584209	-1.6485	-2.49763	-2.657	0.005337	-0.843793	-1.00317	0	5	-1.0255
17072725	100302170	MIR1206	microRNA 1206	chr8	-1.33176	-0.33751	-0.549242	-2.69563	-1.70138	-1.91311	-0.695238	0.299013	0.087281	0	5	-0.981952
17006743, 17027880, 17033410, 17038203, 17040798	677820	SNORA38	small nucleolar RNA, H/ACA box 38	chr6	-2.08256	-0.727406	-0.41082	-1.612	-0.256847	0.059739	-2.12402	-0.768862	-0.452276	0	5	-0.930562
17117684	23117	NPIPB3	nuclear pore complex interacting protein family member B3	chr16	-1.59319	-0.811097	-0.316371	-1.85497	-1.07287	-0.578145	-1.21761	-0.43551	0.059216	0	5	-0.868949
16875760	388564	TMEM238	transmembrane protein 238	chr19	1.66225	1.61401	0.514802	1.88127	1.83303	0.733821	0.25588	0.20764	-0.891571	5	1	0.867905
17114567	26787	SNORD61	small nucleolar RNA, C/D box 61	chrX	0.115687	0.480471	-1.3126	-0.327325	0.037459	-1.75561	-1.32711	-0.962329	-2.7554	0	5	-0.867417
16851349	100302135	MIR320C1	microRNA 320c-1	chr18	-1.00232	-0.416653	-0.499857	-1.08415	-0.498486	-0.58169	-1.51141	-0.925745	-1.00895	0	5	-0.836583
17088116	100616114	MIR4668	microRNA 4668	chr9	-1.56895	-0.729217	-0.441402	-1.58803	-0.748297	-0.460482	-1.2731	-0.433367	-0.145552	0	5	-0.820932
17105937	100616144	MIR548AN	microRNA 548an	chrX	-0.730651	-0.756246	-0.217565	-2.2306	-2.25619	-1.71751	0.019265	-0.00633	0.532351	0	5	-0.818164
16828357	79152	FA2H	fatty acid 2-hydroxylase	chr16	0.568357	0.77511	0.73645	1.17685	1.38361	1.34495	0.284611	0.491364	0.452704	5	0	0.801556
17115597	8266	UBL4A	ubiquitin like 4A	chrX	-0.490391	-0.333689	-0.749817	-0.521323	-0.364621	-0.780749	-1.27609	-1.11939	-1.53552	0	5	-0.796844
16827353	29800	ZDHHC1	zinc finger DHHC-type containing 1	chr16	0.817446	1.06439	0.581731	1.33858	1.58553	1.10287	0.203709	0.450656	-0.032006	5	0	0.790324
16666943	163351	GBP6	guanylate binding protein family member 6	chr1	-0.910326	-0.868227	-0.266115	-1.54776	-1.50566	-0.903545	-0.570991	-0.528892	0.07322	0	5	-0.780921
16860203	353088	ZNF429	zinc finger protein 429	chr19	0.773285	0.869713	0.400524	0.430432	0.52686	0.057671	1.41217	1.5086	1.03941	5	0	0.779851
16788058	122481	AK7	adenylate kinase 7	chr14	0.492734	0.63185	0.597849	1.23993	1.37905	1.34504	0.353297	0.492413	0.458412	5	0	0.77673
16870443	9244	CRLF1	cytokine receptor like factor 1	chr19	0.802342	0.580107	0.498791	1.39748	1.17524	1.09393	0.627389	0.405154	0.323838	5	0	0.76714
17054732	56903	PAPOLB	poly(A) polymerase beta	chr7	-1.13885	-0.474964	-0.310334	-1.08115	-0.417262	-0.252632	-1.56633	-0.902445	-0.737815	0	5	-0.764641
17061983, 17124796, 17124798	101928036	HRAT17	heart tissue-associated transcript 17	chr7	0.538528	1.03301	0.36926	0.9225	1.41698	0.753232	0.495445	0.989926	0.326177	5	0	0.760562
16873117	342908	ZNF404	zinc finger protein 404	chr19	0.909702	0.437764	0.909422	0.470696	-0.001242	0.470416	1.35083	0.878891	1.35055	5	0	0.753003
16674604	3140	MR1	major histocompatibility complex, class I-related	chr1	0.798483	0.502084	0.759023	1.3659	1.0695	1.32644	0.407261	0.110862	0.367801	5	0	0.745262
16676693	5208	PFKFB2	6-phosphofructo-2-kinase/fructose-2,6-biphosphatase 2	chr1	0.485452	0.864017	0.562664	1.02205	1.40061	1.09926	0.265916	0.644481	0.343128	5	0	0.743064
16703062	100128511	NEBL-AS1	NEBL antisense RNA 1	chr10	1.0535	1.2718	0.96745	0.499785	0.718083	0.413731	0.536333	0.754631	0.450279	5	0	0.740622
16837128	5578	PRKCA	protein kinase C alpha	chr17	-1.34723	-1.07152	-0.949093	-0.685784	-0.410068	-0.287643	-0.857716	-0.582	-0.459575	0	5	-0.738959
16997574	9456	HOMER1	homer scaffolding protein 1	chr5	0.349699	0.502194	0.581722	0.582474	0.734969	0.814497	0.897565	1.05006	1.12959	5	0	0.738085
16670199	100132057	LOC100132057	phosphodiesterase 4D interacting protein pseudogene	chr1	0.723874	0.542803	0.291966	1.45619	1.27511	1.02428	0.642154	0.461083	0.210246	5	0	0.736412
16798162	100033425	SNORD116-13	small nucleolar RNA, C/D box 116-13	chr15	1.57609	1.44139	1.09724	0.362906	0.22821	-0.115945	0.882337	0.747641	0.403486	5	0	0.735929
16685868	163732	CITED4	Cbp/p300 interacting transactivator with Glu/Asp rich carboxy-terminal domain 4	chr1	1.54227	1.59403	0.596018	1.4193	1.47106	0.473047	0.134617	0.186373	-0.811636	5	1	0.733897
17043177	6077	SNORD13P2	small nucleolar RNA, C/D box 13 pseudogene 2	chr7	-1.31821	-0.773381	-0.779583	-1.00428	-0.459451	-0.465653	-0.962307	-0.417477	-0.423679	0	5	-0.73378
16738329	81318	OR4A5	olfactory receptor family 4 subfamily A member 5	chr11	-1.55106	-1.42273	-1.00626	-0.487209	-0.358885	0.057586	-0.832782	-0.704458	-0.287987	0	5	-0.732642
17118656	100616156	MIR1273F	microRNA 1273f	chr1	-1.86871	-1.08279	-1.03257	-1.2396	-0.453671	-0.403453	-0.703232	0.082696	0.132914	0	5	-0.729824
16857233	105372249	LOC105372249	uncharacterized LOC105372249	chr19	0.505624	0.797697	0.569394	0.820119	1.11219	0.883889	0.49896	0.791033	0.56273	5	0	0.726849
16860140	7639	ZNF85	zinc finger protein 85	chr19	0.515892	0.54898	1.03375	0.213599	0.246687	0.731461	0.89164	0.924728	1.4095	5	0	0.724027
16849238	79651	RHBDF2	rhomboid 5 homolog 2	chr17	0.734364	0.506321	0.617845	1.39199	1.16394	1.27547	0.389881	0.161838	0.273362	5	0	0.72389
16675558	140609	NEK7	NIMA related kinase 7	chr1	0.569413	0.488536	0.846628	0.345307	0.26443	0.622522	1.05862	0.977741	1.33583	5	0	0.723225
16908037	2335	FN1	fibronectin 1	chr2	0.145052	0.380881	0.510518	1.01485	1.25068	1.38032	0.40474	0.640569	0.770206	5	0	0.721979
16912939	693229	MIR644A	microRNA 644a	chr20	-1.17984	-0.678385	-0.155381	-1.50794	-1.00649	-0.483481	-0.998846	-0.497389	0.025615	0	5	-0.720237
16979875	54510	PCDH18	protocadherin 18	chr4	0.666436	0.603135	0.578711	1.25627	1.19297	1.16854	0.387959	0.324658	0.300234	5	0	0.719879
17118774	641451	SNORA19	small nucleolar RNA, H/ACA box 19	chr10	-0.211098	-0.196434	-1.12793	-1.27656	-1.2619	-2.19339	0.237981	0.252645	-0.678852	0	5	-0.717282
16816897, 16824865	100190986	LOC100190986	uncharacterized LOC100190986	chr16	-1.11948	-0.738584	-0.449466	-1.13399	-0.753095	-0.463977	-0.934429	-0.553534	-0.264416	0	5	-0.71233
16774264	101929140	LOC101929140	uncharacterized LOC101929140	chr13	0.204812	0.642137	0.255075	0.42637	0.863695	0.476633	1.00071	1.43803	1.05097	5	0	0.706493
16946159	22808	MRAS	muscle RAS oncogene homolog	chr3	0.484317	1.12066	0.837647	0.524138	1.16048	0.877468	0.116028	0.752375	0.469358	5	0	0.70472
16670079	171423	PDIA3P1	protein disulfide isomerase family A member 3 pseudogene 1	chr1	0.157968	0.773132	0.45089	0.483346	1.09851	0.776268	0.56464	1.1798	0.857562	5	0	0.70468
16658644	9563	H6PD	hexose-6-phosphate dehydrogenase/glucose 1-dehydrogenase	chr1	0.696019	0.819576	0.526857	1.10834	1.2319	0.939179	0.352602	0.476159	0.18344	5	0	0.703786
17113320	9949	AMMECR1	Alport syndrome, mental retardation, midface hypoplasia and elliptocytosis chromosomal region gene 1	chrX	-0.554032	-0.426274	-0.569721	-0.631397	-0.503639	-0.647086	-1.02868	-0.900923	-1.04437	0	5	-0.70068
16978548	56898	BDH2	3-hydroxybutyrate dehydrogenase, type 2	chr4	0.104284	0.427086	0.79946	0.528616	0.851418	1.22379	0.445703	0.768505	1.14088	5	0	0.69886
16818083	93129	ORAI3	ORAI calcium release-activated calcium modulator 3	chr16	0.655478	1.03645	0.500866	1.26974	1.65072	1.11513	-0.063372	0.317605	-0.217984	5	0	0.696072
17111769	64219	PJA1	praja ring finger ubiquitin ligase 1	chrX	-0.443241	-0.408569	-1.01301	-0.342224	-0.307552	-0.911995	-0.760981	-0.726309	-1.33075	0	5	-0.693848
16965162	132864	CPEB2	cytoplasmic polyadenylation element binding protein 2	chr4	-1.19478	-0.766687	-0.696235	-0.910952	-0.482854	-0.412402	-0.897059	-0.468961	-0.398509	0	5	-0.692049
17052348	100507421	TMEM178B	transmembrane protein 178B	chr7	0.555935	0.582729	0.907441	0.621251	0.648045	0.972757	0.517391	0.544185	0.868897	5	0	0.690959
17043635	105375148	LOC105375148	uncharacterized LOC105375148	chr7	0.4394	1.22878	0.039224	1.05836	1.84774	0.658186	0.184668	0.974048	-0.215508	5	0	0.690545
16686158	81888	HYI	hydroxypyruvate isomerase (putative)	chr1	0.886039	1.35955	0.456672	0.977267	1.45077	0.5479	0.162286	0.635793	-0.267081	5	0	0.689911
16974011	152789	JAKMIP1	janus kinase and microtubule interacting protein 1	chr4	0.478927	0.802865	0.407961	0.904183	1.22812	0.833217	0.430027	0.753965	0.359061	5	0	0.688703
17115608	8273	SLC10A3	solute carrier family 10 member 3	chrX	-0.260691	-0.231066	-0.788157	-0.202406	-0.172781	-0.729872	-1.10257	-1.07294	-1.63003	0	5	-0.687835
16947107, 16947111	5028	P2RY1	purinergic receptor P2Y1	chr3	0.218943	1.01431	0.539878	0.319344	1.11471	0.640279	0.407672	1.20304	0.728607	5	0	0.68742
16820157	3291	HSD11B2	hydroxysteroid 11-beta dehydrogenase 2	chr16	0.550999	0.703574	0.720833	0.946147	1.09872	1.11598	0.23575	0.388325	0.405584	5	0	0.685102
17112255	139599	MAGEE2	MAGE family member E2	chrX	0.622434	0.985727	0.468041	1.01067	1.37396	0.856274	0.209632	0.572925	0.055239	5	0	0.683878
16675794	89796	NAV1	neuron navigator 1	chr1	-0.208702	0.336021	0.599453	0.581182	1.1259	1.38934	0.322596	0.867319	1.13075	5	0	0.682651
17124428	105375191	LOC105375191	uncharacterized LOC105375191	chr7	0.631608	0.513741	0.812436	1.23391	1.11604	1.41473	0.115369	-0.002498	0.296197	5	0	0.681281
17113866	57187	THOC2	THO complex 2	chrX	-1.05591	-1.0219	-0.71349	-0.878879	-0.844864	-0.536456	-0.484315	-0.4503	-0.141892	0	5	-0.68089
16706499	10105	PPIF	peptidylprolyl isomerase F	chr10	-0.382618	-0.478048	-0.733545	-0.4244	-0.51983	-0.775327	-0.787376	-0.882806	-1.1383	0	5	-0.68025
16767335	1368	CPM	carboxypeptidase M	chr12	0.447706	0.492865	0.696824	0.835483	0.880642	1.0846	0.462475	0.507634	0.711593	5	0	0.67998
16664878	105378732	LOC105378732	uncharacterized LOC105378732	chr1	0.830963	0.489657	0.215061	1.19091	0.849607	0.575011	0.968764	0.627458	0.352862	5	0	0.677811
16828705	10200	MPHOSPH6	M-phase phosphoprotein 6	chr16	0.612818	0.433247	0.75384	0.435434	0.255863	0.576456	1.01777	0.838195	1.15879	5	0	0.675823
16716499	119369	NUDT9P1	nudix hydrolase 9 pseudogene 1	chr10	0.89382	1.29797	0.834463	0.250759	0.654913	0.191402	0.53745	0.941604	0.478093	5	0	0.675609
17105284	1730	DIAPH2	diaphanous related formin 2	chrX	-1.06044	-1.0643	-0.833073	-0.74268	-0.746544	-0.515315	-0.44693	-0.450794	-0.219565	0	5	-0.675516
16840961	100128288	LOC100128288	uncharacterized LOC100128288	chr17	0.355467	0.686021	0.187684	1.24696	1.57751	1.07917	0.259851	0.590405	0.092068	5	0	0.675016
16753543	693129	MIR548C	microRNA 548c	chr12	-1.12287	-1.46663	-0.257821	-0.97487	-1.31863	-0.109825	-0.445867	-0.789627	0.419178	0	5	-0.674106
16668420	1435	CSF1	colony stimulating factor 1	chr1	-0.785996	-0.34029	-0.789053	-0.485286	-0.03958	-0.488343	-1.19059	-0.744879	-1.19364	0	5	-0.673073
17061992	54329	GPR85	G protein-coupled receptor 85	chr7	0.587078	0.853625	1.29208	0.209938	0.476485	0.914942	0.245691	0.512238	0.950695	5	0	0.671419
16870978	171392	ZNF675	zinc finger protein 675	chr19	0.712594	0.747607	0.540323	0.299675	0.334688	0.127404	1.13815	1.17316	0.965878	5	0	0.671053
16862132	56891	LGALS14	galectin 14	chr19	-0.99773	-0.418923	-0.472323	-1.22793	-0.649121	-0.702521	-0.890915	-0.312108	-0.365508	0	5	-0.670786
17024053	9053	MAP7	microtubule associated protein 7	chr6	0.453327	0.73258	0.57663	0.828538	1.10779	0.951841	0.327624	0.606877	0.450927	5	0	0.670682
17113129	54830	NUP62CL	nucleoporin 62 C-terminal like	chrX	-1.15419	-0.923771	-0.917728	-0.727789	-0.49737	-0.491327	-0.596659	-0.36624	-0.360197	0	5	-0.670586
17019134	25862	USP49	ubiquitin specific peptidase 49	chr6	-0.941419	-0.630333	-0.429644	-1.04027	-0.729184	-0.528495	-0.852869	-0.541783	-0.341094	0	5	-0.670566
16978639	80319	CXXC4	CXXC finger protein 4	chr4	0.712025	0.403288	0.20795	1.44833	1.1396	0.944258	0.663849	0.355112	0.159774	5	0	0.670465
17069173	100505477	LINC01602	long intergenic non-protein coding RNA 1602	chr8	-0.759278	-0.190721	-0.42014	-1.29714	-0.72858	-0.957999	-0.860955	-0.292398	-0.521817	0	5	-0.669892
16725984	6520	SLC3A2	solute carrier family 3 member 2	chr11	-0.19823	-0.14718	-0.670224	-0.183619	-0.132569	-0.655613	-1.20613	-1.15508	-1.67812	0	5	-0.66964
17010830	154313	CFAP206	cilia and flagella associated protein 206	chr6	0.414073	0.717858	0.782554	0.825869	1.12965	1.19435	0.094621	0.398406	0.463102	5	0	0.668943
16930938	267010	RNU12	RNA, U12 small nuclear	chr22	-0.767681	-0.417029	-0.606767	-0.4811	-0.130448	-0.320186	-1.2673	-0.916651	-1.10639	0	5	-0.668173
16790776	57594	HOMEZ	homeobox and leucine zipper encoding	chr14	0.539644	0.740204	0.612008	0.856261	1.05682	0.928625	0.332622	0.533182	0.404986	5	0	0.66715
17107773	203547	VMA21	VMA21 vacuolar H+-ATPase homolog (S. cerevisiae)	chrX	-0.796447	-0.832895	-0.551347	-0.941491	-0.977939	-0.696391	-0.46708	-0.503528	-0.22198	0	5	-0.665455
17079436	10247	RIDA	reactive intermediate imine deaminase A homolog	chr8	0.582305	0.325132	0.754839	0.470646	0.213473	0.64318	1.023	0.765825	1.19553	5	0	0.66377
16997383	2151	F2RL2	coagulation factor II thrombin receptor like 2	chr5	-0.811127	-0.828129	-0.515918	-0.493693	-0.510695	-0.198484	-0.963838	-0.98084	-0.668629	0	5	-0.663484
17114310	406981	MIR19B2	microRNA 19b-2	chrX	0.495036	0.4771	0.722485	0.835522	0.817586	1.06297	0.44705	0.429114	0.674499	5	0	0.662374
16871671	84924	ZNF566	zinc finger protein 566	chr19	0.54988	0.474877	0.886877	0.358264	0.283261	0.695261	0.807224	0.732221	1.14422	5	0	0.659121
16713760	728643	HNRNPA1P33	heterogeneous nuclear ribonucleoprotein A1 pseudogene 33	chr10	-0.117161	-0.547317	-0.487333	-0.679846	-1.11	-1.05002	-0.379944	-0.8101	-0.750116	0	5	-0.659093
16793532	6252	RTN1	reticulon 1	chr14	0.578316	0.867683	0.551515	0.758538	1.04791	0.731737	0.374117	0.663484	0.347316	5	0	0.657846
17115617	60343	FAM3A	family with sequence similarity 3 member A	chrX	-0.62927	-0.504944	-0.837196	-0.289441	-0.165115	-0.497367	-0.963773	-0.839447	-1.1717	0	5	-0.655361
16750792	79962	DNAJC22	DnaJ heat shock protein family (Hsp40) member C22	chr12	0.461622	1.13826	0.620147	0.778961	1.4556	0.937486	-0.110077	0.566559	0.048448	5	0	0.655222
16698543	8934	RAB29	RAB29, member RAS oncogene family	chr1	0.771865	1.06075	0.552526	0.60359	0.892473	0.384251	0.51631	0.805193	0.296971	5	0	0.65377
16693996	7059	THBS3	thrombospondin 3	chr1	0.112297	1.07138	0.59708	0.401962	1.36105	0.886745	0	0.959086	0.484783	5	0	0.652709
16851795	646778	LOC646778	uncharacterized LOC646778	chr18	0.266453	0.789191	0.496498	0.348925	0.871663	0.57897	0.588035	1.11077	0.81808	5	0	0.652065
17011261	154442	BVES-AS1	BVES antisense RNA 1	chr6	0.460177	0.693631	0.676338	0.863174	1.09663	1.07933	0.180969	0.414423	0.39713	5	0	0.651312
16706180	5328	PLAU	plasminogen activator, urokinase	chr10	-0.852726	-0.038465	-0.699847	-0.672099	0.142162	-0.51922	-1.39521	-0.580949	-1.24233	0	5	-0.650965
16822050	124045	SPATA33	spermatogenesis associated 33	chr16	0.78628	0.766659	0.497744	0.558869	0.539248	0.270333	0.906729	0.887108	0.618193	5	0	0.647907
16981631	8001	GLRA3	glycine receptor alpha 3	chr4	0.374712	0.936063	0.721956	0.527021	1.08837	0.874265	0.127167	0.688518	0.474411	5	0	0.645832
16779059	81617	CAB39L	calcium binding protein 39 like	chr13	0.880484	0.639034	0.516321	0.939103	0.697653	0.57494	0.721862	0.480412	0.357699	5	0	0.645279
17066446	2039	DMTN	dematin actin binding protein	chr8	0.837315	0.73944	0.369099	1.18121	1.08333	0.712989	0.482053	0.384178	0.013837	5	0	0.644827
16803882, 17121224	101929690	LINC01583	long intergenic non-protein coding RNA 1583	chr15	-1.09182	-0.365033	-0.590093	-0.908752	-0.181967	-0.407027	-1.16031	-0.433524	-0.658584	0	5	-0.644123
16735893	100423026	MIR4299	microRNA 4299	chr11	-1.2403	-0.965424	-0.457335	-1.08189	-0.807017	-0.298928	-0.654311	-0.379435	0.128654	0	5	-0.639554
17105099	169966	FAM46D	family with sequence similarity 46 member D	chrX	0.19189	0.589258	0.131601	0.942767	1.34014	0.882478	0.440726	0.838094	0.380437	5	0	0.637487
17108546	79184	BRCC3	BRCA1/BRCA2-containing complex subunit 3	chrX	-1.08857	-1.08673	-0.808362	-0.688341	-0.6865	-0.408134	-0.414118	-0.412277	-0.133911	0	5	-0.636327
17106587	7319	UBE2A	ubiquitin conjugating enzyme E2 A	chrX	-0.579198	-0.502006	-0.714495	-0.702878	-0.625686	-0.838175	-0.56655	-0.489358	-0.701847	0	5	-0.635577
17112686	79979	TRMT2B	tRNA methyltransferase 2 homolog B	chrX	-0.404341	-0.38018	-0.718083	-0.339856	-0.315695	-0.653598	-0.869283	-0.845122	-1.18302	0	5	-0.634354
17004747	55003	PAK1IP1	PAK1 interacting protein 1	chr6	-0.86493	-1.0321	-0.580776	-0.952557	-1.11973	-0.668403	-0.195562	-0.362733	0.088592	0	5	-0.632022
16708623	4791	NFKB2	nuclear factor kappa B subunit 2	chr10	0.713338	0.916707	0.534068	0.982592	1.18596	0.803322	0.17302	0.376389	-0.00625	5	0	0.631016
17106739	10735	STAG2	stromal antigen 2	chrX	-1.01281	-0.860606	-0.645013	-0.900619	-0.748415	-0.532822	-0.496465	-0.344261	-0.128668	0	5	-0.629964
17016296	221613	HIST1H2AA	histone cluster 1 H2A family member a	chr6	-0.499549	-0.877807	-0.260155	-0.922341	-1.3006	-0.682947	-0.324805	-0.703063	-0.085411	0	5	-0.62852
16677743	100506161	TAF1A-AS1	TAF1A antisense RNA 1	chr1	0.58508	0.986323	0.24837	0.676856	1.0781	0.340146	0.558066	0.959309	0.221356	5	0	0.628178
17085429	442421	PTGER4P2-CDK2AP2P2	PTGER4P2-CDK2AP2P2 readthrough, transcribed pseudogene	chr9	0.711985	0.236196	0.016649	1.13085	0.655064	0.435517	1.21075	0.734959	0.515412	5	0	0.627487
17016366	8335	HIST1H2AB	histone cluster 1 H2A family member b	chr6	-0.141881	-0.207785	-0.382142	-0.524984	-0.590888	-0.765245	-0.909289	-0.975193	-1.14955	0	5	-0.62744
16716350	59	ACTA2	actin, alpha 2, smooth muscle, aorta	chr10	-0.795869	-0.181932	-0.678124	-0.698706	-0.084769	-0.580961	-1.11644	-0.502499	-0.998691	0	5	-0.626443
16729789	11098	PRSS23	protease, serine 23	chr11	-0.660018	-0.828156	-0.695365	-0.503871	-0.672009	-0.539218	-0.510219	-0.678357	-0.545566	0	5	-0.625864
17096285	1515	CTSV	cathepsin V	chr9	0.792491	0.772761	0.540067	0.881233	0.861503	0.628809	0.47025	0.45052	0.217826	5	0	0.62394
16689332	2633	GBP1	guanylate binding protein 1	chr1	0.590442	0.643522	0.378179	0.912731	0.965811	0.700468	0.527598	0.580678	0.315335	5	0	0.623863
16956379	105377171	LOC105377171	uncharacterized LOC105377171	chr3	0.225504	0.097165	0.323254	0.98801	0.859671	1.08576	0.687108	0.558769	0.784858	5	0	0.623344
17047578	100133091	LOC100133091	uncharacterized LOC100133091	chr7	-0.647116	-0.408034	-0.031547	-1.10034	-0.86126	-0.484773	-0.976114	-0.737032	-0.360545	0	5	-0.622974
16891843	11262	SP140	SP140 nuclear body protein	chr2	-0.602994	-0.478713	-0.722931	-0.463817	-0.339536	-0.583754	-0.805114	-0.680833	-0.925051	0	5	-0.622527
17076103	56154	TEX15	testis expressed 15	chr8	0.471814	0.070594	0.741527	0.638139	0.236919	0.907852	0.888125	0.486905	1.15784	5	0	0.62219
16698348	84919	PPP1R15B	protein phosphatase 1 regulatory subunit 15B	chr1	0.73971	0.913772	0.417413	0.788852	0.962914	0.466555	0.485168	0.65923	0.162871	5	0	0.621832
17065780	2626	GATA4	GATA binding protein 4	chr8	0.868434	0.748188	0.560108	1.02328	0.90303	0.71495	0.401854	0.281608	0.093528	5	0	0.621664
16861553	148268	ZNF570	zinc finger protein 570	chr19	0.287496	0.560282	0.591213	0.283563	0.556349	0.58728	0.717058	0.989844	1.02077	5	0	0.62154
16871082	105372356	LOC105372356	uncharacterized LOC105372356	chr19	0.375194	0.05003	0.65611	1.1499	0.824741	1.43082	0.381271	0.056107	0.662187	5	0	0.620707
16799411	100131089	SRP14-AS1	SRP14 antisense RNA1 (head to head)	chr15	0.541542	0.585662	0.591344	0.907612	0.951732	0.957414	0.318854	0.362974	0.368656	5	0	0.620643
16871642, 17122112	100506930	LINC00665	long intergenic non-protein coding RNA 665	chr19	0.517276	0.893461	0.756092	0.502336	0.878521	0.741152	0.216168	0.592353	0.454984	5	0	0.616927
16707180	3433	IFIT2	interferon induced protein with tetratricopeptide repeats 2	chr10	-1.11026	-0.487215	-0.590104	-0.554241	0.068808	-0.034081	-1.32844	-0.705387	-0.808276	0	5	-0.616577
17113635	65109	UPF3B	UPF3 regulator of nonsense transcripts homolog B (yeast)	chrX	-0.969854	-1.13062	-0.758835	-0.766402	-0.927169	-0.555383	-0.162127	-0.322894	0.048892	0	5	-0.616044
16973857, 17123652, 17123654, 17123656	348926	FAM86EP	family with sequence similarity 86, member A pseudogene	chr4	0.469762	0.842469	0.419147	0.684006	1.05671	0.633391	0.368932	0.741639	0.318317	5	0	0.614931
17104313	367	AR	androgen receptor	chrX	-0.520034	-0.444983	-0.279145	-0.861179	-0.786128	-0.62029	-0.778223	-0.703172	-0.537334	0	5	-0.614499
17010147	135154	SDHAF4	succinate dehydrogenase complex assembly factor 4	chr6	1.09729	0.764353	0.666722	0.572717	0.239783	0.142152	0.93318	0.600246	0.502615	5	0	0.613228
16996004, 17124098	100506674	BRCAT54	breast cancer-associated transcript 54	chr5	0.263121	0.578627	0.614286	0.543929	0.859435	0.895094	0.364724	0.68023	0.715889	5	0	0.612815
16670114	607	BCL9	B-cell CLL/lymphoma 9	chr1	0.245238	0.432469	0.460578	0.751485	0.938716	0.966825	0.436461	0.623692	0.651801	5	0	0.611918
16810972	595099	SNORD18B	small nucleolar RNA, C/D box 18B	chr15	-0.730107	0.302788	-0.168053	-1.95954	-0.926644	-1.39749	-0.733956	0.298939	-0.171902	0	5	-0.609551
16792601	105378179	LOC105378179	uncharacterized LOC105378179	chr14	0.156022	0.875373	0.456459	0.587479	1.30683	0.887916	0.064201	0.783552	0.364638	5	0	0.609163
17078121	51110	LACTB2	lactamase beta 2	chr8	0.719943	0.354083	0.80892	0.428521	0.062661	0.517498	0.954893	0.589033	1.04387	5	0	0.608825
16779608	100874143	LINC00358	long intergenic non-protein coding RNA 358	chr13	-0.76374	-0.264805	-0.601913	-1.02415	-0.52522	-0.862328	-0.697894	-0.198959	-0.536067	0	5	-0.608342
16974175	407052	MIR95	microRNA 95	chr4	-0.062808	0.236625	0.17227	0.953444	1.25288	1.18852	0.3952	0.694633	0.630278	5	0	0.606782
16909257	80704	SLC19A3	solute carrier family 19 member 3	chr2	0.386182	0.55768	0.685458	0.457521	0.629019	0.756797	0.504092	0.67559	0.803368	5	0	0.60619
16821835	197187	SNAI3-AS1	SNAI3 antisense RNA 1	chr16	0.841304	0.368568	0.447679	1.17506	0.702325	0.781436	0.667897	0.195161	0.274272	5	0	0.605967
17106938	9016	SLC25A14	solute carrier family 25 member 14	chrX	-0.788292	-0.765637	-0.581065	-0.656623	-0.633968	-0.449396	-0.601569	-0.578914	-0.394342	0	5	-0.605534
17112769	2717	GLA	galactosidase alpha	chrX	-0.403394	-0.478833	-0.640745	-0.409578	-0.485017	-0.646929	-0.689875	-0.765314	-0.927226	0	5	-0.605212
16931358	284926	LOC284926	uncharacterized LOC284926	chr22	0.323218	0.508523	0.375878	0.559831	0.745136	0.612491	0.694007	0.879312	0.746667	5	0	0.605007
17105706	51186	TCEAL9	transcription elongation factor A like 9	chrX	-0.724622	-0.877866	-0.581281	-0.80721	-0.960454	-0.663869	-0.270581	-0.423825	-0.12724	0	5	-0.604105
17104132	10325	RRAGB	Ras related GTP binding B	chrX	0.530506	0.721568	0.636936	0.463853	0.654915	0.570283	0.519977	0.711039	0.626407	5	0	0.603943
17037192	3126	HLA-DRB4	major histocompatibility complex, class II, DR beta 4	chr6	0.758492	0.565364	0.348026	0.844843	0.651715	0.434377	0.811257	0.618129	0.400791	5	0	0.603666
16817677	112476	PRRT2	proline rich transmembrane protein 2	chr16	0.918629	0.379536	0.375952	1.26603	0.726941	0.723357	0.707619	0.168526	0.164942	5	0	0.603504
16984056	6507	SLC1A3	solute carrier family 1 member 3	chr5	0.436727	0.742042	0.389242	0.796138	1.10145	0.748653	0.319337	0.624652	0.271852	5	0	0.603344
16729557	220042	DDIAS	DNA damage induced apoptosis suppressor	chr11	-0.676875	-0.802281	-0.566163	-0.811247	-0.936653	-0.700535	-0.3058	-0.431206	-0.195088	0	5	-0.602872
16865153	59284	CACNG7	calcium voltage-gated channel auxiliary subunit gamma 7	chr19	0.445042	-0.042817	-0.171901	1.32398	0.83612	0.707036	1.14254	0.654679	0.525595	5	0	0.602252
16829426	79007	DBNDD1	dysbindin domain containing 1	chr16	0.673829	0.653396	0.57563	0.8784	0.857967	0.780201	0.372836	0.352403	0.274637	5	0	0.602144
16889929	105373849	LOC105373849	uncharacterized LOC105373849	chr2	0.931546	0.83319	0.434812	0.641146	0.54279	0.144412	0.827744	0.729388	0.33101	5	0	0.601782
16774053	8900	CCNA1	cyclin A1	chr13	0.526137	0.699827	0.642796	0.467363	0.641053	0.584022	0.517528	0.691218	0.634187	5	0	0.600459
16995029, 16995035	105374715	LOC105374715	uncharacterized LOC105374715	chr5	-0.833502	-0.608721	-0.434724	-0.670565	-0.445784	-0.271787	-0.920605	-0.695824	-0.521827	0	5	-0.600371
17112956	90843	TCEAL8	transcription elongation factor A like 8	chrX	-0.753892	-0.768115	-0.600079	-0.48677	-0.500993	-0.332957	-0.694097	-0.70832	-0.540284	0	5	-0.59839
17066036	137492	VPS37A	VPS37A, ESCRT-I subunit	chr8	0.519649	0.367041	0.770295	0.434209	0.281601	0.684855	0.742652	0.590044	0.993298	5	0	0.598183
16875155	55786	ZNF415	zinc finger protein 415	chr19	0.277033	0.379681	0.5865	0.625541	0.728189	0.935008	0.479014	0.581662	0.788481	5	0	0.597901
16832835	440423	SUZ12P1	SUZ12 polycomb repressive complex 2 subunit pseudogene 1	chr17	-0.747768	-0.62161	-0.062946	-1.14794	-1.02178	-0.463117	-0.708177	-0.582019	-0.023355	0	5	-0.597635
16774837	220429	CTAGE10P	CTAGE family member 10, pseudogene	chr13	0.460243	0.860879	0.980364	0.306312	0.706948	0.826433	0.103167	0.503803	0.623288	5	0	0.596826
17067970	9070	ASH2L	ASH2 like histone lysine methyltransferase complex subunit	chr8	0.555355	0.340923	0.574534	0.809544	0.595112	0.828723	0.618676	0.404244	0.637855	5	0	0.596107
16837296	440461	LOC440461	Rho GTPase activating protein 27 pseudogene	chr17	0.600687	0.540621	0.803687	0.894566	0.8345	1.09757	0.148734	0.088668	0.351734	5	0	0.59564
16861997	7538	ZFP36	ZFP36 ring finger protein	chr19	0.811373	0.737078	0.455395	1.15847	1.08418	0.802497	0.246362	0.172067	-0.109616	5	0	0.595312
16965035	391627	USP17L9P	ubiquitin specific peptidase 17-like family member 9, pseudogene	chr4	0.079362	-0.046865	0.190294	1.01901	0.892782	1.12994	0.702198	0.575971	0.81313	5	0	0.595091
16785379	3306	HSPA2	heat shock protein family A (Hsp70) member 2	chr14	0.694897	0.919147	0.320497	1.06478	1.28903	0.690381	0.175047	0.399297	-0.199353	5	0	0.594858
16681501	56998	CTNNBIP1	catenin beta interacting protein 1	chr1	0.847687	0.566245	0.665588	1.12788	0.846437	0.94578	0.271687	-0.009755	0.089588	5	0	0.594571
17106438	139818	DOCK11	dedicator of cytokinesis 11	chrX	-1.32108	-0.719894	-0.695125	-0.94752	-0.346337	-0.321568	-0.741445	-0.140262	-0.115493	0	5	-0.594302
16745002	10205	MPZL2	myelin protein zero like 2	chr11	0.331176	0.853974	0.70232	0.797221	1.32002	1.16837	-0.239695	0.283103	0.131449	5	0	0.594215
17004657	654	BMP6	bone morphogenetic protein 6	chr6	0.651275	0.659429	0.410596	0.976093	0.984247	0.735414	0.387714	0.395868	0.147035	5	0	0.594186
17115077	1069	CETN2	centrin 2	chrX	-0.774708	-0.671381	-0.477151	-0.739249	-0.635922	-0.441692	-0.666088	-0.562761	-0.368531	0	5	-0.593054
16803891	105370924	LOC105370924	uncharacterized LOC105370924	chr15	-1.37806	-0.624103	-0.707377	-1.18404	-0.430078	-0.513352	-0.64135	0.112611	0.029337	0	5	-0.592935
16675668	101929224	LOC101929224	uncharacterized LOC101929224	chr1	-0.625225	-0.791184	0.040651	-1.09102	-1.25697	-0.425139	-0.562323	-0.728282	0.103553	0	5	-0.592882
16871680	339324	ZNF260	zinc finger protein 260	chr19	0.310609	0.154963	0.627815	0.300067	0.144421	0.617273	1.00246	0.846816	1.31967	5	0	0.591566
16689312	2635	GBP3	guanylate binding protein 3	chr1	-0.723191	-0.658461	-0.583947	-0.395456	-0.330726	-0.256212	-0.85938	-0.79465	-0.720136	0	5	-0.591351
17066224	63898	SH2D4A	SH2 domain containing 4A	chr8	0.562258	0.597638	0.500597	0.550193	0.585573	0.488532	0.68596	0.72134	0.624299	5	0	0.59071
16867975	2208	FCER2	Fc fragment of IgE receptor II	chr19	1.00248	0.103896	0.211245	1.4836	0.585018	0.692367	0.974952	0.076368	0.183717	5	0	0.590405
16716185	23063	WAPL	WAPL cohesin release factor	chr10	-0.824048	-0.78287	-0.762108	-0.627824	-0.586646	-0.565884	-0.420072	-0.378894	-0.358132	0	5	-0.589609
17061662	3912	LAMB1	laminin subunit beta 1	chr7	0.188883	0.593909	0.557727	0.613414	1.01844	0.982258	0.192645	0.597671	0.561489	5	0	0.589604
16892342	80303	EFHD1	EF-hand domain family member D1	chr2	0.480716	0.707358	0.623048	0.754162	0.980804	0.896494	0.164472	0.391114	0.306804	5	0	0.589441
17023922	100500880	MIR3662	microRNA 3662	chr6	0.33458	-0.048031	0.605032	1.14114	0.758524	1.41159	0.404144	0.021533	0.674596	5	0	0.589233
16995333	646719	NIPBL-AS1	NIPBL antisense RNA 1 (head to head)	chr5	0.30667	0.611425	0.52288	0.309238	0.613993	0.525448	0.630473	0.935228	0.846683	5	0	0.589115
16713614	220972	2017-03-08	membrane associated ring-CH-type finger 8	chr10	-0.654221	-0.489796	-0.782217	-0.484956	-0.320531	-0.612952	-0.662966	-0.498541	-0.790962	0	5	-0.588571
17081888	100302147	MIR1302-7	microRNA 1302-7	chr8	-0.031763	0.50829	0.0951	0.518156	1.05821	0.645019	0.606116	1.14617	0.732979	5	0	0.586475
17016403	8355	HIST1H3G	histone cluster 1 H3 family member g	chr6	0.116032	-0.149378	-0.386208	-0.67143	-0.93684	-1.17367	-0.433158	-0.698568	-0.935398	0	5	-0.585402
16723318	79056	PRRG4	proline rich and Gla domain 4	chr11	0.377156	0.516466	0.585222	0.464558	0.603868	0.672624	0.566684	0.705994	0.77475	5	0	0.585258
16828450	10428	CFDP1	craniofacial development protein 1	chr16	0.599113	0.268653	0.450324	0.774513	0.444053	0.625724	0.860729	0.530269	0.71194	5	0	0.585035
16943328	348801	LNP1	leukemia NUP98 fusion partner 1	chr3	0.815442	0.783671	0.635714	0.484796	0.453025	0.305068	0.664846	0.633075	0.485118	5	0	0.584528
17106822	4952	OCRL	OCRL, inositol polyphosphate-5-phosphatase	chrX	-0.605761	-0.564329	-0.588689	-0.645832	-0.6044	-0.62876	-0.558347	-0.516915	-0.541275	0	5	-0.583812
16797751	114791	TUBGCP5	tubulin gamma complex associated protein 5	chr15	0.310932	0.555477	0.627341	0.450941	0.695486	0.76735	0.428453	0.672998	0.744862	5	0	0.58376
16898108	100124537	SNORA70B	small nucleolar RNA, H/ACA box 70B	chr2	-0.949247	-0.248435	-0.632745	-0.931353	-0.230541	-0.614851	-0.885285	-0.184473	-0.568783	0	5	-0.582857
16947303	389170	LEKR1	leucine, glutamate and lysine rich 1	chr3	0.456015	0.451957	0.766585	0.340715	0.336657	0.651285	0.643175	0.639117	0.953745	5	0	0.582139
16942648	727936	GXYLT2	glucoside xylosyltransferase 2	chr3	0.373055	0.671308	0.40992	0.738272	1.03652	0.775137	0.299904	0.598157	0.336769	5	0	0.582116
16951756	9497	SLC4A7	solute carrier family 4 member 7	chr3	-0.885554	-0.661826	-0.590433	-0.826326	-0.602598	-0.531205	-0.552853	-0.329125	-0.257732	0	5	-0.581961
16870802	7562	ZNF708	zinc finger protein 708	chr19	-0.410187	-0.710791	-0.624921	-0.784515	-1.08512	-0.999249	-0.034794	-0.335398	-0.249528	0	5	-0.581611
16714381	23283	CSTF2T	cleavage stimulation factor subunit 2 tau variant	chr10	-0.642133	-0.553908	-0.913829	-0.177491	-0.089266	-0.449187	-0.738309	-0.650084	-1.01001	0	5	-0.580468
17105655	80823	BHLHB9	basic helix-loop-helix domain containing, class B, 9	chrX	-0.382395	-0.521818	-0.439451	-0.540054	-0.679477	-0.59711	-0.620595	-0.760018	-0.677651	0	5	-0.579841
17113184	5716	PSMD10	proteasome 26S subunit, non-ATPase 10	chrX	-0.746534	-0.765245	-0.569151	-0.768148	-0.786859	-0.590765	-0.379727	-0.398438	-0.202344	0	5	-0.578579
17106168	55916	NXT2	nuclear transport factor 2 like export factor 2	chrX	-0.749544	-0.838218	-0.359843	-0.782142	-0.870816	-0.392441	-0.503183	-0.591857	-0.113482	0	5	-0.577947
16773108	105370109	LOC105370109	uncharacterized LOC105370109	chr13	0.876992	0.526551	0.170095	0.608807	0.258366	-0.09809	1.30516	0.954722	0.598266	5	0	0.577875
17104587	9968	MED12	mediator complex subunit 12	chrX	-1.19074	-0.736719	-0.715146	-0.619467	-0.165451	-0.143878	-0.851875	-0.397859	-0.376286	0	5	-0.577491
16785948	100506411	LOC100506411	uncharacterized LOC100506411	chr14	0.294015	0.78238	0.583395	0.314638	0.803003	0.604018	0.344939	0.833304	0.634319	5	0	0.577112
16988703	4001	LMNB1	lamin B1	chr5	-0.642203	-0.616015	-0.847489	-0.496482	-0.470294	-0.701768	-0.412065	-0.385877	-0.617351	0	5	-0.576616
16712435	399726	CASC10	cancer susceptibility candidate 10	chr10	0.764829	0.703874	0.544517	0.828321	0.767366	0.608009	0.417141	0.356186	0.196829	5	0	0.576341
17118285	100128653	LOC100128653	uncharacterized LOC100128653	chr7	0.690764	0.385996	0.235651	1.05031	0.745539	0.595194	0.743959	0.439191	0.288846	5	0	0.57505
16948572	54800	KLHL24	kelch like family member 24	chr3	0.396306	0.328374	0.496626	0.586567	0.518635	0.686887	0.708871	0.640939	0.809191	5	0	0.574711
16944251	2596	GAP43	growth associated protein 43	chr3	0.589134	0.864575	0.412898	0.136583	0.412024	-0.039653	0.898097	1.17354	0.721861	5	0	0.57434
16911752	100422875	MIR3192	microRNA 3192	chr20	-0.739352	-0.59024	-0.365431	-1.12218	-0.973067	-0.748258	-0.381508	-0.232396	-0.007587	0	5	-0.573335
17110372	401585	LOC401585	uncharacterized LOC401585	chrX	-0.748016	-0.429357	-0.810761	-0.65351	-0.334851	-0.716255	-0.572996	-0.254337	-0.635741	0	5	-0.572869
16857608	140467	ZNF358	zinc finger protein 358	chr19	0.697645	1.1092	0.500576	0.790124	1.20168	0.593055	0.013558	0.425117	-0.183511	5	0	0.571939
17106415	54521	WDR44	WD repeat domain 44	chrX	-0.997983	-0.945213	-0.691121	-0.753468	-0.700698	-0.446606	-0.32192	-0.26915	-0.015058	0	5	-0.571246
16703301	79896	THNSL1	threonine synthase like 1	chr10	0.540219	0.378609	0.61603	0.603573	0.441963	0.679384	0.649647	0.488037	0.725458	5	0	0.569213
16952095	105377023	LOC105377023	uncharacterized LOC105377023	chr3	0.33375	0.360897	0.631521	0.675233	0.70238	0.973004	0.373382	0.400529	0.671153	5	0	0.569094
16949792	131583	FAM43A	family with sequence similarity 43 member A	chr3	0.878802	0.833015	0.389868	1.23679	1.19101	0.747858	0.123933	0.078146	-0.365001	5	0	0.568269
17098037	2681	GGTA1P	glycoprotein, alpha-galactosyltransferase 1 pseudogene	chr9	0.432394	0.435714	0.27811	0.682601	0.685921	0.528317	0.740099	0.743419	0.585815	5	0	0.568043
16862895	7673	ZNF222	zinc finger protein 222	chr19	0.052309	0.789419	0.366711	-0.057515	0.679595	0.256887	0.656834	1.39394	0.971236	5	0	0.567713
16672722	4817	NIT1	nitrilase 1	chr1	0.595904	0.987082	0.573375	0.755876	1.14705	0.733347	-0.023763	0.367415	-0.046292	5	0	0.565555
17112550	102724167	PABPC5-AS1	PABPC5 antisense RNA 1	chrX	-0.339883	-0.565525	-0.587982	-0.359432	-0.585074	-0.607531	-0.521293	-0.746935	-0.769392	0	5	-0.564783
17001757	134466	ZNF300P1	zinc finger protein 300 pseudogene 1	chr5	-0.238696	-0.443934	-0.619103	-0.403315	-0.608553	-0.783722	-0.46136	-0.666598	-0.841767	0	5	-0.563005
16697004	6041	RNASEL	ribonuclease L	chr1	0.115293	0.987418	0.894796	0.1227	0.994825	0.902203	-0.202748	0.669377	0.576755	5	0	0.562291
16906256	101927217	LINC01473	long intergenic non-protein coding RNA 1473	chr2	0.342637	0.860736	0.214822	0.821343	1.33944	0.693528	0.131922	0.650021	0.004107	5	0	0.562062
16849910	339229	OXLD1	oxidoreductase like domain containing 1	chr17	0.905758	0.785728	0.391573	0.652118	0.532088	0.137933	0.761929	0.641899	0.247744	5	0	0.561863
16715597	729092	AGAP5	ArfGAP with GTPase domain, ankyrin repeat and PH domain 5	chr10	-0.853103	-0.691672	-0.77358	-0.701336	-0.539905	-0.621813	-0.362871	-0.20144	-0.283348	0	5	-0.558785
17055295	221806	VWDE	von Willebrand factor D and EGF domains	chr7	0.034388	0.702804	0.33394	0.28963	0.958046	0.589182	0.364517	1.03293	0.664069	5	0	0.552168
16760714	51279	C1RL	complement C1r subcomponent like	chr12	0.743516	0.584979	0.537925	1.1742	1.01566	0.968606	0.102518	-0.056019	-0.103073	5	0	0.552034
16738819	64231	MS4A6A	membrane spanning 4-domains A6A	chr11	-0.380085	-0.024156	-0.232125	-0.955976	-0.600047	-0.808016	-0.821049	-0.46512	-0.673089	0	5	-0.551074
16704586	642826	BMS1P6	BMS1, ribosome biogenesis factor pseudogene 6	chr10	-0.58044	-0.698323	-0.594656	-0.246072	-0.363955	-0.260288	-0.693507	-0.81139	-0.707723	0	5	-0.550706
16865168	59285	CACNG6	calcium voltage-gated channel auxiliary subunit gamma 6	chr19	0.438403	0.603541	0.622276	0.779222	0.94436	0.963095	0.078936	0.244074	0.262809	5	0	0.548524
16866867	126308	MOB3A	MOB kinase activator 3A	chr19	0.775299	0.821241	0.492739	1.01775	1.06369	0.735186	0.083693	0.129635	-0.198867	5	0	0.546707
17093557	389715	FAM205BP	transmembrane protein C9orf144B pseudogene	chr9	-0.746596	-0.97192	-0.481531	-0.972192	-1.19752	-0.707127	0.045543	-0.179781	0.310608	0	5	-0.544501
16687914	1573	CYP2J2	cytochrome P450 family 2 subfamily J member 2	chr1	0.833843	1.03674	0.668638	0.709734	0.912633	0.544529	0.048078	0.250977	-0.117127	5	0	0.543116
16868818	406976	MIR199A1	microRNA 199a-1	chr19	0.369243	0.656074	1.06486	0.299188	0.586019	0.994802	-0.022269	0.264562	0.673345	5	0	0.542869
16766051	9924	PAN2	PAN2 poly(A) specific ribonuclease subunit	chr12	0.636953	0.687683	0.562733	0.662367	0.713097	0.588147	0.347005	0.397735	0.272785	5	0	0.540945
17081002	157638	FAM84B	family with sequence similarity 84 member B	chr8	0.562255	0.720863	0.748714	0.739304	0.897912	0.925763	-0.026499	0.132109	0.15996	5	0	0.540042
17005535	8359	HIST1H4A	histone cluster 1 H4 family member a	chr6	-0.352605	-0.242689	-0.313608	-0.681554	-0.571638	-0.642557	-0.730507	-0.620591	-0.69151	0	5	-0.538584
16711312	100216001	LINC00704	long intergenic non-protein coding RNA 704	chr10	-0.643907	-0.565886	-0.693948	-0.759975	-0.681954	-0.810016	-0.225124	-0.147103	-0.275165	0	5	-0.533675
16719515	4288	MKI67	marker of proliferation Ki-67	chr10	-1.06897	-0.931421	-0.589349	-0.785908	-0.648356	-0.306284	-0.36084	-0.223288	0.118784	0	5	-0.532848
16831046	124739	USP43	ubiquitin specific peptidase 43	chr17	-0.577618	-0.349569	-0.636354	-0.594688	-0.366639	-0.653424	-0.590095	-0.362046	-0.648831	0	5	-0.531029
17025833	101929484	LINC01615	long intergenic non-protein coding RNA 1615	chr6	-0.75556	-0.599141	-0.708417	-0.303544	-0.147125	-0.256401	-0.733923	-0.577504	-0.68678	0	5	-0.529822
16715028, 16715031	8034	SLC25A16	solute carrier family 25 member 16	chr10	-0.428662	-0.677813	-0.62694	-0.599722	-0.848873	-0.798	-0.108744	-0.357895	-0.307022	0	5	-0.528186
16743922	440068	CARD17	caspase recruitment domain family member 17	chr11	0.612939	0.646459	0.140076	0.850038	0.883558	0.377175	0.559659	0.593179	0.086796	5	0	0.527764
16711987	441549	CDNF	cerebral dopamine neurotrophic factor	chr10	0.214332	0.317157	0.307636	0.665222	0.768047	0.758526	0.507161	0.609986	0.600465	5	0	0.527615
16973107	105377596	LOC105377596	uncharacterized LOC105377596	chr4	0.636306	0.220389	0.758586	0.524308	0.108391	0.646588	0.712472	0.296555	0.834752	5	0	0.526483
16922078	337975	KRTAP20-1	keratin associated protein 20-1	chr21	-1.04326	-0.664251	-1.14405	-0.191259	0.187745	-0.292051	-0.622919	-0.243915	-0.723711	0	5	-0.526407
16924828	337969	KRTAP19-2	keratin associated protein 19-2	chr21	1.4494	0.661517	0.013011	1.60449	0.816607	0.168101	0.748865	-0.039016	-0.687522	5	1	0.526161
16877270, 17119202	100422862	MIR548S	microRNA 548s	chr2	-0.250923	0.162444	0.179287	0.740914	1.15428	1.17112	0.239751	0.653118	0.669961	5	0	0.52444
17111858	84889	SLC7A3	solute carrier family 7 member 3	chrX	-0.232998	-0.344286	-0.284497	-0.619559	-0.730847	-0.671058	-0.556097	-0.667385	-0.607596	0	5	-0.523814
17010354	135228	CD109	CD109 molecule	chr6	0.11391	0.704167	0.664763	0.29578	0.886037	0.846633	0.016252	0.606509	0.567105	5	0	0.522351
17070972	286148	DPY19L4	dpy-19 like 4 (C. elegans)	chr8	0.271533	0.194486	0.642311	0.321725	0.244678	0.692503	0.676601	0.599554	1.04738	5	0	0.521197
16713962	414224	AGAP12P	ArfGAP with GTPase domain, ankyrin repeat and PH domain 12, pseudogene	chr10	-0.66951	-0.617334	-0.57411	-0.744181	-0.692005	-0.648781	-0.28907	-0.236894	-0.19367	0	5	-0.518395
16761776	105369669	LOC105369669	uncharacterized LOC105369669	chr12	0.340444	0.773586	0.687463	0.167609	0.600751	0.514628	0.260063	0.693205	0.607082	5	0	0.516092
16889048	101927482	LOC101927482	uncharacterized LOC101927482	chr2	-0.686276	-0.504481	0.160994	-1.08143	-0.89963	-0.234155	-0.809422	-0.627627	0.037848	0	5	-0.516019
16678899	105373206	LOC105373206	uncharacterized LOC105373206	chr1	-2.19692	-0.693446	-1.09544	-1.05458	0.448891	0.046896	-0.896216	0.607253	0.205258	1	5	-0.514255
16828485	79583	TMEM231	transmembrane protein 231	chr16	0.750059	0.737793	0.581154	0.783843	0.771577	0.614938	0.183693	0.171427	0.014788	5	0	0.512141
16822055	8558	CDK10	cyclin dependent kinase 10	chr16	0.869389	0.735373	0.690601	0.735457	0.601441	0.556669	0.243526	0.10951	0.064738	5	0	0.511856
17046284	25870	SUMF2	sulfatase modifying factor 2	chr7	0.945186	0.921236	0.564593	1.10022	1.07627	0.719623	-0.105613	-0.129563	-0.486206	5	0	0.511749
16860103	81931	ZNF93	zinc finger protein 93	chr19	-1.44538	-0.809122	-0.950812	-0.125699	0.510563	0.368873	-1.094	-0.457738	-0.599428	0	5	-0.511416
16683237	100422914	MIR4253	microRNA 4253	chr1	-0.921245	-0.962109	-0.259981	-0.649695	-0.690559	0.011569	-0.581363	-0.622227	0.079901	0	5	-0.510634
17125158, 17125362	100506190	LINC00963	long intergenic non-protein coding RNA 963	chr9	0.59171	0.681042	0.618537	0.566312	0.655644	0.593139	0.25592	0.345252	0.282747	5	0	0.510034
16855182	26791	SNORD58A	small nucleolar RNA, C/D box 58A	chr18	0.012002	0.451403	-0.187567	-1.17944	-0.740039	-1.37901	-0.599093	-0.159692	-0.798662	0	5	-0.5089
17099703	100616460	MIR3689E	microRNA 3689e	chr9	-0.255888	0.152441	-0.774916	-1.00041	-0.592078	-1.51944	-0.15529	0.253039	-0.674318	0	5	-0.507428
16734644	10821	OR7E12P	olfactory receptor family 7 subfamily E member 12 pseudogene	chr11	-0.885837	-0.892054	-0.677448	-0.727791	-0.734008	-0.519402	-0.110462	-0.116679	0.097927	0	5	-0.507306
17093227	364	AQP7	aquaporin 7	chr9	-0.794884	-1.03461	-0.110944	-0.570226	-0.809949	0.113714	-0.589764	-0.829487	0.094176	0	5	-0.503552
16833218	6356	CCL11	C-C motif chemokine ligand 11	chr17	-0.041541	0.085561	0.14678	0.474602	0.601704	0.662923	0.757072	0.884174	0.945393	5	0	0.501852
16738630	9404	LPXN	leupaxin	chr11	0.033643	0.528944	0.697743	0.146628	0.641929	0.810728	0.160279	0.65558	0.824379	5	0	0.499984
16725101	102723575	LOC102723575	uncharacterized LOC102723575	chr11	0.381312	0.658089	0.940422	-0.494358	-0.217581	0.064752	0.772666	1.04944	1.33178	5	0	0.498502
16869228	1725	DHPS	deoxyhypusine synthase	chr19	0.779846	0.621317	0.532833	0.860665	0.702136	0.613652	0.259766	0.101237	0.012753	5	0	0.498245
16863583	255783	INAFM1	InaF motif containing 1	chr19	0.762413	1.10969	0.536428	0.907753	1.25503	0.681768	-0.305401	0.041874	-0.531386	5	0	0.495352
17005888	7718	ZNF165	zinc finger protein 165	chr6	0.780738	0.636157	1.06873	0.608145	0.463564	0.896138	-0.04662	-0.191201	0.241373	5	0	0.495225
17078183	9242	MSC	musculin	chr8	1.27868	1.54046	0.661509	1.10018	1.36197	0.483012	-0.540923	-0.279136	-1.15809	5	1	0.494184
16673507	6375	XCL1	X-C motif chemokine ligand 1	chr1	0.03233	0.019896	0.265697	-0.953777	-0.966211	-0.72041	-0.777819	-0.790253	-0.544452	0	5	-0.492778
16795791	105370623	LOC105370623	uncharacterized LOC105370623	chr14	0.718793	0.574268	0.70494	0.842245	0.69772	0.828392	0.072621	-0.071904	0.058768	5	0	0.49176
16778450	100422878	MIR3168	microRNA 3168	chr13	1.07208	0.027326	0.066981	-0.63194	-1.67669	-1.63704	0.172084	-0.872668	-0.833013	1	5	-0.479209
16994803	105374694	LOC105374694	uncharacterized LOC105374694	chr5	-0.669794	-0.638651	-0.551838	-0.744945	-0.713802	-0.626989	-0.164055	-0.132912	-0.046099	0	5	-0.476565
17056664	101928545	SEPT7-AS1	SEPT7 antisense RNA 1 (head to head)	chr7	-0.118482	-0.284969	-0.002646	0.830688	0.664201	0.946524	0.745077	0.57859	0.860913	5	0	0.468877
17123026	10166	SLC25A15	solute carrier family 25 member 15	chr13	0.804345	0.713154	0.174932	0.605874	0.514683	-0.023539	0.677035	0.585844	0.047622	5	0	0.45555
16861282	333	APLP1	amyloid beta precursor like protein 1	chr19	0.821883	1.0449	0.380236	1.15094	1.37396	0.709293	-0.388687	-0.165671	-0.830334	5	1	0.455168
16935751	25809	TTLL1	tubulin tyrosine ligase like 1	chr22	0.594363	0.552091	0.704041	0.758342	0.71607	0.86802	-0.071131	-0.113403	0.038547	5	0	0.44966
16933468	100423034	MIR3199-1	microRNA 3199-1	chr22	0.118319	0.815006	0.900688	-0.088442	0.608245	0.693927	-0.166579	0.530108	0.61579	5	0	0.447451
16947605	406951	MIR16-2	microRNA 16-2	chr3	0.133481	-0.059181	-0.277464	0.783402	0.59074	0.372457	1.02038	0.827722	0.609439	5	0	0.444553
16927810	3519	IGKV@	immunoglobulin kappa variable cluster	chr2	0.41965	-0.058432	0.119303	-0.667587	-1.14567	-0.967934	-0.29424	-0.772322	-0.594587	0	5	-0.440202
16956053	100422859	MIR3136	microRNA 3136	chr3	-0.586754	-0.415809	0.646449	-0.940922	-0.769977	0.292281	-1.19501	-1.02406	0.038194	1	5	-0.439512
16904775	100861402	CERS6-AS1	CERS6 antisense RNA 1	chr2	-0.23044	-0.29922	0.589724	0.722404	0.653624	1.54257	0.032668	-0.036112	0.852832	5	0	0.425339
16913572	677837	SNORA60	small nucleolar RNA, H/ACA box 60	chr20	0.649181	0.007188	-0.201876	1.52872	0.886724	0.67766	0.585061	-0.056932	-0.265996	5	0	0.423303
17077871	286187	PPP1R42	protein phosphatase 1 regulatory subunit 42	chr8	-0.011138	-0.017634	-0.207842	0.857641	0.851145	0.660937	0.607154	0.600658	0.41045	5	0	0.416819
16705701	55506	H2AFY2	H2A histone family member Y2	chr10	0.541649	0.727566	0.623828	0.625593	0.81151	0.707772	-0.185104	0.000813	-0.102925	5	0	0.416745
16694036	2630	GBAP1	glucosylceramidase beta pseudogene 1	chr1	0.583099	0.602216	0.603982	0.638187	0.657304	0.65907	-0.019505	-0.000388	0.001378	5	0	0.413927
17111114	494197	SPANXN5	SPANX family member N5	chrX	0.60658	0.467079	-0.335429	0.736413	0.596912	-0.205596	0.913506	0.774005	-0.028503	5	0	0.391663
16774301	100506759	OR7E37P	olfactory receptor family 7 subfamily E member 37 pseudogene	chr13	-0.644926	-0.874341	-0.388816	0.327114	0.097699	0.583224	-0.862865	-1.09228	-0.606755	0	5	-0.384661
16834700	92579	G6PC3	glucose-6-phosphatase catalytic subunit 3	chr17	0.673626	0.734029	0.445867	0.911195	0.971598	0.683436	-0.342477	-0.282074	-0.570236	5	0	0.358329
17044199	692210	SNORD93	small nucleolar RNA, C/D box 93	chr7	-0.842103	-0.556768	-0.570476	-1.95793	-1.6726	-1.68631	-0.581006	-0.295671	-0.309379	0	4	-0.941361
17118780	619562	SNORA3A	small nucleolar RNA, H/ACA box 3A	chr11	-1.65938	-0.505885	0.020072	-1.71594	-0.56245	-0.036493	-2.06529	-0.911792	-0.385835	0	4	-0.869221
17119818	26779	SNORA69	small nucleolar RNA, H/ACA box 69	chrX	-0.130018	-0.322606	-1.33554	-0.491978	-0.684566	-1.6975	-0.340982	-0.53357	-1.54651	0	4	-0.78703
16728384	100313770	MIR548K	microRNA 548k	chr11	-1.29799	-0.3661	-0.067899	-1.43259	-0.500697	-0.202496	-1.71093	-0.779036	-0.480835	0	4	-0.759841
16754536	6857	SYT1	synaptotagmin 1	chr12	0.543349	0.516325	0.684512	1.22451	1.19749	1.36568	0.372175	0.345151	0.513338	4	0	0.751392
16693427	6278	S100A7	S100 calcium binding protein A7	chr1	-0.120274	0.314057	1.1228	0.531708	0.966039	1.77478	0.146346	0.580677	1.38942	4	0	0.745061
16865066	574482	MIR520D	microRNA 520d	chr19	-1.52697	-1.98199	-1.11562	-0.498297	-0.953316	-0.086949	-0.024315	-0.479334	0.387033	0	4	-0.697751
17112191	664614	MIR545	microRNA 545	chrX	-0.574727	-0.55862	-0.698214	-1.10672	-1.09062	-1.23021	-0.30104	-0.284933	-0.424527	0	4	-0.696624
16980364	152485	ZNF827	zinc finger protein 827	chr4	-0.302117	0.23405	0.543759	0.547004	1.08317	1.39288	0.444841	0.981008	1.29072	4	0	0.69059
16820849	794	CALB2	calbindin 2	chr16	0.434993	0.976406	0.344822	1.153	1.69441	1.06283	0.028741	0.570154	-0.06143	4	0	0.689325
16808751	50804	MYEF2	myelin expression factor 2	chr15	0.402658	0.358581	1.01749	0.469201	0.425124	1.08403	0.587276	0.543199	1.20211	4	0	0.67663
16921832	58494	JAM2	junctional adhesion molecule 2	chr21	0.340818	1.11587	0.960719	0.556338	1.33139	1.17624	-0.266525	0.508523	0.353376	4	0	0.675193
16949909	693155	MIR570	microRNA 570	chr3	-0.869881	-0.254158	-0.353514	-1.74538	-1.12965	-1.22901	-0.530213	0.08551	-0.013846	0	4	-0.671127
16776883	55002	TMCO3	transmembrane and coiled-coil domains 3	chr13	0.408473	0.827618	0.542038	0.57871	0.997855	0.712275	0.448702	0.867847	0.582267	4	0	0.662865
16730296	55693	KDM4D	lysine demethylase 4D	chr11	0.569791	0.610893	0.554076	0.889895	0.930997	0.87418	0.498659	0.539761	0.482944	4	0	0.661244
17016356	3024	HIST1H1A	histone cluster 1 H1 family member a	chr6	1.41245	0.575532	0.74155	0.799199	-0.037718	0.1283	1.24973	0.412815	0.578833	4	0	0.651188
16885619	100132708	CYP4F30P	cytochrome P450 family 4 subfamily F member 30, pseudogene	chr2	0.561441	1.39295	0.81794	0.078311	0.909825	0.33481	0.223501	1.05502	0.48	4	0	0.650422
16768406	4060	LUM	lumican	chr12	0.121818	0.557011	-0.024168	1.08297	1.51816	0.936982	0.451917	0.88711	0.305931	4	0	0.648637
16778433	1997	ELF1	E74 like ETS transcription factor 1	chr13	0.004195	0.453107	0.479849	0.478074	0.926986	0.953728	0.508252	0.957164	0.983906	4	0	0.638362
16981606	3248	HPGD	hydroxyprostaglandin dehydrogenase 15-(NAD)	chr4	0.326055	0.489984	0.33591	0.552899	0.716828	0.562754	0.857348	1.02128	0.867203	4	0	0.636695
17016393	3007	HIST1H1D	histone cluster 1 H1 family member d	chr6	-0.319159	-0.242602	-0.461307	-1.05861	-0.982048	-1.20075	-0.461947	-0.38539	-0.604095	0	4	-0.635101
16908500	494324	MIR375	microRNA 375	chr2	-0.635898	-0.513408	-1.2813	-0.550635	-0.428145	-1.19603	-0.190834	-0.068344	-0.836232	0	4	-0.633425
17098896	105376287	LOC105376287	uncharacterized LOC105376287	chr9	-0.48976	-0.882877	-0.017416	-1.4053	-1.79842	-0.932957	-0.082076	-0.475193	0.390268	0	4	-0.632637
16859800	100422943	MIR3189	microRNA 3189	chr19	-1.04266	-0.249249	-0.436625	-1.37135	-0.577933	-0.765309	-0.880203	-0.086788	-0.274164	0	4	-0.631587
17055786	541472	LOC541472	uncharacterized LOC541472	chr7	-0.950884	-0.481827	-0.613032	-0.91626	-0.447203	-0.578408	-0.832025	-0.362968	-0.494173	0	4	-0.630753
16697985	127829	ARL8A	ADP ribosylation factor like GTPase 8A	chr1	0.502786	0.818	0.440239	0.601753	0.916967	0.539206	0.519226	0.83444	0.456679	4	0	0.625477
16994618	4651	MYO10	myosin X	chr5	-1.173	-0.866532	-0.822604	-0.538519	-0.232047	-0.188119	-0.82025	-0.513778	-0.46985	0	4	-0.624967
16748529	9052	GPRC5A	G protein-coupled receptor class C group 5 member A	chr12	0.872257	1.00583	0.510993	0.91664	1.05021	0.555376	0.311174	0.444744	-0.05009	4	0	0.624126
16988301	1657	DMXL1	Dmx like 1	chr5	-0.929233	-0.69434	-0.533887	-0.772652	-0.537759	-0.377306	-0.797289	-0.562396	-0.401943	0	4	-0.622978
16816556	105371116	LOC105371116	uncharacterized LOC105371116	chr16	-0.371921	-0.948547	-0.365594	-0.91597	-1.4926	-0.909643	0.002477	-0.574149	0.008804	0	4	-0.618571
16873049	199731	CADM4	cell adhesion molecule 4	chr19	1.0107	1.1303	0.538901	1.0322	1.1518	0.560399	0.161433	0.281036	-0.310366	4	0	0.617378
16944937	152015	ROPN1B	rhophilin associated tail protein 1B	chr3	0.438358	0.682018	1.10861	0.306738	0.550398	0.976993	0.191445	0.435105	0.8617	4	0	0.616819
16858210	57153	SLC44A2	solute carrier family 44 member 2	chr19	0.438162	0.827655	0.507242	0.803478	1.19297	0.872558	0.14975	0.539243	0.21883	4	0	0.616654
17104106	90737	PAGE5	PAGE family member 5	chrX	-1.28963	-0.578209	-0.605266	-1.05553	-0.344114	-0.371171	-0.899972	-0.188556	-0.215613	0	4	-0.616451
16996135	102467080	LOC102467080	uncharacterized LOC102467080	chr5	0.540319	0.372347	0.351232	0.951078	0.783106	0.761991	0.710751	0.542779	0.521664	4	0	0.61503
17072664	5462	POU5F1B	POU class 5 homeobox 1B	chr8	-0.208402	-0.319027	-0.255883	-0.973705	-1.08433	-1.02119	-0.499147	-0.609772	-0.546628	0	4	-0.61312
17042681	56975	FAM20C	FAM20C, golgi associated secretory pathway kinase	chr7	-0.978485	-0.498495	-0.571035	-0.723259	-0.243269	-0.315809	-1.02374	-0.543746	-0.616286	0	4	-0.61268
17020317	667	DST	dystonin	chr6	-1.4613	-1.00917	-0.583118	-0.971719	-0.519594	-0.093538	-0.732109	-0.279984	0.146072	0	4	-0.611607
17022529	8936	WASF1	WAS protein family member 1	chr6	0.310349	0.21268	0.564271	0.488791	0.391122	0.742713	0.86889	0.771221	1.12281	4	0	0.608094
16798228	100033438	SNORD116-26	small nucleolar RNA, C/D box 116-26	chr15	1.23288	1.03732	0.537672	0.898034	0.702479	0.202827	0.574577	0.379022	-0.12063	4	0	0.604909
16700630	6894	TARBP1	TAR (HIV-1) RNA binding protein 1	chr1	0.333843	0.719432	0.378077	0.564666	0.950255	0.6089	0.485375	0.870964	0.529609	4	0	0.604569
16833327	162394	SLFN5	schlafen family member 5	chr17	-0.057824	0.491625	0.462571	0.428655	0.978104	0.94905	0.371081	0.92053	0.891476	4	0	0.603919
17025294	100129518	LOC100129518	uncharacterized LOC100129518	chr6	0.005383	0.229298	0.494478	0.257257	0.481172	0.746352	0.835295	1.05921	1.32439	4	0	0.603648
16672265	360155	CYCSP52	cytochrome c, somatic pseudogene 52	chr1	-0.475345	-0.83416	-0.433464	-0.992084	-1.3509	-0.950203	-0.020251	-0.379066	0.02163	0	4	-0.601538
17066065	6542	SLC7A2	solute carrier family 7 member 2	chr8	0.566098	0.338128	0.633504	0.511287	0.283317	0.578693	0.881396	0.653426	0.948802	4	0	0.599406
16977868	9429	ABCG2	ATP binding cassette subfamily G member 2 (Junior blood group)	chr4	0.573938	0.504545	0.333967	0.820316	0.750923	0.580345	0.713319	0.643926	0.473348	4	0	0.599403
17101543	7114	TMSB4X	thymosin beta 4, X-linked	chrX	-1.08224	-0.590705	-0.452629	-1.05418	-0.562646	-0.42457	-0.780679	-0.289147	-0.151071	0	4	-0.598651
16703616	102724316	SVIL-AS1	SVIL antisense RNA 1	chr10	-0.904614	-0.709479	-0.565602	-0.730296	-0.535161	-0.391284	-0.691579	-0.496444	-0.352567	0	4	-0.597447
16798938	6447	SCG5	secretogranin V	chr15	-1.18961	-0.832204	-0.528528	-0.820495	-0.463089	-0.159413	-0.798558	-0.441152	-0.137476	0	4	-0.596725
16788624	767581	SNORD114-5	small nucleolar RNA, C/D box 114-5	chr14	0.58456	1.06301	0.842828	0.575671	1.05412	0.833939	-0.107312	0.371138	0.150956	4	0	0.596546
16715849	9231	DLG5	discs large MAGUK scaffold protein 5	chr10	-1.03499	-0.70794	-0.76624	-0.567428	-0.240374	-0.298674	-0.780047	-0.452993	-0.511293	0	4	-0.595554
16829139	4597	MVD	mevalonate diphosphate decarboxylase	chr16	1.22214	1.26324	0.535838	1.07398	1.11508	0.38768	0.128815	0.169909	-0.55749	4	0	0.593244
16686827	102724077	LINC01389	long intergenic non-protein coding RNA 1389	chr1	-0.087572	0.423708	0.448143	0.459479	0.970759	0.995194	0.34888	0.86016	0.884595	4	0	0.589261
16938495	152098	ZCWPW2	zinc finger CW-type and PWWP domain containing 2	chr3	0.660881	0.52791	0.423459	0.970591	0.83762	0.733169	0.499912	0.366941	0.26249	4	0	0.586997
16852683	5366	PMAIP1	phorbol-12-myristate-13-acetate-induced protein 1	chr18	-0.727699	-0.514971	-0.577069	-0.978732	-0.766004	-0.828102	-0.415344	-0.202616	-0.264714	0	4	-0.586139
17114017	51114	ZDHHC9	zinc finger DHHC-type containing 9	chrX	-0.391315	-0.448216	-0.619518	-0.331355	-0.388256	-0.559558	-0.749092	-0.805993	-0.977295	0	4	-0.585622
17015788	102216342	LINC01108	long intergenic non-protein coding RNA 1108	chr6	-0.795019	-0.353453	-0.193355	-1.11759	-0.676029	-0.515931	-0.879775	-0.438209	-0.278111	0	4	-0.583053
16857592	374877	C19orf45	chromosome 19 open reading frame 45	chr19	0.8018	0.338577	0.566992	1.02513	0.561906	0.790321	0.618206	0.154983	0.383398	4	0	0.582368
17106546	10857	PGRMC1	progesterone receptor membrane component 1	chrX	-0.604692	-0.456073	-0.444828	-0.570294	-0.421675	-0.41043	-0.880254	-0.731635	-0.72039	0	4	-0.582252
16821280	8139	GAN	gigaxonin	chr16	0.719333	0.562644	0.40834	0.580468	0.423779	0.269475	0.913675	0.756986	0.602682	4	0	0.581931
16873826, 17117831	8605	PLA2G4C	phospholipase A2 group IVC	chr19	0.587892	0.5659	0.693375	0.474215	0.452223	0.579698	0.59661	0.574618	0.702093	4	0	0.580736
16698122	51094	ADIPOR1	adiponectin receptor 1	chr1	0.260721	0.533409	0.520519	0.523735	0.796423	0.783533	0.423228	0.695916	0.683026	4	0	0.580057
16714890	26091	HERC4	HECT and RLD domain containing E3 ubiquitin protein ligase 4	chr10	-0.72376	-0.759672	-0.514884	-0.685759	-0.721671	-0.476883	-0.502481	-0.538393	-0.293605	0	4	-0.579679
16852966	79839	CCDC102B	coiled-coil domain containing 102B	chr18	-0.130643	0.421049	0.48616	0.406285	0.957977	1.02309	0.294855	0.846547	0.911658	4	0	0.579664
16865917	57573	ZNF471	zinc finger protein 471	chr19	0.554711	0.42788	0.451213	0.628273	0.501442	0.524775	0.780389	0.653558	0.676891	4	0	0.577681
16713419, 17120468, 17120470	100129482	ZNF37BP	zinc finger protein 37B, pseudogene	chr10	-0.8585	-0.580954	-0.547242	-0.975395	-0.697849	-0.664137	-0.487765	-0.210219	-0.176507	0	4	-0.577619
16698984	4751	NEK2	NIMA related kinase 2	chr1	0.501572	0.479625	0.605445	0.322105	0.300158	0.425978	0.826214	0.804267	0.930087	4	0	0.577272
16688368	100302279	MIR1262	microRNA 1262	chr1	0.279978	0.266426	0.680825	0.163029	0.149477	0.563876	0.900328	0.886776	1.30117	4	0	0.576877
16908985	130340	AP1S3	adaptor related protein complex 1 sigma 3 subunit	chr2	0.576725	0.397034	0.352732	0.673081	0.49339	0.449088	0.883869	0.704178	0.659876	4	0	0.576664
17107559	2334	AFF2	AF4/FMR2 family member 2	chrX	-1.30958	-0.723355	-0.553255	-0.847553	-0.261328	-0.091228	-0.914224	-0.327999	-0.157899	0	4	-0.576269
16861887, 16861890, 16872039	1891	ECH1	enoyl-CoA hydratase 1	chr19	0.550539	0.731626	0.544415	0.930882	1.11197	0.924758	0.071896	0.252983	0.065772	4	0	0.576093
16944120	54762	GRAMD1C	GRAM domain containing 1C	chr3	0.431914	0.904651	0.869556	0.098397	0.571134	0.536039	0.282929	0.755666	0.720571	4	0	0.57454
16676764	1604	CD55	CD55 molecule (Cromer blood group)	chr1	0.348711	0.557855	0.736671	0.180175	0.389319	0.568135	0.592026	0.80117	0.979986	4	0	0.572672
16908897	2043	EPHA4	EPH receptor A4	chr2	-0.548408	-0.471882	-0.6531	-1.01071	-0.934183	-1.1154	-0.129679	-0.053153	-0.234371	0	4	-0.572321
16802102	26832	RNU5B-1	RNA, U5B small nuclear 1	chr15	-0.353974	0.530743	-0.440221	-1.42843	-0.543711	-1.51467	-0.731552	0.153165	-0.817799	0	4	-0.571828
16970611	55132	LARP1B	La ribonucleoprotein domain family member 1B	chr4	0.211055	0.396608	0.51314	0.369291	0.554844	0.671376	0.647171	0.832724	0.949256	4	0	0.571718
16868920	374882	TMEM205	transmembrane protein 205	chr19	0.451411	0.660483	0.518012	0.812737	1.02181	0.879338	0.170053	0.379125	0.236654	4	0	0.569958
16667492	729987	LOC729987	uncharacterized LOC729987	chr1	-0.884188	-0.807759	-0.484395	-0.336282	-0.259853	0.063511	-0.964119	-0.88769	-0.564326	0	4	-0.569456
16700798	2786	GNG4	G protein subunit gamma 4	chr1	0.446405	0.619754	0.647675	0.538608	0.711957	0.739878	0.343531	0.51688	0.544801	4	0	0.567721
16950932	23225	NUP210	nucleoporin 210	chr3	0.380807	0.586401	0.450481	0.875596	1.08119	0.94527	0.171012	0.376606	0.240686	4	0	0.567561
16664215	101929626	LOC101929626	uncharacterized LOC101929626	chr1	0.295814	0.842077	0.424678	0.918872	1.46514	1.04774	-0.187838	0.358425	-0.058974	4	0	0.567325
17009607	401264	TRAM2-AS1	TRAM2 antisense RNA 1 (head to head)	chr6	0.360694	0.348545	0.54118	0.474519	0.46237	0.655005	0.69784	0.685691	0.878326	4	0	0.56713
16821614	1327	COX4I1	cytochrome c oxidase subunit 4I1	chr16	0.477603	0.339666	0.604481	0.535342	0.397405	0.66222	0.698453	0.560516	0.825331	4	0	0.56678
16795473	100506731	LOC100506731	uncharacterized LOC100506731	chr14	0.577752	0.454858	0.660472	0.636624	0.51373	0.719344	0.525725	0.402831	0.608445	4	0	0.566642
17004491	100129461	LYRM4-AS1	LYRM4 antisense RNA 1	chr6	0.393281	0.301149	0.056078	0.898909	0.806777	0.561706	0.836866	0.744734	0.499663	4	0	0.566574
16775258	100616205	MIR4704	microRNA 4704	chr13	-1.2896	-0.688259	-1.00595	-0.473117	0.128229	-0.189458	-0.816249	-0.214903	-0.53259	0	4	-0.564655
16823433	1387	CREBBP	CREB binding protein	chr16	-1.50201	-1.2495	-0.735047	-0.775045	-0.522535	-0.008081	-0.435693	-0.183183	0.331271	0	4	-0.564425
17066627	5533	PPP3CC	protein phosphatase 3 catalytic subunit gamma	chr8	0.352297	0.314769	0.512886	0.759715	0.722187	0.920304	0.457145	0.419617	0.617734	4	0	0.564073
17002846	1843	DUSP1	dual specificity phosphatase 1	chr5	-0.634961	-0.204717	-0.734493	-0.459477	-0.029233	-0.559009	-0.928276	-0.498032	-1.02781	0	4	-0.564001
16689465	149351	LOC149351	uncharacterized LOC149351	chr1	0.298286	0.550453	0.732767	0.442138	0.694305	0.876619	0.262511	0.514678	0.696992	4	0	0.563194
16673270	440700	LOC440700	carbonic anhydrase 14 pseudogene	chr1	0.510582	0.792418	0.650482	0.256568	0.538404	0.396468	0.499854	0.78169	0.639754	4	0	0.562913
16909537	5147	PDE6D	phosphodiesterase 6D	chr2	0.674254	0.698612	0.501407	0.71688	0.741238	0.544033	0.444869	0.469227	0.272022	4	0	0.562505
16703979	102724509	LOC102724509	uncharacterized LOC102724509	chr10	0.010385	-0.096795	0.231099	1.13274	1.02556	1.35345	0.430741	0.323561	0.651455	4	0	0.562466
17092848	3442	IFNA5	interferon alpha 5	chr9	-1.04791	-0.422735	-0.582964	-1.10034	-0.475174	-0.635403	-0.627384	-0.002213	-0.162442	0	4	-0.561841
16838509	2548	GAA	glucosidase alpha, acid	chr17	0.514998	0.668776	0.442453	0.993552	1.14733	0.921007	0.095485	0.249263	0.02294	4	0	0.561756
16751881	100652999	LOC100652999	uncharacterized LOC100652999	chr12	-0.03971	0.411586	0.383034	0.351356	0.802652	0.7741	0.498562	0.949858	0.921306	4	0	0.561416
17081542	401478	LOC401478	uncharacterized LOC401478	chr8	-0.842728	-0.403609	-0.332728	-0.757624	-0.318505	-0.247624	-1.03255	-0.59343	-0.522549	0	4	-0.561261
17039209	102723346	HCG21	HLA complex group 21 (non-protein coding)	chr6	0.003495	0.690514	-0.320895	0.562709	1.24973	0.238319	0.753793	1.44081	0.429403	4	0	0.560875
16862857	284349	ZNF283	zinc finger protein 283	chr19	0.690778	0.226214	0.537148	0.449258	-0.015306	0.295628	1.15806	0.693492	1.00443	4	0	0.559966
16924061	100862692	DIP2A-IT1	DIP2A intronic transcript 1	chr21	-1.29249	-0.38792	-0.435619	-0.436271	0.468301	0.420602	-1.71162	-0.807046	-0.854745	0	4	-0.559645
17094233	654466	FGF7P3	fibroblast growth factor 7 pseudogene 3	chr9	0.439421	0.764255	0.814777	0.542174	0.867008	0.91753	-0.004782	0.320052	0.370574	4	0	0.559001
16841556	400576	LOC400576	uncharacterized LOC400576	chr17	-0.555878	-0.065702	-0.143202	-0.817045	-0.326869	-0.404369	-1.20662	-0.716448	-0.793948	0	4	-0.558898
16830988	81565	NDEL1	nudE neurodevelopment protein 1 like 1	chr17	0.682446	0.512562	0.521482	0.761	0.591116	0.600036	0.563042	0.393158	0.402078	4	0	0.558547
16684744	81493	SYNC	syncoilin, intermediate filament protein	chr1	0.556357	0.404042	0.409015	0.828207	0.675892	0.680865	0.59011	0.437795	0.442768	4	0	0.558339
16849623	100616170	MIR4739	microRNA 4739	chr17	-0.668981	-0.491496	-0.870992	-0.333041	-0.155556	-0.535052	-0.647913	-0.470428	-0.849924	0	4	-0.558154
16896196	7498	XDH	xanthine dehydrogenase	chr2	-0.893978	-0.26662	-0.532306	-0.815196	-0.187838	-0.453524	-0.952591	-0.325233	-0.590919	0	4	-0.557578
17103185	7076	TIMP1	TIMP metallopeptidase inhibitor 1	chrX	1.04262	1.0413	0.449125	0.961552	0.960237	0.368057	0.263143	0.261828	-0.330352	4	0	0.557502
17017998, 17029807, 17034810, 17037290, 17039996, 17042506	3109	HLA-DMB	major histocompatibility complex, class II, DM beta	chr6	0.510972	0.432337	0.628261	0.874268	0.795633	0.991557	0.248054	0.169419	0.365343	4	0	0.557316
17115636	2539	G6PD	glucose-6-phosphate dehydrogenase	chrX	-0.401483	-0.106761	-0.630005	-0.17393	0.120792	-0.402452	-1.16111	-0.866384	-1.38963	0	4	-0.556773
17107392	286411	LINC00632	long intergenic non-protein coding RNA 632	chrX	-0.794147	-0.304919	-0.533695	-0.921416	-0.432188	-0.660964	-0.703162	-0.213934	-0.44271	0	4	-0.556348
16676228	9877	ZC3H11A	zinc finger CCCH-type containing 11A	chr1	0.232693	0.495113	0.514542	0.399644	0.662064	0.681493	0.490841	0.753261	0.77269	4	0	0.555816
16904039, 16904100	29994	BAZ2B	bromodomain adjacent to zinc finger domain 2B	chr2	0.03515	0.539157	0.43354	0.45461	0.958617	0.853	0.275158	0.779165	0.673548	4	0	0.555772
17070665	1666	DECR1	2,4-dienoyl-CoA reductase 1, mitochondrial	chr8	0.55362	0.670886	0.575004	0.61677	0.734036	0.638154	0.354687	0.471953	0.376071	4	0	0.554576
16881069	307	ANXA4	annexin A4	chr2	0.426756	0.594337	0.690241	0.513648	0.681229	0.777133	0.290797	0.458378	0.554282	4	0	0.554089
16887589	79901	CYBRD1	cytochrome b reductase 1	chr2	0.39664	0.648113	0.650358	0.494534	0.746007	0.748252	0.264309	0.515782	0.518027	4	0	0.553558
16975554	105374436	LOC105374436	uncharacterized LOC105374436	chr4	-0.472536	-0.396291	0.091111	-0.926117	-0.849872	-0.36247	-0.89874	-0.822495	-0.335093	0	4	-0.5525
16667346	126969	SLC44A3	solute carrier family 44 member 3	chr1	0.264625	0.797948	0.417235	0.520682	1.05401	0.673292	0.185905	0.719228	0.338515	4	0	0.552382
17114368	56180	MOSPD1	motile sperm domain containing 1	chrX	-0.631074	-0.809701	-0.607677	-0.511295	-0.689922	-0.487898	-0.359443	-0.53807	-0.336046	0	4	-0.552347
16873357	24139	EML2	echinoderm microtubule associated protein like 2	chr19	0.479423	0.598169	0.421768	0.636352	0.755098	0.578697	0.479034	0.59778	0.421379	4	0	0.551967
17093890	84681	HINT2	histidine triad nucleotide binding protein 2	chr9	0.390626	0.634877	0.457845	0.939879	1.18413	1.0071	0.013874	0.258125	0.081093	4	0	0.55195
17119212	100422928	MIR3127	microRNA 3127	chr2	0.573705	0.679214	0.545794	0.926997	1.03251	0.899086	0.07722	0.182729	0.049309	4	0	0.55184
17108468	8517	IKBKG	inhibitor of kappa light polypeptide gene enhancer in B-cells, kinase gamma	chrX	-0.445121	-0.542046	-0.659838	-0.310562	-0.407487	-0.525279	-0.588161	-0.685086	-0.802878	0	4	-0.551829
17066083	5157	PDGFRL	platelet derived growth factor receptor like	chr8	0.455819	0.557458	0.621786	0.84007	0.941709	1.00604	0.090977	0.192616	0.256944	4	0	0.551491
16821047	84937	ZNRF1	zinc and ring finger 1	chr16	0.464795	0.494973	0.08867	0.9189	0.949078	0.542775	0.615498	0.645676	0.239373	4	0	0.551082
17009794	221336	BEND6	BEN domain containing 6	chr6	0.09766	0.67473	0.64684	-0.002234	0.574836	0.546946	0.431062	1.00813	0.980242	4	0	0.550913
16866650	2593	GAMT	guanidinoacetate N-methyltransferase	chr19	0.707807	0.817955	0.368703	0.815857	0.926005	0.476753	0.356509	0.466657	0.017405	4	0	0.550406
16924814	337959	KRTAP13-2	keratin associated protein 13-2	chr21	0.437739	0.070481	0.55834	0.795874	0.428616	0.916475	0.663321	0.296063	0.783922	4	0	0.550092
16668785	7482	WNT2B	Wnt family member 2B	chr1	0.373696	0.081716	0.593749	1.01486	0.722877	1.23491	0.333183	0.041203	0.553236	4	0	0.549936
16668861	284467	FAM19A3	family with sequence similarity 19 member A3, C-C motif chemokine like	chr1	0.644797	0.556174	0.542999	1.00306	0.914441	0.901266	0.189906	0.101283	0.088108	4	0	0.549115
17114643	286410	ATP11C	ATPase phospholipid transporting 11C	chrX	-0.942682	-0.929755	-0.537242	-0.692387	-0.67946	-0.286947	-0.430075	-0.417148	-0.024635	0	4	-0.548926
16706259	23522	KAT6B	lysine acetyltransferase 6B	chr10	-1.05525	-0.857464	-0.574231	-0.827902	-0.630117	-0.346884	-0.441755	-0.24397	0.039263	0	4	-0.548701
16773086	2254	FGF9	fibroblast growth factor 9	chr13	0.405518	0.543106	0.324151	0.697405	0.834993	0.616038	0.485655	0.623243	0.404288	4	0	0.548266
17112543	494323	MIR361	microRNA 361	chrX	0.485443	0.707766	0.340547	0.159097	0.38142	0.014201	0.92144	1.14376	0.776544	4	0	0.547802
16741130	91703	ACY3	aminoacylase 3	chr11	0.519015	0.773463	0.376033	1.0424	1.29685	0.899418	-0.029523	0.224925	-0.172505	4	0	0.547786
16946260	100507291	LOC100507291	uncharacterized LOC100507291	chr3	0.595397	0.806449	0.441485	0.70351	0.914562	0.549598	0.286397	0.497449	0.132485	4	0	0.547481
16881653	100507171	BOLA3-AS1	BOLA3 antisense RNA 1 (head to head)	chr2	0.598115	0.270159	0.362793	1.04653	0.718572	0.811206	0.560158	0.232202	0.324836	4	0	0.547174
16956386	6091	ROBO1	roundabout guidance receptor 1	chr3	0.14699	0.231909	0.524607	0.613019	0.697938	0.990636	0.418489	0.503408	0.796106	4	0	0.547011
16713352	219749	ZNF25	zinc finger protein 25	chr10	0.048241	0.285302	0.5189	0.484026	0.721087	0.954685	0.400591	0.637652	0.87125	4	0	0.546859
16879540	51626	DYNC2LI1	dynein cytoplasmic 2 light intermediate chain 1	chr2	0.304438	0.682013	0.489599	0.064491	0.442066	0.249652	0.70843	1.08601	0.893591	4	0	0.546698
16672754	27005	USP21	ubiquitin specific peptidase 21	chr1	0.983016	1.13279	0.523949	0.841703	0.991475	0.382636	0.123486	0.273258	-0.335581	4	0	0.546303
16706117	170384	FUT11	fucosyltransferase 11	chr10	-0.430227	-0.342219	-0.595126	-0.467388	-0.37938	-0.632287	-0.660974	-0.572966	-0.825873	0	4	-0.54516
16993704	116349	EXOC3-AS1	EXOC3 antisense RNA 1	chr5	0.907338	0.693244	0.627075	0.775192	0.561098	0.494929	0.446928	0.232834	0.166665	4	0	0.545034
16836414	124538	OR4D2	olfactory receptor family 4 subfamily D member 2	chr17	-0.52149	-0.61902	-0.444491	-1.02946	-1.12699	-0.952458	-0.062976	-0.160506	0.014023	0	4	-0.544818
17106604	4694	NDUFA1	NADH:ubiquinone oxidoreductase subunit A1	chrX	-0.628639	-0.688233	-0.567151	-0.643154	-0.702748	-0.581666	-0.363982	-0.423576	-0.302494	0	4	-0.544627
16711299	100652988	LINC00702	long intergenic non-protein coding RNA 702	chr10	-0.57396	-0.372406	-0.643311	-0.825169	-0.623615	-0.89452	-0.36466	-0.163106	-0.434011	0	4	-0.543862
16876933	101929643	LOC101929643	uncharacterized LOC101929643	chr2	-0.026699	0.835027	0.404561	0.44802	1.30975	0.87928	-0.083413	0.778313	0.347847	4	0	0.543631
17075082	427	ASAH1	N-acylsphingosine amidohydrolase 1	chr8	0.569916	0.583107	0.643174	0.358438	0.371629	0.431696	0.610535	0.623726	0.683793	4	0	0.541779
16853567	104968399	LOC104968399	uncharacterized LOC104968399	chr18	0.861251	0.222533	0.558611	0.916082	0.277364	0.613442	0.789309	0.150591	0.486669	4	0	0.541761
16749895	144245	ALG10B	ALG10B, alpha-1,2-glucosyltransferase	chr12	0.252936	0.452601	0.467394	0.514928	0.714593	0.729386	0.442562	0.642227	0.65702	4	0	0.541516
16761646	2842	GPR19	G protein-coupled receptor 19	chr12	0.501342	0.600209	0.546263	0.378873	0.47774	0.423794	0.599231	0.698098	0.644152	4	0	0.541078
17107969	10838	ZNF275	zinc finger protein 275	chrX	-0.508346	-0.374811	-0.357444	-0.622968	-0.489433	-0.472066	-0.776053	-0.642518	-0.625151	0	4	-0.540977
17042905	114796	PSMG3-AS1	PSMG3 antisense RNA 1 (head to head)	chr7	0.443284	0.555096	0.822536	0.60754	0.719352	0.986792	0.080055	0.191867	0.459307	4	0	0.540648
17103951	64061	TSPYL2	TSPY like 2	chrX	-0.058608	0.277962	0.447919	0.560042	0.896612	1.06657	0.276518	0.613088	0.783045	4	0	0.54035
16831306	9953	HS3ST3B1	heparan sulfate-glucosamine 3-sulfotransferase 3B1	chr17	-0.511211	-0.588049	-0.950397	-0.193546	-0.270384	-0.632732	-0.400097	-0.476935	-0.839283	0	4	-0.540293
16990862	22885	ABLIM3	actin binding LIM protein family member 3	chr5	-0.952575	-0.681204	-0.546927	-0.646642	-0.375271	-0.240994	-0.698255	-0.426884	-0.292607	0	4	-0.540151
16752244	1606	DGKA	diacylglycerol kinase alpha	chr12	0.490062	0.744846	0.493428	0.790064	1.04485	0.79343	0.079775	0.334559	0.083141	4	0	0.53935
16779701	1602	DACH1	dachshund family transcription factor 1	chr13	0.213622	0.636703	0.515532	0.719662	1.14274	1.02157	-0.041912	0.381169	0.259998	4	0	0.538788
16711426	79754	ASB13	ankyrin repeat and SOCS box containing 13	chr10	0.746417	0.878656	0.457525	0.616244	0.748483	0.327352	0.406635	0.538874	0.117743	4	0	0.537548
17117545	100131541	LOC100131541	uncharacterized LOC100131541	chr11	-0.801472	-0.484624	-0.203671	-0.799133	-0.482285	-0.201332	-0.926687	-0.609839	-0.328886	0	4	-0.537548
16781235	113622	ADPRHL1	ADP-ribosylhydrolase like 1	chr13	0.617943	0.490689	0.579011	0.766843	0.639589	0.727911	0.393748	0.266494	0.354816	4	0	0.537449
16992347	8817	FGF18	fibroblast growth factor 18	chr5	0.719675	0.362034	0.677966	0.748697	0.391056	0.706988	0.543048	0.185407	0.501339	4	0	0.537357
17016499	3009	HIST1H1B	histone cluster 1 H1 family member b	chr6	-0.157643	-0.370435	-0.605241	-0.288842	-0.501634	-0.73644	-0.504485	-0.717277	-0.952083	0	4	-0.53712
17015919	63971	KIF13A	kinesin family member 13A	chr6	-1.05002	-0.531713	-0.673807	-0.745556	-0.227253	-0.369347	-0.709556	-0.191253	-0.333347	0	4	-0.536872
17107118	203523	ZNF449	zinc finger protein 449	chrX	-1.20403	-1.10406	-0.624204	-0.641323	-0.541345	-0.061492	-0.444434	-0.344456	0.135397	0	4	-0.536661
16918384	51654	CDK5RAP1	CDK5 regulatory subunit associated protein 1	chr20	-0.32068	-0.31801	-0.55398	-0.365493	-0.362823	-0.598793	-0.692508	-0.689838	-0.925808	0	4	-0.536437
16858710	3726	JUNB	JunB proto-oncogene, AP-1 transcription factor subunit	chr19	0.920314	0.927467	0.480553	0.971188	0.978341	0.531427	0.150287	0.15744	-0.289474	4	0	0.536394
17105719, 17105727	100506901	LL0XNC01-250H12.3	uncharacterized LL0XNC01-250H12.3	chrX	-0.757113	-0.220282	-0.564352	-0.749347	-0.212516	-0.556586	-0.831661	-0.29483	-0.6389	0	4	-0.536176
16917685	101929575	LOC101929575	uncharacterized LOC101929575	chr20	-0.606486	-0.461665	-1.08162	-0.417552	-0.272731	-0.892687	-0.253853	-0.109032	-0.728988	0	4	-0.536068
16940593	54681	P4HTM	prolyl 4-hydroxylase, transmembrane	chr3	0.916331	0.957809	0.470442	0.893911	0.935389	0.448022	0.200311	0.241789	-0.245578	4	0	0.535381
17115453	4204	MECP2	methyl-CpG binding protein 2	chrX	-0.53114	-0.497959	-0.605929	-0.375095	-0.341914	-0.449884	-0.65749	-0.624309	-0.732279	0	4	-0.535111
17054748	645700	ZNF890P	zinc finger protein 890, pseudogene	chr7	0.855522	0.618422	0.231388	0.463215	0.226115	-0.160919	1.14603	0.908928	0.521894	4	0	0.53451
17070096	441355	MIR2052HG	MIR2052 host gene	chr8	0.423382	0.005186	0.416578	0.69868	0.280484	0.691876	0.906127	0.487931	0.899323	4	0	0.534396
16865098	574498	MIR516A1	microRNA 516a-1	chr19	-0.607663	-0.845082	0.098413	-0.329715	-0.567134	0.376361	-1.13396	-1.37138	-0.427888	0	4	-0.534228
16907488	65059	RAPH1	Ras association (RalGDS/AF-6) and pleckstrin homology domains 1	chr2	-1.31845	-1.0615	-0.729761	-0.766133	-0.509187	-0.177443	-0.360136	-0.10319	0.228554	0	4	-0.533028
16982672	85409	NKD2	naked cuticle homolog 2	chr5	0.162286	0.473691	0.541715	0.39707	0.708475	0.776499	0.347551	0.658956	0.72698	4	0	0.53258
16668677	128344	PIFO	primary cilia formation	chr1	0.122012	0.282778	0.128872	0.572091	0.732857	0.578951	0.73319	0.893956	0.74005	4	0	0.53164
16914478	2139	EYA2	EYA transcriptional coactivator and phosphatase 2	chr20	0.377455	0.507341	0.601279	0.679386	0.809272	0.90321	0.181796	0.311682	0.40562	4	0	0.530782
17116028	90665	TBL1Y	transducin beta like 1, Y-linked	chrY	0.21246	0.40056	-0.00335	0.8007	0.9888	0.58489	0.606116	0.794216	0.390306	4	0	0.530522
16717412	23268	DNMBP	dynamin binding protein	chr10	-0.866389	-0.519693	-0.712766	-0.322155	0.024541	-0.168532	-0.895602	-0.548906	-0.741979	0	4	-0.527942
16676526	729533	FAM72A	family with sequence similarity 72 member A	chr1	0.471409	0.381385	0.592293	0.190819	0.100795	0.311703	0.889333	0.799309	1.01022	4	0	0.527474
16781440	441670	OR4M1	olfactory receptor family 4 subfamily M member 1	chr14	0.374053	0.654963	0.088213	1.26472	1.54563	0.978881	-0.053027	0.227883	-0.338867	4	0	0.526939
17086193, 17120106	29968	PSAT1	phosphoserine aminotransferase 1	chr9	-0.316935	-0.128638	-0.547558	-0.598596	-0.410299	-0.829219	-0.62154	-0.433243	-0.852163	0	4	-0.526466
17098900	84885	ZDHHC12	zinc finger DHHC-type containing 12	chr9	0.720564	0.716427	0.710451	0.588536	0.584399	0.578423	0.282985	0.278848	0.272872	4	0	0.525945
16744770	100874315	SIK3-IT1	SIK3 intronic transcript 1	chr11	-1.14347	-0.70446	-0.509762	-1.07034	-0.631326	-0.436628	-0.436327	0.002684	0.197382	0	4	-0.525805
16713470	3185	HNRNPF	heterogeneous nuclear ribonucleoprotein F	chr10	-0.356251	-0.450472	-0.431207	-0.52904	-0.623261	-0.603996	-0.521895	-0.616116	-0.596851	0	4	-0.525454
16774675	100873965	MED4-AS1	MED4 antisense RNA 1	chr13	0.456724	0.172598	0.141444	0.698189	0.414063	0.382909	1.0207	0.736574	0.70542	4	0	0.525402
16769569	9891	NUAK1	NUAK family kinase 1	chr12	0.370584	0.911886	0.222666	0.609495	1.1508	0.461577	0.198976	0.740278	0.051058	4	0	0.524146
17075759	55246	CCDC25	coiled-coil domain containing 25	chr8	0.194655	0.33762	0.440542	0.391485	0.53445	0.637372	0.596765	0.73973	0.842652	4	0	0.523919
16688937	1486	CTBS	chitobiase	chr1	0.160244	0.463953	0.671109	0.346185	0.649894	0.85705	0.250583	0.554292	0.761448	4	0	0.523862
16765134	3856	KRT8	keratin 8	chr12	0.343059	0.950938	0.299022	0.775066	1.38295	0.731029	-0.111197	0.496682	-0.155234	4	0	0.52359
16951357	9779	TBC1D5	TBC1 domain family member 5	chr3	0.201474	0.455183	0.338307	0.525858	0.779567	0.662691	0.450803	0.704512	0.587636	4	0	0.522892
17078893	101929709	LOC101929709	uncharacterized LOC101929709	chr8	0.231154	0.514283	0.469478	0.409791	0.69292	0.648115	0.405121	0.68825	0.643445	4	0	0.522506
16999888	2661	GDF9	growth differentiation factor 9	chr5	0.240461	0.849699	0.635338	0.421606	1.03084	0.816483	-0.09936	0.509878	0.295517	4	0	0.522274
17076009	51669	SARAF	store-operated calcium entry associated regulatory factor	chr8	0.578161	0.68826	0.651881	0.563621	0.67372	0.637341	0.240733	0.350832	0.314453	4	0	0.522111
16940642	25915	NDUFAF3	NADH:ubiquinone oxidoreductase complex assembly factor 3	chr3	1.13674	1.00187	0.209967	1.2632	1.12833	0.336424	0.226127	0.091257	-0.700646	4	1	0.521474
16857905	51257	2017-03-02	membrane associated ring-CH-type finger 2	chr19	0.734857	0.999218	0.439686	0.786627	1.05099	0.491456	0.071992	0.336353	-0.223179	4	0	0.520889
16673345	105371600	LOC105371600	uncharacterized LOC105371600	chr1	-0.156159	-0.335378	-0.217091	-0.745889	-0.925108	-0.806821	-0.420219	-0.599438	-0.481151	0	4	-0.520806
16725901	751071	METTL12	methyltransferase like 12	chr11	-0.231741	-0.353487	-0.519515	-0.324907	-0.446653	-0.612681	-0.592191	-0.713937	-0.879965	0	4	-0.519453
16997275	51301	GCNT4	glucosaminyl (N-acetyl) transferase 4, core 2	chr5	0.285529	-0.073188	0.251697	1.07538	0.71666	1.04154	0.589002	0.230285	0.55517	4	0	0.51912
16911283	23236	PLCB1	phospholipase C beta 1	chr20	-0.15475	0.173667	0.377774	0.458248	0.786665	0.990772	0.39166	0.720077	0.924184	4	0	0.5187
16816424	51760	SYT17	synaptotagmin 17	chr16	0.316673	0.794605	0.365274	0.579377	1.05731	0.627978	0.132957	0.610889	0.181558	4	0	0.518513
16802711	80072	HEXA-AS1	HEXA antisense RNA 1	chr15	-0.112754	0.263106	0.20816	0.72066	1.09652	1.04157	0.250586	0.626446	0.5715	4	0	0.518422
16677361	26750	RPS6KC1	ribosomal protein S6 kinase C1	chr1	0.063297	0.31155	0.297311	0.500955	0.749208	0.734969	0.507834	0.756087	0.741848	4	0	0.518118
16966455	100506827	LVCAT1	liver cancer-associated transcript 1	chr4	0.100782	0.046832	0.270642	0.571586	0.517636	0.741446	0.765041	0.711091	0.934901	4	0	0.517773
16804476	407044	MIR7-2	microRNA 7-2	chr15	0.374976	0.686036	0.842157	0.325961	0.637021	0.793142	0.073916	0.384976	0.541097	4	0	0.517698
16706933	54537	FAM35A	family with sequence similarity 35 member A	chr10	-0.525363	-0.669239	-0.462907	-0.688239	-0.832115	-0.625783	-0.256338	-0.400214	-0.193882	0	4	-0.51712
16840383	9851	KIAA0753	KIAA0753	chr17	-0.842288	-0.603174	-0.464729	-0.67056	-0.431446	-0.293001	-0.654825	-0.415711	-0.277266	0	4	-0.517
16695791	8490	RGS5	regulator of G-protein signaling 5	chr1	-0.200162	0.303611	0.551296	0.229721	0.733494	0.981179	0.263378	0.767151	1.01484	4	0	0.516056
16832168	92521	SPECC1	sperm antigen with calponin homology and coiled-coil domains 1	chr17	-0.590817	-0.518908	-0.633941	-0.330274	-0.258365	-0.373398	-0.65581	-0.583901	-0.698934	0	4	-0.516039
17092081	169792	GLIS3	GLIS family zinc finger 3	chr9	-0.753654	-0.653053	-0.268369	-0.574969	-0.474368	-0.089684	-0.80222	-0.701619	-0.316935	0	4	-0.514986
16835174	124989	EFCAB13	EF-hand calcium binding domain 13	chr17	0.672868	0.370612	0.303815	0.614771	0.312515	0.245718	0.927199	0.624943	0.558146	4	0	0.51451
16711824, 17118768	100313841	MIR548Q	microRNA 548q	chr10	-1.01308	-0.736507	-0.342895	-1.01103	-0.734451	-0.340839	-0.464368	-0.187793	0.205819	0	4	-0.513905
16709237	100313921	MIR548E	microRNA 548e	chr10	-0.242187	-0.318735	-0.134786	-0.653702	-0.73025	-0.546301	-0.676287	-0.752835	-0.568886	0	4	-0.513774
17108290	2010	EMD	emerin	chrX	-0.339231	-0.381043	-0.588357	-0.28436	-0.326172	-0.533486	-0.626545	-0.668357	-0.875671	0	4	-0.513691
16888844	105376748	LOC105376748	uncharacterized LOC105376748	chr2	0.466736	0.535603	0.668734	0.590047	0.658914	0.792045	0.212455	0.281322	0.414453	4	0	0.513368
16773552	432369	ATP5EP2	ATP synthase, H+ transporting, mitochondrial F1 complex, epsilon subunit pseudogene 2	chr13	0.497313	0.852649	0.259067	0.283309	0.638645	0.045063	0.642203	0.997539	0.403957	4	0	0.513305
16715133	5464	PPA1	pyrophosphatase (inorganic) 1	chr10	-0.484093	-0.716636	-0.334577	-0.894328	-1.12687	-0.744812	-0.078173	-0.310716	0.071343	0	4	-0.513207
17118834	9300	SNORD28	small nucleolar RNA, C/D box 28	chr11	-0.093436	0.32168	-0.364987	-1.14554	-0.730425	-1.41709	-0.444023	-0.028907	-0.715574	0	4	-0.513145
16924445, 17122862	101927843	LOC101927843	uncharacterized LOC101927843	chr21	0.254553	0.580218	0.637334	0.318198	0.643863	0.700979	0.256451	0.582116	0.639232	4	0	0.512549
16915173	55544	RBM38	RNA binding motif protein 38	chr20	0.773384	0.278574	0.201743	1.11948	0.624672	0.547841	0.70936	0.21455	0.137719	4	0	0.511925
16860639	80054	CEBPA-AS1	CEBPA antisense RNA 1 (head to head)	chr19	0.660799	0.667365	0.326964	0.761086	0.767652	0.427251	0.439741	0.446307	0.105906	4	0	0.511452
16659036	26270	FBXO6	F-box protein 6	chr1	0.671658	0.772582	0.532512	0.663253	0.764177	0.524107	0.237139	0.338063	0.097993	4	0	0.511276
17005573	3017	HIST1H2BD	histone cluster 1 H2B family member d	chr6	0.704665	0.365316	0.086022	1.03196	0.692609	0.413315	0.754297	0.414948	0.135654	4	0	0.510976
16841463	7566	ZNF18	zinc finger protein 18	chr17	0.403042	0.40268	0.248702	0.652585	0.652223	0.498245	0.631984	0.631622	0.477644	4	0	0.51097
16880176	400954	EML6	echinoderm microtubule associated protein like 6	chr2	0.133524	0.440328	0.4356	0.36686	0.673664	0.668936	0.422689	0.729493	0.724765	4	0	0.510651
16848318	23461	ABCA5	ATP binding cassette subfamily A member 5	chr17	-0.019492	0.495892	0.421304	0.303338	0.818722	0.744134	0.290813	0.806197	0.731609	4	0	0.51028
16664421	284541	CYP4A22	cytochrome P450 family 4 subfamily A member 22	chr1	0.183196	0.004638	0.439621	0.387957	0.209399	0.644382	0.879868	0.70131	1.13629	4	0	0.509629
17005276	6659	SOX4	SRY-box 4	chr6	0.588429	0.774949	0.292947	0.84778	1.0343	0.552298	0.200953	0.387473	-0.094529	4	0	0.5094
16848619	146722	CD300LF	CD300 molecule like family member f	chr17	-0.053767	-0.321625	0.138069	-0.828706	-1.09656	-0.63687	-0.569632	-0.83749	-0.377796	0	4	-0.509376
16875467	23547	LILRA4	leukocyte immunoglobulin like receptor A4	chr19	-0.610803	-0.360516	-0.73963	-0.764032	-0.513745	-0.892859	-0.272769	-0.022482	-0.401596	0	4	-0.508715
16699174	5784	PTPN14	protein tyrosine phosphatase, non-receptor type 14	chr1	-0.051089	0.236394	0.137849	0.555114	0.842597	0.744052	0.543251	0.830734	0.732189	4	0	0.507899
17120816	105369793	LOC105369793	uncharacterized LOC105369793	chr12	0.327834	0.157356	0.418985	0.632254	0.461776	0.723405	0.642567	0.472089	0.733718	4	0	0.507776
17094475	105379818	LOC105379818	uncharacterized LOC105379818	chr9	-1.28998	-0.357028	-0.746294	-1.15417	-0.221212	-0.610478	-0.555614	0.377342	-0.011924	0	4	-0.507707
16678139	105373113	LOC105373113	uncharacterized LOC105373113	chr1	0.486691	0.428305	0.732254	0.728002	0.669616	0.973565	0.121086	0.0627	0.366649	4	0	0.507652
16873632	6510	SLC1A5	solute carrier family 1 member 5	chr19	-0.465519	-0.245242	-0.704255	-0.203319	0.016958	-0.442055	-0.833703	-0.613426	-1.07244	0	4	-0.507
17090390	105376297	LOC105376297	uncharacterized LOC105376297	chr9	-0.612816	-0.014703	-0.209258	-1.02441	-0.426292	-0.620847	-0.884882	-0.286769	-0.481324	0	4	-0.506811
17060820	102724094	LOC102724094	uncharacterized LOC102724094	chr7	-0.325389	-0.001038	0.002968	-1.05003	-0.725675	-0.721669	-0.796866	-0.472515	-0.468509	0	4	-0.506524
16978728	93627	TBCK	TBC1 domain containing kinase	chr4	0.252155	0.464998	0.496763	0.399615	0.612458	0.644223	0.407597	0.62044	0.652205	4	0	0.505606
16842834	2319	FLOT2	flotillin 2	chr17	0.766631	0.835173	0.474145	0.822006	0.890548	0.52952	0.14551	0.214052	-0.146976	4	0	0.503401
17006392, 17027572, 17030417, 17033122, 17040615	105379695	LOC105379695	uncharacterized LOC105379695	chr6	0.392932	0.590842	0.507123	0.618354	0.816264	0.732545	0.185434	0.383344	0.299625	4	0	0.50294
16713048	100505502	LOC100505502	putative UPF0607 protein FLJ37424	chr10	-1.06137	0.116867	-0.699679	-1.66345	-0.48522	-1.30177	-0.323638	0.854595	0.038049	1	4	-0.502846
17084838	8434	RECK	reversion inducing cysteine rich protein with kazal motifs	chr9	0.165679	0.489948	0.482172	0.374922	0.699191	0.691415	0.326188	0.650457	0.642681	4	0	0.502517
17114075	55609	ZNF280C	zinc finger protein 280C	chrX	-0.84922	-0.795512	-0.526872	-0.77084	-0.717132	-0.448492	-0.262052	-0.208344	0.060296	0	4	-0.502019
16865009	503834	DPRX	divergent-paired related homeobox	chr19	-0.486858	-0.30538	-0.201684	-0.589599	-0.408121	-0.304425	-0.894653	-0.713175	-0.609479	0	4	-0.501486
16771353	101928300	LOC101928300	uncharacterized LOC101928300	chr12	1.15712	0.901884	0.603267	0.433842	0.178608	-0.120009	0.72207	0.466836	0.168219	4	0	0.501315
17046586	677807	SNORA22	small nucleolar RNA, H/ACA box 22	chr7	0.512338	0.589743	-0.207258	-0.971268	-0.893863	-1.69086	-0.401834	-0.324429	-1.12143	1	4	-0.500985
16708049	83742	MARVELD1	MARVEL domain containing 1	chr10	0.389979	0.628424	0.390598	0.693318	0.931763	0.693937	0.179756	0.418201	0.180375	4	0	0.500706
16712035	414149	ACBD7	acyl-CoA binding domain containing 7	chr10	0.823219	0.343874	0.28775	1.12149	0.642147	0.586023	0.569293	0.089948	0.033824	4	0	0.49973
17075883	55756	INTS9	integrator complex subunit 9	chr8	0.619756	0.419	0.484964	0.927483	0.726727	0.792691	0.286196	0.08544	0.151404	4	0	0.499296
16863737	100505812	CARD8-AS1	CARD8 antisense RNA 1	chr19	0.37353	0.055131	-0.351724	0.970669	0.65227	0.245415	1.19524	0.876837	0.469982	4	0	0.498594
16972655	105377562	LOC105377562	uncharacterized LOC105377562	chr4	-0.748236	-0.650849	-0.272975	-0.924986	-0.827599	-0.449725	-0.394152	-0.296765	0.081109	0	4	-0.498242
16743991	105369477	LOC105369477	uncharacterized LOC105369477	chr11	-1.23532	-0.690041	-0.511375	-0.929999	-0.384721	-0.206055	-0.594515	-0.049237	0.129429	0	4	-0.49687
16893767	727944	LOC727944	uncharacterized LOC727944	chr2	0.42686	0.686039	0.652151	0.11741	0.376589	0.342701	0.46146	0.720639	0.686751	4	0	0.496733
17059955	5166	PDK4	pyruvate dehydrogenase kinase 4	chr7	0.50366	0.840389	0.308874	0.828764	1.16549	0.633978	0.015755	0.352484	-0.179031	4	0	0.496707
16970592	80167	ABHD18	abhydrolase domain containing 18	chr4	0.378645	0.391224	0.701806	0.10219	0.114769	0.425351	0.67307	0.685649	0.996231	4	0	0.496548
16763467	51054	PLEKHA8P1	pleckstrin homology domain containing A8 pseudogene 1	chr12	0.428362	0.624007	0.506325	0.606847	0.802492	0.68481	0.179017	0.374662	0.25698	4	0	0.495945
16981967	102723766	LOC102723766	uncharacterized LOC102723766	chr4	-0.678773	-0.365275	-0.278571	-1.08553	-0.772031	-0.685327	-0.435514	-0.122016	-0.035312	0	4	-0.495372
17112910	11013	TMSB15A	thymosin beta 15a	chrX	-0.785791	-0.873817	-0.250702	-0.7485	-0.836526	-0.213411	-0.389343	-0.477369	0.145746	0	4	-0.49219
16941691	692109	SNORD69	small nucleolar RNA, C/D box 69	chr3	0.964957	1.54724	0.240323	0.831579	1.41386	0.106945	-0.177837	0.404443	-0.902471	4	1	0.492115
16806178	100616474	MIR4715	microRNA 4715	chr15	0.188942	-0.530902	-0.193173	-0.260358	-0.980202	-0.642473	-0.30249	-1.02233	-0.684605	0	4	-0.491955
16901619	100506563	LOC100506563	uncharacterized LOC100506563	chr2	-0.701447	-0.535569	-0.143898	-0.883153	-0.717275	-0.325604	-0.612505	-0.446627	-0.054956	0	4	-0.491226
17113110	55285	RBM41	RNA binding motif protein 41	chrX	-0.819484	-0.72918	-0.42851	-0.723844	-0.63354	-0.33287	-0.411194	-0.32089	-0.02022	0	4	-0.491081
16994952, 17119436	100422874	MIR4279	microRNA 4279	chr5	-0.948232	-0.896698	-1.41145	-0.124807	-0.073273	-0.588024	0.012014	0.063548	-0.451203	0	4	-0.490903
16851914	84307	ZNF397	zinc finger protein 397	chr18	0.098423	0.271335	0.229481	0.521824	0.694736	0.652882	0.547464	0.720376	0.678522	4	0	0.49056
16671632	1944	EFNA3	ephrin A3	chr1	1.20911	1.20757	0.402168	1.10972	1.10818	0.302786	-0.039914	-0.041453	-0.846851	4	1	0.490146
16860097	56242	ZNF253	zinc finger protein 253	chr19	0.608649	0.072084	0.299129	0.474802	-0.061763	0.165282	1.23269	0.69612	0.923165	4	0	0.490017
17119702	26795	SNORD54	small nucleolar RNA, C/D box 54	chr8	-0.05251	0.594433	-0.812724	-0.3475	0.299443	-1.10771	-0.953682	-0.306739	-1.7139	1	4	-0.488988
17119794	100302251	MIR1264	microRNA 1264	chrX	-1.01493	0.275959	0.025793	-1.77714	-0.486247	-0.736413	-1.00497	0.285917	0.035751	0	4	-0.488475
16947045	13	AADAC	arylacetamide deacetylase	chr3	0.533377	0.587814	0.347257	0.964318	1.01876	0.778198	0.098928	0.153365	-0.087192	4	0	0.488313
17109394, 17119806, 17125968	100616428	MIR548AM	microRNA 548am	chrX	1.10686	1.66587	0.025793	1.06542	1.62444	-0.015646	-0.185913	0.373102	-1.26698	4	1	0.488105
17082012	100133669	LOC100133669	uncharacterized LOC100133669	chr8	0.221283	0.289552	0.206985	0.607827	0.676096	0.593529	0.580549	0.648818	0.566251	4	0	0.487877
17002861	100268168	LOC100268168	uncharacterized LOC100268168	chr5	-0.112526	-0.058727	-0.561915	-0.315231	-0.261432	-0.76462	-0.638963	-0.585164	-1.08835	0	4	-0.487437
16688463	105378794	LOC105378794	uncharacterized LOC105378794	chr1	-0.287625	-0.2952	-0.749507	0.240009	0.232434	-0.221873	-0.944063	-0.951638	-1.40595	0	4	-0.487045
17061839	154907	C7orf66	chromosome 7 open reading frame 66	chr7	-0.774449	-0.138305	0.026222	-0.849684	-0.21354	-0.049013	-1.27242	-0.63628	-0.471753	0	4	-0.486581
16860430	8725	URI1	URI1, prefoldin like chaperone	chr19	-0.637805	-0.616314	-0.504836	-0.673456	-0.651965	-0.540487	-0.302285	-0.280794	-0.169316	0	4	-0.486362
16864129	2323	FLT3LG	fms related tyrosine kinase 3 ligand	chr19	-0.180659	-0.3663	-0.674186	0.04764	-0.138001	-0.445887	-0.644013	-0.829654	-1.13754	0	4	-0.4854
16886331	55777	MBD5	methyl-CpG binding domain protein 5	chr2	-0.033926	-0.029221	0.371394	0.472909	0.477614	0.878229	0.606214	0.610919	1.01153	4	0	0.485074
16839106	79672	FN3KRP	fructosamine 3 kinase related protein	chr17	-0.21473	-0.065918	-0.575323	-0.257745	-0.108933	-0.618338	-0.766468	-0.617656	-1.12706	0	4	-0.483575
16929199	54944	LINC01521	long intergenic non-protein coding RNA 1521	chr22	0.691403	0.472467	0.438772	0.893521	0.674585	0.64089	0.335538	0.116602	0.082907	4	0	0.482965
16871765	92285	ZNF585B	zinc finger protein 585B	chr19	0.641854	0.483425	1.34857	0.237994	0.079565	0.944709	0.019816	-0.138613	0.726531	4	0	0.48265
16676263	100381270	ZBED6	zinc finger BED-type containing 6	chr1	-0.055225	0.269367	0.402413	0.276331	0.600923	0.733969	0.444563	0.769155	0.902201	4	0	0.482633
16959531	10274	STAG1	stromal antigen 1	chr3	-0.686188	-0.843781	-0.536915	-0.670723	-0.828316	-0.52145	-0.081884	-0.239477	0.067389	0	4	-0.482372
17022939	23270	TSPYL4	TSPY like 4	chr6	0.598559	0.614231	0.432404	0.685688	0.70136	0.519533	0.310926	0.326598	0.144771	4	0	0.481563
17119662	28564	TRBV23-1	T cell receptor beta variable 23-1 (non-functional)	chr7	0.357233	-0.525159	-0.566027	-0.036709	-0.919101	-0.959969	0.041685	-0.840707	-0.881575	0	4	-0.481148
16856453	2879	GPX4	glutathione peroxidase 4	chr19	0.501259	0.555365	0.586791	0.593787	0.647893	0.679319	0.207817	0.261923	0.293349	4	0	0.480834
16788693	767606	SNORD114-26	small nucleolar RNA, C/D box 114-26	chr14	0.501142	-0.097705	0.317753	0.926693	0.327846	0.743304	0.796658	0.197811	0.613269	4	0	0.480752
16988450	153443	SRFBP1	serum response factor binding protein 1	chr5	-0.551543	-0.77377	-0.444826	-0.724206	-0.946433	-0.617489	-0.047852	-0.270079	0.058865	0	4	-0.479704
16873007	23474	ETHE1	ETHE1, persulfide dioxygenase	chr19	0.852931	0.724541	0.518945	0.841723	0.713333	0.507737	0.203373	0.074983	-0.130613	4	0	0.47855
16954091	84276	NICN1	nicolin 1	chr3	0.103081	0.672548	0.365014	0.404264	0.973731	0.666197	0.096217	0.665684	0.35815	4	0	0.478321
16962523	116832	RPL39L	ribosomal protein L39 like	chr3	0.275526	0.309417	0.113774	0.629303	0.663194	0.467551	0.655979	0.68987	0.494227	4	0	0.477649
16702479	55176	SEC61A2	Sec61 translocon alpha 2 subunit	chr10	0.240935	0.586669	0.457368	0.370977	0.716711	0.58741	0.256857	0.602591	0.47329	4	0	0.476979
16779283	79758	DHRS12	dehydrogenase/reductase 12	chr13	0.602874	0.597984	0.452175	0.661764	0.656874	0.511065	0.321597	0.316707	0.170898	4	0	0.476882
16829024	79791	FBXO31	F-box protein 31	chr16	0.716916	0.791538	0.363499	0.724541	0.799163	0.371124	0.264223	0.338845	-0.089194	4	0	0.475628
16776533	101927802	LINC00368	long intergenic non-protein coding RNA 368	chr13	0.845808	0.338202	-0.132826	1.14553	0.637929	0.166901	0.921576	0.41397	-0.057058	4	0	0.47556
17060356	81392	OR2AE1	olfactory receptor family 2 subfamily AE member 1	chr7	0.1236	0.323161	0.654106	0.393415	0.592976	0.923921	0.178027	0.377588	0.708533	4	0	0.475036
17102414	105373153	LOC105373153	uncharacterized LOC105373153	chrX	-0.506024	0.021783	-0.544175	-0.632466	-0.104659	-0.670617	-0.776166	-0.248359	-0.814317	0	4	-0.475
16932526	105372944	LOC105372944	uncharacterized LOC105372944	chr22	0.804417	0.2879	0.10093	1.34382	0.827303	0.640333	0.493846	-0.022671	-0.209641	4	0	0.474026
16791962	55012	PPP2R3C	protein phosphatase 2 regulatory subunit B''gamma	chr14	-0.603827	-0.621052	-0.30322	-0.721014	-0.738239	-0.420407	-0.380337	-0.397562	-0.07973	0	4	-0.473932
16896337	105374458	LOC105374458	uncharacterized LOC105374458	chr2	-0.62776	-0.452304	-0.142968	-0.32063	-0.145174	0.164162	-1.13184	-0.956389	-0.647053	0	4	-0.473329
16723590	102723568	LOC102723568	uncharacterized LOC102723568	chr11	-0.198777	-0.688182	-0.550333	-0.136476	-0.625881	-0.488032	-0.241536	-0.730941	-0.593092	0	4	-0.472583
17114772	100126304	MIR891B	microRNA 891b	chrX	0.504836	0.594996	0.265103	0.198467	0.288627	-0.041266	0.863925	0.954085	0.624192	4	0	0.472552
16890424	79582	SPAG16	sperm associated antigen 16	chr2	0.001005	0.16407	0.612078	0.062168	0.225233	0.673241	0.58026	0.743325	1.19133	4	0	0.472524
17005825	346157	ZNF391	zinc finger protein 391	chr6	0.157217	-0.01899	0.091007	0.608509	0.432302	0.542299	0.8934	0.717193	0.82719	4	0	0.472236
16947333	105374177	LOC105374177	uncharacterized LOC105374177	chr3	-0.244876	0.908022	0.55007	-0.360863	0.792035	0.434083	0.071893	1.22479	0.866839	4	0	0.471333
16920454	7764	ZNF217	zinc finger protein 217	chr20	-0.084971	0.520411	0.434507	0.243231	0.848613	0.762709	0.130252	0.735634	0.64973	4	0	0.471124
16720195	100128703	LOC100128703	uncharacterized LOC100128703	chr11	-0.303164	0.0013	-0.111776	-0.776767	-0.472303	-0.585379	-0.825221	-0.520757	-0.633833	0	4	-0.469767
16813206	290	ANPEP	alanyl aminopeptidase, membrane	chr15	-0.949349	-0.223914	-0.633068	-0.213653	0.511782	0.102628	-1.28786	-0.562423	-0.971577	0	4	-0.469715
16821697	81631	MAP1LC3B	microtubule associated protein 1 light chain 3 beta	chr16	0.007943	0.666753	0.666753	-0.328415	0.330395	0.330395	0.411956	1.07077	1.07077	4	0	0.469701
16911482	105372535	LOC105372535	uncharacterized LOC105372535	chr20	-0.929297	0.182679	-0.399926	-1.28501	-0.173034	-0.755639	-0.834484	0.277492	-0.305113	0	4	-0.469148
16671642	1942	EFNA1	ephrin A1	chr1	0.957267	0.63775	0.66122	0.658847	0.33933	0.3628	0.40595	0.086433	0.109903	4	0	0.468833
16685036	100506144	TMEM35B	transmembrane protein 35B	chr1	0.474224	0.624574	0.606266	0.539009	0.689359	0.671051	0.11058	0.26093	0.242622	4	0	0.468735
16847352	653653	LOC653653	adaptor related protein complex 1 sigma 2 subunit pseudogene	chr17	-0.618284	-0.106959	-0.679793	-0.771226	-0.259901	-0.832735	-0.464496	0.046829	-0.526005	0	4	-0.468063
16784064	105370492	LOC105370492	uncharacterized LOC105370492	chr14	0.638237	0.468338	-0.01136	0.725324	0.555425	0.075727	0.860068	0.690169	0.210471	4	0	0.468044
16791135	10548	TM9SF1	transmembrane 9 superfamily member 1	chr14	0.761305	0.62707	0.453394	0.804146	0.669911	0.496235	0.279619	0.145384	-0.028292	4	0	0.467641
16694506	112770	GLMP	glycosylated lysosomal membrane protein	chr1	0.310618	0.685316	0.337269	0.694816	1.06951	0.721467	-0.007578	0.36712	0.019073	4	0	0.466402
17110424	724087	LINC01545	long intergenic non-protein coding RNA 1545	chrX	0.080081	0.051719	0.22682	0.721592	0.69323	0.868331	0.476748	0.448386	0.623487	4	0	0.465599
16881770	151534	LBX2-AS1	LBX2 antisense RNA 1	chr2	0.717599	0.913385	0.35498	0.707547	0.903333	0.344928	0.137859	0.333645	-0.22476	4	0	0.465391
16663665	9682	KDM4A	lysine demethylase 4A	chr1	0.215176	0.648095	0.275876	0.608012	1.04093	0.668712	0.074209	0.507128	0.134909	4	0	0.463672
16829063	54758	KLHDC4	kelch domain containing 4	chr16	0.66228	0.628607	0.404745	0.662189	0.628516	0.404654	0.357371	0.323698	0.099836	4	0	0.463544
16708449	399806	LBX1-AS1	LBX1 antisense RNA 1 (head to head)	chr10	0.247086	0.603498	0.476287	0.650517	1.00693	0.879718	-0.092941	0.263471	0.13626	4	0	0.463425
16980051	1047	CLGN	calmegin	chr4	-0.0181	0.363498	0.612628	-0.018453	0.363145	0.612275	0.414321	0.795919	1.04505	4	0	0.463365
17007352, 17026444, 17031219, 17033704, 17035971, 17038687, 17041318	3115	HLA-DPB1	major histocompatibility complex, class II, DP beta 1	chr6	0.748338	0.790605	0.296133	0.686231	0.728498	0.234026	0.363058	0.405325	-0.089147	4	0	0.462563
17119440	100132356	LOC100132356	uncharacterized LOC100132356	chr5	-0.662193	-0.132469	-0.44661	-0.616763	-0.087039	-0.40118	-0.850608	-0.320884	-0.635025	0	4	-0.461419
17118756	100616217	MIR1254-2	microRNA 1254-2	chr10	-0.250304	0.003057	0.166346	-0.796612	-0.543251	-0.379962	-1.00657	-0.753214	-0.589925	0	4	-0.46116
16804333	11214	AKAP13	A-kinase anchoring protein 13	chr15	-1.02368	-0.674413	-0.428638	-0.630972	-0.281707	-0.035932	-0.672568	-0.323303	-0.077528	0	4	-0.460971
16998745	642987	TMEM232	transmembrane protein 232	chr5	0.658154	0.655168	1.05392	0.402041	0.399055	0.797809	-0.07083	-0.073816	0.324938	4	0	0.460716
17016383	8360	HIST1H4D	histone cluster 1 H4 family member d	chr6	0.079774	-0.131484	0.02316	-0.787365	-0.998623	-0.843979	-0.402389	-0.613647	-0.459003	0	4	-0.459284
17005042	3720	JARID2	jumonji and AT-rich interaction domain containing 2	chr6	-0.986063	-0.67338	-0.669634	-0.397769	-0.085086	-0.08134	-0.612097	-0.299414	-0.295668	0	4	-0.455606
17017495, 17026875, 17029348, 17032134, 17034509, 17036841, 17039585, 17042101	4758	NEU1	neuraminidase 1	chr6	0.702452	0.755853	0.460388	0.771465	0.824866	0.529401	0.079837	0.133238	-0.162227	4	0	0.45503
16790803	51310	SLC22A17	solute carrier family 22 member 17	chr14	0.608683	0.877678	0.442545	0.655929	0.924924	0.489791	-0.002579	0.266416	-0.168717	4	0	0.454963
16677977	127602	DNAH14	dynein axonemal heavy chain 14	chr1	0.099117	0.417002	0.711538	-0.023969	0.293916	0.588452	0.35942	0.677305	0.971841	4	0	0.454958
16868035	404217	CTXN1	cortexin 1	chr19	0.755493	0.753601	0.336432	0.908758	0.906866	0.489697	0.120815	0.118923	-0.298246	4	0	0.454704
16964731	93622	LOC93622	Morf4 family associated protein 1 like 1 pseudogene	chr4	0.956296	0.62223	0.300219	0.737518	0.403452	0.081441	0.659048	0.324982	0.002971	4	0	0.45424
16934866	724029	MIR659	microRNA 659	chr22	0.626386	0.039999	0.646978	0.759133	0.172746	0.779725	0.542295	-0.044092	0.562887	4	0	0.454006
16733719	89944	GLB1L2	galactosidase beta 1 like 2	chr11	-0.622056	-0.411825	-0.581468	-0.122718	0.087513	-0.08213	-0.867318	-0.657087	-0.82673	0	4	-0.453758
17114764	100126303	MIR890	microRNA 890	chrX	1.45691	0.708717	0.746558	0.541256	-0.206942	-0.169101	0.82162	0.073422	0.111263	4	0	0.453745
16911261	650	BMP2	bone morphogenetic protein 2	chr20	0.118268	0.136786	0.199975	0.597732	0.61625	0.679439	0.543069	0.561587	0.624776	4	0	0.453098
16960642	100507524	ARHGEF26-AS1	ARHGEF26 antisense RNA 1	chr3	0.657156	0.252542	0.613164	0.49042	0.085806	0.446428	0.657363	0.252749	0.613371	4	0	0.452111
16698949	3756	KCNH1	potassium voltage-gated channel subfamily H member 1	chr1	0.758779	0.452558	0.63729	0.308331	0.00211	0.186842	0.715091	0.40887	0.593602	4	0	0.451497
17113418	154796	AMOT	angiomotin	chrX	-0.618163	-0.279722	-0.670512	-0.383174	-0.044733	-0.435523	-0.639222	-0.300781	-0.691571	0	4	-0.451489
16859763	10437	IFI30	IFI30, lysosomal thiol reductase	chr19	0.862346	1.24124	0.235937	0.722929	1.10182	0.09652	0.015513	0.394408	-0.610896	4	1	0.451091
16707791	953	ENTPD1	ectonucleoside triphosphate diphosphohydrolase 1	chr10	0.723581	0.49577	0.785915	0.194867	-0.032944	0.257201	0.599129	0.371318	0.661463	4	0	0.4507
16898555	105374791	LOC105374791	uncharacterized LOC105374791	chr2	-0.569391	-0.336888	0.196831	-0.90801	-0.675507	-0.141788	-0.871735	-0.639232	-0.105513	0	4	-0.450137
16818034	9810	RNF40	ring finger protein 40	chr16	-0.275315	-0.284386	-0.631475	0.033836	0.024765	-0.322324	-0.741492	-0.750563	-1.09765	0	4	-0.449401
16919225	26777	SNORA71A	small nucleolar RNA, H/ACA box 71A	chr20	0.03804	0.183886	-0.333547	-0.333927	-0.188081	-0.705514	-0.826526	-0.68068	-1.19811	0	4	-0.449385
16990203	56662	VTRNA1-3	vault RNA 1-3	chr5	0.865356	0.701466	0.389878	0.807121	0.643231	0.331643	0.313375	0.149485	-0.162103	4	0	0.448828
16794295	145241	ADAM21P1	ADAM metallopeptidase domain 21 pseudogene 1	chr14	-0.733653	-1.31874	-0.316783	0.162045	-0.423044	0.578915	-0.604367	-1.18946	-0.187497	0	4	-0.448065
16961958	401103	FLJ46066	uncharacterized LOC401103	chr3	-0.142105	-0.157912	-0.021367	-0.604793	-0.6206	-0.484055	-0.70215	-0.717957	-0.581412	0	4	-0.448039
16701630	403244	OR2T35	olfactory receptor family 2 subfamily T member 35	chr1	1.06209	-0.375061	0.100118	0.864788	-0.572362	-0.097183	1.81409	0.376944	0.852123	4	0	0.447283
16729638	102724712	LOC102724712	uncharacterized LOC102724712	chr11	-0.049054	0.513507	0.813398	-0.21111	0.351451	0.651342	0.176828	0.739389	1.03928	4	0	0.447226
17076481	286140	RNF5P1	ring finger protein 5 pseudogene 1	chr8	0.535311	0.865789	-0.006151	0.387655	0.718133	-0.153807	0.625513	0.955991	0.084051	4	0	0.445832
17046014	168448	CDC14C	cell division cycle 14C, pseuodgene	chr7	0.738	0.084395	0.168254	0.590905	-0.0627	0.021159	1.23123	0.577625	0.661484	4	0	0.445595
16924174, 17100749	100423008	MIR3118-1	microRNA 3118-1	chr21	-0.310902	-0.621413	-0.269142	-0.667795	-0.978306	-0.626035	-0.087978	-0.398489	-0.046218	0	4	-0.445142
16863091	5819	NECTIN2	nectin cell adhesion molecule 2	chr19	0.687999	0.755227	0.295023	0.704363	0.771591	0.311387	0.262881	0.330109	-0.130095	4	0	0.443165
16888578	51454	GULP1	GULP, engulfment adaptor PTB domain containing 1	chr2	0.09315	0.06546	0.268515	0.466292	0.438602	0.641657	0.621443	0.593753	0.796808	4	0	0.442853
16731479	10179	RBM7	RNA binding motif protein 7	chr11	-0.732416	-0.753726	-0.26378	-0.855923	-0.877233	-0.387287	-0.185778	-0.207088	0.282858	0	4	-0.442264
16714294	56624	ASAH2	N-acylsphingosine amidohydrolase 2	chr10	-1.00988	-0.628972	-0.179173	-0.799455	-0.418543	0.031256	-0.727448	-0.346536	0.103263	0	4	-0.441721
17106246	79868	ALG13	ALG13, UDP-N-acetylglucosaminyltransferase subunit	chrX	-0.891695	-0.88144	-0.376289	-0.678838	-0.668583	-0.163432	-0.280285	-0.27003	0.235121	0	4	-0.441719
16868811	147727	ILF3-AS1	ILF3 antisense RNA 1 (head to head)	chr19	0.639669	0.599503	0.37864	0.63501	0.594844	0.373981	0.35022	0.310054	0.089191	4	0	0.441235
17112362	100422932	MIR4328	microRNA 4328	chrX	1.17904	-0.529443	0.543432	1.20027	-0.508213	0.564662	1.28696	-0.42152	0.651355	4	0	0.440727
16661544	83667	SESN2	sestrin 2	chr1	-0.184928	0.118445	-0.65113	0.008131	0.311504	-0.458071	-0.981879	-0.678506	-1.44808	0	4	-0.440502
16692341	51205	ACP6	acid phosphatase 6, lysophosphatidic	chr1	0.713257	0.769115	0.434204	0.771225	0.827083	0.492172	0.055911	0.111769	-0.223142	4	0	0.439066
16667895	100129138	LOC100129138	THAP domain containing, apoptosis associated protein 3 pseudogene	chr1	-0.112289	-0.087211	0.426256	0.600929	0.626007	1.13947	0.264479	0.289557	0.803024	4	0	0.438914
16919804	51006	SLC35C2	solute carrier family 35 member C2	chr20	0.833531	1.00156	0.477832	0.843784	1.01181	0.488085	-0.173255	-0.00523	-0.528954	4	0	0.438795
16960344	116441	TM4SF18	transmembrane 4 L six family member 18	chr3	-0.193031	-0.044067	0.232003	-0.928788	-0.779824	-0.503754	-0.768444	-0.61948	-0.34341	0	4	-0.438755
16929631	8542	APOL1	apolipoprotein L1	chr22	0.160292	0.09017	-0.205957	-0.289675	-0.359797	-0.655924	-0.748876	-0.818998	-1.11512	0	4	-0.43821
16854102	162655	ZNF519	zinc finger protein 519	chr18	0.188546	0.006822	0.633908	0.151097	-0.030627	0.596459	0.709454	0.52773	1.15482	4	0	0.437578
16744477	100422855	MIR4301	microRNA 4301	chr11	-0.306585	-0.029595	-0.620306	-0.689865	-0.412875	-1.00359	-0.278491	-0.001501	-0.592212	0	4	-0.437224
17096958	23732	FRRS1L	ferric chelate reductase 1 like	chr9	0.454247	0.604719	0.442363	0.605343	0.755815	0.593459	0.111516	0.261988	0.099632	4	0	0.436565
17052104	100616226	MIR4468	microRNA 4468	chr7	-0.19636	-0.041128	0.028837	-0.865803	-0.710571	-0.640606	-0.625631	-0.470399	-0.400434	0	4	-0.435788
16866404	54531	MIER2	MIER family member 2	chr19	0.859473	0.767404	0.251289	0.899314	0.807245	0.29113	0.247209	0.15514	-0.360975	4	0	0.435248
16834621	379	ARL4D	ADP ribosylation factor like GTPase 4D	chr17	0.668694	0.32538	0.525142	0.969446	0.626132	0.825894	0.15262	-0.190694	0.009068	4	0	0.434631
16976833	2921	CXCL3	C-X-C motif chemokine ligand 3	chr4	-1.08593	-0.755005	-0.359643	-0.939495	-0.608569	-0.213207	-0.334451	-0.003525	0.391837	0	4	-0.434221
16887049	105373728	LOC105373728	uncharacterized LOC105373728	chr2	0.127382	-0.000417	-0.504636	1.19814	1.07034	0.566123	0.736497	0.608698	0.104479	4	0	0.434068
17102230	5422	POLA1	DNA polymerase alpha 1, catalytic subunit	chrX	-0.680708	-0.685968	-0.36464	-0.670216	-0.675476	-0.354148	-0.257714	-0.262974	0.058354	0	4	-0.43261
16956641	200959	GABRR3	gamma-aminobutyric acid type A receptor rho3 subunit (gene/pseudogene)	chr3	0.541578	0.636265	0.563677	0.04923	0.143917	0.071329	0.589685	0.684372	0.611784	4	0	0.432426
16797619	646096	CHEK2P2	checkpoint kinase 2 pseudogene 2	chr15	-0.751859	-0.313466	-0.772767	-0.185106	0.253287	-0.206014	-0.775596	-0.337203	-0.796504	0	4	-0.431692
16973771	10227	MFSD10	major facilitator superfamily domain containing 10	chr4	0.807159	0.967674	0.445169	0.856257	1.01677	0.494267	-0.171369	-0.010854	-0.533359	4	0	0.430191
16809596	5873	RAB27A	RAB27A, member RAS oncogene family	chr15	-0.757161	-0.598056	-0.294456	-0.764929	-0.605824	-0.302224	-0.383654	-0.224549	0.079051	0	4	-0.427978
16848784	57409	MIF4GD	MIF4G domain containing	chr17	0.70911	0.699311	0.481186	0.774959	0.76516	0.547035	0.037426	0.027627	-0.190498	4	0	0.427924
16715611	729096	BMS1P4	BMS1, ribosome biogenesis factor pseudogene 4	chr10	-0.598109	-0.319282	-0.346829	-0.865066	-0.586239	-0.613786	-0.350528	-0.071701	-0.099248	0	4	-0.427865
16810976	595098	SNORD18A	small nucleolar RNA, C/D box 18A	chr15	-0.675368	0.182633	-0.517645	-1.00925	-0.151249	-0.851527	-0.613255	0.244746	-0.455532	0	4	-0.427383
17117655	100507079	LOC100507079	uncharacterized LOC100507079	chr15	0.196128	0.17599	0.723744	0.786711	0.766573	1.31433	-0.210669	-0.230807	0.316947	4	0	0.426549
16680420	728661	SLC35E2B	solute carrier family 35 member E2B	chr1	0.848474	0.923257	0.284094	1.02201	1.09679	0.457627	-0.101529	-0.026746	-0.665909	4	1	0.426452
16752172	390326	OR6C76	olfactory receptor family 6 subfamily C member 76	chr12	0.773664	0.074305	-0.112988	1.36304	0.663685	0.476392	0.726489	0.02713	-0.160163	4	0	0.425729
17066203	100131275	NSAP11	nervous system abundant protein 11	chr8	-0.181685	-0.391082	0.490064	0.18549	-0.023907	0.857239	0.80698	0.597583	1.47873	4	0	0.424379
16979203	105377383	LOC105377383	uncharacterized LOC105377383	chr4	-0.459888	0.283	-0.362146	-0.963269	-0.220381	-0.865527	-0.689593	0.053295	-0.591851	0	4	-0.42404
16832852	79915	ATAD5	ATPase family, AAA domain containing 5	chr17	-0.804584	-0.791505	-0.493106	-0.701905	-0.688826	-0.390427	-0.088218	-0.075139	0.22326	0	4	-0.423383
16682987	100302155	MIR1256	microRNA 1256	chr1	0	0	0.122292	0.665772	0.665772	0.788064	0.482075	0.482075	0.604367	4	0	0.42338
17047504, 17125292, 17125294	3315	HSPB1	heat shock protein family B (small) member 1	chr7	0.736676	0.989617	0.440177	0.879058	1.132	0.582559	-0.304155	-0.051214	-0.600654	4	1	0.422674
17100328	29952	DPP7	dipeptidyl peptidase 7	chr9	1.077	1.04183	0.29586	1.00392	0.968742	0.222775	0.002432	-0.032743	-0.77871	4	1	0.422345
17097653	944	TNFSF8	tumor necrosis factor superfamily member 8	chr9	-0.523766	-0.717338	0.116676	-0.747669	-0.941241	-0.107227	-0.438913	-0.632485	0.201529	0	4	-0.421159
16893068	151176	ERFE	erythroferrone	chr2	0.526516	0.663454	0.383902	0.742153	0.879091	0.599539	-0.004467	0.132471	-0.147081	4	0	0.419509
17005596	8361	HIST1H4F	histone cluster 1 H4 family member f	chr6	0.042928	0.452234	0.012267	-0.788298	-0.378992	-0.818959	-0.891751	-0.482445	-0.922412	0	4	-0.419492
16708383	84445	LZTS2	leucine zipper tumor suppressor 2	chr10	0.674571	0.662788	0.413314	0.707263	0.69548	0.446006	0.148539	0.136756	-0.112718	4	0	0.419111
16992465	677841	SNORA74B	small nucleolar RNA, H/ACA box 74B	chr5	-0.70666	-0.321726	-0.751657	-0.210342	0.174592	-0.255339	-0.680152	-0.295218	-0.725149	0	4	-0.419072
16714611	283025	LINC01553	long intergenic non-protein coding RNA 1553	chr10	1.02712	0.406699	0.680249	0.978177	0.357759	0.631309	0.218864	-0.401554	-0.128004	4	0	0.418957
16777996	116828	N4BP2L2-IT2	N4BPL2 intronic transcript 2	chr13	-1.31611	-0.745402	-0.104611	-1.35777	-0.78706	-0.146269	-0.364146	0.206562	0.847353	1	4	-0.418606
17111545	100463488	MTRNR2L10	MT-RNR2-like 10	chrX	-1.35415	-0.74379	-0.784485	-0.73912	-0.128759	-0.169454	-0.342374	0.267987	0.227292	0	4	-0.418539
16836528	388403	YPEL2	yippee like 2	chr17	0.597457	0.606093	0.137351	0.779993	0.788629	0.319887	0.325575	0.334211	-0.134531	4	0	0.417185
16697938	1465	CSRP1	cysteine and glycine rich protein 1	chr1	0.70963	0.719129	0.527556	0.637358	0.646857	0.455284	0.074441	0.08394	-0.107633	4	0	0.416285
16833914, 16833917	100505591	LRRC3C	leucine rich repeat containing 3C	chr17	-0.50185	-0.422113	0.084772	-0.680805	-0.601068	-0.094183	-0.731359	-0.651622	-0.144737	0	4	-0.415885
16918607	100616134	MIR499B	microRNA 499b	chr20	0.507779	-0.53067	0.190017	1.02843	-0.010021	0.710666	1.06749	0.029043	0.74973	4	0	0.415829
16658379, 17119888	148645	LINC00337	long intergenic non-protein coding RNA 337	chr1	0.616736	0.717128	0.272848	0.779719	0.880111	0.435831	0.0916	0.191992	-0.252288	4	0	0.414853
16788671	767596	SNORD114-18	small nucleolar RNA, C/D box 114-18	chr14	-0.629382	-1.02273	-0.254528	-0.203591	-0.596935	0.171263	-0.388171	-0.781515	-0.013317	0	4	-0.413211
16931096	101927499	LOC101927499	uncharacterized LOC101927499	chr22	-0.38865	0.106214	-0.401617	-0.618531	-0.123667	-0.631498	-0.713407	-0.218543	-0.726374	0	4	-0.412897
16687737	8613	PLPP3	phospholipid phosphatase 3	chr1	-0.291649	-0.014695	-0.598354	-0.612465	-0.335511	-0.91917	-0.304348	-0.027394	-0.611053	0	4	-0.412738
16865778	342931	RFPL4A	ret finger protein like 4A	chr19	-0.049029	-0.393234	-0.08908	1.06777	0.72357	1.02772	0.597799	0.253594	0.557748	4	0	0.410763
16784281	101927620	LOC101927620	uncharacterized LOC101927620	chr14	0.619697	0.661272	0.273788	0.330964	0.372539	-0.014945	0.585861	0.627436	0.239952	4	0	0.410729
16661342	388610	TRNP1	TMF1-regulated nuclear protein 1	chr1	1.05408	0.990168	0.184281	0.88818	0.82427	0.018383	0.222839	0.158929	-0.646958	4	1	0.410463
16788733	100126335	MIR543	microRNA 543	chr14	0.190327	0.153547	-0.417687	0.761738	0.724958	0.153724	0.923762	0.886982	0.315748	4	0	0.410344
16798398	100036564	SNORD115-27	small nucleolar RNA, C/D box 115-27	chr15	1.23859	0.787463	0.517703	1.05425	0.603118	0.333358	0.110147	-0.340984	-0.610744	4	1	0.410323
17080786	693130	MIR548D1	microRNA 548d-1	chr8	0.506128	0.55699	-0.07209	-0.476864	-0.426002	-1.05508	-0.730793	-0.679931	-1.30901	0	4	-0.409628
16841689	105371559	LOC105371559	uncharacterized LOC105371559	chr17	-0.736824	-1.53494	-0.669538	0.421756	-0.376364	0.489042	-0.181822	-0.979942	-0.114536	0	4	-0.409241
16714597	8030	CCDC6	coiled-coil domain containing 6	chr10	-0.849942	-0.742785	-0.442192	-0.718321	-0.611164	-0.310571	-0.173627	-0.06647	0.234123	0	4	-0.408994
16695578	9191	DEDD	death effector domain containing	chr1	0.645694	0.715075	0.353877	0.695851	0.765232	0.404034	0.105147	0.174528	-0.18667	4	0	0.408085
17076170	79845	RNF122	ring finger protein 122	chr8	0.590929	0.648193	0.513269	0.659072	0.716336	0.581412	-0.006359	0.050905	-0.084019	4	0	0.407749
16825371	26471	NUPR1	nuclear protein 1, transcriptional regulator	chr16	-0.673796	0.071351	-0.382238	-0.697497	0.04765	-0.405939	-0.886019	-0.140872	-0.594461	0	4	-0.406869
16966721	677810	SNORA26	small nucleolar RNA, H/ACA box 26	chr4	-0.626749	0.010594	-0.232138	-1.01044	-0.373094	-0.615826	-0.606861	0.030482	-0.21225	0	4	-0.404031
17124124	105374951	LOC105374951	uncharacterized LOC105374951	chr6	0.229111	-0.767761	0.182633	0.827021	-0.169851	0.780543	1.19851	0.201639	1.15203	4	1	0.403764
16874005	1628	DBP	D-box binding PAR bZIP transcription factor	chr19	0.776938	0.821597	0.271836	0.891685	0.936344	0.386583	0.002644	0.047303	-0.502458	4	0	0.403608
16707503	54536	EXOC6	exocyst complex component 6	chr10	-0.594634	-0.658054	-0.430107	-0.660285	-0.723705	-0.495758	-0.053719	-0.117139	0.110808	0	4	-0.40251
16994211	442132	LOC442132	golgin A6 family-like 1 pseudogene	chr5	0.841911	0.729328	0.314031	0.835114	0.722531	0.307234	0.169535	0.056952	-0.358345	4	0	0.402032
16874156	2997	GYS1	glycogen synthase 1	chr19	0.223537	0.662029	0.297353	0.706875	1.14537	0.780691	-0.238212	0.20028	-0.164396	4	0	0.401503
16981168	2713	GK3P	glycerol kinase 3 pseudogene	chr4	-0.647563	0.405937	-0.133058	-0.744191	0.309309	-0.229686	-1.37994	-0.326439	-0.865434	0	4	-0.401229
17081820	442893	MIR151A	microRNA 151a	chr8	0.255223	0.255226	-0.170783	0.618527	0.61853	0.192521	0.754825	0.754828	0.328819	4	0	0.400857
16971526	85462	FHDC1	FH2 domain containing 1	chr4	0.624069	0.620812	0.293561	0.117189	0.113932	-0.213319	0.787734	0.784477	0.457226	4	0	0.398409
16715699	414236	C10orf55	chromosome 10 open reading frame 55	chr10	-0.757408	0.307663	-0.341233	-0.882047	0.183024	-0.465872	-1.03592	0.029151	-0.619745	0	4	-0.398043
16825602	8448	DOC2A	double C2 domain alpha	chr16	0.644023	0.483775	0.602127	0.637973	0.477725	0.596077	0.113181	-0.047067	0.071285	4	0	0.397678
17118030	100131826	LOC100131826	TSSP3028	chr4	-0.706965	-1.03392	-0.114416	-0.677763	-1.00471	-0.085214	-0.071592	-0.398543	0.520957	0	4	-0.396907
16869186	4125	MAN2B1	mannosidase alpha class 2B member 1	chr19	0.673051	0.719588	0.293936	0.894195	0.940732	0.51508	-0.04438	0.002157	-0.423495	4	0	0.396763
16870776	664701	ZNF826P	zinc finger protein 826, pseudogene	chr19	0.208885	0.003193	0.213892	-0.663504	-0.869196	-0.658497	-0.529456	-0.735148	-0.524449	0	4	-0.39492
16815355	9235	IL32	interleukin 32	chr16	0.791079	0.747069	0.202177	0.777951	0.733941	0.189049	0.247273	0.203263	-0.341629	4	0	0.394464
17074721	441268	LOC441268	uncharacterized LOC441268	chr7	-0.135087	0.802794	0.969525	0.057976	0.995857	1.16259	-0.786107	0.151774	0.318505	4	1	0.393092
16931569	79174	CRELD2	cysteine rich with EGF like domains 2	chr22	0.660039	0.677499	0.496504	0.592265	0.609725	0.42873	0.071873	0.089333	-0.091662	4	0	0.392701
17119332	26807	SNORD43	small nucleolar RNA, C/D box 43	chr22	0.157987	-0.244705	-0.261363	-0.239326	-0.642018	-0.658676	-0.273226	-0.675918	-0.692576	0	4	-0.392202
16867756	10382	TUBB4A	tubulin beta 4A class IVa	chr19	0.155489	0.617817	0.074741	0.760497	1.22283	0.679749	-0.123365	0.338963	-0.204113	4	0	0.3914
16950146	89782	LMLN	leishmanolysin like peptidase	chr3	-0.149471	0.143954	0.153633	0.309758	0.603183	0.612862	0.415152	0.708577	0.718256	4	0	0.390656
17114272	2239	GPC4	glypican 4	chrX	-0.193367	0.058917	-0.161515	-0.634286	-0.382002	-0.602434	-0.624142	-0.371858	-0.59229	0	4	-0.38922
16940924	6405	SEMA3F	semaphorin 3F	chr3	0.453056	0.592289	0.240192	0.834343	0.973576	0.621479	-0.050868	0.088365	-0.263732	4	0	0.387633
16810276	255177	LOC255177	uncharacterized LOC255177	chr15	-0.322778	0.318345	0.301022	-0.005097	0.636026	0.618703	0.221631	0.862754	0.845431	4	0	0.386226
16735152	1200	TPP1	tripeptidyl peptidase 1	chr11	0.198594	0.605138	0.34535	0.724542	1.13109	0.871298	-0.32016	0.086384	-0.173404	4	0	0.385425
17058949	105375361	LOC105375361	uncharacterized LOC105375361	chr7	0.332878	0.594521	1.24279	-0.06351	0.198133	0.846406	-0.286746	-0.025103	0.62317	4	0	0.384727
16965867	105378262	LOC105378262	uncharacterized LOC105378262	chr4	0.080461	0.088625	-0.050524	-0.465027	-0.456863	-0.596012	-0.644315	-0.636151	-0.7753	0	4	-0.383901
16962620	339929	LPP-AS2	LPP antisense RNA 2	chr3	-0.122204	0.381071	0.31831	0.159614	0.662889	0.600128	0.163465	0.66674	0.603979	4	0	0.381555
16825897	9274	BCL7C	BCL tumor suppressor 7C	chr16	0.340871	0.15254	-0.289303	-0.049383	-0.237714	-0.679557	-0.610801	-0.799132	-1.24097	0	4	-0.379273
17016486	8340	HIST1H2BL	histone cluster 1 H2B family member l	chr6	0.010089	0.329348	0.120159	-0.835503	-0.516244	-0.725433	-0.738156	-0.418897	-0.628086	0	4	-0.37808
16657445	79501	OR4F5	olfactory receptor family 4 subfamily F member 5	chr1	-0.016112	-0.186438	-0.813317	1.05948	0.889155	0.262276	1.0492	0.878876	0.251997	4	1	0.375013
16747731	9746	CLSTN3	calsyntenin 3	chr12	0.278342	0.65203	0.363189	0.657911	1.0316	0.742758	-0.270871	0.102817	-0.186024	4	0	0.374639
16900783	10120	ACTR1B	ARP1 actin-related protein 1 homolog B, centractin beta	chr2	0.906372	1.00116	0.501816	0.67414	0.768924	0.269584	-0.153205	-0.058421	-0.557761	4	0	0.372512
16775758	105370309	LOC105370309	uncharacterized LOC105370309	chr13	-0.539403	0.185168	0.284143	0.223047	0.947618	1.04659	-0.11691	0.607661	0.706636	4	0	0.371617
16996806	101928769	LOC101928769	uncharacterized LOC101928769	chr5	0.125453	-0.68055	-0.727042	-0.062401	-0.868404	-0.914896	0.483883	-0.32212	-0.368612	0	4	-0.370521
17076861	1052	CEBPD	CCAAT/enhancer binding protein delta	chr8	0.621515	0.614429	0.466209	0.64956	0.642474	0.494254	0.002256	-0.00483	-0.15305	4	0	0.370313
16858865	65249	ZSWIM4	zinc finger SWIM-type containing 4	chr19	0.447947	0.60996	0.375996	0.763864	0.925877	0.691913	-0.191438	-0.029425	-0.263389	4	0	0.370145
17018215, 17030026, 17032710, 17037511, 17040221	6892	TAPBP	TAP binding protein	chr6	0.590319	0.761782	0.238749	0.757826	0.929289	0.406256	-0.058546	0.112917	-0.410116	4	0	0.369831
16837063	677842	SNORA50C	small nucleolar RNA, H/ACA box 50C	chr17	0.374287	0.401715	-0.396582	0.17957	0.206998	-0.591299	-0.917958	-0.89053	-1.68883	0	4	-0.369181
16741907	100287837	LOC100287837	uncharacterized LOC100287837	chr11	0.277587	0.635341	0.252263	0.63887	0.996624	0.613546	-0.141997	0.215757	-0.167321	4	0	0.368963
16805942	100132979	GOLGA8DP	golgin A8 family member D, pseudogene	chr15	-0.195083	-0.235619	-0.004882	0.482396	0.44186	0.672597	0.669771	0.629235	0.859972	4	0	0.368916
16882651	101928371	LOC101928371	uncharacterized LOC101928371	chr2	1.04593	0.641719	0.722408	0.170048	-0.23416	-0.153471	0.61176	0.207552	0.288241	4	0	0.366669
17065064	169270	ZNF596	zinc finger protein 596	chr8	0.656331	0.893965	0.71139	-0.34745	-0.109816	-0.292391	0.492821	0.730455	0.54788	4	0	0.364798
17004582	83732	RIOK1	RIO kinase 1	chr6	-0.602271	-0.897612	-0.380961	-0.605277	-0.900618	-0.383967	0.187686	-0.107655	0.408996	0	4	-0.364631
16934491	4627	MYH9	myosin heavy chain 9	chr22	-0.666816	-0.241036	-0.668634	-0.165145	0.260635	-0.166963	-0.683027	-0.257247	-0.684845	0	4	-0.363675
16786587	2353	FOS	Fos proto-oncogene, AP-1 transcription factor subunit	chr14	0.588436	1.23026	0.668541	-0.197655	0.444165	-0.11755	-0.024236	0.617584	0.055869	4	0	0.362823
16865022	574461	MIR520E	microRNA 520e	chr19	-0.342461	-0.797928	-0.416411	-0.751072	-1.20654	-0.825022	0.534789	0.079322	0.460839	0	4	-0.36272
16860041	693225	MIR640	microRNA 640	chr19	0.394137	-0.350743	-0.366399	0.148996	-0.595884	-0.61154	-0.124994	-0.869874	-0.88553	0	4	-0.362426
16819247	4490	MT1B	metallothionein 1B	chr16	-1.05114	-0.635767	-0.196656	-0.621208	-0.205832	0.233279	-0.684132	-0.268756	0.170355	0	4	-0.362207
16872767	5050	PAFAH1B3	platelet activating factor acetylhydrolase 1b catalytic subunit 3	chr19	0.762666	0.781981	0.378143	0.791942	0.811257	0.407419	-0.105136	-0.085821	-0.489659	4	0	0.361421
16804268	9154	SLC28A1	solute carrier family 28 member 1	chr15	-1.10094	-0.591252	-0.758616	-0.710821	-0.201132	-0.368496	-0.124429	0.38526	0.217896	0	4	-0.361392
16845336	10493	VAT1	vesicle amine transport 1	chr17	0.825835	1.07678	0.260785	0.935373	1.18632	0.370323	-0.368672	-0.117726	-0.933722	4	1	0.359477
17043258, 17124504	222962	SLC29A4	solute carrier family 29 member 4	chr7	0.796008	0.777468	0.329005	0.977674	0.959134	0.510671	-0.216054	-0.234594	-0.683057	4	1	0.357362
16978631	6870	TACR3	tachykinin receptor 3	chr4	-0.655675	-0.677299	-0.877375	0.239433	0.217809	0.017733	-0.41172	-0.433344	-0.63342	0	4	-0.357095
16757416	84934	RITA1	RBPJ interacting and tubulin associated 1	chr12	0.603144	0.622936	0.459752	0.687118	0.70691	0.543726	-0.0982	-0.078408	-0.241592	4	0	0.356154
16816670	257629	ANKS4B	ankyrin repeat and sterile alpha motif domain containing 4B	chr16	0.162554	-0.256135	0.135368	-0.594384	-1.01307	-0.62157	-0.190418	-0.609107	-0.217604	0	4	-0.356041
16782687	10379	IRF9	interferon regulatory factor 9	chr14	0.530783	0.66482	0.330999	0.907603	1.04164	0.707819	-0.313366	-0.179329	-0.51315	4	0	0.353091
16873398	23403	FBXO46	F-box protein 46	chr19	0.701151	0.630428	0.335077	0.748741	0.678018	0.382667	0.045111	-0.025612	-0.320963	4	0	0.352735
16865730	29903	CCDC106	coiled-coil domain containing 106	chr19	0.983594	0.861996	0.251395	0.736526	0.614928	0.004327	0.17949	0.057892	-0.552709	4	0	0.348604
17074007	441308	OR4F21	olfactory receptor family 4 subfamily F member 21	chr8	0.953291	-0.121536	0.274202	1.67664	0.601808	0.997546	0.16748	-0.907347	-0.511609	4	1	0.34783
17091877	643224	TUBBP5	tubulin beta pseudogene 5	chr9	0.690368	0.931232	-0.226937	0.263846	0.50471	-0.653459	0.764668	1.00553	-0.152637	4	1	0.34748
16671623	1945	EFNA4	ephrin A4	chr1	1.14857	1.1239	0.387548	0.99431	0.969645	0.233288	-0.320619	-0.345284	-1.08164	4	1	0.345525
16962208	94032	CAMK2N2	calcium/calmodulin dependent protein kinase II inhibitor 2	chr3	0.606449	0.618622	0.427479	0.719473	0.731646	0.540503	-0.126405	-0.114232	-0.305375	4	0	0.34424
16913957	4605	MYBL2	MYB proto-oncogene like 2	chr20	0.993466	0.789824	0.259189	0.852868	0.649226	0.118591	0.122089	-0.081553	-0.612188	4	1	0.343501
16726680	7108	TM7SF2	transmembrane 7 superfamily member 2	chr11	0.368145	0.59356	0.313384	0.643914	0.869329	0.589153	-0.153353	0.072062	-0.208114	4	0	0.34312
16801850	51762	RAB8B	RAB8B, member RAS oncogene family	chr15	-0.683469	-0.600561	-0.269692	-0.700748	-0.61784	-0.286971	-0.137554	-0.054646	0.276223	0	4	-0.341695
16907910	100616472	MIR4776-2	microRNA 4776-2	chr2	-0.600089	0.138239	-0.78088	-0.243968	0.49436	-0.424759	-0.73237	0.005958	-0.913161	0	4	-0.33963
16856476	513	ATP5D	ATP synthase, H+ transporting, mitochondrial F1 complex, delta subunit	chr19	0.934071	1.06934	0.500897	0.886898	1.02217	0.453724	-0.507721	-0.372451	-0.940895	4	1	0.338448
16972912	291	SLC25A4	solute carrier family 25 member 4	chr4	0.714316	0.70582	0.326919	0.61775	0.609254	0.230353	0.077574	0.069078	-0.309823	4	0	0.337916
16966389	285429	DCAF4L1	DDB1 and CUL4 associated factor 4 like 1	chr4	0.608978	0.312349	0.505999	-0.149283	-0.445912	-0.252262	0.948973	0.652344	0.845994	4	0	0.336353
16824301	123811	FOPNL	FGFR1OP N-terminal like	chr16	-0.600461	-0.738497	-0.249389	-0.647669	-0.785705	-0.296597	0.029277	-0.108759	0.380349	0	4	-0.335272
17073259	4061	LY6E	lymphocyte antigen 6 complex, locus E	chr8	0.714071	0.707963	0.108395	0.669532	0.663424	0.063856	0.227459	0.221351	-0.378217	4	0	0.333093
16768579	51134	CEP83	centrosomal protein 83	chr12	-0.660947	-0.686367	-0.317823	-0.626303	-0.651723	-0.283179	-0.02648	-0.0519	0.316644	0	4	-0.332009
16882705	100616399	MIR4436A	microRNA 4436a	chr2	1.23335	0.831555	0.020068	0.202511	-0.199283	-1.01077	1.16498	0.763191	-0.048296	4	1	0.32859
16999561	103689846	ADAMTS19-AS1	ADAMTS19 antisense RNA 1	chr5	0.280716	-0.662682	-0.392994	0.294441	-0.648957	-0.379269	0.059414	-0.883984	-0.614296	0	4	-0.327512
17081093	137196	CCDC26	CCDC26 long non-coding RNA	chr8	-0.633575	-0.615941	-0.27916	-0.650774	-0.63314	-0.296359	-0.058011	-0.040377	0.296404	0	4	-0.323437
16899224	6242	RTKN	rhotekin	chr2	0.678202	0.603919	0.344691	0.668684	0.594401	0.335173	0.015789	-0.058494	-0.317722	4	0	0.318294
17119496, 17119534, 17119596	26801	SNORD48	small nucleolar RNA, C/D box 48	chr6	0.768543	1.30455	-0.040501	0.732511	1.26852	-0.076533	-0.294571	0.241433	-1.10362	4	1	0.311148
16976571	7363	UGT2B4	UDP glucuronosyltransferase family 2 member B4	chr4	1.16405	-0.090284	0.716174	0.239484	-1.01485	-0.20839	1.23113	-0.0232	0.783258	4	1	0.310819
17075314	80346	REEP4	receptor accessory protein 4	chr8	0.818472	0.681946	0.23531	0.748811	0.612285	0.165649	0.079726	-0.0568	-0.503436	4	0	0.309107
16872131	54938	SARS2	seryl-tRNA synthetase 2, mitochondrial	chr19	0.865077	0.632534	0.23012	0.915854	0.683311	0.280897	0.000327	-0.232216	-0.63463	4	1	0.304586
16827248	8717	TRADD	TNFRSF1A associated via death domain	chr16	0.587109	0.668011	0.250329	0.626814	0.707716	0.290034	-0.04918	0.031722	-0.38596	4	0	0.302955
16864553	284361	EMC10	ER membrane protein complex subunit 10	chr19	1.42334	1.12036	0.373453	1.20031	0.897331	0.150425	-0.363391	-0.666368	-1.41327	4	2	0.302464
16768913	100422924	MIR4303	microRNA 4303	chr12	-0.160968	-1.37862	-0.661491	0.44273	-0.774922	-0.057793	0.530297	-0.687355	0.029774	0	4	-0.302039
16779790	647288	CTAGE11P	CTAGE family member 11, pseudogene	chr13	-0.402218	-0.21957	-0.477572	0.746956	0.929604	0.671602	0.449589	0.632237	0.374235	4	0	0.30054
16856232	10272	FSTL3	follistatin like 3	chr19	0.73281	0.669241	0.536119	0.754347	0.690778	0.557656	-0.334534	-0.398103	-0.531225	4	0	0.297454
17065863	619423	FAM85A	family with sequence similarity 85 member A	chr8	-0.748167	-0.137245	-0.854376	0.047043	0.657965	-0.059166	-0.693151	-0.082229	-0.79936	1	4	-0.296521
16834766	2896	GRN	granulin	chr17	0.609076	0.960343	0.262767	0.890931	1.2422	0.544622	-0.618881	-0.267614	-0.96519	4	2	0.295361
16793475	64582	GPR135	G protein-coupled receptor 135	chr14	-0.850629	-0.795264	0.15288	-0.642722	-0.587357	0.360787	-0.437618	-0.382253	0.565891	0	4	-0.290698
16850069	51181	DCXR	dicarbonyl and L-xylulose reductase	chr17	0.610858	0.655643	0.165833	0.589299	0.634084	0.144274	0.070446	0.115231	-0.374579	4	0	0.290121
16997676	100462981	MTRNR2L2	MT-RNR2-like 2	chr5	-0.907873	-0.671734	0.019616	-0.897823	-0.661684	0.029666	-0.215358	0.020781	0.712131	1	4	-0.285809
16810974	595097	SNORD16	small nucleolar RNA, C/D box 16	chr15	0.820129	1.20944	-0.010253	0.667016	1.05632	-0.163366	-0.200673	0.188636	-1.03106	4	1	0.2818
16711795	100616488	MIR548AK	microRNA 548ak	chr10	1.16967	1.21413	-0.161869	0.825942	0.8704	-0.505595	0.116926	0.161384	-1.21461	4	1	0.275152
16932980	649264	CES5AP1	carboxylesterase 5A pseudogene 1	chr22	-0.674756	-0.711908	-0.114565	-0.056011	-0.093163	0.50418	-0.600818	-0.63797	-0.040627	0	4	-0.269515
16660483	10136	CELA3A	chymotrypsin like elastase family member 3A	chr1	-0.652232	-0.185164	-0.761761	-0.899013	-0.431945	-1.00854	0.400451	0.867519	0.290922	1	4	-0.264418
16673877	100422882	MIR3120	microRNA 3120	chr1	-0.62564	-0.637918	-0.423999	0.265466	0.253188	0.467107	-0.618772	-0.63105	-0.417131	0	4	-0.263194
16788723	768212	MIR758	microRNA 758	chr14	-0.324601	0.544282	-0.287503	-0.659874	0.209009	-0.622776	-0.707618	0.161265	-0.67052	0	4	-0.262037
16659788	149563	C1orf64	chromosome 1 open reading frame 64	chr1	0.849153	0.674223	-0.327487	0.430884	0.255954	-0.745756	0.854932	0.680002	-0.321708	4	1	0.261133
17016918, 17026668, 17028809, 17031588, 17034042, 17036309, 17039085, 17041669	8449	DHX16	DEAH-box helicase 16	chr6	0.66457	0.622826	-0.13739	0.668003	0.626259	-0.133957	0.284179	0.242435	-0.517781	4	0	0.257683
16679799	127074	OR2T4	olfactory receptor family 2 subfamily T member 4	chr1	0.595648	-0.007874	-0.921912	0.662792	0.05927	-0.854768	1.62831	1.02479	0.110755	4	2	0.255224
16761502	50840	TAS2R14	taste 2 receptor member 14	chr12	-0.528304	0.657037	0.962001	-0.950405	0.234936	0.5399	-0.435056	0.750285	1.05525	4	1	0.25396
17119258	692213	SNORD110	small nucleolar RNA, C/D box 110	chr20	0.754323	1.39993	-0.391856	0.838397	1.48401	-0.307782	-0.345844	0.299765	-1.49202	4	1	0.248769
16886561	105373689	LOC105373689	uncharacterized LOC105373689	chr2	-0.63617	-0.691607	-0.155889	-0.59571	-0.651147	-0.115429	0.068659	0.013222	0.54894	0	4	-0.246126
16921433	10287	RGS19	regulator of G-protein signaling 19	chr20	0.792933	0.738904	0.268236	0.732245	0.678216	0.207548	-0.209092	-0.263121	-0.733789	4	1	0.245787
16889627	692110	SNORD70	small nucleolar RNA, C/D box 70	chr2	1.23809	1.32795	-1.48361	1.78829	1.87815	-0.933412	0.342451	0.432316	-2.37925	4	3	0.245663
16870493	11316	COPE	coatomer protein complex subunit epsilon	chr19	0.954034	0.821497	0.199474	0.783137	0.6506	0.028577	-0.119078	-0.251615	-0.873638	4	1	0.243665
16874097	51171	HSD17B14	hydroxysteroid 17-beta dehydrogenase 14	chr19	0.756682	1.14042	0.379336	0.856073	1.23981	0.478727	-0.895934	-0.512197	-1.27328	4	2	0.241071
16820041	1874	E2F4	E2F transcription factor 4	chr16	0.893541	0.738712	0.086881	0.792916	0.638087	-0.013744	-0.002596	-0.157425	-0.809256	4	1	0.240791
17104021	10916	MAGED2	MAGE family member D2	chrX	0.780216	0.745084	0.414657	0.813631	0.778499	0.448072	-0.475668	-0.5108	-0.841227	4	1	0.239163
16660734	100616492	MIR378F	microRNA 378f	chr1	0.120808	-1.10734	-0.629744	0.607577	-0.620567	-0.142975	0.564697	-0.663447	-0.185855	1	4	-0.228538
16869291	26810	SNORD41	small nucleolar RNA, C/D box 41	chr19	1.18048	1.58983	-1.20284	1.62005	2.0294	-0.763276	-0.141083	0.268265	-2.52441	4	3	0.228491
16679820	105373278	LOC105373278	uncharacterized LOC105373278	chr1	-0.466247	0.621787	0.676219	-0.485415	0.602619	0.657051	-0.594817	0.493217	0.547649	4	1	0.228007
16860219	105372326	LOC105372326	uncharacterized LOC105372326	chr19	0.016139	0.840177	0.310966	-0.921157	-0.097119	-0.62633	-0.88725	-0.063212	-0.592423	1	4	-0.224468
16724690	440040	LOC440040	glutamate metabotropic receptor 5 pseudogene	chr11	-0.80184	0.033342	-0.651692	-0.026808	0.808374	0.12334	-0.81309	0.022092	-0.662942	1	4	-0.218803
16799129	101928174	LOC101928174	uncharacterized LOC101928174	chr15	0.026063	0.710409	0.656786	-0.71341	-0.029064	-0.082687	0.014872	0.699218	0.645595	4	1	0.214198
16807014	70	ACTC1	actin, alpha, cardiac muscle 1	chr15	0.029612	0.727104	0.722922	0.107195	0.804687	0.800505	-0.918926	-0.221434	-0.225616	4	1	0.202894
16962185	10195	ALG3	ALG3, alpha-1,3- mannosyltransferase	chr3	0.663529	0.810739	0.19681	0.620249	0.767459	0.15353	-0.421873	-0.274663	-0.888592	4	1	0.180799
16870543	54929	TMEM161A	transmembrane protein 161A	chr19	0.931635	1.03696	0.237635	0.910401	1.01573	0.216401	-0.725506	-0.620176	-1.41951	4	3	0.175953
17118820	85388	SNORD14B	small nucleolar RNA, C/D box 14B	chr11	0.676375	1.18941	-1.02587	1.27821	1.79124	-0.424036	-0.266853	0.24618	-1.9691	4	2	0.166173
16866174	100874260	UBE2CP5	ubiquitin conjugating enzyme E2 C pseudogene 5	chr19	1.37715	1.4194	-0.141589	1.11939	1.16163	-0.399356	-0.526707	-0.484459	-2.04545	4	1	0.164446
16990083	113829	SLC35A4	solute carrier family 35 member A4	chr5	0.623052	0.6034	0.054257	0.627993	0.608341	0.059198	-0.19153	-0.211182	-0.760325	4	1	0.157023
16734868	3048	HBG2	hemoglobin subunit gamma 2	chr11	0.640293	1.04636	0.711194	0.187687	0.593756	0.258588	-0.838727	-0.432658	-0.767826	4	2	0.155408
17016400	8968	HIST1H3F	histone cluster 1 H3 family member f	chr6	1.31543	1.09082	0.271984	0.428444	0.203837	-0.615004	-0.941973	-1.16658	-1.98542	2	4	-0.155384
16842237	780853	SNORD3C	small nucleolar RNA, C/D box 3C	chr17	1.2784	1.04852	-0.161846	1.12447	0.894595	-0.315776	-0.269108	-0.49898	-1.70935	4	1	0.154547
17125866	100422901	MIR3135A	microRNA 3135a	chr3	0.659996	-0.64974	0.658654	0.618595	-0.691141	0.617253	0.448998	-0.860738	0.447656	4	3	0.138837
17058031	100130849	LOC100130849	phosphorylase kinase gamma subunit 1 pseudogene	chr7	-0.783249	-1.39346	-0.630372	1.12213	0.511927	1.27501	-0.204571	-0.814777	-0.051694	2	4	-0.107672
16839602	692208	SNORD91B	small nucleolar RNA, C/D box 91B	chr17	1.33878	0.860961	-0.76708	1.18996	0.712139	-0.915902	0.32928	-0.148538	-1.77658	4	3	0.0914463
16911106	406896	MIR103A2	microRNA 103a-2	chr20	0.157204	0.683048	0.65767	-1.09078	-0.564931	-0.590309	0.097244	0.623088	0.59771	4	2	0.0633277
17118860	85389	SNORD14C	small nucleolar RNA, C/D box 14C	chr11	0.492717	1.31262	-1.24278	1.04522	1.86512	-0.690286	-0.765758	0.054142	-2.50126	3	4	-0.047809
17119458	619570	SNORD95	small nucleolar RNA, C/D box 95	chr5	1.10203	1.48656	-0.46836	1.07191	1.45644	-0.498479	-0.939339	-0.55481	-2.50973	4	2	0.016247
16990678	202374	STK32A	serine/threonine kinase 32A	chr5	0.498306	0.517266	0.475236	1.36596	1.38492	1.34289	0.266042	0.285002	0.242972	3	0	0.708733
17111555	158880	USP51	ubiquitin specific peptidase 51	chrX	0.434601	0.49708	0.386833	0.930693	0.993172	0.882925	0.5214	0.583879	0.473632	3	0	0.633802
16960054	26577	PCOLCE2	procollagen C-endopeptidase enhancer 2	chr3	0.529602	0.555694	0.420276	0.88989	0.915982	0.780564	0.551762	0.577854	0.442436	3	0	0.62934
16889629	100113392	SNORD11B	small nucleolar RNA, C/D box 11B	chr2	-0.141072	0.536146	0.019364	-2.14517	-1.46795	-1.98473	-0.439298	0.23792	-0.278862	0	3	-0.629295
17106640	10009	ZBTB33	zinc finger and BTB domain containing 33	chrX	-0.804207	-0.806831	-0.794183	-0.565729	-0.568353	-0.555705	-0.523629	-0.526253	-0.513605	0	3	-0.628722
17114916	101410537	MAGEA8-AS1	MAGEA8 antisense RNA 1 (head to head)	chrX	-0.244524	-0.425547	-0.018233	-1.24621	-1.42723	-1.01992	-0.402918	-0.583941	-0.176627	0	3	-0.616128
16738265, 17126180	403257	OR4C45	olfactory receptor family 4 subfamily C member 45	chr11	0.335161	0.471566	0.456115	0.425074	0.561479	0.546028	0.826369	0.962774	0.947323	3	0	0.614654
16860414	79156	PLEKHF1	pleckstrin homology and FYVE domain containing 1	chr19	-0.042572	-0.182419	-0.454375	-0.103309	-0.243156	-0.515112	-1.13839	-1.27824	-1.55019	0	3	-0.611974
17106511	170261	ZCCHC12	zinc finger CCHC-type containing 12	chrX	0.094011	-0.177445	0.171216	1.74141	1.46995	1.81861	0.1941	-0.077356	0.271305	3	0	0.611756
16821972	101930112	LOC101930112	uncharacterized LOC101930112	chr16	1.24149	1.06384	1.0629	0.580248	0.402604	0.401655	0.355093	0.177449	0.1765	3	0	0.606864
16918351	149951	COMMD7	COMM domain containing 7	chr20	-0.369621	-0.545187	-0.45951	-0.346668	-0.522234	-0.436557	-0.824221	-0.999787	-0.91411	0	3	-0.601988
17083239, 17083249	101929302	RFX3-AS1	RFX3 antisense RNA 1	chr9	0.412922	0.489046	0.520328	0.287777	0.363901	0.395183	0.919163	0.995287	1.02657	3	0	0.601131
16831947	51030	TVP23B	trans-golgi network vesicle protein 23 homolog B (S. cerevisiae)	chr17	-0.572508	-0.998901	-0.461138	-0.325566	-0.751959	-0.214196	-0.565281	-0.991674	-0.453911	0	3	-0.592793
16828006	7571	ZNF23	zinc finger protein 23	chr16	0.479634	0.477822	0.752331	0.499086	0.497274	0.771783	0.519669	0.517857	0.792366	3	0	0.589758
17056105	3199	HOXA2	homeobox A2	chr7	0.399686	0.575734	0.421521	0.764086	0.940134	0.785921	0.402883	0.578931	0.424718	3	0	0.588179
16989863	26821	SNORA74A	small nucleolar RNA, H/ACA box 74A	chr5	-1.32262	-0.317583	-0.141926	-1.3055	-0.300462	-0.124805	-1.3206	-0.315558	-0.139901	0	3	-0.587662
16911627	105372544	LOC105372544	uncharacterized LOC105372544	chr20	-0.357898	-0.219304	-0.222614	-0.351544	-0.21295	-0.21626	-1.32503	-1.18643	-1.18974	0	3	-0.586864
17062083	102724434	LOC102724434	uncharacterized LOC102724434	chr7	-0.378494	-0.430697	-0.845404	-0.472823	-0.525026	-0.939733	-0.387492	-0.439695	-0.854402	0	3	-0.585974
16859681	3780	KCNN1	potassium calcium-activated channel subfamily N member 1	chr19	0.320114	0.370372	0.391741	0.917978	0.968236	0.989605	0.396206	0.446464	0.467833	3	0	0.585394
16787103	101928599	LOC101928599	uncharacterized LOC101928599	chr14	0.467719	0.445248	0.337623	0.369029	0.346558	0.238933	1.06183	1.03936	0.931734	3	0	0.582004
16687829	115209	OMA1	OMA1 zinc metallopeptidase	chr1	0.322806	0.321376	0.804328	0.383496	0.382066	0.865018	0.556827	0.555397	1.03835	3	0	0.581074
16828367	79726	WDR59	WD repeat domain 59	chr16	0.541359	0.550353	0.472358	0.833028	0.842022	0.764027	0.424322	0.433316	0.355321	3	0	0.579567
16981876	152641	WWC2-AS2	WWC2 antisense RNA 2	chr4	0.45703	0.23753	0.347425	1.22737	1.00787	1.11776	0.381444	0.161944	0.271839	3	0	0.578912
16820818	100113402	SNORD111B	small nucleolar RNA, C/D box 111B	chr16	0.454789	0.153856	0.274312	0.491085	0.190152	0.310608	1.26108	0.960145	1.0806	3	0	0.575181
17095150	7088	TLE1	transducin like enhancer of split 1	chr9	0.2755	0.961398	0.405891	0.444911	1.13081	0.575302	0.188667	0.874565	0.319058	3	0	0.575122
16976868	685	BTC	betacellulin	chr4	0.69045	0.58281	0.561933	0.700026	0.592386	0.571509	0.570731	0.463091	0.442214	3	0	0.575017
16966186	55728	N4BP2	NEDD4 binding protein 2	chr4	0.234195	0.299945	0.550377	0.261876	0.327626	0.578058	0.835347	0.901097	1.15153	3	0	0.571117
17115207, 17121378, 17121380, 17121504	10134	BCAP31	B-cell receptor-associated protein 31	chrX	-0.409894	-0.505499	-0.560251	-0.403183	-0.498788	-0.55354	-0.654276	-0.749881	-0.804633	0	3	-0.571105
16792859	5836	PYGL	phosphorylase, glycogen, liver	chr14	0.387438	0.450258	0.576399	0.578605	0.641425	0.767566	0.491137	0.553957	0.680098	3	0	0.569654
16768105	55117	SLC6A15	solute carrier family 6 member 15	chr12	0.45226	0.691955	0.374382	0.532154	0.771849	0.454276	0.560292	0.799987	0.482414	3	0	0.568841
17114713	30014	SPANXA1	sperm protein associated with the nucleus, X-linked, family member A1	chrX	0.068703	1.28513	-0.28546	0.304931	1.52136	-0.049232	0.46975	1.68618	0.115587	3	0	0.568549
17007763	7629	ZNF76	zinc finger protein 76	chr6	0.97969	0.548963	0.504899	0.883212	0.452485	0.408421	0.745821	0.315094	0.27103	3	0	0.567735
16715409	23234	DNAJC9	DnaJ heat shock protein family (Hsp40) member C9	chr10	-0.459429	-0.507826	-0.526889	-0.637255	-0.685652	-0.704715	-0.485343	-0.53374	-0.552803	0	3	-0.565961
16664861	100507564	LOC100507564	uncharacterized LOC100507564	chr1	0.515686	0.560803	0.885108	0.28453	0.329647	0.653952	0.480964	0.526081	0.850386	3	0	0.56524
17093373	100113379	SNORD121A	small nucleolar RNA, C/D box 121A	chr9	0.444127	2.20945	-0.48434	0.544604	2.30993	-0.383863	-0.130376	1.63495	-1.05884	3	1	0.565071
16821519	9100	USP10	ubiquitin specific peptidase 10	chr16	0.612398	0.576309	0.532569	0.634112	0.598023	0.554283	0.56369	0.527601	0.483861	3	0	0.564761
17005774	100133205	LINC00240	long intergenic non-protein coding RNA 240	chr6	0.772501	0.495056	0.44892	0.730944	0.453499	0.407363	0.791606	0.514161	0.468025	3	0	0.564675
17016390	8339	HIST1H2BG	histone cluster 1 H2B family member g	chr6	1.32182	1.36037	0.808567	0.382829	0.421377	-0.130425	0.455394	0.493942	-0.05786	3	0	0.561779
16965509	105374527	LOC105374527	uncharacterized LOC105374527	chr4	-0.60911	-0.436287	-0.425963	-0.728348	-0.555525	-0.545201	-0.701034	-0.528211	-0.517887	0	3	-0.560841
16700324	23456	ABCB10	ATP binding cassette subfamily B member 10	chr1	0.294909	0.467114	0.411726	0.371896	0.544101	0.488713	0.721958	0.894163	0.838775	3	0	0.559262
16869106	147837	ZNF563	zinc finger protein 563	chr19	1.23768	0.353345	0.534955	0.892341	0.008009	0.189619	1.12999	0.245656	0.427266	3	0	0.557651
16853674	91133	L3MBTL4	l(3)mbt-like 4 (Drosophila)	chr18	0.530827	0.526626	0.53832	0.601011	0.59681	0.608504	0.537104	0.532903	0.544597	3	0	0.557411
17114322	574505	MIR450A2	microRNA 450a-2	chrX	0.314054	0.203243	0.430613	1.27504	1.16423	1.3916	0.076175	-0.034636	0.192734	3	0	0.557007
16990931	78991	PCYOX1L	prenylcysteine oxidase 1 like	chr5	0.511634	0.31799	0.332239	1.11681	0.923171	0.93742	0.41122	0.217576	0.231825	3	0	0.555543
16851022	57132	CHMP1B	charged multivesicular body protein 1B	chr18	0.325302	0.361256	0.480518	0.366129	0.402083	0.521345	0.77885	0.814804	0.934066	3	0	0.553817
17105837	139231	FAM199X	family with sequence similarity 199, X-linked	chrX	-0.578465	-0.632231	-0.756696	-0.364749	-0.418515	-0.54298	-0.484365	-0.538131	-0.662596	0	3	-0.553192
17105047	5230	PGK1	phosphoglycerate kinase 1	chrX	-0.454578	-0.286196	-0.417292	-0.583496	-0.415114	-0.54621	-0.827126	-0.658744	-0.78984	0	3	-0.553177
16960618	645843	TMEM14EP	transmembrane protein 14E, pseudogene	chr3	-0.275788	-0.492224	-0.360967	-0.867841	-1.08428	-0.95302	-0.20825	-0.424686	-0.293429	0	3	-0.551165
16858607	388507	ZNF788	zinc finger family member 788	chr19	0.424234	0.413346	0.519855	0.425712	0.414824	0.521333	0.717556	0.706668	0.813177	3	0	0.550745
16805161	28232	SLCO3A1	solute carrier organic anion transporter family member 3A1	chr15	-0.517924	-0.718392	-0.477006	-0.449132	-0.6496	-0.408214	-0.523294	-0.723762	-0.482376	0	3	-0.549967
16754397	652993	LOC652993	uncharacterized LOC652993	chr12	0.53955	0.424399	0.185272	0.927181	0.81203	0.572903	0.646329	0.531178	0.292051	3	0	0.547877
16788667	767594	SNORD114-16	small nucleolar RNA, C/D box 114-16	chr14	-0.550772	-0.520765	-0.32468	-0.965706	-0.935699	-0.739614	-0.370575	-0.340568	-0.144483	0	3	-0.543651
16847897	374819	LRRC37A3	leucine rich repeat containing 37 member A3	chr17	0.485147	0.906597	0.167374	0.466622	0.888072	0.148849	0.575071	0.996521	0.257298	3	0	0.543506
16692359	105371230	LOC105371230	uncharacterized LOC105371230	chr1	-0.385345	-0.508961	-0.068907	-1.10849	-1.23211	-0.792052	-0.329466	-0.453082	-0.013028	0	3	-0.543493
16704239	220992	ZNF485	zinc finger protein 485	chr10	-0.55839	-0.528863	-0.457693	-0.701166	-0.671639	-0.600469	-0.500831	-0.471304	-0.400134	0	3	-0.543388
16828608, 17117695	124359	CDYL2	chromodomain Y-like 2	chr16	0.52297	0.477047	0.419185	0.771956	0.726033	0.668171	0.482491	0.436568	0.378706	3	0	0.54257
16911550	140733	MACROD2	MACRO domain containing 2	chr20	-0.495112	-0.242958	0.014247	-0.823289	-0.571135	-0.31393	-1.06826	-0.816102	-0.558897	0	3	-0.541715
16699021	25896	INTS7	integrator complex subunit 7	chr1	0.513896	0.463576	0.507668	0.506473	0.456153	0.500245	0.658178	0.607858	0.65195	3	0	0.540666
17115352	8260	NAA10	N(alpha)-acetyltransferase 10, NatA catalytic subunit	chrX	-0.382944	-0.554086	-0.336381	-0.512168	-0.68331	-0.465605	-0.601326	-0.772468	-0.554763	0	3	-0.540339
16903991	130940	CCDC148	coiled-coil domain containing 148	chr2	0.280171	0.371622	0.582108	0.182262	0.273713	0.484199	0.762547	0.853998	1.06448	3	0	0.539456
16903491	390	RND3	Rho family GTPase 3	chr2	-1.04369	-0.701753	-0.566475	-0.851178	-0.509242	-0.373964	-0.535402	-0.193466	-0.058188	0	3	-0.53704
16692857	405	ARNT	aryl hydrocarbon receptor nuclear translocator	chr1	0.493463	0.559651	0.281527	0.679504	0.745692	0.467568	0.581339	0.647527	0.369403	3	0	0.536186
16899413	84141	EVA1A	eva-1 homolog A, regulator of programmed cell death	chr2	-0.471009	-0.69198	-0.522516	-0.459208	-0.680179	-0.510715	-0.405707	-0.626678	-0.457214	0	3	-0.536134
16778274	7223	TRPC4	transient receptor potential cation channel subfamily C member 4	chr13	0.194929	0.370773	0.524926	0.386597	0.562441	0.716594	0.520968	0.696812	0.850965	3	0	0.536112
17100326	100289341	MAN1B1-AS1	MAN1B1 antisense RNA 1 (head to head)	chr9	0.524704	0.487805	0.344742	0.842158	0.805259	0.662196	0.457396	0.420497	0.277434	3	0	0.535799
16971806	2743	GLRB	glycine receptor beta	chr4	-0.417971	-0.450172	-0.414897	-0.380745	-0.412946	-0.377671	-0.7765	-0.808701	-0.773426	0	3	-0.534781
16944931	100125556	FAM86JP	family with sequence similarity 86, member A pseudogene	chr3	0.728754	0.943437	0.563758	0.544617	0.7593	0.379621	0.280937	0.49562	0.115941	3	0	0.534665
16884913	102723413	LOC102723413	uncharacterized LOC102723413	chr2	0.950644	0.393498	0.566357	0.931872	0.374726	0.547585	0.662526	0.10538	0.278239	3	0	0.534536
17117760	100507494	LOC100507494	uncharacterized LOC100507494	chr17	-0.475657	-0.584059	-0.54913	-0.641298	-0.7497	-0.714771	-0.303521	-0.411923	-0.376994	0	3	-0.534117
16801218	100129973	LOC100129973	uncharacterized LOC100129973	chr15	0.449231	0.315971	0.420688	0.789144	0.655884	0.760601	0.525149	0.391889	0.496606	3	0	0.533907
17011367	51250	C6orf203	chromosome 6 open reading frame 203	chr6	0.639516	0.283572	0.300553	0.770166	0.414222	0.431203	0.884856	0.528912	0.545893	3	0	0.53321
17105347	1478	CSTF2	cleavage stimulation factor subunit 2	chrX	-0.345929	-0.539824	-0.604684	-0.281375	-0.47527	-0.54013	-0.517249	-0.711144	-0.776004	0	3	-0.532401
16818672	83752	LONP2	lon peptidase 2, peroxisomal	chr16	-0.478754	-0.550038	-0.644338	-0.427554	-0.498838	-0.593138	-0.453864	-0.525148	-0.619448	0	3	-0.532347
16959507	105374122	LOC105374122	uncharacterized LOC105374122	chr3	-0.249855	-0.227722	0.222084	-0.47146	-0.449327	0.000479	-1.36915	-1.34702	-0.89721	0	3	-0.532131
16854046	79959	CEP76	centrosomal protein 76	chr18	0.53293	0.394437	0.497559	0.364598	0.226105	0.329227	0.872108	0.733615	0.836737	3	0	0.531924
16868462	162993	ZNF846	zinc finger protein 846	chr19	0.238999	0.423856	0.456047	0.25387	0.438727	0.470918	0.699122	0.883979	0.91617	3	0	0.531299
16677407	56950	SMYD2	SET and MYND domain containing 2	chr1	0.341186	0.3937	0.584314	0.414174	0.466688	0.657302	0.542877	0.595391	0.786005	3	0	0.531293
16962380	2119	ETV5	ETS variant 5	chr3	0.366253	0.504349	0.638709	0.396216	0.534312	0.668672	0.420832	0.558928	0.693288	3	0	0.531284
16958251	4638	MYLK	myosin light chain kinase	chr3	0.250733	0.310577	0.640107	0.46556	0.525404	0.854934	0.428149	0.487993	0.817523	3	0	0.53122
16875101	90333	ZNF468	zinc finger protein 468	chr19	0.317241	0.249938	0.718179	0.404205	0.336902	0.805143	0.536081	0.468778	0.937019	3	0	0.530387
16755267	100500802	MIR3685	microRNA 3685	chr12	-0.386092	-0.403622	-0.13889	1.62936	1.61183	1.87656	0.117038	0.099508	0.36424	3	0	0.529992
16692614	653604	HIST2H3D	histone cluster 2 H3 family member d	chr1	0.815641	0.992235	0.694333	0.3999	0.576494	0.278592	0.318987	0.495581	0.197679	3	0	0.529938
16850625	7050	TGIF1	TGFB induced factor homeobox 1	chr18	0.439416	0.599456	0.43916	0.550752	0.710792	0.550496	0.43779	0.59783	0.437534	3	0	0.529247
16698226	730227	LINC01136	long intergenic non-protein coding RNA 1136	chr1	0.429955	0.081282	0.421147	1.00513	0.656456	0.996321	0.507488	0.158815	0.49868	3	0	0.528364
16716420	53354	PANK1	pantothenate kinase 1	chr10	-0.545286	-0.751305	-0.678857	-0.290651	-0.49667	-0.424222	-0.407869	-0.613888	-0.54144	0	3	-0.527799
16845812	10882	C1QL1	complement C1q like 1	chr17	0.707871	0.471011	0.501215	0.706441	0.469581	0.499785	0.611222	0.374362	0.404566	3	0	0.527339
16926778, 17122924, 17122928, 17122930, 17122934, 17122938, 17123088	387590	TPTEP1	transmembrane phosphatase with tensin homology pseudogene 1	chr22	0.564336	0.449615	0.384187	0.703801	0.58908	0.523652	0.608217	0.493496	0.428068	3	0	0.527161
16679569	84288	EFCAB2	EF-hand calcium binding domain 2	chr1	0.251447	0.096969	0.415094	0.349273	0.194795	0.51292	0.969847	0.815369	1.13349	3	0	0.526579
16666890	101927871	LOC101927871	uncharacterized LOC101927871	chr1	0.558623	0.388474	0.505089	0.756132	0.585983	0.702598	0.488629	0.31848	0.435095	3	0	0.526567
16962277	1962	EHHADH	enoyl-CoA hydratase and 3-hydroxyacyl CoA dehydrogenase	chr3	0.335677	0.514342	0.592599	0.507509	0.686174	0.764431	0.300137	0.478802	0.557059	3	0	0.526303
16747917	440078	FAM66C	family with sequence similarity 66 member C	chr12	0.14932	0.025328	0.549672	0.633946	0.509954	1.0343	0.519198	0.395206	0.91955	3	0	0.526275
16700489	54583	EGLN1	egl-9 family hypoxia inducible factor 1	chr1	0.454373	0.491714	0.563652	0.313374	0.350715	0.422653	0.664145	0.701486	0.773424	3	0	0.526171
16964098	677770	SCARNA22	small Cajal body-specific RNA 22	chr4	-0.300878	-0.323148	-0.494467	-0.185133	-0.207403	-0.378722	-0.876032	-0.898302	-1.06962	0	3	-0.525967
17066174	101929066	LOC101929066	uncharacterized LOC101929066	chr8	0.493764	0.510931	0.470428	0.271521	0.288688	0.248185	0.817187	0.834354	0.793851	3	0	0.525434
16787093	101928504	LOC101928504	uncharacterized LOC101928504	chr14	0.869363	0.811101	0.884975	0.512192	0.45393	0.527804	0.235682	0.17742	0.251294	3	0	0.524862
16928258	51733	UPB1	beta-ureidopropionase 1	chr22	0.37894	0.510001	0.494669	0.652131	0.783192	0.76786	0.295582	0.426643	0.411311	3	0	0.524481
17009615	730101	LOC730101	uncharacterized LOC730101	chr6	0.462984	0.882755	0.707294	0.331428	0.751199	0.575738	0.11368	0.533451	0.35799	3	0	0.524058
17023062	101927919	LOC101927919	uncharacterized LOC101927919	chr6	0.355977	0.352983	0.400998	0.807205	0.804211	0.852226	0.36555	0.362556	0.410571	3	0	0.523586
17005385	55856	ACOT13	acyl-CoA thioesterase 13	chr6	0.376447	0.499147	0.719567	0.365803	0.488503	0.708923	0.360663	0.483363	0.703783	3	0	0.522911
16761063	5858	PZP	PZP, alpha-2-macroglobulin like	chr12	0.544817	0.520615	0.266151	0.721292	0.69709	0.442626	0.605406	0.581204	0.32674	3	0	0.522882
16705577	3098	HK1	hexokinase 1	chr10	-0.487005	-0.387961	-0.751357	-0.293078	-0.194034	-0.55743	-0.622369	-0.523325	-0.886721	0	3	-0.522587
16936060	100271722	LINC00899	long intergenic non-protein coding RNA 899	chr22	-0.12629	-0.28234	-0.564868	-0.701002	-0.857052	-1.13958	-0.144883	-0.300933	-0.583461	0	3	-0.522268
16982147	256309	CCDC110	coiled-coil domain containing 110	chr4	0.023928	0.389479	0.518935	0.165605	0.531156	0.660612	0.516602	0.882153	1.01161	3	0	0.522231
16771797	338442	HCAR2	hydroxycarboxylic acid receptor 2	chr12	0.108596	0.387316	0.44752	1.00368	1.2824	1.3426	-0.166671	0.112049	0.172253	3	0	0.521082
17007965	222658	KCTD20	potassium channel tetramerization domain containing 20	chr6	0.446916	0.624263	0.493513	0.562739	0.740086	0.609336	0.32962	0.506967	0.376217	3	0	0.521073
17107293	27336	HTATSF1	HIV-1 Tat specific factor 1	chrX	-0.49798	-0.551049	-0.654368	-0.548364	-0.601433	-0.704752	-0.30683	-0.359899	-0.463218	0	3	-0.520877
16991617	134353	LSM11	LSM11, U7 small nuclear RNA associated	chr5	-0.356881	-0.433258	-0.763876	-0.26289	-0.339267	-0.669885	-0.458261	-0.534638	-0.865256	0	3	-0.520468
16737019	341019	DCDC1	doublecortin domain containing 1	chr11	0.062842	0.536142	0.204774	0.454724	0.928024	0.596656	0.428154	0.901454	0.570086	3	0	0.520317
16873148	9310	ZNF235	zinc finger protein 235	chr19	0.284827	0.386544	0.271111	0.46923	0.570947	0.455514	0.717493	0.81921	0.703777	3	0	0.51985
16910222	547	KIF1A	kinesin family member 1A	chr2	0.427127	0.349228	0.258252	0.881899	0.804	0.713024	0.496318	0.418419	0.327443	3	0	0.519523
17074815	91694	LONRF1	LON peptidase N-terminal domain and ring finger 1	chr8	0.330785	0.476566	0.567728	0.25947	0.405251	0.496413	0.585223	0.731004	0.822166	3	0	0.519401
17087004	406888	MIRLET7F1	microRNA let-7f-1	chr9	-1.19216	-0.315803	0	-1.15526	-0.278897	0.036906	-1.27856	-0.402197	-0.086394	0	3	-0.519151
16689352, 16689354	2634	GBP2	guanylate binding protein 2	chr1	0.837514	0.551167	0.3071	1.11248	0.826134	0.582067	0.422407	0.13606	-0.108007	3	0	0.518547
16824915	730092	RRN3P1	RRN3 homolog, RNA polymerase I transcription factor pseudogene 1	chr16	0.198399	0.333536	0.439557	-0.193946	-0.058809	0.047212	1.17333	1.30847	1.41449	3	0	0.518026
17015317	101927972	LOC101927972	uncharacterized LOC101927972	chr6	-0.48666	-0.180555	-0.248944	-1.04697	-0.740864	-0.809253	-0.563906	-0.257801	-0.32619	0	3	-0.517905
16676893	4179	CD46	CD46 molecule	chr1	0.394644	0.528164	0.604908	0.244979	0.378499	0.455243	0.568247	0.701767	0.778511	3	0	0.517218
16665266	55277	FGGY	FGGY carbohydrate kinase domain containing	chr1	0.584735	0.062685	-0.103551	1.2671	0.745052	0.578816	0.909822	0.387772	0.221536	3	0	0.517108
17068059, 17068061, 17076372	54904	WHSC1L1	Wolf-Hirschhorn syndrome candidate 1-like 1	chr8	0.254715	0.246923	0.455033	0.283422	0.27563	0.48374	0.819012	0.81122	1.01933	3	0	0.516558
16918473	101926888	RALY-AS1	RALY antisense RNA 1	chr20	0.704071	0.344776	0.318956	0.875222	0.515927	0.490107	0.71164	0.352345	0.326525	3	0	0.515508
17118778	619565	SNORA52	small nucleolar RNA, H/ACA box 52	chr11	-0.396825	-1.05306	-0.292856	-0.036863	-0.693103	0.067106	-0.559545	-1.21578	-0.455576	0	3	-0.515168
16831681	1819	DRG2	developmentally regulated GTP binding protein 2	chr17	0.396686	0.575789	0.526108	0.8046	0.983703	0.934022	0.035478	0.214581	0.1649	3	0	0.515096
17118662	692085	SNORD45C	small nucleolar RNA, C/D box 45C	chr1	-0.010845	-0.280034	-0.269555	-0.986952	-1.25614	-1.24566	-0.01855	-0.287739	-0.27726	0	3	-0.514749
16699435	10380	BPNT1	3'(2'), 5'-bisphosphate nucleotidase 1	chr1	0.803053	0.617596	0.634875	0.52972	0.344263	0.361542	0.564868	0.379411	0.39669	3	0	0.514669
16706408	100128292	DLG5-AS1	DLG5 antisense RNA 1	chr10	0.628794	0.397601	0.259306	0.702438	0.471245	0.33295	0.812853	0.58166	0.443365	3	0	0.514468
16825561	26470	SEZ6L2	seizure related 6 homolog like 2	chr16	0.215848	0.575377	0.458831	0.745368	1.1049	0.988351	-0.023169	0.33636	0.219814	3	0	0.51352
16807080	89978	DPH6	diphthamine biosynthesis 6	chr15	0.067526	0.2896	0.583758	0.212426	0.4345	0.728658	0.521759	0.743833	1.03799	3	0	0.513339
17067755	84549	MAK16	MAK16 homolog	chr8	0.484074	0.177745	0.572312	0.312325	0.005996	0.400563	0.960937	0.654608	1.04917	3	0	0.513082
16885189	100151683	RNU4ATAC	RNA, U4atac small nuclear (U12-dependent splicing)	chr2	-0.210413	0.112968	-0.510977	-0.460146	-0.136765	-0.76071	-0.890839	-0.567458	-1.1914	0	3	-0.51286
16993708	25845	PP7080	uncharacterized LOC25845	chr5	0.751406	0.281116	0.373912	0.854501	0.384211	0.477007	0.780043	0.309753	0.402549	3	0	0.512722
17069650, 17069674	157777	MCMDC2	minichromosome maintenance domain containing 2	chr8	0.394495	0.437333	0.247336	0.822842	0.86568	0.675683	0.424601	0.467439	0.277442	3	0	0.512539
16888512	3685	ITGAV	integrin subunit alpha V	chr2	0.321135	0.500876	0.58131	0.361999	0.54174	0.622174	0.414031	0.593772	0.674206	3	0	0.51236
16770915	55884	WSB2	WD repeat and SOCS box containing 2	chr12	0.40045	0.526884	0.562773	0.591016	0.71745	0.753339	0.2519	0.378334	0.414223	3	0	0.510708
17075553	6781	STC1	stanniocalcin 1	chr8	-0.452264	-0.439037	-0.42837	-0.610436	-0.597209	-0.586542	-0.504466	-0.491239	-0.480572	0	3	-0.510015
16872496	284325	C19orf54	chromosome 19 open reading frame 54	chr19	0.090644	0.549608	0.438781	0.744621	1.20358	1.09276	-0.113144	0.34582	0.234993	3	0	0.509741
16894998	60526	LDAH	lipid droplet associated hydrolase	chr2	0.421076	0.369321	0.684473	0.46464	0.412885	0.728037	0.43131	0.379555	0.694707	3	0	0.509556
16780069	10253	SPRY2	sprouty RTK signaling antagonist 2	chr13	0.45976	0.65022	0.437773	0.298709	0.489169	0.276722	0.601325	0.791785	0.579338	3	0	0.509422
17055804	84668	FAM126A	family with sequence similarity 126 member A	chr7	-0.433825	-0.380852	-0.38413	-0.77238	-0.719407	-0.722685	-0.42333	-0.370357	-0.373635	0	3	-0.508956
16944247	105374051	LOC105374051	uncharacterized LOC105374051	chr3	0.565968	0.32879	0.424679	0.478515	0.241337	0.337226	0.859911	0.622733	0.718622	3	0	0.508642
16845817	79877	DCAKD	dephospho-CoA kinase domain containing	chr17	0.125221	0.382775	0.395842	0.666976	0.92453	0.937597	0.204493	0.462047	0.475114	3	0	0.508288
16748095	10219	KLRG1	killer cell lectin like receptor G1	chr12	0.37327	0.662863	0.653767	0.298774	0.588367	0.579271	0.280819	0.570412	0.561316	3	0	0.507651
17067190	1808	DPYSL2	dihydropyrimidinase like 2	chr8	0.307177	0.278334	0.376796	0.580811	0.551968	0.65043	0.592968	0.564125	0.662587	3	0	0.507244
16686376	57643	ZSWIM5	zinc finger SWIM-type containing 5	chr1	0.151775	0.394526	0.349985	0.606758	0.849509	0.804968	0.321989	0.56474	0.520199	3	0	0.507161
16765254	5916	RARG	retinoic acid receptor gamma	chr12	0.349877	0.45296	0.168872	1.0871	1.19018	0.906092	0.162145	0.265228	-0.01886	3	0	0.507066
16976561	10720	UGT2B11	UDP glucuronosyltransferase family 2 member B11	chr4	0.733889	0.818985	0.915748	0.207885	0.292981	0.389744	0.311381	0.396477	0.49324	3	0	0.506703
17053125	101928733	LOC101928733	uncharacterized LOC101928733	chr7	-0.364788	-0.318047	-0.124359	-0.81614	-0.769399	-0.575711	-0.626181	-0.57944	-0.385752	0	3	-0.506646
17058978	54103	GSAP	gamma-secretase activating protein	chr7	0.520135	0.758182	0.540855	0.366769	0.604816	0.387489	0.373602	0.611649	0.394322	3	0	0.506424
16806445	23359	FAM189A1	family with sequence similarity 189 member A1	chr15	0.893981	0.509908	0.375396	0.729639	0.345566	0.211054	0.79711	0.413037	0.278525	3	0	0.506024
16767422	5787	PTPRB	protein tyrosine phosphatase, receptor type B	chr12	0.677028	0.640871	0.712079	0.38081	0.344653	0.415861	0.460172	0.424015	0.495223	3	0	0.505635
16955456	201627	DENND6A	DENN domain containing 6A	chr3	0.580318	0.289907	0.49411	0.429451	0.13904	0.343243	0.881472	0.591061	0.795264	3	0	0.504874
16798230	100033439	SNORD116-27	small nucleolar RNA, C/D box 116-27	chr15	0.881933	0.868302	0.595653	0.381862	0.368231	0.095582	0.550564	0.536933	0.264284	3	0	0.504816
17077680	7274	TTPA	alpha tocopherol transfer protein	chr8	-0.675266	-0.751977	-0.582466	-0.541389	-0.6181	-0.448589	-0.313251	-0.389962	-0.220451	0	3	-0.504606
16670081	9557	CHD1L	chromodomain helicase DNA binding protein 1 like	chr1	0.347343	0.367115	0.652805	0.462814	0.482586	0.768276	0.373563	0.393335	0.679025	3	0	0.502985
17011019	105377891	LOC105377891	uncharacterized LOC105377891	chr6	0.158841	0.409624	-0.111472	0.581323	0.832106	0.31101	0.788096	1.03888	0.517783	3	0	0.50291
17016509	8356	HIST1H3J	histone cluster 1 H3 family member j	chr6	-0.574754	-0.416623	-0.218105	-0.59421	-0.436079	-0.237561	-0.854064	-0.695933	-0.497415	0	3	-0.502749
16821330, 16821365	5336	PLCG2	phospholipase C gamma 2	chr16	0.373753	0.724234	0.266929	0.575547	0.926028	0.468723	0.314641	0.665122	0.207817	3	0	0.502533
16884980	140738	TMEM37	transmembrane protein 37	chr2	0.248275	0.508607	0.719676	0.311846	0.572178	0.783247	0.214927	0.475259	0.686328	3	0	0.50226
16753064	115557	ARHGEF25	Rho guanine nucleotide exchange factor 25	chr12	0.253694	0.369554	0.269157	0.973334	1.08919	0.988797	0.148339	0.264199	0.163802	3	0	0.50223
16931543	100616415	MIR4535	microRNA 4535	chr22	-0.186342	-0.802244	-0.185652	-0.578161	-1.19406	-0.577471	-0.126453	-0.742355	-0.125763	0	3	-0.502056
16751950	406973	MIR196A2	microRNA 196a-2	chr12	-0.582563	-0.29409	-0.333984	-1.10053	-0.812059	-0.851953	-0.358767	-0.070294	-0.110188	0	3	-0.501603
16756895	28981	IFT81	intraflagellar transport 81	chr12	0.291229	0.302715	0.367025	0.365788	0.377274	0.441584	0.758917	0.770403	0.834713	3	0	0.501072
16712442	387640	SKIDA1	SKI/DACH domain containing 1	chr10	0.174527	0.598913	0.253417	0.499778	0.924164	0.578668	0.325131	0.749517	0.404021	3	0	0.500904
16701092	23596	OPN3	opsin 3	chr1	0.361217	0.266688	0.496278	0.751555	0.657026	0.886616	0.348745	0.254216	0.483806	3	0	0.500683
16906419	30061	SLC40A1	solute carrier family 40 member 1	chr2	0.258201	0.570225	0.834581	0.251797	0.563821	0.828177	0.102465	0.414489	0.678845	3	0	0.500289
16816604	6296	ACSM3	acyl-CoA synthetase medium-chain family member 3	chr16	0.301257	0.475989	0.71601	0.212494	0.387226	0.627247	0.39714	0.571872	0.811893	3	0	0.500125
17068841	492307	C8orf22	chromosome 8 open reading frame 22	chr8	-0.446036	-0.428792	-0.286706	-0.852005	-0.834761	-0.692675	-0.37604	-0.358796	-0.21671	0	3	-0.499169
16831338	57335	ZNF286A	zinc finger protein 286A	chr17	0.544618	0.241761	0.12578	0.566104	0.263247	0.147266	1.10739	0.804531	0.68855	3	0	0.498805
17025840	101929504	LOC101929504	uncharacterized LOC101929504	chr6	1.87404	-0.299542	-0.150193	1.8493	-0.324282	-0.174933	1.96957	-0.204011	-0.054662	3	0	0.498366
16979330	401149	LINC01061	long intergenic non-protein coding RNA 1061	chr4	0.130458	0.455759	0.181044	0.872615	1.19792	0.923201	0.115356	0.440657	0.165942	3	0	0.498105
16823704	146556	C16orf89	chromosome 16 open reading frame 89	chr16	-0.090507	-0.361445	-0.380028	-0.690889	-0.961827	-0.98041	-0.151645	-0.422583	-0.441166	0	3	-0.497833
16873389, 17119168	100500845	MIR642B	microRNA 642b	chr19	0.475148	1.10369	0.313066	0.542733	1.17128	0.380651	0.007658	0.636204	-0.154424	3	0	0.497334
17114489	79649	MAP7D3	MAP7 domain containing 3	chrX	-0.861533	-0.836261	-0.593147	-0.532375	-0.507103	-0.263989	-0.39075	-0.365478	-0.122364	0	3	-0.497
16853418	55556	ENOSF1	enolase superfamily member 1	chr18	0.43216	0.698323	0.615205	0.327514	0.593677	0.510559	0.281348	0.547511	0.464393	3	0	0.496743
16682733	255104	TMCO4	transmembrane and coiled-coil domains 4	chr1	0.678167	0.592998	0.431777	0.633125	0.547956	0.386735	0.509784	0.424615	0.263394	3	0	0.496506
16895954	79635	CCDC121	coiled-coil domain containing 121	chr2	0.529625	0.430654	0.477552	0.415482	0.316511	0.363409	0.693155	0.594184	0.641082	3	0	0.495739
17066561	661	POLR3D	RNA polymerase III subunit D	chr8	0.625568	0.266387	0.327918	0.846401	0.48722	0.548751	0.671859	0.312678	0.374209	3	0	0.495666
16980470	4306	NR3C2	nuclear receptor subfamily 3 group C member 2	chr4	-0.314238	-0.305119	-0.497513	-0.265622	-0.256503	-0.448897	-0.732823	-0.723704	-0.916098	0	3	-0.495613
16965372	105374511	LOC105374511	uncharacterized LOC105374511	chr4	0.067785	0.491599	0.317153	0.750004	1.17382	0.999372	-0.005507	0.418307	0.243861	3	0	0.495155
17095703	4783	NFIL3	nuclear factor, interleukin 3 regulated	chr9	0.309144	0.64624	0.492473	0.183874	0.52097	0.367203	0.470673	0.807769	0.654002	3	0	0.494705
16700421	79573	TTC13	tetratricopeptide repeat domain 13	chr1	0.403477	0.676628	0.528984	0.316304	0.589455	0.441811	0.364171	0.637322	0.489678	3	0	0.494203
16974940	51091	SEPSECS	Sep (O-phosphoserine) tRNA:Sec (selenocysteine) tRNA synthase	chr4	0.355462	0.465259	0.763369	0.489662	0.599459	0.897569	0.118554	0.228351	0.526461	3	0	0.493794
16701272	105373258	LOC105373258	uncharacterized LOC105373258	chr1	-0.235776	-0.657443	-0.077878	-0.581262	-1.00293	-0.423364	-0.399968	-0.821635	-0.24207	0	3	-0.493592
16711847	5264	PHYH	phytanoyl-CoA 2-hydroxylase	chr10	0.437222	0.669017	0.471682	0.363839	0.595634	0.398299	0.411581	0.643376	0.446041	3	0	0.492966
17048563	23089	PEG10	paternally expressed 10	chr7	-0.0038	0.182242	0.411656	0.346651	0.532693	0.762107	0.533636	0.719678	0.949092	3	0	0.492662
16805825	105370710	LOC105370710	uncharacterized LOC105370710	chr15	-0.322795	-0.215465	-0.072201	-0.944089	-0.836759	-0.693495	-0.568323	-0.460993	-0.317729	0	3	-0.492428
16708340	57715	SEMA4G	semaphorin 4G	chr10	0.248576	0.361444	0.489304	0.72472	0.837588	0.965448	0.150188	0.263056	0.390916	3	0	0.49236
16774442	101929212	SMIM2-AS1	SMIM2 antisense RNA 1	chr13	0.770515	0.658937	0.479614	0.492105	0.380527	0.201204	0.615557	0.503979	0.324656	3	0	0.491899
17024184	105378020	LOC105378020	uncharacterized LOC105378020	chr6	-0.75435	-0.338487	-0.40686	-0.681448	-0.265585	-0.333958	-0.802154	-0.386291	-0.454664	0	3	-0.491533
16830016	10749	KIF1C	kinesin family member 1C	chr17	-0.706762	-0.69399	-0.791035	-0.288598	-0.275826	-0.372871	-0.407668	-0.394896	-0.491941	0	3	-0.49151
17106526	79836	LONRF3	LON peptidase N-terminal domain and ring finger 3	chrX	-0.501193	-0.198074	-0.472642	-0.608159	-0.30504	-0.579608	-0.69477	-0.391651	-0.666219	0	3	-0.490817
16967853, 16967863	374	AREG	amphiregulin	chr4	0.412858	0.302015	0.399597	0.734114	0.623271	0.720853	0.44881	0.337967	0.435549	3	0	0.490559
16941278	10039	PARP3	poly(ADP-ribose) polymerase family member 3	chr3	0.257205	0.513142	0.332797	0.777821	1.03376	0.853413	0.105026	0.360963	0.180618	3	0	0.490527
16876065	147685	C19orf18	chromosome 19 open reading frame 18	chr19	0.431418	0.69213	0.251792	0.527509	0.788221	0.347883	0.431384	0.692096	0.251758	3	0	0.490466
16675334	6738	TROVE2	TROVE domain family member 2	chr1	0.17255	0.308212	0.521192	0.17629	0.311952	0.524932	0.637821	0.773483	0.986463	3	0	0.490322
17067410	7976	FZD3	frizzled class receptor 3	chr8	0.250252	0.187451	0.275324	0.477565	0.414764	0.502637	0.780768	0.717967	0.80584	3	0	0.490285
16786264	122970	ACOT4	acyl-CoA thioesterase 4	chr14	0.571043	0.590214	0.935643	0.158149	0.17732	0.522749	0.353924	0.373095	0.718524	3	0	0.488962
16985014	102724122	LOC102724122	uncharacterized LOC102724122	chr5	-0.396202	-0.797697	-0.276193	-0.415758	-0.817253	-0.295749	-0.371088	-0.772583	-0.251079	0	3	-0.488178
16766864	105369792	LOC105369792	uncharacterized LOC105369792	chr12	-0.569383	-0.334436	-0.605971	-0.779983	-0.545036	-0.816571	-0.313167	-0.07822	-0.349755	0	3	-0.488058
17011245	105377916	LOC105377916	uncharacterized LOC105377916	chr6	-0.933574	-0.399721	-0.19258	-0.892117	-0.358264	-0.151123	-0.911569	-0.377716	-0.170575	0	3	-0.487471
16676355	23114	NFASC	neurofascin	chr1	0.26167	0.68628	0.464298	0.511936	0.936546	0.714564	0.061262	0.485872	0.26389	3	0	0.487369
16780664	84899	TMTC4	transmembrane and tetratricopeptide repeat containing 4	chr13	0.400914	0.369311	0.108935	0.900429	0.868826	0.60845	0.483875	0.452272	0.191896	3	0	0.487212
17114785	574509	MIR513A1	microRNA 513a-1	chrX	-0.942809	-0.583248	-0.758383	-0.754767	-0.395206	-0.570341	-0.307375	0.052186	-0.122949	0	3	-0.486988
16738845	643680	MS4A4E	membrane spanning 4-domains A4E	chr11	0.088339	0.276729	0.175134	0.730532	0.918922	0.817327	0.364628	0.553018	0.451423	3	0	0.486228
16897946	53335	BCL11A	B-cell CLL/lymphoma 11A	chr2	0.333277	0.295079	0.156581	0.85563	0.817432	0.678934	0.48419	0.445992	0.307494	3	0	0.486068
16820339	5681	PSKH1	protein serine kinase H1	chr16	0.438149	0.339165	0.425753	0.743214	0.64423	0.730818	0.387589	0.288605	0.375193	3	0	0.485857
17015889	9972	NUP153	nucleoporin 153	chr6	-0.650884	-0.591381	-0.652929	-0.484001	-0.424498	-0.486046	-0.379799	-0.320296	-0.381844	0	3	-0.485742
16710017	100130887	ATE1-AS1	ATE1 antisense RNA 1	chr10	0.353882	0.281656	0.22973	0.794233	0.722007	0.670081	0.504062	0.431836	0.37991	3	0	0.485266
16772042	80212	CCDC92	coiled-coil domain containing 92	chr12	0.379767	0.463374	0.600569	0.268753	0.35236	0.489555	0.502046	0.585653	0.722848	3	0	0.484992
16844872	3728	JUP	junction plakoglobin	chr17	0.452731	0.576539	0.413917	0.829337	0.953145	0.790523	0.087466	0.211274	0.048652	3	0	0.484843
16767751	22822	PHLDA1	pleckstrin homology like domain family A member 1	chr12	0.203889	0.306042	0.591743	0.466296	0.568449	0.85415	0.293491	0.395644	0.681345	3	0	0.484561
16948648	170572	HTR3C	5-hydroxytryptamine receptor 3C	chr3	0.684901	0.137746	0.313443	0.950438	0.403283	0.57898	0.736762	0.189607	0.365304	3	0	0.484496
16851092	10650	PRELID3A	PRELI domain containing 3A	chr18	0.403152	0.931691	0.817903	0.098383	0.626922	0.513134	0.007955	0.536494	0.422706	3	0	0.48426
17065905	100500838	MIR3926-2	microRNA 3926-2	chr8	-0.350699	-0.033515	-0.840446	-0.421264	-0.10408	-0.911011	-0.507511	-0.190327	-0.997258	0	3	-0.484012
16853716	284217	LAMA1	laminin subunit alpha 1	chr18	0.32878	0.634424	0.422311	0.508425	0.814069	0.601956	0.213344	0.518988	0.306875	3	0	0.483241
16816650	57149	LYRM1	LYR motif containing 1	chr16	0.342107	0.424665	0.660732	0.411548	0.494106	0.730173	0.293894	0.376452	0.612519	3	0	0.482911
17103243	280657	SSX6	SSX family member 6, pseudogene	chrX	-0.561254	-0.220188	-0.369859	-0.795538	-0.454472	-0.604143	-0.623328	-0.282262	-0.431933	0	3	-0.482553
16663390	440584	SLC2A1-AS1	SLC2A1 antisense RNA 1	chr1	0.222308	0.553026	0.373934	0.696675	1.02739	0.848301	0.044103	0.374821	0.195729	3	0	0.48181
17112316	84061	MAGT1	magnesium transporter 1	chrX	-0.4348	-0.540647	-0.471558	-0.585339	-0.691186	-0.622097	-0.281322	-0.387169	-0.31808	0	3	-0.481355
17065219	9920	KBTBD11	kelch repeat and BTB domain containing 11	chr8	0.398014	0.330553	0.00997	0.851726	0.784265	0.463682	0.648463	0.581002	0.260419	3	0	0.480899
16877667	2281	FKBP1B	FK506 binding protein 1B	chr2	0.237162	0.484716	0.293205	0.694447	0.942001	0.75049	0.206939	0.454493	0.262982	3	0	0.480715
16825592	8479	HIRIP3	HIRA interacting protein 3	chr16	-0.274556	-0.27607	-0.481478	-0.13317	-0.134684	-0.340092	-0.8253	-0.826814	-1.03222	0	3	-0.480487
16828210	463	ZFHX3	zinc finger homeobox 3	chr16	-0.992773	-0.199524	-0.232317	-1.05554	-0.262295	-0.295088	-0.945176	-0.151927	-0.18472	0	3	-0.479929
16944238	100874131	ZBTB20-AS4	ZBTB20 antisense RNA 4	chr3	0.333305	0.132664	0.235247	0.93942	0.738779	0.841362	0.465431	0.26479	0.367373	3	0	0.479819
16865522	3809	KIR2DS4	killer cell immunoglobulin like receptor, two Ig domains and short cytoplasmic tail 4	chr19	-0.744642	-0.166798	0.032322	-1.07854	-0.500698	-0.301578	-0.970781	-0.392937	-0.193817	0	3	-0.479719
17067537	23484	LEPROTL1	leptin receptor overlapping transcript-like 1	chr8	0.462973	0.416273	0.529875	0.667336	0.620636	0.734238	0.287113	0.240413	0.354015	3	0	0.479208
16993538	79908	BTNL8	butyrophilin like 8	chr5	0.331747	0.268459	0.640922	0.569511	0.506223	0.878686	0.289123	0.225835	0.598298	3	0	0.478756
17016568	9753	ZSCAN12	zinc finger and SCAN domain containing 12	chr6	0.183812	0.250055	0.299611	0.355039	0.421282	0.470838	0.714392	0.780635	0.830191	3	0	0.478428
17075426	8795	TNFRSF10B	TNF receptor superfamily member 10b	chr8	0.67203	0.568626	0.336643	0.888889	0.785485	0.553502	0.312405	0.209001	-0.022982	3	0	0.478178
16808735	101928442	LINC01491	long intergenic non-protein coding RNA 1491	chr15	-0.550013	-0.123034	-0.490916	-1.02856	-0.601586	-0.969468	-0.341698	0.085281	-0.282601	0	3	-0.478067
17064000	402317	OR2A42	olfactory receptor family 2 subfamily A member 42	chr7	-0.131855	-0.421859	-0.242071	-0.828943	-1.11895	-0.939159	-0.066995	-0.356999	-0.177211	0	3	-0.476004
16704373	100422988	MIR3156-1	microRNA 3156-1	chr10	0.192703	0.11108	0.142686	1.05341	0.971783	1.00339	0.31319	0.231567	0.263173	3	0	0.475886
16980126	57484	RNF150	ring finger protein 150	chr4	0.384106	0.458959	0.391725	0.840525	0.915378	0.848144	0.118304	0.193157	0.125923	3	0	0.475136
17000294	10949	HNRNPA0	heterogeneous nuclear ribonucleoprotein A0	chr5	-0.367868	-0.385248	-0.409126	-0.30339	-0.32077	-0.344648	-0.695127	-0.712507	-0.736385	0	3	-0.475008
16829369	2175	FANCA	Fanconi anemia complementation group A	chr16	0.470524	0.474025	0.454843	0.604401	0.607902	0.58872	0.362246	0.365747	0.346565	3	0	0.474997
16711364	340811	AKR1C8P	aldo-keto reductase family 1 member C8, pseudogene	chr10	0.284916	0.255767	0.865587	0.416559	0.38741	0.99723	0.171384	0.142235	0.752055	3	0	0.474794
16750398	100288798	LOC100288798	uncharacterized LOC100288798	chr12	0.062069	0.677819	0.274093	0.370227	0.985977	0.582251	0.162838	0.778588	0.374862	3	0	0.474303
16745041	56912	IFT46	intraflagellar transport 46	chr11	-0.586751	-0.498299	-0.271507	-0.692902	-0.60445	-0.377658	-0.545724	-0.457272	-0.23048	0	3	-0.473894
16762675	729291	LOC729291	translation initiation factor IF-2	chr12	0.039346	0.337067	0.16656	0.512784	0.810505	0.639998	0.444599	0.74232	0.571813	3	0	0.473888
16706128	118487	CHCHD1	coiled-coil-helix-coiled-coil-helix domain containing 1	chr10	-0.452194	-0.755907	-0.591726	-0.348265	-0.651978	-0.487797	-0.177874	-0.481587	-0.317406	0	3	-0.473859
16743517	84441	MAML2	mastermind like transcriptional coactivator 2	chr11	-0.942041	-0.675667	-0.484443	-0.630128	-0.363754	-0.17253	-0.572419	-0.306045	-0.114821	0	3	-0.473539
16853623	147525	LINC00526	long intergenic non-protein coding RNA 526	chr18	0.270273	0.360943	0.175426	0.601089	0.691759	0.506242	0.553105	0.643775	0.458258	3	0	0.47343
16823165, 17121430	100507321	ERVK13-1	endogenous retrovirus group K13 member 1	chr16	-0.698024	-0.34112	-0.453309	-0.730435	-0.373531	-0.48572	-0.592625	-0.235721	-0.34791	0	3	-0.473155
16976275	101927186	ADGRL3-AS1	adhesion G protein-coupled receptor L3 antisense RNA 1	chr4	0.309507	0.292643	0.211774	0.397118	0.380254	0.299385	0.826291	0.809427	0.728558	3	0	0.472773
16815342	64386	MMP25	matrix metallopeptidase 25	chr16	0.342357	0.714117	0.193957	0.681194	1.05295	0.532794	0.169012	0.540772	0.020612	3	0	0.471974
16839799	3682	ITGAE	integrin subunit alpha E	chr17	-0.201208	-0.521913	-0.244717	-0.560626	-0.881331	-0.604135	-0.288369	-0.609074	-0.331878	0	3	-0.471472
16924636	101927973	LOC101927973	uncharacterized LOC101927973	chr21	0.088909	0.198405	0.203003	0.452273	0.561769	0.566367	0.64929	0.758786	0.763384	3	0	0.471354
16897226	105374582	LOC105374582	uncharacterized LOC105374582	chr2	0.36486	0.388301	0.495479	0.225637	0.249078	0.356256	0.668671	0.692112	0.79929	3	0	0.471076
16829260	390748	PABPN1L	poly(A) binding protein nuclear 1 like, cytoplasmic	chr16	-0.507653	-0.340011	-0.323895	-0.791432	-0.62379	-0.607674	-0.465058	-0.297416	-0.2813	0	3	-0.470914
17114856	100131434	LINC00893	long intergenic non-protein coding RNA 893	chrX	-0.121862	-0.713033	-0.566165	-0.352931	-0.944102	-0.797234	0.097535	-0.493636	-0.346768	0	3	-0.470911
16748396	338817	LINC01252	long intergenic non-protein coding RNA 1252	chr12	0.336753	0.295613	0.611416	0.507318	0.466178	0.781981	0.333479	0.292339	0.608142	3	0	0.470358
16807324	90427	BMF	Bcl2 modifying factor	chr15	0.714203	0.147563	0.272813	0.902397	0.335757	0.461007	0.801963	0.235323	0.360573	3	0	0.470178
16821562	9764	KIAA0513	KIAA0513	chr16	0.417051	0.68659	0.5193	0.576133	0.845672	0.678382	0.045069	0.314608	0.147318	3	0	0.470014
17059932	5445	PON2	paraoxonase 2	chr7	0.442668	0.390764	0.556914	0.259067	0.207163	0.373313	0.645822	0.593918	0.760068	3	0	0.469966
16868017	80164	PRR36	proline rich 36	chr19	0.136077	0.336518	0.256085	0.820409	1.02085	0.940417	0.132738	0.333179	0.252746	3	0	0.469891
16661192	3151	HMGN2	high mobility group nucleosomal binding domain 2	chr1	-0.947899	-0.519963	-0.791727	-0.39298	0.034956	-0.236808	-0.650337	-0.222401	-0.494165	0	3	-0.469036
16722720	89797	NAV2	neuron navigator 2	chr11	-0.987662	-0.532534	-0.565096	-0.632565	-0.177437	-0.209999	-0.664544	-0.209416	-0.241978	0	3	-0.469026
16681996	842	CASP9	caspase 9	chr1	0.337368	0.640965	0.440413	0.543606	0.847203	0.646651	0.118221	0.421818	0.221266	3	0	0.468612
16740659	117144	CATSPER1	cation channel sperm associated 1	chr11	-0.411636	-0.292761	-0.730538	-0.329039	-0.210164	-0.647941	-0.463979	-0.345104	-0.782881	0	3	-0.468227
16670287	107985108	LOC107985108	uncharacterized LOC107985108	chr1	0.380254	0.177508	0.266041	0.790029	0.587283	0.675816	0.55116	0.348414	0.436947	3	0	0.468161
16692334	100289211	LINC00624	long intergenic non-protein coding RNA 624	chr1	-0.038274	-0.78345	-0.012857	-0.573375	-1.31855	-0.547958	-0.072213	-0.817389	-0.046796	0	3	-0.467874
17075604	54793	KCTD9	potassium channel tetramerization domain containing 9	chr8	0.112145	0.010649	0.578627	0.317555	0.216059	0.784037	0.60846	0.506964	1.07494	3	0	0.467715
16677580	127018	LYPLAL1	lysophospholipase like 1	chr1	0.02635	0.212367	0.441334	0.340039	0.526056	0.755023	0.43328	0.619297	0.848264	3	0	0.46689
16704125	9790	BMS1	BMS1, ribosome biogenesis factor	chr10	-0.581597	-0.794307	-0.304566	-0.671715	-0.884425	-0.394684	-0.211278	-0.423988	0.065753	0	3	-0.466756
16704875	8031	NCOA4	nuclear receptor coactivator 4	chr10	-0.620158	-0.740655	-0.414172	-0.518142	-0.638639	-0.312156	-0.345894	-0.466391	-0.139908	0	3	-0.466235
17012699, 17012711	594839	SNORA33	small nucleolar RNA, H/ACA box 33	chr6	-0.945009	-0.455424	-0.205864	-0.832401	-0.342816	-0.093256	-0.848907	-0.359322	-0.109762	0	3	-0.465862
16828630	123775	C16orf46	chromosome 16 open reading frame 46	chr16	0.754714	0.244721	0.228932	0.80522	0.295227	0.279438	0.873075	0.363082	0.347293	3	0	0.465745
17086314	414328	IDNK	IDNK, gluconokinase	chr9	0.177749	0.443407	-0.075821	0.987505	1.25316	0.733935	0.219717	0.485375	-0.033853	3	0	0.465686
16660233	105376819	LOC105376819	uncharacterized LOC105376819	chr1	0.921573	0.153517	0.00366	1.03587	0.267812	0.117955	1.12352	0.355462	0.205605	3	0	0.464997
16780236	23483	TGDS	TDP-glucose 4,6-dehydratase	chr13	0.732237	0.244226	0.514713	0.358273	-0.129738	0.140749	1.0069	0.518888	0.789375	3	0	0.463958
16700260	105373159	LOC105373159	uncharacterized LOC105373159	chr1	0.747407	0.706803	0.671281	0.194515	0.153911	0.118389	0.565888	0.525284	0.489762	3	0	0.463693
16875034	162962	ZNF836	zinc finger protein 836	chr19	0.178792	0.596456	0.316711	0.346038	0.763702	0.483957	0.310512	0.728176	0.448431	3	0	0.463642
16740630	8061	FOSL1	FOS like 1, AP-1 transcription factor subunit	chr11	-0.574981	-0.551227	-0.538746	-0.207563	-0.183809	-0.171328	-0.668122	-0.644368	-0.631887	0	3	-0.463559
16741659	25906	ANAPC15	anaphase promoting complex subunit 15	chr11	-0.638477	-0.525416	-0.373989	-0.802273	-0.689212	-0.537785	-0.326685	-0.213624	-0.062197	0	3	-0.463295
16902046	100302128	MIR1302-3	microRNA 1302-3	chr2	0.393176	0.265375	-0.053089	1.10659	0.978787	0.660323	0.464141	0.33634	0.017876	3	0	0.46328
17098640	100616429	MIR4672	microRNA 4672	chr9	0.061911	-0.156729	-0.330791	-0.514551	-0.733191	-0.907253	-0.325397	-0.544037	-0.718099	0	3	-0.463126
17105712	27018	BEX3	brain expressed X-linked 3	chrX	-0.416654	-0.370983	-0.373568	-0.39256	-0.346889	-0.349474	-0.668919	-0.623248	-0.625833	0	3	-0.463125
16684168	105376896	LOC105376896	uncharacterized LOC105376896	chr1	0.089394	0.399323	0.302144	0.733311	1.04324	0.946061	0.042735	0.352664	0.255485	3	0	0.462706
16818905	283854	CASC22	cancer susceptibility candidate 22 (non-protein coding)	chr16	-0.064647	-0.210434	-0.424613	-0.376446	-0.522233	-0.736412	-0.441182	-0.586969	-0.801148	0	3	-0.462676
16848070	9120	SLC16A6	solute carrier family 16 member 6	chr17	0.051003	0.284111	0.206185	0.645263	0.878371	0.800445	0.30237	0.535478	0.457552	3	0	0.462309
17107131	399668	SMIM10L2A	small integral membrane protein 10 like 2A	chrX	-0.635568	-0.36672	-0.57453	-0.364483	-0.095635	-0.303445	-0.716623	-0.447775	-0.655585	0	3	-0.462263
16930066	11015	KDELR3	KDEL endoplasmic reticulum protein retention receptor 3	chr22	0.537224	0.536101	0.516771	0.704698	0.703575	0.684245	0.166285	0.165162	0.145832	3	0	0.46221
16981730	7424	VEGFC	vascular endothelial growth factor C	chr4	-0.565445	-0.111781	-0.470645	-0.641188	-0.187524	-0.546388	-0.727738	-0.274074	-0.632938	0	3	-0.461969
16708910	119392	SFR1	SWI5 dependent homologous recombination repair protein 1	chr10	-0.556388	-0.465365	-0.397766	-0.815348	-0.724325	-0.656726	-0.262294	-0.171271	-0.103672	0	3	-0.461462
16686060	6513	SLC2A1	solute carrier family 2 member 1	chr1	-0.214474	0.011295	-0.511838	-0.258709	-0.03294	-0.556073	-0.838161	-0.612392	-1.13552	0	3	-0.46098
17077818	102724687	LOC102724687	uncharacterized LOC102724687	chr8	0.450808	0.287309	0	0.878927	0.715428	0.428119	0.666959	0.50346	0.216151	3	0	0.460796
17016363	8358	HIST1H3B	histone cluster 1 H3 family member b	chr6	0.184349	0.050423	-0.177537	-0.876734	-1.01066	-1.23862	-0.194039	-0.327965	-0.555925	0	3	-0.460745
17104363	1947	EFNB1	ephrin B1	chrX	-0.155838	-0.32207	-0.688298	-0.288302	-0.454534	-0.820762	-0.237926	-0.404158	-0.770386	0	3	-0.460253
16700400	84886	C1orf198	chromosome 1 open reading frame 198	chr1	0.506117	0.352796	0.350189	0.795068	0.641747	0.63914	0.386682	0.233361	0.230754	3	0	0.459539
16837061	692227	SNORD104	small nucleolar RNA, C/D box 104	chr17	0.005281	0.126701	-0.745544	-0.219882	-0.098462	-0.970707	-0.534365	-0.412945	-1.28519	0	3	-0.459457
16981172	101928131	LOC101928131	uncharacterized LOC101928131	chr4	0.232694	0.372337	0.330059	0.185424	0.325067	0.282789	0.722922	0.862565	0.820287	3	0	0.459349
16718764	100500893	MIR3663	microRNA 3663	chr10	-0.33873	-0.01151	-0.132692	-1.23505	-0.907829	-1.02901	-0.336979	-0.009759	-0.130941	0	3	-0.459167
17005603	8346	HIST1H2BI	histone cluster 1 H2B family member i	chr6	-0.519663	-0.387382	-0.373117	-0.3426	-0.210319	-0.196054	-0.794064	-0.661783	-0.647518	0	3	-0.459167
16915916	100422945	MIR4326	microRNA 4326	chr20	0.767374	0.258642	0.441496	0.395204	-0.113528	0.069326	1.04901	0.540276	0.72313	3	0	0.458992
16717733	6468	FBXW4	F-box and WD repeat domain containing 4	chr10	0.269355	0.707677	0.432822	0.341927	0.780249	0.505394	0.163592	0.601914	0.327059	3	0	0.458888
16942732	401074	LINC00960	long intergenic non-protein coding RNA 960	chr3	0.399673	0.748635	0.961129	-0.120116	0.228846	0.44134	0.186524	0.535486	0.74798	3	0	0.458833
17067459, 17067496	79618	HMBOX1	homeobox containing 1	chr8	-0.027104	0.307155	0.52167	0.303098	0.637357	0.851872	0.217	0.551259	0.765774	3	0	0.458676
16801665	105370844	LOC105370844	uncharacterized LOC105370844	chr15	0.15308	0.207366	0.27807	0.45733	0.511616	0.58232	0.586291	0.640577	0.711281	3	0	0.458659
16768471	574016	CLLU1OS	chronic lymphocytic leukemia up-regulated 1 opposite strand	chr12	-0.403765	-0.604907	-0.554113	-0.472102	-0.673244	-0.62245	-0.147616	-0.348758	-0.297964	0	3	-0.458324
16701364	64754	SMYD3	SET and MYND domain containing 3	chr1	0.100093	0.406844	0.456351	0.343375	0.650126	0.699633	0.26791	0.574661	0.624168	3	0	0.458129
17115118	55559	HAUS7	HAUS augmin like complex subunit 7	chrX	-0.245476	-0.082947	-0.570946	-0.167027	-0.004498	-0.492497	-0.797665	-0.635136	-1.12313	0	3	-0.457703
17015431	101928076	LOC101928076	uncharacterized LOC101928076	chr6	0.491704	0.589613	0.021162	0.852603	0.950512	0.382061	0.40129	0.499199	-0.069252	3	0	0.457655
16741526	440051	KRTAP5-11	keratin associated protein 5-11	chr11	-0.809368	-0.235157	-0.426878	-0.664139	-0.089928	-0.281649	-0.855907	-0.281696	-0.473417	0	3	-0.457571
16963634	348840	ANKRD18DP	ankyrin repeat domain 18D, pseudogene	chr3	0.311117	0.141246	0.719817	0.291604	0.121733	0.700304	0.530619	0.360748	0.939319	3	0	0.45739
17011032	100616174	MIR4643	microRNA 4643	chr6	-0.226327	-0.498075	-0.104534	-0.62439	-0.896138	-0.502597	-0.369177	-0.640925	-0.247384	0	3	-0.456616
16694686	105371453	LOC105371453	uncharacterized LOC105371453	chr1	-0.301971	-0.083098	-0.582971	0.090066	0.308939	-0.190934	-1.09537	-0.876502	-1.37637	0	3	-0.456469
16865084	574491	MIR518A2	microRNA 518a-2	chr19	-1.52035	-0.024084	0.275141	-1.74684	-0.250571	0.048654	-1.39391	0.10236	0.401585	0	3	-0.456446
17092045	5991	RFX3	regulatory factor X3	chr9	0.101683	0.477681	0.315663	0.427312	0.80331	0.641292	0.249927	0.625925	0.463907	3	0	0.4563
17093990	100616278	MIR4540	microRNA 4540	chr9	-0.222502	-0.792661	-0.542902	0.026247	-0.543912	-0.294153	-0.282034	-0.852193	-0.602434	0	3	-0.456283
16905412	401022	HAGLR	HOXD antisense growth-associated long non-coding RNA	chr2	0.618395	0.263592	0.48257	0.793727	0.438924	0.657902	0.444333	0.08953	0.308508	3	0	0.455276
16716795	10580	SORBS1	sorbin and SH3 domain containing 1	chr10	0.353547	0.481727	0.26241	0.70268	0.83086	0.611543	0.27217	0.40035	0.181033	3	0	0.455147
16693409	6283	S100A12	S100 calcium binding protein A12	chr1	0.924825	0.543152	0.681874	0.464598	0.082925	0.221647	0.600563	0.21889	0.357612	3	0	0.455121
16925466	3141	HLCS	holocarboxylase synthetase	chr21	0.177876	0.363248	0.241391	0.608177	0.793549	0.671692	0.329502	0.514874	0.393017	3	0	0.454814
16864873	147660	ZNF578	zinc finger protein 578	chr19	-1.21653	-0.275889	-0.317593	-1.26056	-0.319913	-0.361617	-0.726925	0.213719	0.172015	0	3	-0.45481
16719627	399827	LINC01164	long intergenic non-protein coding RNA 1164	chr10	-0.529434	-0.12627	-0.681113	-0.660244	-0.25708	-0.811923	-0.424303	-0.021139	-0.575982	0	3	-0.454165
16916261	55251	PCMTD2	protein-L-isoaspartate (D-aspartate) O-methyltransferase domain containing 2	chr20	0.086179	0.308605	0.386638	0.343658	0.566084	0.644117	0.409455	0.631881	0.709914	3	0	0.454059
17045005, 17124708	11328	FKBP9	FK506 binding protein 9	chr7	0.603715	0.69275	0.445504	0.511011	0.600046	0.3528	0.314154	0.403189	0.155943	3	0	0.453235
16865054	574476	MIR520C	microRNA 520c	chr19	0.445065	1.04067	-0.172466	0.569568	1.16517	-0.047963	0.365571	0.961175	-0.25196	3	0	0.452759
16837938	3691	ITGB4	integrin subunit beta 4	chr17	0.31284	0.343692	0.431759	0.775401	0.806253	0.89432	0.12012	0.150972	0.239039	3	0	0.452711
16916104	56731	SLC2A4RG	SLC2A4 regulator	chr20	0.349424	0.521837	0.230856	0.761713	0.934126	0.643145	0.19222	0.364633	0.073652	3	0	0.452401
17104893	645974	PABPC1L2B	poly(A) binding protein cytoplasmic 1 like 2B	chrX	-0.455065	-0.353027	-0.093987	-1.14339	-1.04136	-0.782316	-0.221712	-0.119674	0.139366	0	3	-0.452352
16815718	105371071	LOC105371071	uncharacterized LOC105371071	chr16	0.450006	0.1759	0.619712	0.498389	0.224283	0.668095	0.51304	0.238934	0.682746	3	0	0.452345
16773146	100506697	LINC00327	long intergenic non-protein coding RNA 327	chr13	0.025713	0.239212	0.458812	0.59066	0.804159	1.02376	0.093493	0.306992	0.526592	3	0	0.452155
16903174	105373639	LOC105373639	uncharacterized LOC105373639	chr2	-0.637344	-0.17089	-0.344058	-0.9795	-0.513046	-0.686214	-0.498769	-0.032315	-0.205483	0	3	-0.451958
16975592	2565	GABRG1	gamma-aminobutyric acid type A receptor gamma1 subunit	chr4	-0.387645	-0.923737	-0.097342	-0.504864	-1.04096	-0.214561	-0.21713	-0.753222	0.073173	0	3	-0.451809
16906308	7035	TFPI	tissue factor pathway inhibitor	chr2	-0.090783	0.156729	0.6296	0.22368	0.471192	0.944063	0.253664	0.501176	0.974047	3	0	0.451485
16818724	255919	CNEP1R1	CTD nuclear envelope phosphatase 1 regulatory subunit 1	chr16	-0.442183	-0.444139	-0.397158	-0.688137	-0.690093	-0.643112	-0.265431	-0.267387	-0.220406	0	3	-0.450894
16876464	105373350	LOC105373350	uncharacterized LOC105373350	chr2	-0.388248	-0.053768	-0.090428	-0.906245	-0.571765	-0.608425	-0.688942	-0.354462	-0.391122	0	3	-0.450378
16664091	25974	MMACHC	methylmalonic aciduria (cobalamin deficiency) cblC type, with homocystinuria	chr1	0.446951	0.424335	0.421705	0.689077	0.666461	0.663831	0.26267	0.240054	0.237424	3	0	0.450279
16901456	653489	RGPD3	RANBP2-like and GRIP domain containing 3	chr2	-0.289425	-0.486082	-0.277918	-1.15833	-1.35499	-1.14683	0.283359	0.086702	0.294866	0	3	-0.44985
16924268	8204	NRIP1	nuclear receptor interacting protein 1	chr21	-0.748022	-0.648851	-0.335229	-0.647738	-0.548567	-0.234945	-0.465018	-0.365847	-0.052225	0	3	-0.449605
16856338	116444	GRIN3B	glutamate ionotropic receptor NMDA type subunit 3B	chr19	0.600447	0.249637	0.363643	0.919136	0.568326	0.682332	0.414682	0.063872	0.177878	3	0	0.448884
16895869	2498	FTH1P3	ferritin heavy chain 1 pseudogene 3	chr2	-0.392887	-0.057217	-0.075248	-1.06685	-0.73118	-0.749211	-0.540007	-0.204337	-0.222368	0	3	-0.448812
16865062	574480	MIR519D	microRNA 519d	chr19	0.436494	-0.101225	0.196333	1.17343	0.635709	0.933267	0.514143	-0.023576	0.273982	3	0	0.448728
16956769	100500859	MIR3921	microRNA 3921	chr3	-0.279757	0.045101	-0.045613	1.09426	1.41911	1.3284	-0.028016	0.296842	0.206128	3	0	0.448495
16831928	10517	FBXW10	F-box and WD repeat domain containing 10	chr17	-0.914192	-0.307987	-0.523912	-0.329677	0.276528	0.060603	-1.0978	-0.491593	-0.707518	0	3	-0.448394
16717750	105378456	LOC105378456	uncharacterized LOC105378456	chr10	-0.561803	-0.221629	-0.842177	-0.828249	-0.488075	-1.10862	-0.014835	0.325339	-0.295209	0	3	-0.448362
16832255	25979	DHRS7B	dehydrogenase/reductase 7B	chr17	0.460738	0.483531	0.533783	0.681424	0.704217	0.754469	0.106873	0.129666	0.179918	3	0	0.448291
16681304	54206	ERRFI1	ERBB receptor feedback inhibitor 1	chr1	-0.809531	-0.308605	-0.379858	-0.587027	-0.086101	-0.157354	-0.877646	-0.37672	-0.447973	0	3	-0.447868
16960463	653659	TMEM183B	transmembrane protein 183B	chr3	0.593248	0.356658	0.532126	0.337314	0.100724	0.276192	0.710382	0.473792	0.64926	3	0	0.447744
17084168	56832	IFNK	interferon kappa	chr9	-0.625672	-0.842743	-0.611935	-0.209654	-0.426725	-0.195917	-0.304241	-0.521312	-0.290504	0	3	-0.447634
16930077, 16935124	25776	CBY1	chibby family member 1, beta catenin antagonist	chr22	0.368578	0.349848	0.389781	0.691359	0.672629	0.712562	0.278669	0.259939	0.299872	3	0	0.447026
17113652	7737	RNF113A	ring finger protein 113A	chrX	-0.299309	-0.471478	-0.720396	-0.200065	-0.372234	-0.621152	-0.248113	-0.420282	-0.6692	0	3	-0.446914
16697438	51377	UCHL5	ubiquitin C-terminal hydrolase L5	chr1	0.277236	0.164551	0.574439	0.142195	0.02951	0.439398	0.736499	0.623814	1.0337	3	0	0.446816
17009996	105377846	LOC105377846	uncharacterized LOC105377846	chr6	-0.452188	-1.13064	-0.356868	0.018118	-0.660338	0.113438	-0.323231	-1.00169	-0.227911	0	3	-0.446812
16900967	129531	MITD1	microtubule interacting and trafficking domain containing 1	chr2	0.41597	0.30882	0.554381	0.076801	-0.030349	0.215212	0.816211	0.709061	0.954622	3	0	0.446748
16999970	100302134	MIR1289-2	microRNA 1289-2	chr5	-0.382486	0.11577	-0.143652	-1.17955	-0.681289	-0.940711	-0.515222	-0.016966	-0.276388	0	3	-0.446721
17112623	94121	SYTL4	synaptotagmin like 4	chrX	-0.717966	-0.187528	-0.456176	-0.644477	-0.114039	-0.382687	-0.769063	-0.238625	-0.507273	0	3	-0.446426
16999034	102467217	LOC102467217	uncharacterized LOC102467217	chr5	0.197364	0.212954	0.245385	0.426891	0.442481	0.474912	0.650389	0.665979	0.69841	3	0	0.446085
16846734	10140	TOB1	transducer of ERBB2, 1	chr17	0.387484	0.436142	0.487252	0.201936	0.250594	0.301704	0.600082	0.64874	0.69985	3	0	0.445976
16688949	103695366	LINC01461	long intergenic non-protein coding RNA 1461	chr1	0.265222	0.380207	0.71239	0.35217	0.467155	0.799338	0.157642	0.272627	0.60481	3	0	0.445729
16928938	23541	SEC14L2	SEC14 like lipid binding 2	chr22	-0.329219	-0.226902	-0.244218	-0.467159	-0.364842	-0.382158	-0.727002	-0.624685	-0.642001	0	3	-0.445354
16837308	22901	ARSG	arylsulfatase G	chr17	0.361222	0.351402	0.321494	0.647274	0.637454	0.607546	0.376345	0.366525	0.336617	3	0	0.445098
16862188	23646	PLD3	phospholipase D family member 3	chr19	0.411578	0.578104	0.461676	0.73927	0.905796	0.789368	-0.032218	0.134308	0.01788	3	0	0.445085
17054821	693174	MIR589	microRNA 589	chr7	-0.243561	-0.16829	-0.174009	-0.67618	-0.600909	-0.606628	-0.559824	-0.484553	-0.490272	0	3	-0.444914
16767788	79738	BBS10	Bardet-Biedl syndrome 10	chr12	0.235262	-0.003931	0.405269	0.452376	0.213183	0.622383	0.715489	0.476296	0.885496	3	0	0.444647
16853071	55748	CNDP2	CNDP dipeptidase 2 (metallopeptidase M20 family)	chr18	-0.189545	-0.244583	-0.483525	-0.12594	-0.180978	-0.41992	-0.66568	-0.720718	-0.95966	0	3	-0.443394
16907784	151050	KANSL1L	KAT8 regulatory NSL complex subunit 1 like	chr2	-0.14153	0.236658	0.374059	0.173089	0.551277	0.688678	0.40444	0.782628	0.920029	3	0	0.443259
17011017	100616109	MIR4464	microRNA 4464	chr6	0.201179	0.190331	-0.211715	1.01901	1.00816	0.606115	0.53291	0.522062	0.120016	3	0	0.443119
16834409	8506	CNTNAP1	contactin associated protein 1	chr17	0.167508	0.574507	0.217044	0.844218	1.25122	0.893754	-0.13984	0.267159	-0.090304	3	0	0.442807
16939534	285268	ZNF621	zinc finger protein 621	chr3	-0.793723	-0.65598	-0.405141	-0.661983	-0.52424	-0.273401	-0.398519	-0.260776	-0.009937	0	3	-0.442633
16675638	2494	NR5A2	nuclear receptor subfamily 5 group A member 2	chr1	0.333045	0.668853	0.528677	0.407487	0.743295	0.603119	0.05494	0.390748	0.250572	3	0	0.442304
17051530	136263	SSMEM1	serine rich single-pass membrane protein 1	chr7	0.235103	0.209112	0.06304	0.439344	0.413353	0.267281	0.850356	0.824365	0.678293	3	0	0.44225
16707949	102724002	LOC102724002	uncharacterized LOC102724002	chr10	-1.05437	-0.73288	-0.877286	-0.492112	-0.170619	-0.315025	-0.278272	0.043221	-0.101185	0	3	-0.442059
16777571	387914	SHISA2	shisa family member 2	chr13	0.473414	0.507794	0.520658	0.600642	0.635022	0.647886	0.17047	0.20485	0.217714	3	0	0.44205
16953024	4634	MYL3	myosin light chain 3	chr3	0.792355	0.412046	0.698245	0.586518	0.206209	0.492408	0.420391	0.040082	0.326281	3	0	0.441615
16967286	26228	STAP1	signal transducing adaptor family member 1	chr4	0.792209	0.626846	0.384776	0.45172	0.286357	0.044287	0.653558	0.488195	0.246125	3	0	0.441564
17077442	1581	CYP7A1	cytochrome P450 family 7 subfamily A member 1	chr8	-0.168579	-0.623141	-0.362439	-0.321657	-0.776219	-0.515517	-0.185181	-0.639743	-0.379041	0	3	-0.44128
16679343	100422856	MIR3123	microRNA 3123	chr1	0.134519	-0.372775	0.330697	0.519442	0.012148	0.71562	0.980547	0.473253	1.17673	3	0	0.441131
16792927	105370496	LOC105370496	uncharacterized LOC105370496	chr14	0.694177	0.520621	0.435445	0.822039	0.648483	0.563307	0.238781	0.065225	-0.019951	3	0	0.440903
17119482	692088	SNORD50B	small nucleolar RNA, C/D box 50B	chr6	-0.627142	0.060158	-0.301171	-1.13701	-0.449709	-0.811038	-0.570915	0.116385	-0.244944	0	3	-0.440598
17076273	728024	LOC728024	chromosome X open reading frame 56 pseudogene	chr8	-0.944226	-0.27355	0.113537	-1.23523	-0.564549	-0.177462	-0.869587	-0.198911	0.188176	0	3	-0.4402
16671187	4881	NPR1	natriuretic peptide receptor 1	chr1	0.132673	0.81778	0.402954	0.413907	1.09901	0.684188	-0.181377	0.50373	0.088904	3	0	0.440197
16829972	26001	RNF167	ring finger protein 167	chr17	-0.080318	-0.104773	-0.447095	-0.068788	-0.093243	-0.435565	-0.780203	-0.804658	-1.14698	0	3	-0.44018
16866686	339366	ADAMTSL5	ADAMTS like 5	chr19	0.381116	0.394109	0.018248	0.984969	0.997962	0.622101	0.303842	0.316835	-0.059026	3	0	0.440017
16886443	105373679	LOC105373679	uncharacterized LOC105373679	chr2	-0.093874	-0.274179	-0.703603	-0.254243	-0.434548	-0.863972	-0.181633	-0.361938	-0.791362	0	3	-0.439928
16798812	100288637	LOC100288637	OTU deubiquitinase 7A pseudogene	chr15	-0.845736	-0.288189	-0.402445	-0.627335	-0.069788	-0.184044	-0.845736	-0.288189	-0.402445	0	3	-0.439323
16917881	105372572	LOC105372572	uncharacterized LOC105372572	chr20	-0.060914	-0.423958	-0.020653	-0.614546	-0.97759	-0.574285	-0.319263	-0.682307	-0.279002	0	3	-0.439169
17126018	100616112	MIR4793	microRNA 4793	chr3	-0.03076	-0.479528	-0.415948	-0.27299	-0.721758	-0.658178	-0.179496	-0.628264	-0.564684	0	3	-0.439067
17125832	100313892	MIR761	microRNA 761	chr1	-0.06361	-0.36177	-0.139566	-0.941132	-1.23929	-1.01709	0.061808	-0.236352	-0.014148	0	3	-0.439017
16772330	101927616	LOC101927616	uncharacterized LOC101927616	chr12	-0.593188	-0.280926	-0.419605	-0.851854	-0.539592	-0.678271	-0.357107	-0.044845	-0.183524	0	3	-0.438768
17072678, 17072718	5820	PVT1	Pvt1 oncogene (non-protein coding)	chr8	-0.821986	-0.355096	-0.223302	-0.792564	-0.325674	-0.19388	-0.766567	-0.299677	-0.167883	0	3	-0.438514
17044300	256355	RPS2P32	ribosomal protein S2 pseudogene 32	chr7	0.688785	0.3178	0.511748	0.845347	0.474362	0.66831	0.326717	-0.044268	0.14968	3	0	0.437609
16912304	245936	DEFB123	defensin beta 123	chr20	-0.11227	-0.399669	-0.308949	-0.58819	-0.875589	-0.784869	-0.127838	-0.415237	-0.324517	0	3	-0.437459
16924300	105372740	LOC105372740	uncharacterized LOC105372740	chr21	0.144463	0.064688	0.424623	0.867018	0.787243	1.14718	0.100274	0.020499	0.380434	3	0	0.43738
16761521	259292	TAS2R46	taste 2 receptor member 46	chr12	0.532563	0.533144	0.107965	0	0.000581	-0.424598	1.20254	1.20312	0.777946	3	0	0.43703
16678247	339500	ZNF678	zinc finger protein 678	chr1	0.226723	0.238947	0.310613	0.321955	0.334179	0.405845	0.665843	0.678067	0.749733	3	0	0.436878
16704182	55454	CSGALNACT2	chondroitin sulfate N-acetylgalactosaminyltransferase 2	chr10	-0.636045	-0.802642	-0.476998	-0.578314	-0.744911	-0.419267	-0.088498	-0.255095	0.070549	0	3	-0.436802
17096274	84278	MFSD14C	major facilitator superfamily domain containing 14C	chr9	-0.594482	-0.859424	-0.545093	0.042919	-0.222023	0.092308	-0.543122	-0.808064	-0.493733	0	3	-0.436746
17112339	51616	TAF9B	TATA-box binding protein associated factor 9b	chrX	-0.682527	-0.911273	-0.504576	-0.488277	-0.717023	-0.310326	-0.088547	-0.317293	0.089404	0	3	-0.436715
16715112	56681	SAR1A	secretion associated Ras related GTPase 1A	chr10	-0.385801	-0.533237	-0.389926	-0.642835	-0.790271	-0.64696	-0.129501	-0.276937	-0.133626	0	3	-0.436566
16699983	29920	PYCR2	pyrroline-5-carboxylate reductase family member 2	chr1	0.501282	0.757995	0.207337	0.694043	0.950756	0.400098	0.15132	0.408033	-0.142625	3	0	0.436471
17046470	51427	ZNF107	zinc finger protein 107	chr7	-0.719324	-0.435891	-0.024027	-1.05693	-0.773496	-0.361632	-0.508973	-0.22554	0.186324	0	3	-0.435499
16830103	9135	RABEP1	rabaptin, RAB GTPase binding effector protein 1	chr17	-0.681692	-0.605803	-0.50135	-0.646091	-0.570202	-0.465749	-0.233634	-0.157745	-0.053292	0	3	-0.435062
17074559	94137	RP1L1	retinitis pigmentosa 1-like 1	chr8	-0.432283	-0.275641	-0.194657	-0.986594	-0.829952	-0.748968	-0.278597	-0.121955	-0.040971	0	3	-0.434402
17118152	100129033	QIQN5815	uncharacterized LOC100129033	chr6	0.354206	0.101678	0.605606	0.651937	0.399409	0.903337	0.297797	0.045269	0.549197	3	0	0.434271
16994355	100505845	ROPN1L-AS1	ROPN1L antisense RNA 1	chr5	-0.01972	0.125709	-0.427067	1.2567	1.40213	0.84935	0.327041	0.47247	-0.080306	3	0	0.434033
16765542	25946	ZNF385A	zinc finger protein 385A	chr12	0.343287	0.504812	0.411049	0.736399	0.897924	0.804161	-0.006998	0.154527	0.060764	3	0	0.433992
17065158	2055	CLN8	ceroid-lipofuscinosis, neuronal 8	chr8	0.567091	0.646579	0.405876	0.626409	0.705897	0.465194	0.19004	0.269528	0.028825	3	0	0.433938
16869596	22859	ADGRL1	adhesion G protein-coupled receptor L1	chr19	0.186833	0.305951	0.236452	0.772034	0.891152	0.821653	0.171545	0.290663	0.221164	3	0	0.43305
16678803	104472714	DISC1-IT1	DISC1 intronic transcript 1	chr1	0.796665	0.028237	0.415492	0.95282	0.184392	0.571647	0.698115	-0.070313	0.316942	3	0	0.432666
17052289	100134229	JHDM1D-AS1	JHDM1D antisense RNA 1 (head to head)	chr7	0.146559	0.463992	-0.056406	0.601732	0.919165	0.398767	0.433026	0.750459	0.230061	3	0	0.431928
16946597	105374138	LOC105374138	uncharacterized LOC105374138	chr3	-0.479999	-0.169571	-0.302753	-1.00606	-0.695632	-0.828814	-0.295252	0.015176	-0.118006	0	3	-0.431212
16804033	123720	WHAMM	WAS protein homolog associated with actin, golgi membranes and microtubules	chr15	0.229996	0.159406	-0.058871	0.767427	0.696837	0.47856	0.655539	0.584949	0.366672	3	0	0.431168
16871655	57677	ZFP14	ZFP14 zinc finger protein	chr19	0.129565	0.614931	0.131558	0.498191	0.983557	0.500184	0.178266	0.663632	0.180259	3	0	0.431127
17100737	26080	FAM230C	family with sequence similarity 230 member C	chr13	-0.225381	-0.124914	-0.161285	-0.253409	-0.152942	-0.189313	-0.978999	-0.878532	-0.914903	0	3	-0.431075
17119724	100422910	MIR2861	microRNA 2861	chr9	0.615435	0.040792	0.572283	0.579277	0.004634	0.536125	0.715669	0.141026	0.672517	3	0	0.430862
16703308	101929025	LINC01516	long intergenic non-protein coding RNA 1516	chr10	0.6792	0.294925	0.184582	0.886755	0.50248	0.392137	0.604791	0.220516	0.110173	3	0	0.430618
16938562	7048	TGFBR2	transforming growth factor beta receptor 2	chr3	-0.514658	-0.459075	-0.427617	-0.21658	-0.160997	-0.129539	-0.702416	-0.646833	-0.615375	0	3	-0.430343
17088957	100129034	LOC100129034	uncharacterized LOC100129034	chr9	-1.27579	-0.996269	-0.759401	-0.435233	-0.15571	0.081158	-0.375845	-0.096322	0.140546	0	3	-0.430319
16862439	558	AXL	AXL receptor tyrosine kinase	chr19	-0.287511	-0.224274	-0.52089	-0.082146	-0.018909	-0.315525	-0.751018	-0.687781	-0.984397	0	3	-0.430272
17105114	6451	SH3BGRL	SH3 domain binding glutamate rich protein like	chrX	-0.943293	-0.599896	-0.376738	-0.760585	-0.417188	-0.19403	-0.496112	-0.152715	0.070443	0	3	-0.430013
17102563	25763	HYPM	huntingtin interacting protein M	chrX	-0.062953	-0.149421	-0.27716	-0.509214	-0.595682	-0.723421	-0.415319	-0.501787	-0.629526	0	3	-0.429387
16836311	9241	NOG	noggin	chr17	1.13393	0.617061	0.420095	0.846353	0.329483	0.132517	0.53637	0.0195	-0.177466	3	0	0.428649
16768133	144448	TSPAN19	tetraspanin 19	chr12	0.150571	0.423579	0.296299	1.05935	1.33236	1.20508	-0.342951	-0.069943	-0.197223	3	0	0.428569
16852445	162681	C18orf54	chromosome 18 open reading frame 54	chr18	-0.591369	-0.58257	-0.368365	-0.70411	-0.695311	-0.481106	-0.22194	-0.213141	0.001064	0	3	-0.428539
16686734	163720	CYP4Z2P	cytochrome P450 family 4 subfamily Z member 2, pseudogene	chr1	0.63857	-0.474853	0.498719	1.44114	0.327721	1.30129	0.458697	-0.654726	0.318846	3	1	0.428379
17104128	139628	FOXR2	forkhead box R2	chrX	-0.289953	-0.238483	0.090526	-0.308938	-0.257468	0.071541	-1.11803	-1.06656	-0.737547	0	3	-0.428323
16860123	90649	ZNF486	zinc finger protein 486	chr19	0.016461	0.48954	0.135872	0.471264	0.944343	0.590675	0.202843	0.675922	0.322254	3	0	0.427686
16962584	604	BCL6	B-cell CLL/lymphoma 6	chr3	0.075844	0.001224	0.262997	0.786621	0.712001	0.973774	0.307963	0.233343	0.495116	3	0	0.427654
17052509	130075	OR9A4	olfactory receptor family 9 subfamily A member 4	chr7	0.361609	0.464192	0.467979	0.883444	0.986027	0.989814	-0.171169	-0.068586	-0.064799	3	0	0.427612
16810133	6095	RORA	RAR related orphan receptor A	chr15	-0.899343	-0.625724	-0.933311	-0.408697	-0.135078	-0.442665	-0.213459	0.06016	-0.247427	0	3	-0.427283
16755592	196472	FAM71C	family with sequence similarity 71 member C	chr12	0.310254	0.184217	0.102821	0.827683	0.701646	0.62025	0.475831	0.349794	0.268398	3	0	0.426766
17080500	105375726	LOC105375726	uncharacterized LOC105375726	chr8	-0.594137	-0.323801	-0.100938	-0.713535	-0.443199	-0.220336	-0.736021	-0.465685	-0.242822	0	3	-0.426719
17125624	101928469	MIR325HG	MIR325 host gene	chrX	0.675647	0.117991	0.34509	0.569235	0.011579	0.238678	0.92333	0.365674	0.592773	3	0	0.426666
16857389	4902	NRTN	neurturin	chr19	0.185288	0.885975	0.224283	0.342177	1.04286	0.381172	0.012305	0.712992	0.0513	3	0	0.426484
16675622	105371679	LOC105371679	uncharacterized LOC105371679	chr1	0.314552	0.818864	0.435573	0.087533	0.591845	0.208554	0.251682	0.755994	0.372703	3	0	0.426367
16903028	84083	ZRANB3	zinc finger RANBP2-type containing 3	chr2	0.072667	0.009263	0.316532	0.394768	0.331364	0.638633	0.63099	0.567586	0.874855	3	0	0.426295
16954507	9254	CACNA2D2	calcium voltage-gated channel auxiliary subunit alpha2delta 2	chr3	0.189397	0.265326	0.353064	0.613262	0.689191	0.776929	0.234897	0.310826	0.398564	3	0	0.425717
16850759	5797	PTPRM	protein tyrosine phosphatase, receptor type M	chr18	-0.004599	0.306922	0.224012	0.640988	0.952509	0.869599	0.100392	0.411913	0.329003	3	0	0.425638
16745648	283162	OR8B4	olfactory receptor family 8 subfamily B member 4 (gene/pseudogene)	chr11	-0.610519	-0.237163	-0.287396	-0.695378	-0.322022	-0.372255	-0.667034	-0.293678	-0.343911	0	3	-0.425484
16811684	1543	CYP1A1	cytochrome P450 family 1 subfamily A member 1	chr15	0.069223	0.100098	0.47304	0.572587	0.603462	0.976404	0.199736	0.230611	0.603553	3	0	0.425413
16821559	105371379	LOC105371379	uncharacterized LOC105371379	chr16	-0.380445	-0.277406	-0.241666	-0.79661	-0.693571	-0.657831	-0.339632	-0.236593	-0.200853	0	3	-0.424956
16887128	101929680	LOC101929680	uncharacterized LOC101929680	chr2	-0.456411	-0.313814	-0.421816	-0.925516	-0.782919	-0.890921	-0.070127	0.07247	-0.035532	0	3	-0.424954
16919703	5360	PLTP	phospholipid transfer protein	chr20	0.671607	0.547366	0.31486	0.787401	0.66316	0.430654	0.296241	0.172	-0.060506	3	0	0.424754
17073495	2907	GRINA	glutamate ionotropic receptor NMDA type subunit associated protein 1	chr8	0.558866	0.748008	0.353595	0.658418	0.84756	0.453147	0.072688	0.26183	-0.132583	3	0	0.424614
16783447	101101773	LINC00609	long intergenic non-protein coding RNA 609	chr14	0.094337	0.204338	0.256711	0.593268	0.703269	0.755642	0.313853	0.423854	0.476227	3	0	0.424611
16766279	692090	SNORD59B	small nucleolar RNA, C/D box 59B	chr12	0.190356	2.13537	-0.269422	0.146032	2.09105	-0.313746	-0.549327	1.39569	-1.0091	3	1	0.424099
16875140	79986	ZNF702P	zinc finger protein 702, pseudogene	chr19	-0.115956	0.379646	0.458131	0.300655	0.796257	0.874742	0.017817	0.513419	0.591904	3	0	0.424068
16884703	150472	CBWD2	COBW domain containing 2	chr2	-0.119832	-0.332643	0.040925	-1.10398	-1.31679	-0.943224	0.004903	-0.207908	0.16566	0	3	-0.423655
16748989	5139	PDE3A	phosphodiesterase 3A	chr12	-0.037618	0.131051	0.328694	0.463784	0.632453	0.830096	0.309195	0.477864	0.675507	3	0	0.423447
16812469	84206	MEX3B	mex-3 RNA binding family member B	chr15	0.357195	0.921914	-0.083663	0.478879	1.0436	0.038021	0.309152	0.873871	-0.131706	3	0	0.423029
16989332	9879	DDX46	DEAD-box helicase 46	chr5	-0.706382	-0.802429	-0.630006	-0.371313	-0.46736	-0.294937	-0.171484	-0.267531	-0.095108	0	3	-0.42295
16704909	414189	AGAP6	ArfGAP with GTPase domain, ankyrin repeat and PH domain 6	chr10	-0.650685	-0.492793	-0.132236	-0.856741	-0.698849	-0.338292	-0.437023	-0.279131	0.081426	0	3	-0.422703
16853462	56651	LINC00470	long intergenic non-protein coding RNA 470	chr18	-0.080826	0.009148	0.031702	0.449498	0.539472	0.562026	0.696572	0.786546	0.8091	3	0	0.422582
16692448	653505	PPIAL4A	peptidylprolyl isomerase A like 4A	chr1	-0.453522	-0.721139	-0.247723	-0.430406	-0.698023	-0.224607	-0.321573	-0.58919	-0.115774	0	3	-0.42244
16893169	2817	GPC1	glypican 1	chr2	-0.121892	-0.062493	-0.324538	-0.295693	-0.236294	-0.498339	-0.706142	-0.646743	-0.908788	0	3	-0.422325
16793818	102723809	LOC102723809	uncharacterized LOC102723809	chr14	0.171636	0.00025	0.349025	0.295831	0.124445	0.47322	0.793464	0.622078	0.970853	3	0	0.422311
16848219	23460	ABCA6	ATP binding cassette subfamily A member 6	chr17	-0.623342	-0.208761	-0.262743	-0.746435	-0.331854	-0.385836	-0.671705	-0.257124	-0.311106	0	3	-0.422101
16861258	84063	KIRREL2	kin of IRRE like 2 (Drosophila)	chr19	0.414564	0.499306	0.387319	0.666867	0.751609	0.639622	0.126554	0.211296	0.099309	3	0	0.421827
16738583	643376	BTBD18	BTB domain containing 18	chr11	0.420594	0.409352	0.168451	0.864057	0.852815	0.611914	0.243564	0.232322	-0.008579	3	0	0.42161
16697043	647070	LOC647070	nascent polypeptide-associated complex subunit alpha, muscle-specific form-like	chr1	0.041618	0.285436	0.19583	0.455128	0.698946	0.60934	0.369775	0.613593	0.523987	3	0	0.421517
16870821	163227	ZNF100	zinc finger protein 100	chr19	0.833846	0.862578	0.979606	-0.114642	-0.08591	0.031118	0.370721	0.399453	0.516481	3	0	0.421472
17095870	4969	OGN	osteoglycin	chr9	0.606792	0.120058	0.241905	0.901137	0.414403	0.53625	0.606614	0.11988	0.241727	3	0	0.420974
16969051	658	BMPR1B	bone morphogenetic protein receptor type 1B	chr4	-0.010122	0.231376	0.518598	0.637497	0.878995	1.16622	-0.135008	0.10649	0.393712	3	0	0.420862
16894836	101928196	LOC101928196	uncharacterized LOC101928196	chr2	0.247725	0.288031	0.37699	0.695415	0.735721	0.82468	0.148839	0.189145	0.278104	3	0	0.420517
16779001	100862704	LINC00441	long intergenic non-protein coding RNA 441	chr13	0.049745	0.613804	0.311948	0.537048	1.10111	0.799251	-0.151778	0.412281	0.110425	3	0	0.420426
16795366	677845	SNORA79	small nucleolar RNA, H/ACA box 79	chr14	-0.44376	-0.013196	-0.166732	-0.874771	-0.444207	-0.597743	-0.64994	-0.219376	-0.372912	0	3	-0.420293
16754723	101928420	LINC01490	long intergenic non-protein coding RNA 1490	chr12	-0.316146	-0.01206	-0.349604	-1.00653	-0.702444	-1.03999	-0.208291	0.095795	-0.241749	0	3	-0.420113
16788655	767588	SNORD114-10	small nucleolar RNA, C/D box 114-10	chr14	0.262626	0.063415	0.375641	1.05383	0.854618	1.16684	0.02876	-0.170451	0.141775	3	0	0.419673
16840408	51003	MED31	mediator complex subunit 31	chr17	-0.414503	-0.628317	-0.140138	-0.656695	-0.870509	-0.38233	-0.24822	-0.462034	0.026145	0	3	-0.419622
17074252	100287015	LOC100287015	uncharacterized LOC100287015	chr8	0.70225	0.397428	0.59169	0.599932	0.29511	0.489372	0.372008	0.067186	0.261448	3	0	0.419603
16865018	100302255	MIR1323	microRNA 1323	chr19	0.72431	-0.031024	0.301324	0.951812	0.196478	0.528826	0.758531	0.003197	0.335545	3	0	0.418778
16824481	23049	SMG1	SMG1, nonsense mediated mRNA decay associated PI3K related kinase	chr16	-1.08098	-0.731128	-0.517997	-0.631465	-0.281617	-0.068486	-0.455916	-0.106068	0.107063	0	3	-0.41851
17005740	493812	HCG11	HLA complex group 11 (non-protein coding)	chr6	0.330285	0.276675	0.120275	0.368734	0.315124	0.158724	0.819961	0.766351	0.609951	3	0	0.418453
16705074	7019	TFAM	transcription factor A, mitochondrial	chr10	-0.366695	-0.576288	-0.357392	-0.710879	-0.920472	-0.701576	0.023708	-0.185885	0.033011	0	3	-0.418052
16951293	100422990	MIR3134	microRNA 3134	chr3	-0.421651	0.567819	0.369597	0.156669	1.14614	0.947917	-0.262165	0.727305	0.529083	3	0	0.417857
16732790	338662	OR8D4	olfactory receptor family 8 subfamily D member 4	chr11	-0.357665	-1.00604	0.076137	-0.474948	-1.12333	-0.041146	-0.205944	-0.854322	0.227858	0	3	-0.417711
17092399	105375974	LOC105375974	uncharacterized LOC105375974	chr9	0.179777	0.377528	0.705191	0.171163	0.368914	0.696577	0.178652	0.376403	0.704066	3	0	0.417586
16803533	123688	HYKK	hydroxylysine kinase	chr15	-0.06484	0.365106	0.205096	0.288425	0.718371	0.558361	0.329116	0.759062	0.599052	3	0	0.417528
17081476	101927798	LOC101927798	uncharacterized LOC101927798	chr8	-0.495605	-0.964065	-0.728201	-0.323457	-0.791917	-0.556053	0.269312	-0.199148	0.036716	0	3	-0.416935
16675627	104266961	LINC01221	long intergenic non-protein coding RNA 1221	chr1	1.03335	0.345478	0.3839	0.688057	0.000189	0.038611	0.86636	0.178492	0.216914	3	0	0.416816
16912898	100616434	MIR4755	microRNA 4755	chr20	0.372513	-0.12868	0.11644	0.47423	-0.026963	0.218157	1.16038	0.659184	0.904304	3	0	0.416618
16775631	100505538	RBM26-AS1	RBM26 antisense RNA 1	chr13	0.068337	0.235958	0.071282	0.383757	0.551378	0.386702	0.626831	0.794452	0.629776	3	0	0.416497
16883498, 16901158	4862	NPAS2	neuronal PAS domain protein 2	chr2	0.339262	0.178813	0.149115	0.8948	0.734351	0.704653	0.365668	0.205219	0.175521	3	0	0.416378
16833224	6355	CCL8	C-C motif chemokine ligand 8	chr17	-0.461018	-0.994493	-0.189346	-0.296645	-0.83012	-0.024973	-0.228755	-0.76223	0.042917	0	3	-0.416074
17023799	154091	SLC2A12	solute carrier family 2 member 12	chr6	0.136761	0.086814	0.345254	0.869715	0.819768	1.07821	0.083161	0.033214	0.291654	3	0	0.416061
17073592	340390	WDR97	WD repeat domain 97	chr8	-0.345087	-0.212014	-0.148077	-0.986634	-0.853561	-0.789624	-0.245227	-0.112154	-0.048217	0	3	-0.415622
16819145	51716	CES1P1	carboxylesterase 1 pseudogene 1	chr16	0.65206	0.222285	0.199388	0.766124	0.336349	0.313452	0.70865	0.278875	0.255978	3	0	0.414796
16870635	83983	TSSK6	testis specific serine kinase 6	chr19	0.792908	0.645616	0.465433	0.725999	0.578707	0.398524	0.199557	0.052265	-0.127918	3	0	0.414566
16767684	84698	CAPS2	calcyphosine 2	chr12	-0.261731	0.078749	0.168408	0.174909	0.515389	0.605048	0.557495	0.897975	0.987634	3	0	0.413764
16802100	26831	RNU5A-1	RNA, U5A small nuclear 1	chr15	-1.31915	0.933695	0.233632	-1.86388	0.388959	-0.311104	-1.86388	0.388959	-0.311104	1	3	-0.413763
16917529	692086	SNORD17	small nucleolar RNA, C/D box 17	chr20	-0.381452	-0.033182	-0.727812	-0.206957	0.141313	-0.553317	-0.65433	-0.30606	-1.00069	0	3	-0.41361
16719605	100422867	MIR378C	microRNA 378c	chr10	-0.336927	-0.689432	-0.247689	-0.38173	-0.734235	-0.292492	-0.258524	-0.611029	-0.169286	0	3	-0.413483
16727085	254122	SNX32	sorting nexin 32	chr11	-0.570979	-0.351329	-0.268947	-0.21232	0.00733	0.089712	-0.975891	-0.756241	-0.673859	0	3	-0.412503
16697674	554279	LINC00862	long intergenic non-protein coding RNA 862	chr1	0.639238	0.261503	0.484376	0.790495	0.41276	0.635633	0.339972	-0.037763	0.18511	3	0	0.412369
16994100	102467075	LINC01017	long intergenic non-protein coding RNA 1017	chr5	0.738466	0.020094	0.179705	1.11096	0.392588	0.552199	0.664548	-0.053824	0.105787	3	0	0.41228
16830914	5198	PFAS	phosphoribosylformylglycinamidine synthase	chr17	-0.307396	-0.128488	-0.569531	0.016919	0.195827	-0.245216	-0.862835	-0.683927	-1.12497	0	3	-0.41218
16750837	23416	KCNH3	potassium voltage-gated channel subfamily H member 3	chr12	0.336863	0.490791	0.455015	0.602533	0.756461	0.720685	0.02485	0.178778	0.143002	3	0	0.412109
17016525	100129195	ZSCAN16-AS1	ZSCAN16 antisense RNA 1	chr6	-0.486851	-0.866024	-0.585961	-0.250722	-0.629895	-0.349832	-0.020304	-0.399477	-0.119414	0	3	-0.412053
16738601	219960	OR10Q1	olfactory receptor family 10 subfamily Q member 1	chr11	0.13584	0.296807	0.831711	-0.020384	0.140583	0.675487	0.26245	0.423417	0.958321	3	0	0.411581
17105242	140886	PABPC5	poly(A) binding protein cytoplasmic 5	chrX	-0.801654	-0.142758	-0.501131	-0.914123	-0.255227	-0.6136	-0.476608	0.182288	-0.176085	0	3	-0.410989
16715997, 16716000	101060691	NUTM2B-AS1	NUTM2B antisense RNA 1	chr10	-0.796961	-0.281796	-0.402983	-0.719578	-0.204413	-0.3256	-0.62546	-0.110295	-0.231482	0	3	-0.410952
16786984	283579	C14orf178	chromosome 14 open reading frame 178	chr14	0.195566	0.019126	0.136298	0.834146	0.657706	0.774878	0.437909	0.261469	0.378641	3	0	0.410638
16749782	121512	FGD4	FYVE, RhoGEF and PH domain containing 4	chr12	0.028154	0.322566	0.515364	0.31403	0.608442	0.80124	0.107503	0.401915	0.594713	3	0	0.410436
16844653	3884	KRT33B	keratin 33B	chr17	0.615057	0.049374	0.548201	0.916581	0.350898	0.849725	0.331709	-0.233974	0.264853	3	0	0.410269
16900160	28920	IGKV2-29	immunoglobulin kappa variable 2-29 (gene/pseudogene)	chr2	-0.124854	-0.47872	-0.373357	0.237667	-0.116199	-0.010836	-0.740066	-1.09393	-0.988569	0	3	-0.409874
16840318	728392	LOC728392	uncharacterized LOC728392	chr17	0.381742	0.30481	0.2172	0.988823	0.911891	0.824281	0.100502	0.02357	-0.06404	3	0	0.409864
16942696	101927346	LOC101927346	uncharacterized LOC101927346	chr3	-0.62402	-0.488448	-0.373778	-0.79317	-0.657598	-0.542928	-0.197872	-0.0623	0.05237	0	3	-0.409749
16872897	5676	PSG7	pregnancy specific beta-1-glycoprotein 7 (gene/pseudogene)	chr19	0.08773	-0.596774	-0.442515	-0.210598	-0.895102	-0.740843	0.10838	-0.576124	-0.421865	0	3	-0.409746
17078626	347051	SLC10A5	solute carrier family 10 member 5	chr8	-0.327816	0.012755	0.001251	0.118122	0.458693	0.447189	0.76836	1.10893	1.09743	3	0	0.409435
16807396	105370788	LOC105370788	uncharacterized LOC105370788	chr15	0.134106	0.185257	-0.015256	-1.02301	-0.971861	-1.17237	-0.240294	-0.189143	-0.389656	0	3	-0.409137
17005515	10475	TRIM38	tripartite motif containing 38	chr6	-0.308021	-0.156883	-0.215333	-0.319288	-0.16815	-0.2266	-0.842425	-0.691287	-0.749737	0	3	-0.408636
17089003	169611	OLFML2A	olfactomedin like 2A	chr9	0.389831	0.103751	0.499865	0.875412	0.589332	0.985446	0.135217	-0.150863	0.245251	3	0	0.408138
17065940	157773	C8orf48	chromosome 8 open reading frame 48	chr8	0.321532	0.105949	0.251053	0.371335	0.155752	0.300856	0.816495	0.600912	0.746016	3	0	0.407767
16861500	147923	ZNF420	zinc finger protein 420	chr19	0.012383	0.03265	0.342413	0.235629	0.255896	0.565659	0.624873	0.64514	0.954903	3	0	0.407727
17081850	2843	GPR20	G protein-coupled receptor 20	chr8	0.012741	-0.118069	-0.182184	-0.434806	-0.565616	-0.629731	-0.475351	-0.606161	-0.670276	0	3	-0.407717
17112376	254065	BRWD3	bromodomain and WD repeat domain containing 3	chrX	-1.06324	-0.726809	-0.560715	-0.58803	-0.251594	-0.0855	-0.41009	-0.073654	0.09244	0	3	-0.407466
16955255	100500875	MIR3938	microRNA 3938	chr3	0.811396	0.698777	0.61469	0.242123	0.129504	0.045417	0.47782	0.365201	0.281114	3	0	0.407338
16710314	2849	GPR26	G protein-coupled receptor 26	chr10	-0.211534	-0.332433	-0.151052	-0.656313	-0.777212	-0.595831	-0.292297	-0.413196	-0.231815	0	3	-0.406854
16669454	647121	EMBP1	embigin pseudogene 1	chr1	0.716633	-0.37972	-0.04115	1.27527	0.178922	0.517492	1.08196	-0.014395	0.324175	3	0	0.406577
17117429	440742	LOC440742	uncharacterized LOC440742	chr1	-0.314977	-0.195095	-0.30797	-0.960986	-0.841104	-0.953979	-0.069979	0.049903	-0.062972	0	3	-0.406351
16822089	92822	ZNF276	zinc finger protein 276	chr16	0.270813	0.621901	0.156061	0.64097	0.992058	0.526218	0.070418	0.421506	-0.044334	3	0	0.406179
16846389	162466	PHOSPHO1	phosphoethanolamine/phosphocholine phosphatase	chr17	0.407966	0.227106	0.099225	1.07735	0.896488	0.768607	0.22171	0.04085	-0.087031	3	0	0.405808
16922495	874	CBR3	carbonyl reductase 3	chr21	-0.202695	0.000311	-0.001777	-1.17409	-0.971085	-0.973173	-0.244431	-0.041425	-0.043513	0	3	-0.405764
17014235	100130967	C6orf99	chromosome 6 open reading frame 99	chr6	0.857181	0.322409	0.501526	1.00824	0.47347	0.652587	0.241614	-0.293158	-0.114041	3	0	0.405537
16705041	100463289	MTRNR2L5	MT-RNR2-like 5	chr10	-0.655373	-0.70642	-0.649155	-0.042356	-0.093403	-0.036138	-0.4739	-0.524947	-0.467682	0	3	-0.405486
17072721	100302161	MIR1205	microRNA 1205	chr8	-0.50981	0.06668	0.155219	-0.749734	-0.173244	-0.084705	-1.19803	-0.621539	-0.533	0	3	-0.405351
16948063	22871	NLGN1	neuroligin 1	chr3	0.208121	0.323042	0.241813	0.600588	0.715509	0.63428	0.25873	0.373651	0.292422	3	0	0.405351
16714998	1763	DNA2	DNA replication helicase/nuclease 2	chr10	-0.516304	-0.432803	-0.250619	-0.861709	-0.778208	-0.596024	-0.186961	-0.10346	0.078724	0	3	-0.405263
16802653	79875	THSD4	thrombospondin type 1 domain containing 4	chr15	0.271325	0.149524	0.140547	0.783192	0.661391	0.652414	0.413587	0.291786	0.282809	3	0	0.405175
16994869	105374699	LOC105374699	uncharacterized LOC105374699	chr5	0.254705	0.298676	0.1241	0.753793	0.797764	0.623188	0.292456	0.336427	0.161851	3	0	0.404773
16990284	56128	PCDHB8	protocadherin beta 8	chr5	0.245714	0.596325	0.369115	-0.021396	0.329215	0.102005	0.515681	0.866292	0.639082	3	0	0.40467
16780151	100616182	MIR4500	microRNA 4500	chr13	1.11564	0.906628	0.909003	-0.059624	-0.268632	-0.266257	0.573461	0.364453	0.366828	3	0	0.404611
16819052	79190	IRX6	iroquois homeobox 6	chr16	-0.037198	-0.413217	-0.012439	-0.663172	-1.03919	-0.638413	-0.162183	-0.538202	-0.137424	0	3	-0.404604
17085610	5239	PGM5	phosphoglucomutase 5	chr9	0.867742	0.406532	0.770707	0.604474	0.143264	0.507439	0.299655	-0.161555	0.20262	3	0	0.404542
16859840	25789	TMEM59L	transmembrane protein 59 like	chr19	0.551647	0.476883	0.499366	0.816845	0.742081	0.764564	-0.027954	-0.102718	-0.080235	3	0	0.404498
16842217	780854	SNORD3D	small nucleolar RNA, C/D box 3D	chr17	0.23433	0.298986	-0.232098	-1.01623	-0.951572	-1.48266	-0.029651	0.035005	-0.496079	0	3	-0.40444
16941687	692089	SNORD19	small nucleolar RNA, C/D box 19	chr3	-0.096052	-0.49806	-0.819766	0.491308	0.0893	-0.232406	-0.482435	-0.884443	-1.20615	0	3	-0.4043
16733516	170689	ADAMTS15	ADAM metallopeptidase with thrombospondin type 1 motif 15	chr11	-0.048666	-0.110623	-0.240663	-0.194058	-0.256015	-0.386055	-0.713783	-0.77574	-0.90578	0	3	-0.403487
16822809	65993	MRPS34	mitochondrial ribosomal protein S34	chr16	-0.117879	-0.125101	-0.335182	-0.076957	-0.084179	-0.29426	-0.79068	-0.797902	-1.00798	0	3	-0.403347
16693357	6700	SPRR2A	small proline rich protein 2A	chr1	-0.692819	-0.654508	-0.64729	-0.510515	-0.472204	-0.464986	-0.087427	-0.049116	-0.041898	0	3	-0.402307
16798801	89839	ARHGAP11B	Rho GTPase activating protein 11B	chr15	-0.494962	-0.186042	-0.238742	-0.930525	-0.621605	-0.674305	-0.346568	-0.037648	-0.090348	0	3	-0.402305
16990708	117156	SCGB3A2	secretoglobin family 3A member 2	chr5	-0.104965	-0.379414	-0.639233	-0.126762	-0.401211	-0.66103	-0.16637	-0.440819	-0.700638	0	3	-0.402271
16884126	5903	RANBP2	RAN binding protein 2	chr2	-1.25911	-0.842823	-0.491635	-0.72285	-0.306559	0.044629	-0.407656	0.008635	0.359823	0	3	-0.40195
16856483	90007	MIDN	midnolin	chr19	0.491185	0.726226	0.153856	0.846583	1.08162	0.509254	-0.030947	0.204094	-0.368276	3	0	0.401511
16908171	57574	2017-03-04	membrane associated ring-CH-type finger 4	chr2	0.283998	0.00243	0.233086	1.01568	0.734109	0.964765	0.237222	-0.044346	0.18631	3	0	0.401472
16860626	4037	LRP3	LDL receptor related protein 3	chr19	0.027296	0.007493	-0.649097	0	-0.019803	-0.676393	-0.534069	-0.553872	-1.21046	0	3	-0.40099
16880245	344405	PRORSD1P	prolyl-tRNA synthetase associated domain containing 1, pseudogene	chr2	1.13724	0.830425	0.504739	0.756081	0.44927	0.123584	0.248562	-0.058249	-0.383935	3	0	0.400857
16850663	84777	DLGAP1-AS2	DLGAP1 antisense RNA 2	chr18	0.108193	0.842896	0.562493	0.043702	0.778405	0.498002	-0.139142	0.595561	0.315158	3	0	0.400585
16719882	282969	FUOM	fucose mutarotase	chr10	-0.698019	-0.758552	-0.186975	-0.42515	-0.485683	0.085894	-0.528857	-0.58939	-0.017813	0	3	-0.400505
16840846	5187	PER1	period circadian clock 1	chr17	0.479132	0.896465	0.019892	0.941464	1.3588	0.482224	-0.177226	0.240107	-0.636466	3	1	0.400488
16875734	125965	COX6B2	cytochrome c oxidase subunit 6B2	chr19	0.762325	0.656831	0.351734	0.664846	0.559352	0.254255	0.290136	0.184642	-0.120455	3	0	0.400407
16831908	147166	TRIM16L	tripartite motif containing 16-like	chr17	-0.251668	-0.244797	-0.37847	-0.149989	-0.143118	-0.276791	-0.679248	-0.672377	-0.80605	0	3	-0.400279
16735865	105376548	LOC105376548	uncharacterized LOC105376548	chr11	-0.001102	-0.110634	0.431344	1.01017	0.90064	1.44262	-0.132181	-0.241713	0.300265	3	0	0.399934
16679791	127062	OR2M3	olfactory receptor family 2 subfamily M member 3	chr1	-0.281815	-0.40065	-0.157345	1.25239	1.13356	1.37686	0.223469	0.104634	0.347939	3	0	0.399894
16978941	100533182	SEC24B-AS1	SEC24B antisense RNA 1	chr4	0.057788	0.302219	-0.067414	0.364214	0.608645	0.239012	0.656356	0.900787	0.531154	3	0	0.399196
16903879	105373696	LOC105373696	uncharacterized LOC105373696	chr2	0.142743	0.163955	0.196826	0.622593	0.643805	0.676676	0.355711	0.376923	0.409794	3	0	0.398781
17095370	105376118	LOC105376118	uncharacterized LOC105376118	chr9	-0.300247	-0.10346	0.026041	-0.604173	-0.407386	-0.277885	-0.81474	-0.617953	-0.488452	0	3	-0.398695
16809915	664618	HSP90AB4P	heat shock protein 90 alpha family class B member 4, pseudogene	chr15	-0.022269	-0.690389	-0.125132	-0.322685	-0.990805	-0.425548	-0.078284	-0.746404	-0.181147	0	3	-0.398074
16765029	3848	KRT1	keratin 1	chr12	-0.616363	-0.098642	-0.378993	-0.876837	-0.359116	-0.639467	-0.456004	0.061717	-0.218634	0	3	-0.398038
17048437	2792	GNGT1	G protein subunit gamma transducin 1	chr7	0.176568	0.690154	0.334921	0.493282	1.00687	0.651635	-0.147844	0.365742	0.010509	3	0	0.397982
17112570	643486	BRDTP1	bromodomain testis associated pseudogene 1	chrX	0.548301	0.342145	0.414006	0.871695	0.665539	0.7374	0.113854	-0.092302	-0.020441	3	0	0.3978
16944736	100129550	LOC100129550	uncharacterized LOC100129550	chr3	0.035631	0.094574	0.224413	0.267465	0.326408	0.456247	0.641419	0.700362	0.830201	3	0	0.397413
[truncated: 24,654 more rows]
