# Supplementary material for: Comparative transcriptome analysis of isogenic cell line models and primary cancers links capicua (CIC) loss to activation of the MAPK signalling cascade
Source: J Pathol. 2017 Apr 26;242(2):206–20. doi: 10.1002/path.4894 (PMC5485162; doi:10.1002/path.4894)
Supplement: Supplementary file 13 — Table S5. Differential expression analysis results for Type I LGGs. Results from the DESeq2 analysis performed between samples with truncating CIC mutations and samples with intact CIC and high CIC expression. [file PATH-242-206-s013.xls]

## Sheet: S5A
Table S5. Functional enrichment results for genes differentially expressed in CIC knockout cell lines compared to CIC wild type cell lines. (A) All DE genes, testing enrichment for Gene Ontology (GO) biological processes.
GroupID	Term	Description	Membership	p-value	Adjusted p-value	InTerm/ InList	Genes	Symbols
1	GO:0016339	calcium-dependent cell-cell adhesion via plasma membrane cell adhesion molecules	HEK	8.91484e-11	1.30424e-06	11/28	1012,56122,56123,56125,56126,56127,56130,56131,56132,56133,57717	CDH13,PCDHB14,PCDHB13,PCDHB11,PCDHB10,PCDHB9,PCDHB6,PCDHB4,PCDHB3,PCDHB2,PCDHB16
	GO:0007156	homophilic cell adhesion via plasma membrane adhesion molecules	HEK	4.53449e-10	3.31698e-06	22/158	1002,1012,5101,6092,10205,54660,56121,56122,56123,56124,56125,56126,56127,56128,56129,56130,56131,56132,56133,57717,64084,83259	CDH4,CDH13,PCDH9,ROBO2,MPZL2,PCDHB18P,PCDHB15,PCDHB14,PCDHB13,PCDHB12,PCDHB11,PCDHB10,PCDHB9,PCDHB8,PCDHB7,PCDHB6,PCDHB4,PCDHB3,PCDHB2,PCDHB16,CLSTN2,PCDH11Y
	GO:0098742	cell-cell adhesion via plasma-membrane adhesion molecules	HEK	5.33976e-08	0.000156241	23/221	650,1002,1012,5101,6092,10205,54660,56121,56122,56123,56124,56125,56126,56127,56128,56129,56130,56131,56132,56133,57717,64084,83259	BMP2,CDH4,CDH13,PCDH9,ROBO2,MPZL2,PCDHB18P,PCDHB15,PCDHB14,PCDHB13,PCDHB12,PCDHB11,PCDHB10,PCDHB9,PCDHB8,PCDHB7,PCDHB6,PCDHB4,PCDHB3,PCDHB2,PCDHB16,CLSTN2,PCDH11Y
2	GO:0007416	synapse assembly	HEK,HOG	1.31909e-09	1.92983e-05	26/134	577,627,1946,2045,3084,6092,7058,22865,22943,23284,23767,23768,26045,56122,56123,56125,56126,56127,56130,56131,56132,56133,57717,64084,92737,347902	ADGRB3,BDNF,EFNA5,EPHA7,NRG1,ROBO2,THBS2,SLITRK3,DKK1,ADGRL3,FLRT3,FLRT2,LRRTM2,PCDHB14,PCDHB13,PCDHB11,PCDHB10,PCDHB9,PCDHB6,PCDHB4,PCDHB3,PCDHB2,PCDHB16,CLSTN2,DNER,AMIGO2
	GO:0050808	synapse organization	HEK,HOG	4.6498e-08	0.000152507	32/224	577,627,1501,1946,2045,2119,3084,5063,6092,6620,6622,7058,10479,22865,22943,23284,23767,23768,26045,56122,56123,56125,56126,56127,56130,56131,56132,56133,57717,64084,92737,347902	ADGRB3,BDNF,CTNND2,EFNA5,EPHA7,ETV5,NRG1,PAK3,ROBO2,SNCB,SNCA,THBS2,SLC9A6,SLITRK3,DKK1,ADGRL3,FLRT3,FLRT2,LRRTM2,PCDHB14,PCDHB13,PCDHB11,PCDHB10,PCDHB9,PCDHB6,PCDHB4,PCDHB3,PCDHB2,PCDHB16,CLSTN2,DNER,AMIGO2
	GO:0051963	regulation of synapse assembly	HEK,HOG	2.13035e-05	0.00879584	14/78	577,627,1946,2045,6092,7058,22865,22943,23284,23767,23768,26045,64084,347902	ADGRB3,BDNF,EFNA5,EPHA7,ROBO2,THBS2,SLITRK3,DKK1,ADGRL3,FLRT3,FLRT2,LRRTM2,CLSTN2,AMIGO2
	GO:0051965	positive regulation of synapse assembly	HEK,HOG	0.000131531	0.0271028	11/60	577,627,1946,7058,22865,23284,23767,23768,26045,64084,347902	ADGRB3,BDNF,EFNA5,THBS2,SLITRK3,ADGRL3,FLRT3,FLRT2,LRRTM2,CLSTN2,AMIGO2
	GO:0050807	regulation of synapse organization	HEK,HOG	0.000256873	0.0420905	15/109	577,627,1946,2045,2119,6092,7058,22865,22943,23284,23767,23768,26045,64084,347902	ADGRB3,BDNF,EFNA5,EPHA7,ETV5,ROBO2,THBS2,SLITRK3,DKK1,ADGRL3,FLRT3,FLRT2,LRRTM2,CLSTN2,AMIGO2
3	GO:0031960	response to corticosteroid	HEK,HOG	3.08705e-08	0.000150545	28/181	6347,6346,6770,2629,3670,3726,581,8644,4192,355,1490,8061,9353,301,306,2353,5176,7083,5321,23462,2335,595,3569,154,114907,6781,9131,1373	CCL2,CCL1,STAR,GBA,ISL1,JUNB,BAX,AKR1C3,MDK,FAS,CTGF,FOSL1,SLIT2,ANXA1,ANXA3,FOS,SERPINF1,TK1,PLA2G4A,HEY1,FN1,CCND1,IL6,ADRB2,FBXO32,STC1,AIFM1,CPS1
	GO:0051384	response to glucocorticoid	HEK,HOG	4.7022e-08	0.000156241	25/169	6347,6346,6770,2629,3670,3726,581,4192,355,8061,9353,301,306,2353,5176,7083,5321,23462,2335,595,3569,154,114907,6781,1373	CCL2,CCL1,STAR,GBA,ISL1,JUNB,BAX,MDK,FAS,FOSL1,SLIT2,ANXA1,ANXA3,FOS,SERPINF1,TK1,PLA2G4A,HEY1,FN1,CCND1,IL6,ADRB2,FBXO32,STC1,CPS1
	GO:1901654	response to ketone	HEK,HOG	2.48454e-05	0.00932022	23/181	154,355,581,595,1373,2335,2353,2629,3569,3726,5176,6347,6770,7083,7292,8061,9131,9353,9510,10631,114907,117155,167127	ADRB2,FAS,BAX,CCND1,CPS1,FN1,FOS,GBA,IL6,JUNB,SERPINF1,CCL2,STAR,TK1,TNFSF4,FOSL1,AIFM1,SLIT2,ADAMTS1,POSTN,FBXO32,CATSPER2,UGT3A2
	GO:0014070	response to organic cyclic compound	HEK,HOG	3.79916e-05	0.0123515	73/929	154,301,306,355,581,595,650,1373,1490,1545,1591,1601,1848,2335,2353,2562,2629,2688,3164,3174,3383,3397,3441,3447,3569,3624,3670,3710,3726,3727,4088,4192,4435,4792,4886,4929,5063,5176,5321,5588,5727,5837,6346,6347,6383,6546,6591,6622,6770,6781,7083,7804,8013,8061,8614,8644,8835,9131,9353,9510,9536,10631,11240,23284,23462,23657,27063,63826,81035,114907,117155,167127,348980	ADRB2,ANXA1,ANXA3,FAS,BAX,CCND1,BMP2,CPS1,CTGF,CYP1B1,CYP24A1,DAB2,DUSP6,FN1,FOS,GABRB3,GBA,GH1,NR4A1,HNF4G,ICAM1,ID1,IFNA4,IFNA13,IL6,INHBA,ISL1,ITPR3,JUNB,JUND,SMAD3,MDK,CITED1,NFKBIA,NPY1R,NR4A2,PAK3,SERPINF1,PLA2G4A,PRKCQ,PTCH1,PYGM,CCL1,CCL2,SDC2,SLC8A1,SNAI2,SNCA,STAR,STC1,TK1,LRP8,NR4A3,FOSL1,STC2,AKR1C3,SOCS2,AIFM1,SLIT2,ADAMTS1,PTGES,POSTN,PADI2,ADGRL3,HEY1,SLC7A11,ANKRD1,SRR,COLEC12,FBX…
	GO:0033993	response to lipid	HEK,HOG	9.28469e-05	0.0208977	69/890	154,301,306,355,581,595,958,1373,1490,1591,1601,1902,1991,2042,2335,2353,2629,2688,3164,3174,3383,3569,3624,3654,3670,3726,3727,4192,4435,4792,4886,4929,5176,5321,5727,6278,6346,6347,6590,6591,6622,6770,6781,7083,7292,7351,7804,8013,8061,8614,8644,8793,8835,9131,9353,9510,9536,10631,10859,11240,22943,23462,27063,55022,63826,114907,117155,129607,245928	ADRB2,ANXA1,ANXA3,FAS,BAX,CCND1,CD40,CPS1,CTGF,CYP24A1,DAB2,LPAR1,ELANE,EPHA3,FN1,FOS,GBA,GH1,NR4A1,HNF4G,ICAM1,IL6,INHBA,IRAK1,ISL1,JUNB,JUND,MDK,CITED1,NFKBIA,NPY1R,NR4A2,SERPINF1,PLA2G4A,PTCH1,S100A7,CCL1,CCL2,SLPI,SNAI2,SNCA,STAR,STC1,TK1,TNFSF4,UCP2,LRP8,NR4A3,FOSL1,STC2,AKR1C3,TNFRSF10D,SOCS2,AIFM1,SLIT2,ADAMTS1,PTGES,POSTN,LILRB1,PADI2,DKK1,HEY1,ANKRD1,PID1,SRR,FBXO32,CATSPER2,CMPK2,DEFB114
	GO:0048545	response to steroid hormone	HEK,HOG	0.000322376	0.0445414	35/399	6347,6346,6770,2629,3670,3726,581,1601,8644,4192,355,154,117155,8061,9353,301,306,2353,4929,8013,3164,11240,5176,7083,5321,23462,2335,595,3174,3569,1490,114907,6781,9131,1373	CCL2,CCL1,STAR,GBA,ISL1,JUNB,BAX,DAB2,AKR1C3,MDK,FAS,ADRB2,CATSPER2,FOSL1,SLIT2,ANXA1,ANXA3,FOS,NR4A2,NR4A3,NR4A1,PADI2,SERPINF1,TK1,PLA2G4A,HEY1,FN1,CCND1,HNF4G,IL6,CTGF,FBXO32,STC1,AIFM1,CPS1
4	GO:0051962	positive regulation of nervous system development	HEK,HOG	5.84994e-08	0.000152507	49/439	577,627,650,1002,1272,1382,1902,1946,2042,2119,2332,2335,3084,3280,3569,3897,5063,5176,6092,6664,6770,7058,7161,7225,7424,7804,8153,8829,9353,9510,9585,9699,10215,10371,22865,22902,23284,23531,23566,23767,23768,26045,27063,51393,57556,64084,79625,163404,347902	ADGRB3,BDNF,BMP2,CDH4,CNTN1,CRABP2,LPAR1,EFNA5,EPHA3,ETV5,FMR1,FN1,NRG1,HES1,IL6,L1CAM,PAK3,SERPINF1,ROBO2,SOX11,STAR,THBS2,TP73,TRPC6,VEGFC,LRP8,RND2,NRP1,SLIT2,ADAMTS1,KIF20B,RIMS2,OLIG2,SEMA3A,SLITRK3,RUFY3,ADGRL3,MMD,LPAR3,FLRT3,FLRT2,LRRTM2,ANKRD1,TRPV2,SEMA6A,CLSTN2,NDNF,PLPPR5,AMIGO2
	GO:0000904	cell morphogenesis involved in differentiation	HEK,HOG	3.41217e-07	0.000569428	68/738	214,577,627,650,1002,1382,1501,1601,1946,1969,2042,2045,2115,2118,2316,2331,2335,2625,3084,3251,3280,3397,3670,3690,3897,4017,4088,4147,4435,4929,4983,5063,5459,5588,6092,6383,6423,6591,6615,6781,7225,7804,8013,8091,8153,8829,9353,9890,10371,10409,10479,10631,22865,22902,22903,22943,23462,23566,23767,23768,26585,51393,55740,57556,57689,89884,223117,100507050	ALCAM,ADGRB3,BDNF,BMP2,CDH4,CRABP2,CTNND2,DAB2,EFNA5,EPHA2,EPHA3,EPHA7,ETV1,ETV4,FLNA,FMOD,FN1,GATA3,NRG1,HPRT1,HES1,ID1,ISL1,ITGB3,L1CAM,LOXL2,SMAD3,MATN2,CITED1,NR4A2,OPHN1,PAK3,POU4F3,PRKCQ,ROBO2,SDC2,SFRP2,SNAI2,SNAI1,STC1,TRPC6,LRP8,NR4A3,HMGA2,RND2,NRP1,SLIT2,PLPPR4,SEMA3A,BASP1,SLC9A6,POSTN,SLITRK3,RUFY3,BTBD3,DKK1,HEY1,LPAR3,FLRT3,FLRT2,GREM1,TRPV2,ENAH,SEMA6A,LRRC4C,LHX4,SEMA3D,TPBGL
	GO:0006935	chemotaxis	HEK,HOG	3.66926e-07	0.000569428	54/536	214,301,627,727,1002,1012,1901,1902,1946,1969,1991,2045,2115,2118,2331,2335,2625,3084,3164,3569,3670,3690,3897,4088,4147,4354,4983,5168,5459,5588,6036,6092,6278,6346,6347,7409,7424,8013,8061,8394,8829,9353,9547,10371,10570,11240,23767,23768,26585,55740,57556,89884,223117,100507050	ALCAM,ANXA1,BDNF,C5,CDH4,CDH13,S1PR1,LPAR1,EFNA5,EPHA2,ELANE,EPHA7,ETV1,ETV4,FMOD,FN1,GATA3,NRG1,NR4A1,IL6,ISL1,ITGB3,L1CAM,SMAD3,MATN2,MPP1,OPHN1,ENPP2,POU4F3,PRKCQ,RNASE2,ROBO2,S100A7,CCL1,CCL2,VAV1,VEGFC,NR4A3,FOSL1,PIP5K1A,NRP1,SLIT2,CXCL14,SEMA3A,DPYSL4,PADI2,FLRT3,FLRT2,GREM1,ENAH,SEMA6A,LHX4,SEMA3D,TPBGL
	GO:0060560	developmental growth involved in morphogenesis	HEK,HOG	3.67547e-07	0.000569428	29/209	214,627,1002,1382,1901,1946,2045,2331,2335,3084,3897,5459,6423,8153,8829,9353,9699,10252,10371,10479,10631,10765,22902,23566,23767,51393,57556,223117,100507050	ALCAM,BDNF,CDH4,CRABP2,S1PR1,EFNA5,EPHA7,FMOD,FN1,NRG1,L1CAM,POU4F3,SFRP2,RND2,NRP1,SLIT2,RIMS2,SPRY1,SEMA3A,SLC9A6,POSTN,KDM5B,RUFY3,LPAR3,FLRT3,TRPV2,SEMA6A,SEMA3D,TPBGL
	GO:0042330	taxis	HEK,HOG	3.89219e-07	0.000569428	54/537	214,301,627,727,1002,1012,1901,1902,1946,1969,1991,2045,2115,2118,2331,2335,2625,3084,3164,3569,3670,3690,3897,4088,4147,4354,4983,5168,5459,5588,6036,6092,6278,6346,6347,7409,7424,8013,8061,8394,8829,9353,9547,10371,10570,11240,23767,23768,26585,55740,57556,89884,223117,100507050	ALCAM,ANXA1,BDNF,C5,CDH4,CDH13,S1PR1,LPAR1,EFNA5,EPHA2,ELANE,EPHA7,ETV1,ETV4,FMOD,FN1,GATA3,NRG1,NR4A1,IL6,ISL1,ITGB3,L1CAM,SMAD3,MATN2,MPP1,OPHN1,ENPP2,POU4F3,PRKCQ,RNASE2,ROBO2,S100A7,CCL1,CCL2,VAV1,VEGFC,NR4A3,FOSL1,PIP5K1A,NRP1,SLIT2,CXCL14,SEMA3A,DPYSL4,PADI2,FLRT3,FLRT2,GREM1,ENAH,SEMA6A,LHX4,SEMA3D,TPBGL
	GO:0031175	neuron projection development	HEK	5.00508e-07	0.00104606	43/815	214,355,577,1272,1382,1501,1902,1946,2118,2182,2332,2625,3084,3251,3569,4147,4929,4983,5063,6092,6383,8013,8450,8829,9353,9510,9585,9699,9890,10100,10371,10479,10631,10769,22865,23566,23768,27063,55740,57556,57689,79625,100507050	ALCAM,FAS,ADGRB3,CNTN1,CRABP2,CTNND2,LPAR1,EFNA5,ETV4,ACSL4,FMR1,GATA3,NRG1,HPRT1,IL6,MATN2,NR4A2,OPHN1,PAK3,ROBO2,SDC2,NR4A3,CUL4B,NRP1,SLIT2,ADAMTS1,KIF20B,RIMS2,PLPPR4,TSPAN2,SEMA3A,SLC9A6,POSTN,PLK2,SLITRK3,LPAR3,FLRT2,ANKRD1,ENAH,SEMA6A,LRRC4C,NDNF,TPBGL
	GO:0048666	neuron development	HEK	8.24084e-07	0.00120564	47/947	214,355,577,1272,1382,1501,1902,1946,2118,2182,2332,2625,3084,3251,3280,3569,4147,4929,4983,5063,5205,6092,6383,8013,8450,8829,9353,9510,9585,9699,9890,10100,10371,10479,10631,10769,22865,23566,23768,27063,55740,57556,57689,79625,115908,348980,100507050	ALCAM,FAS,ADGRB3,CNTN1,CRABP2,CTNND2,LPAR1,EFNA5,ETV4,ACSL4,FMR1,GATA3,NRG1,HPRT1,HES1,IL6,MATN2,NR4A2,OPHN1,PAK3,ATP8B1,ROBO2,SDC2,NR4A3,CUL4B,NRP1,SLIT2,ADAMTS1,KIF20B,RIMS2,PLPPR4,TSPAN2,SEMA3A,SLC9A6,POSTN,PLK2,SLITRK3,LPAR3,FLRT2,ANKRD1,ENAH,SEMA6A,LRRC4C,NDNF,CTHRC1,HCN1,TPBGL
	GO:0097485	neuron projection guidance	HEK,HOG	3.3129e-06	0.00285104	28/220	214,627,1002,1946,2045,2115,2118,2331,2625,3670,3897,4147,4983,5459,5588,6092,8013,8829,9353,10371,10570,23767,23768,55740,57556,89884,223117,100507050	ALCAM,BDNF,CDH4,EFNA5,EPHA7,ETV1,ETV4,FMOD,GATA3,ISL1,L1CAM,MATN2,OPHN1,POU4F3,PRKCQ,ROBO2,NR4A3,NRP1,SLIT2,SEMA3A,DPYSL4,FLRT3,FLRT2,ENAH,SEMA6A,LHX4,SEMA3D,TPBGL
	GO:0048667	cell morphogenesis involved in neuron differentiation	HEK,HOG	3.66872e-06	0.0028919	49/505	214,577,627,1002,1382,1501,1946,2045,2115,2118,2331,2335,2625,3084,3251,3280,3397,3670,3897,4147,4929,4983,5063,5459,5588,6092,6383,7225,7804,8013,8153,8829,9353,9890,10371,10479,22865,22902,22903,23566,23767,23768,51393,55740,57556,57689,89884,223117,100507050	ALCAM,ADGRB3,BDNF,CDH4,CRABP2,CTNND2,EFNA5,EPHA7,ETV1,ETV4,FMOD,FN1,GATA3,NRG1,HPRT1,HES1,ID1,ISL1,L1CAM,MATN2,NR4A2,OPHN1,PAK3,POU4F3,PRKCQ,ROBO2,SDC2,TRPC6,LRP8,NR4A3,RND2,NRP1,SLIT2,PLPPR4,SEMA3A,SLC9A6,SLITRK3,RUFY3,BTBD3,LPAR3,FLRT3,FLRT2,TRPV2,ENAH,SEMA6A,LRRC4C,LHX4,SEMA3D,TPBGL
	GO:0048812	neuron projection morphogenesis	HEK,HOG	3.75572e-06	0.0028919	52/549	214,577,627,1002,1382,1501,1946,2045,2115,2118,2331,2335,2625,3084,3251,3397,3670,3897,4147,4929,4983,5063,5459,5588,6092,6383,7225,7804,8013,8153,8829,9353,9585,9699,9890,10371,10479,10570,10631,22865,22902,22903,23566,23767,23768,51393,55740,57556,57689,89884,223117,100507050	ALCAM,ADGRB3,BDNF,CDH4,CRABP2,CTNND2,EFNA5,EPHA7,ETV1,ETV4,FMOD,FN1,GATA3,NRG1,HPRT1,ID1,ISL1,L1CAM,MATN2,NR4A2,OPHN1,PAK3,POU4F3,PRKCQ,ROBO2,SDC2,TRPC6,LRP8,NR4A3,RND2,NRP1,SLIT2,KIF20B,RIMS2,PLPPR4,SEMA3A,SLC9A6,DPYSL4,POSTN,SLITRK3,RUFY3,BTBD3,LPAR3,FLRT3,FLRT2,TRPV2,ENAH,SEMA6A,LRRC4C,LHX4,SEMA3D,TPBGL
	GO:0050772	positive regulation of axonogenesis	HEK,HOG	4.03565e-06	0.00295208	14/68	627,1002,1382,1946,2335,3084,3897,6092,8153,8829,9353,22902,23566,51393	BDNF,CDH4,CRABP2,EFNA5,FN1,NRG1,L1CAM,ROBO2,RND2,NRP1,SLIT2,RUFY3,LPAR3,TRPV2
	GO:0050769	positive regulation of neurogenesis	HEK,HOG	4.38521e-06	0.00305503	40/381	627,650,1002,1272,1382,1902,1946,2042,2119,2332,2335,3084,3280,3569,3897,5063,5176,6092,6664,6770,7161,7225,7424,7804,8153,8829,9353,9510,9585,9699,10215,10371,22902,23531,23566,27063,51393,57556,79625,163404	BDNF,BMP2,CDH4,CNTN1,CRABP2,LPAR1,EFNA5,EPHA3,ETV5,FMR1,FN1,NRG1,HES1,IL6,L1CAM,PAK3,SERPINF1,ROBO2,SOX11,STAR,TP73,TRPC6,VEGFC,LRP8,RND2,NRP1,SLIT2,ADAMTS1,KIF20B,RIMS2,OLIG2,SEMA3A,RUFY3,MMD,LPAR3,ANKRD1,TRPV2,SEMA6A,NDNF,PLPPR5
	GO:0010769	regulation of cell morphogenesis involved in differentiation	HEK,HOG	5.34176e-06	0.00355227	37/343	577,627,650,1002,1382,1601,1946,2042,2045,2316,2331,2335,3084,3397,3897,4088,4435,5063,6092,6383,6423,6615,7225,7804,8153,8829,9353,10371,10631,22902,23566,26585,51393,57556,57689,223117,100507050	ADGRB3,BDNF,BMP2,CDH4,CRABP2,DAB2,EFNA5,EPHA3,EPHA7,FLNA,FMOD,FN1,NRG1,ID1,L1CAM,SMAD3,CITED1,PAK3,ROBO2,SDC2,SFRP2,SNAI1,TRPC6,LRP8,RND2,NRP1,SLIT2,SEMA3A,POSTN,RUFY3,LPAR3,GREM1,TRPV2,SEMA6A,LRRC4C,SEMA3D,TPBGL
	GO:0048588	developmental cell growth	HEK,HOG	6.05213e-06	0.00383156	25/190	214,627,1002,1382,1946,2045,2331,2335,3084,3897,5459,8153,8829,9353,9699,10371,10479,10631,22902,23566,23767,51393,57556,223117,100507050	ALCAM,BDNF,CDH4,CRABP2,EFNA5,EPHA7,FMOD,FN1,NRG1,L1CAM,POU4F3,RND2,NRP1,SLIT2,RIMS2,SEMA3A,SLC9A6,POSTN,RUFY3,LPAR3,FLRT3,TRPV2,SEMA6A,SEMA3D,TPBGL
	GO:0045664	regulation of neuron differentiation	HEK,HOG	6.28553e-06	0.00383156	52/559	577,627,650,1002,1272,1382,1902,1946,2042,2045,2119,2331,2332,2335,2625,3084,3280,3397,3569,3670,3897,5063,5176,6092,6383,6423,6658,6664,7161,7225,7804,8153,8829,9353,9510,9699,10215,10371,10769,22882,22902,22943,23531,23566,27063,51393,57556,57689,79625,163404,223117,100507050	ADGRB3,BDNF,BMP2,CDH4,CNTN1,CRABP2,LPAR1,EFNA5,EPHA3,EPHA7,ETV5,FMOD,FMR1,FN1,GATA3,NRG1,HES1,ID1,IL6,ISL1,L1CAM,PAK3,SERPINF1,ROBO2,SDC2,SFRP2,SOX3,SOX11,TP73,TRPC6,LRP8,RND2,NRP1,SLIT2,ADAMTS1,RIMS2,OLIG2,SEMA3A,PLK2,ZHX2,RUFY3,DKK1,MMD,LPAR3,ANKRD1,TRPV2,SEMA6A,LRRC4C,NDNF,PLPPR5,SEMA3D,TPBGL
	GO:0007411	axon guidance	HEK,HOG	8.94945e-06	0.00503579	27/219	214,627,1002,1946,2045,2115,2118,2331,2625,3670,3897,4147,4983,5459,5588,6092,8013,8829,9353,10371,23767,23768,55740,57556,89884,223117,100507050	ALCAM,BDNF,CDH4,EFNA5,EPHA7,ETV1,ETV4,FMOD,GATA3,ISL1,L1CAM,MATN2,OPHN1,POU4F3,PRKCQ,ROBO2,NR4A3,NRP1,SLIT2,SEMA3A,FLRT3,FLRT2,ENAH,SEMA6A,LHX4,SEMA3D,TPBGL
	GO:0051960	regulation of nervous system development	HEK,HOG	1.17911e-05	0.005901	64/755	577,627,650,1002,1272,1382,1746,1902,1946,2042,2045,2119,2331,2332,2335,2625,3084,3280,3397,3569,3670,3897,5063,5176,6092,6383,6423,6658,6664,6770,7058,7161,7225,7424,7804,8153,8829,9353,9510,9585,9699,10215,10371,10769,22865,22882,22902,22943,23284,23531,23566,23767,23768,26045,27063,51393,57556,57689,64084,79625,163404,223117,347902,100507050	ADGRB3,BDNF,BMP2,CDH4,CNTN1,CRABP2,DLX2,LPAR1,EFNA5,EPHA3,EPHA7,ETV5,FMOD,FMR1,FN1,GATA3,NRG1,HES1,ID1,IL6,ISL1,L1CAM,PAK3,SERPINF1,ROBO2,SDC2,SFRP2,SOX3,SOX11,STAR,THBS2,TP73,TRPC6,VEGFC,LRP8,RND2,NRP1,SLIT2,ADAMTS1,KIF20B,RIMS2,OLIG2,SEMA3A,PLK2,SLITRK3,ZHX2,RUFY3,DKK1,ADGRL3,MMD,LPAR3,FLRT3,FLRT2,LRRTM2,ANKRD1,TRPV2,SEMA6A,LRRC4C,CLSTN2,NDNF,PLPPR5,SEMA3D,AMIGO2,TPBGL
	GO:0048589	developmental growth	HEK,HOG	1.59198e-05	0.00727836	51/563	154,214,301,627,1002,1382,1848,1901,1946,2045,2331,2335,2625,2688,2876,3084,3897,4088,4322,4880,4886,4921,5459,5588,5727,6423,6781,7104,7161,8153,8614,8829,8879,9353,9699,10252,10371,10409,10479,10631,10765,22902,23566,23767,28982,51393,57178,57556,223117,344901,100507050	ADRB2,ALCAM,ANXA1,BDNF,CDH4,CRABP2,DUSP6,S1PR1,EFNA5,EPHA7,FMOD,FN1,GATA3,GH1,GPX1,NRG1,L1CAM,SMAD3,MMP13,NPPC,NPY1R,DDR2,POU4F3,PRKCQ,PTCH1,SFRP2,STC1,TM4SF4,TP73,RND2,STC2,NRP1,SGPL1,SLIT2,RIMS2,SPRY1,SEMA3A,BASP1,SLC9A6,POSTN,KDM5B,RUFY3,LPAR3,FLRT3,FLVCR1,TRPV2,ZMIZ1,SEMA6A,SEMA3D,OSTN,TPBGL
	GO:0061387	regulation of extent of cell growth	HEK,HOG	2.22451e-05	0.00879584	16/99	627,1002,1382,1946,2045,2335,3084,3897,8153,8829,10371,22902,23566,51393,57556,223117	BDNF,CDH4,CRABP2,EFNA5,EPHA7,FN1,NRG1,L1CAM,RND2,NRP1,SEMA3A,RUFY3,LPAR3,TRPV2,SEMA6A,SEMA3D
	GO:0050767	regulation of neurogenesis	HEK,HOG	3.17786e-05	0.0112976	57/670	577,627,650,1002,1272,1382,1746,1902,1946,2042,2045,2119,2331,2332,2335,2625,3084,3280,3397,3569,3670,3897,5063,5176,6092,6383,6423,6658,6664,6770,7161,7225,7424,7804,8153,8829,9353,9510,9585,9699,10215,10371,10769,22882,22902,22943,23531,23566,23768,27063,51393,57556,57689,79625,163404,223117,100507050	ADGRB3,BDNF,BMP2,CDH4,CNTN1,CRABP2,DLX2,LPAR1,EFNA5,EPHA3,EPHA7,ETV5,FMOD,FMR1,FN1,GATA3,NRG1,HES1,ID1,IL6,ISL1,L1CAM,PAK3,SERPINF1,ROBO2,SDC2,SFRP2,SOX3,SOX11,STAR,TP73,TRPC6,VEGFC,LRP8,RND2,NRP1,SLIT2,ADAMTS1,KIF20B,RIMS2,OLIG2,SEMA3A,PLK2,ZHX2,RUFY3,DKK1,MMD,LPAR3,FLRT2,ANKRD1,TRPV2,SEMA6A,LRRC4C,NDNF,PLPPR5,SEMA3D,TPBGL
	GO:0007409	axonogenesis	HEK,HOG	3.63436e-05	0.0123515	40/417	214,627,1002,1382,1946,2045,2115,2118,2331,2335,2625,3084,3670,3897,4147,4929,4983,5063,5459,5588,6092,8013,8153,8829,9353,9890,10371,10479,22865,22902,23566,23767,23768,51393,55740,57556,57689,89884,223117,100507050	ALCAM,BDNF,CDH4,CRABP2,EFNA5,EPHA7,ETV1,ETV4,FMOD,FN1,GATA3,NRG1,ISL1,L1CAM,MATN2,NR4A2,OPHN1,PAK3,POU4F3,PRKCQ,ROBO2,NR4A3,RND2,NRP1,SLIT2,PLPPR4,SEMA3A,SLC9A6,SLITRK3,RUFY3,LPAR3,FLRT3,FLRT2,TRPV2,ENAH,SEMA6A,LRRC4C,LHX4,SEMA3D,TPBGL
	GO:0060284	regulation of cell development	HEK,HOG	3.76033e-05	0.0123515	67/832	577,627,650,1002,1272,1382,1601,1746,1902,1946,2042,2045,2119,2316,2331,2332,2335,2625,3084,3280,3397,3569,3670,3897,4088,4435,4880,5063,5176,6092,6383,6423,6615,6658,6664,6770,7161,7225,7424,7804,8153,8829,9353,9510,9585,9699,9734,10215,10371,10631,10769,10859,22882,22902,22943,23531,23566,23768,26585,27063,51393,57556,57689,79625,163404,223117,100507050	ADGRB3,BDNF,BMP2,CDH4,CNTN1,CRABP2,DAB2,DLX2,LPAR1,EFNA5,EPHA3,EPHA7,ETV5,FLNA,FMOD,FMR1,FN1,GATA3,NRG1,HES1,ID1,IL6,ISL1,L1CAM,SMAD3,CITED1,NPPC,PAK3,SERPINF1,ROBO2,SDC2,SFRP2,SNAI1,SOX3,SOX11,STAR,TP73,TRPC6,VEGFC,LRP8,RND2,NRP1,SLIT2,ADAMTS1,KIF20B,RIMS2,HDAC9,OLIG2,SEMA3A,POSTN,PLK2,LILRB1,ZHX2,RUFY3,DKK1,MMD,LPAR3,FLRT2,GREM1,ANKRD1,TRPV2,SEMA6A,LRRC4C,NDNF,PLPPR5,SEMA3D,TPBGL
	GO:0010720	positive regulation of cell development	HEK,HOG	3.89682e-05	0.0123936	44/477	627,650,1002,1272,1382,1601,1902,1946,2042,2119,2316,2332,2335,3084,3280,3569,3897,4088,5063,5176,6092,6615,6664,6770,7161,7225,7424,7804,8153,8829,9353,9510,9585,9699,10215,10371,22902,23531,23566,27063,51393,57556,79625,163404	BDNF,BMP2,CDH4,CNTN1,CRABP2,DAB2,LPAR1,EFNA5,EPHA3,ETV5,FLNA,FMR1,FN1,NRG1,HES1,IL6,L1CAM,SMAD3,PAK3,SERPINF1,ROBO2,SNAI1,SOX11,STAR,TP73,TRPC6,VEGFC,LRP8,RND2,NRP1,SLIT2,ADAMTS1,KIF20B,RIMS2,OLIG2,SEMA3A,RUFY3,MMD,LPAR3,ANKRD1,TRPV2,SEMA6A,NDNF,PLPPR5
	GO:0045666	positive regulation of neuron differentiation	HEK,HOG	5.03299e-05	0.0146898	32/309	627,650,1002,1272,1382,1902,1946,2042,2119,2332,2335,3084,3569,3897,5063,5176,6092,6664,7225,7804,8153,8829,9353,9510,9699,22902,23531,23566,27063,51393,79625,163404	BDNF,BMP2,CDH4,CNTN1,CRABP2,LPAR1,EFNA5,EPHA3,ETV5,FMR1,FN1,NRG1,IL6,L1CAM,PAK3,SERPINF1,ROBO2,SOX11,TRPC6,LRP8,RND2,NRP1,SLIT2,ADAMTS1,RIMS2,RUFY3,MMD,LPAR3,ANKRD1,TRPV2,NDNF,PLPPR5
	GO:0061564	axon development	HEK,HOG	5.42416e-05	0.0150078	42/454	214,627,1002,1382,1946,2042,2045,2115,2118,2331,2335,2625,3084,3670,3897,4147,4929,4983,5063,5459,5588,6092,8013,8153,8829,9353,9890,10100,10371,10479,22865,22902,23566,23767,23768,51393,55740,57556,57689,89884,223117,100507050	ALCAM,BDNF,CDH4,CRABP2,EFNA5,EPHA3,EPHA7,ETV1,ETV4,FMOD,FN1,GATA3,NRG1,ISL1,L1CAM,MATN2,NR4A2,OPHN1,PAK3,POU4F3,PRKCQ,ROBO2,NR4A3,RND2,NRP1,SLIT2,PLPPR4,TSPAN2,SEMA3A,SLC9A6,SLITRK3,RUFY3,LPAR3,FLRT3,FLRT2,TRPV2,ENAH,SEMA6A,LRRC4C,LHX4,SEMA3D,TPBGL
	GO:0010975	regulation of neuron projection development	HEK,HOG	5.43687e-05	0.0150078	39/410	577,627,1002,1272,1382,1902,1946,2042,2045,2331,2332,2335,2625,3084,3397,3897,5063,5176,6092,6383,7225,7804,8153,8829,9353,9510,9699,10371,10769,22902,23566,27063,51393,57556,57689,79625,163404,223117,100507050	ADGRB3,BDNF,CDH4,CNTN1,CRABP2,LPAR1,EFNA5,EPHA3,EPHA7,FMOD,FMR1,FN1,GATA3,NRG1,ID1,L1CAM,PAK3,SERPINF1,ROBO2,SDC2,TRPC6,LRP8,RND2,NRP1,SLIT2,ADAMTS1,RIMS2,SEMA3A,PLK2,RUFY3,LPAR3,ANKRD1,TRPV2,SEMA6A,LRRC4C,NDNF,PLPPR5,SEMA3D,TPBGL
	GO:0045597	positive regulation of cell differentiation	HEK,HOG	5.62675e-05	0.0152443	66/827	301,627,650,860,1002,1272,1382,1490,1601,1902,1946,2042,2119,2316,2332,2335,2353,2625,3084,3280,3569,3624,3635,3726,3727,3897,4017,4088,4880,4921,5063,5176,5727,6092,6423,6591,6615,6664,6770,7161,7225,7292,7424,7804,8153,8829,9353,9510,9518,9585,9699,10215,10371,22902,23531,23566,26585,27063,51393,57556,79576,79625,93145,115908,163404,100133941	ANXA1,BDNF,BMP2,RUNX2,CDH4,CNTN1,CRABP2,CTGF,DAB2,LPAR1,EFNA5,EPHA3,ETV5,FLNA,FMR1,FN1,FOS,GATA3,NRG1,HES1,IL6,INHBA,INPP5D,JUNB,JUND,L1CAM,LOXL2,SMAD3,NPPC,DDR2,PAK3,SERPINF1,PTCH1,ROBO2,SFRP2,SNAI2,SNAI1,SOX11,STAR,TP73,TRPC6,TNFSF4,VEGFC,LRP8,RND2,NRP1,SLIT2,ADAMTS1,GDF15,KIF20B,RIMS2,OLIG2,SEMA3A,RUFY3,MMD,LPAR3,GREM1,ANKRD1,TRPV2,SEMA6A,NKAP,NDNF,OLFM2,CTHRC1,PLPPR5,CD24
	GO:0050770	regulation of axonogenesis	HEK,HOG	5.88436e-05	0.0156524	21/166	627,1002,1382,1946,2045,2331,2335,3084,3897,6092,8153,8829,9353,10371,22902,23566,51393,57556,57689,223117,100507050	BDNF,CDH4,CRABP2,EFNA5,EPHA7,FMOD,FN1,NRG1,L1CAM,ROBO2,RND2,NRP1,SLIT2,SEMA3A,RUFY3,LPAR3,TRPV2,SEMA6A,LRRC4C,SEMA3D,TPBGL
	GO:0016049	cell growth	HEK,HOG	6.97926e-05	0.017107	44/489	214,627,1002,1382,1490,1946,2012,2045,2273,2331,2335,3084,3490,3569,3624,3690,3897,4088,5459,5588,5654,6423,8153,8829,8835,9353,9699,10371,10479,10516,10631,22902,23566,23767,26471,26585,51393,57144,57556,79625,151242,223117,347252,100507050	ALCAM,BDNF,CDH4,CRABP2,CTGF,EFNA5,EMP1,EPHA7,FHL1,FMOD,FN1,NRG1,IGFBP7,IL6,INHBA,ITGB3,L1CAM,SMAD3,POU4F3,PRKCQ,HTRA1,SFRP2,RND2,NRP1,SOCS2,SLIT2,RIMS2,SEMA3A,SLC9A6,FBLN5,POSTN,RUFY3,LPAR3,FLRT3,NUPR1,GREM1,TRPV2,PAK5,SEMA6A,NDNF,PPP1R1C,SEMA3D,IGFBPL1,TPBGL
	GO:0022604	regulation of cell morphogenesis	HEK,HOG	6.99756e-05	0.017107	49/565	301,577,627,650,1002,1382,1601,1902,1946,2042,2045,2316,2331,2335,3084,3383,3397,3569,3897,4088,4435,4651,5063,5168,6092,6347,6383,6423,6615,7225,7804,8153,8829,9353,9699,10371,10631,22902,23566,26585,51393,55171,55357,55785,57556,57689,128486,223117,100507050	ANXA1,ADGRB3,BDNF,BMP2,CDH4,CRABP2,DAB2,LPAR1,EFNA5,EPHA3,EPHA7,FLNA,FMOD,FN1,NRG1,ICAM1,ID1,IL6,L1CAM,SMAD3,CITED1,MYO10,PAK3,ENPP2,ROBO2,CCL2,SDC2,SFRP2,SNAI1,TRPC6,LRP8,RND2,NRP1,SLIT2,RIMS2,SEMA3A,POSTN,RUFY3,LPAR3,GREM1,TRPV2,TBCCD1,TBC1D2,FGD6,SEMA6A,LRRC4C,FITM2,SEMA3D,TPBGL
	GO:0010770	positive regulation of cell morphogenesis involved in differentiation	HEK,HOG	7.01586e-05	0.017107	21/168	627,650,1002,1382,1601,1946,2316,2335,3084,3897,4088,5063,6092,6615,7804,8153,8829,9353,22902,23566,51393	BDNF,BMP2,CDH4,CRABP2,DAB2,EFNA5,FLNA,FN1,NRG1,L1CAM,SMAD3,PAK3,ROBO2,SNAI1,LRP8,RND2,NRP1,SLIT2,RUFY3,LPAR3,TRPV2
	GO:0010976	positive regulation of neuron projection development	HEK,HOG	7.31627e-05	0.0175471	26/233	627,1002,1272,1382,1902,1946,2042,2332,2335,3084,3897,5063,5176,6092,7804,8153,8829,9353,9510,9699,22902,23566,27063,51393,79625,163404	BDNF,CDH4,CNTN1,CRABP2,LPAR1,EFNA5,EPHA3,FMR1,FN1,NRG1,L1CAM,PAK3,SERPINF1,ROBO2,LRP8,RND2,NRP1,SLIT2,ADAMTS1,RIMS2,RUFY3,LPAR3,ANKRD1,TRPV2,NDNF,PLPPR5
	GO:1990138	neuron projection extension	HEK,HOG	9.73926e-05	0.0215887	19/147	214,1002,2331,2335,3084,3897,5459,8829,9353,9699,10371,10479,10631,22902,23767,51393,57556,223117,100507050	ALCAM,CDH4,FMOD,FN1,NRG1,L1CAM,POU4F3,NRP1,SLIT2,RIMS2,SEMA3A,SLC9A6,POSTN,RUFY3,FLRT3,TRPV2,SEMA6A,SEMA3D,TPBGL
	GO:0048675	axon extension	HEK,HOG	0.000142321	0.0285228	16/115	214,1002,2331,2335,3084,3897,5459,8829,9353,10371,10479,22902,51393,57556,223117,100507050	ALCAM,CDH4,FMOD,FN1,NRG1,L1CAM,POU4F3,NRP1,SLIT2,SEMA3A,SLC9A6,RUFY3,TRPV2,SEMA6A,SEMA3D,TPBGL
	GO:0048638	regulation of developmental growth	HEK,HOG	0.000160483	0.031728	29/286	154,627,1002,1382,1848,1946,2045,2335,2688,3084,3897,4880,4886,5727,6423,7161,8153,8614,8829,8879,9699,10371,10409,22902,23566,28982,51393,57556,223117	ADRB2,BDNF,CDH4,CRABP2,DUSP6,EFNA5,EPHA7,FN1,GH1,NRG1,L1CAM,NPPC,NPY1R,PTCH1,SFRP2,TP73,RND2,STC2,NRP1,SGPL1,RIMS2,SEMA3A,BASP1,RUFY3,LPAR3,FLVCR1,TRPV2,SEMA6A,SEMA3D
5	GO:0072358	cardiovascular system development	HEK,HOG	6.25455e-08	0.000152507	82/913	154,306,577,581,650,727,1012,1280,1295,1490,1545,1848,1901,1969,2034,2335,2625,2876,3084,3164,3198,3280,3397,3569,3670,3690,3726,4017,4088,4091,4209,4303,4322,4435,4886,5168,5176,5727,6237,6278,6303,6347,6423,6546,6591,6615,6659,6664,6672,6926,7058,7161,7424,7547,8061,8710,8829,8879,9047,9353,9510,9734,10016,10409,11174,22943,22980,23462,23767,23768,26585,27063,28982,50814,55803,57178,79625,80114…	ADRB2,ANXA3,ADGRB3,BAX,BMP2,C5,CDH13,COL2A1,COL8A1,CTGF,CYP1B1,DUSP6,S1PR1,EPHA2,EPAS1,FN1,GATA3,GPX1,NRG1,NR4A1,HOXA1,HES1,ID1,IL6,ISL1,ITGB3,JUNB,LOXL2,SMAD3,SMAD6,MEF2D,FOXO4,MMP13,CITED1,NPY1R,ENPP2,SERPINF1,PTCH1,RRAS,S100A7,SAT1,CCL2,SFRP2,SLC8A1,SNAI2,SNAI1,SOX4,SOX11,SP100,TBX3,THBS2,TP73,VEGFC,ZIC3,FOSL1,SERPINB7,NRP1,SGPL1,SH2D2A,SLIT2,ADAMTS1,HDAC9,PDCD6,BASP1,ADAMTS6,DKK1,TCF25,HEY1,F…
	GO:0072359	circulatory system development	HEK,HOG	6.25455e-08	0.000152507	82/913	154,306,577,581,650,727,1012,1280,1295,1490,1545,1848,1901,1969,2034,2335,2625,2876,3084,3164,3198,3280,3397,3569,3670,3690,3726,4017,4088,4091,4209,4303,4322,4435,4886,5168,5176,5727,6237,6278,6303,6347,6423,6546,6591,6615,6659,6664,6672,6926,7058,7161,7424,7547,8061,8710,8829,8879,9047,9353,9510,9734,10016,10409,11174,22943,22980,23462,23767,23768,26585,27063,28982,50814,55803,57178,79625,80114…	ADRB2,ANXA3,ADGRB3,BAX,BMP2,C5,CDH13,COL2A1,COL8A1,CTGF,CYP1B1,DUSP6,S1PR1,EPHA2,EPAS1,FN1,GATA3,GPX1,NRG1,NR4A1,HOXA1,HES1,ID1,IL6,ISL1,ITGB3,JUNB,LOXL2,SMAD3,SMAD6,MEF2D,FOXO4,MMP13,CITED1,NPY1R,ENPP2,SERPINF1,PTCH1,RRAS,S100A7,SAT1,CCL2,SFRP2,SLC8A1,SNAI2,SNAI1,SOX4,SOX11,SP100,TBX3,THBS2,TP73,VEGFC,ZIC3,FOSL1,SERPINB7,NRP1,SGPL1,SH2D2A,SLIT2,ADAMTS1,HDAC9,PDCD6,BASP1,ADAMTS6,DKK1,TCF25,HEY1,F…
	GO:0001568	blood vessel development	HEK,HOG	1.06128e-06	0.00129387	55/569	154,306,577,581,727,1012,1295,1490,1545,1901,1969,2034,2335,2876,3164,3198,3280,3397,3569,3670,3690,3726,4017,4091,4303,4435,5168,5176,6237,6278,6303,6347,6423,6659,6672,6926,7058,7424,8061,8710,8829,8879,9047,9353,9734,10016,11174,23462,26585,28982,50814,57178,79625,147372,255324	ADRB2,ANXA3,ADGRB3,BAX,C5,CDH13,COL8A1,CTGF,CYP1B1,S1PR1,EPHA2,EPAS1,FN1,GPX1,NR4A1,HOXA1,HES1,ID1,IL6,ISL1,ITGB3,JUNB,LOXL2,SMAD6,FOXO4,CITED1,ENPP2,SERPINF1,RRAS,S100A7,SAT1,CCL2,SFRP2,SOX4,SP100,TBX3,THBS2,VEGFC,FOSL1,SERPINB7,NRP1,SGPL1,SH2D2A,SLIT2,HDAC9,PDCD6,ADAMTS6,HEY1,GREM1,FLVCR1,NSDHL,ZMIZ1,NDNF,CCBE1,EPGN
	GO:0048514	blood vessel morphogenesis	HEK,HOG	2.5225e-06	0.00246028	48/484	154,306,577,581,727,1012,1295,1490,1545,1901,1969,2034,2335,2876,3164,3198,3280,3397,3569,3670,3690,3726,4017,4303,4435,5168,5176,6237,6278,6303,6347,6423,6659,6672,7058,7424,8829,8879,9047,9353,9734,10016,23462,26585,57178,79625,147372,255324	ADRB2,ANXA3,ADGRB3,BAX,C5,CDH13,COL8A1,CTGF,CYP1B1,S1PR1,EPHA2,EPAS1,FN1,GPX1,NR4A1,HOXA1,HES1,ID1,IL6,ISL1,ITGB3,JUNB,LOXL2,FOXO4,CITED1,ENPP2,SERPINF1,RRAS,S100A7,SAT1,CCL2,SFRP2,SOX4,SP100,THBS2,VEGFC,NRP1,SGPL1,SH2D2A,SLIT2,HDAC9,PDCD6,HEY1,GREM1,ZMIZ1,NDNF,CCBE1,EPGN
	GO:0001944	vasculature development	HEK,HOG	3.04703e-06	0.00278613	55/589	154,306,577,581,727,1012,1295,1490,1545,1901,1969,2034,2335,2876,3164,3198,3280,3397,3569,3670,3690,3726,4017,4091,4303,4435,5168,5176,6237,6278,6303,6347,6423,6659,6672,6926,7058,7424,8061,8710,8829,8879,9047,9353,9734,10016,11174,23462,26585,28982,50814,57178,79625,147372,255324	ADRB2,ANXA3,ADGRB3,BAX,C5,CDH13,COL8A1,CTGF,CYP1B1,S1PR1,EPHA2,EPAS1,FN1,GPX1,NR4A1,HOXA1,HES1,ID1,IL6,ISL1,ITGB3,JUNB,LOXL2,SMAD6,FOXO4,CITED1,ENPP2,SERPINF1,RRAS,S100A7,SAT1,CCL2,SFRP2,SOX4,SP100,TBX3,THBS2,VEGFC,FOSL1,SERPINB7,NRP1,SGPL1,SH2D2A,SLIT2,HDAC9,PDCD6,ADAMTS6,HEY1,GREM1,FLVCR1,NSDHL,ZMIZ1,NDNF,CCBE1,EPGN
	GO:0001525	angiogenesis	HEK,HOG	1.22815e-05	0.0078375	41/412	6347,6303,1012,255324,9734,3670,1969,581,6237,4303,3569,4017,1545,1901,7058,154,9353,10016,6278,23462,727,577,1295,306,26585,147372,3164,5168,9047,5176,79625,7424,8829,3690,6423,2034,2335,3397,2876,1490,6672	CCL2,SAT1,CDH13,EPGN,HDAC9,ISL1,EPHA2,BAX,RRAS,FOXO4,IL6,LOXL2,CYP1B1,S1PR1,THBS2,ADRB2,SLIT2,PDCD6,S100A7,HEY1,C5,ADGRB3,COL8A1,ANXA3,GREM1,CCBE1,NR4A1,ENPP2,SH2D2A,SERPINF1,NDNF,VEGFC,NRP1,ITGB3,SFRP2,EPAS1,FN1,ID1,GPX1,CTGF,SP100
	GO:0030334	regulation of cell migration	HEK,HOG	0.000163459	0.0318853	54/664	301,306,650,727,1012,1081,1545,1601,1901,1902,1969,2316,2335,2625,3084,3383,3569,3690,3910,4088,4354,4921,5168,5176,6237,6278,6347,6423,6546,6591,6615,6672,6781,7424,8829,9353,9547,9585,9734,10016,10371,10631,11240,22902,23768,26585,29984,55171,57556,57826,94241,127435,147372,223117	ANXA1,ANXA3,BMP2,C5,CDH13,CGA,CYP1B1,DAB2,S1PR1,LPAR1,EPHA2,FLNA,FN1,GATA3,NRG1,ICAM1,IL6,ITGB3,LAMA4,SMAD3,MPP1,DDR2,ENPP2,SERPINF1,RRAS,S100A7,CCL2,SFRP2,SLC8A1,SNAI2,SNAI1,SP100,STC1,VEGFC,NRP1,SLIT2,CXCL14,KIF20B,HDAC9,PDCD6,SEMA3A,POSTN,PADI2,RUFY3,FLRT2,GREM1,RHOD,TBCCD1,SEMA6A,RAP2C,TP53INP1,PODN,CCBE1,SEMA3D
	GO:0040012	regulation of locomotion	HEK,HOG	0.00025893	0.0420905	58/741	301,306,650,727,1012,1081,1545,1601,1901,1902,1969,1991,2316,2335,2625,3084,3352,3383,3569,3690,3910,4088,4354,4921,5168,5176,6092,6237,6278,6347,6423,6546,6591,6615,6622,6672,6781,7424,8829,9353,9547,9585,9734,10016,10371,10631,11240,22902,23768,26585,29984,55171,57556,57826,94241,127435,147372,223117	ANXA1,ANXA3,BMP2,C5,CDH13,CGA,CYP1B1,DAB2,S1PR1,LPAR1,EPHA2,ELANE,FLNA,FN1,GATA3,NRG1,HTR1D,ICAM1,IL6,ITGB3,LAMA4,SMAD3,MPP1,DDR2,ENPP2,SERPINF1,ROBO2,RRAS,S100A7,CCL2,SFRP2,SLC8A1,SNAI2,SNAI1,SNCA,SP100,STC1,VEGFC,NRP1,SLIT2,CXCL14,KIF20B,HDAC9,PDCD6,SEMA3A,POSTN,PADI2,RUFY3,FLRT2,GREM1,RHOD,TBCCD1,SEMA6A,RAP2C,TP53INP1,PODN,CCBE1,SEMA3D
6	GO:0070482	response to oxygen levels	HOG	1.3951e-06	0.00185549	23/315	154,355,1490,1902,2034,3383,3654,3778,4017,4088,4880,4929,6347,6383,6546,7351,8614,9131,10631,27063,56776,79625,100133941	ADRB2,FAS,CTGF,LPAR1,EPAS1,ICAM1,IRAK1,KCNMA1,LOXL2,SMAD3,NPPC,NR4A2,CCL2,SDC2,SLC8A1,UCP2,STC2,AIFM1,POSTN,ANKRD1,FMN2,NDNF,CD24
	GO:0036293	response to decreased oxygen levels	HOG	1.96942e-06	0.00240106	22/298	154,355,1490,2034,3383,3654,3778,4017,4088,4880,4929,6347,6383,6546,7351,8614,9131,10631,27063,56776,79625,100133941	ADRB2,FAS,CTGF,EPAS1,ICAM1,IRAK1,KCNMA1,LOXL2,SMAD3,NPPC,NR4A2,CCL2,SDC2,SLC8A1,UCP2,STC2,AIFM1,POSTN,ANKRD1,FMN2,NDNF,CD24
	GO:0001666	response to hypoxia	HOG	1.48593e-05	0.00869568	20/289	154,355,2034,3383,3654,3778,4017,4088,4880,4929,6347,6383,6546,7351,8614,10631,27063,56776,79625,100133941	ADRB2,FAS,EPAS1,ICAM1,IRAK1,KCNMA1,LOXL2,SMAD3,NPPC,NR4A2,CCL2,SDC2,SLC8A1,UCP2,STC2,POSTN,ANKRD1,FMN2,NDNF,CD24
	GO:0071453	cellular response to oxygen levels	HOG	0.000199309	0.0347286	12/150	154,355,1902,2034,3383,3654,6546,8614,9131,27063,56776,79625	ADRB2,FAS,LPAR1,EPAS1,ICAM1,IRAK1,SLC8A1,STC2,AIFM1,ANKRD1,FMN2,NDNF
	GO:0007568	aging	HOG	0.000393375	0.0493372	17/286	154,355,1490,3383,3569,3654,3727,4017,4311,5321,6347,6622,6926,7351,8091,57178,63826	ADRB2,FAS,CTGF,ICAM1,IL6,IRAK1,JUND,LOXL2,MME,PLA2G4A,CCL2,SNCA,TBX3,UCP2,HMGA2,ZMIZ1,SRR
7	GO:0050919	negative chemotaxis	HEK,HOG	2.1654e-06	0.00238858	11/40	1946,2045,3084,3690,6092,9353,10371,23767,23768,57556,223117	EFNA5,EPHA7,NRG1,ITGB3,ROBO2,SLIT2,SEMA3A,FLRT3,FLRT2,SEMA6A,SEMA3D
	GO:0031290	retinal ganglion cell axon guidance	HEK,HOG	2.28572e-06	0.00238858	8/20	214,1946,2045,3670,5459,6092,8829,9353	ALCAM,EFNA5,EPHA7,ISL1,POU4F3,ROBO2,NRP1,SLIT2
8	GO:0050922	negative regulation of chemotaxis	HEK,HOG	2.27638e-06	0.0025618	11/51	6347,10371,1991,26585,223117,6092,11240,9353,8829,727,57556	CCL2,SEMA3A,ELANE,GREM1,SEMA3D,ROBO2,PADI2,SLIT2,NRP1,C5,SEMA6A
	GO:0050920	regulation of chemotaxis	HEK,HOG	7.67921e-05	0.0224694	21/179	6347,10371,1991,26585,223117,2335,1901,6092,6278,1012,9547,4088,3569,11240,9353,7424,8829,1902,4354,727,57556	CCL2,SEMA3A,ELANE,GREM1,SEMA3D,FN1,S1PR1,ROBO2,S100A7,CDH13,CXCL14,SMAD3,IL6,PADI2,SLIT2,VEGFC,NRP1,LPAR1,MPP1,C5,SEMA6A
	GO:0002689	negative regulation of leukocyte chemotaxis	HEK,HOG	0.000171645	0.0321975	5/13	6347,26585,11240,9353,727	CCL2,GREM1,PADI2,SLIT2,C5
9	GO:0030278	regulation of ossification	HEK,HOG	6.66124e-06	0.00389816	24/179	154,650,860,1901,2824,3397,3569,3727,4088,4091,4435,4880,4921,5321,5552,5727,6423,6546,6591,6664,26585,55363,115908,344901	ADRB2,BMP2,RUNX2,S1PR1,GPM6B,ID1,IL6,JUND,SMAD3,SMAD6,CITED1,NPPC,DDR2,PLA2G4A,SRGN,PTCH1,SFRP2,SLC8A1,SNAI2,SOX11,GREM1,HEMGN,CTHRC1,OSTN
	GO:0001503	ossification	HEK,HOG	2.29195e-05	0.00882402	37/366	154,650,860,1280,1290,1462,1490,1591,1901,1969,2824,3397,3569,3726,3727,4088,4091,4209,4322,4325,4435,4880,4921,5321,5552,5727,6423,6546,6591,6615,6664,6781,26585,55363,91851,115908,344901	ADRB2,BMP2,RUNX2,COL2A1,COL5A2,VCAN,CTGF,CYP24A1,S1PR1,EPHA2,GPM6B,ID1,IL6,JUNB,JUND,SMAD3,SMAD6,MEF2D,MMP13,MMP16,CITED1,NPPC,DDR2,PLA2G4A,SRGN,PTCH1,SFRP2,SLC8A1,SNAI2,SNAI1,SOX11,STC1,GREM1,HEMGN,CHRDL1,CTHRC1,OSTN
	GO:0045778	positive regulation of ossification	HEK,HOG	5.03427e-05	0.0146898	14/84	154,650,860,2824,3569,3727,4088,4880,4921,5321,6423,6546,6664,115908	ADRB2,BMP2,RUNX2,GPM6B,IL6,JUND,SMAD3,NPPC,DDR2,PLA2G4A,SFRP2,SLC8A1,SOX11,CTHRC1
	GO:0045667	regulation of osteoblast differentiation	HEK,HOG	0.000103615	0.0222924	16/112	650,860,3397,3569,3727,4088,4435,4880,4921,5727,6423,6591,6664,55363,115908,344901	BMP2,RUNX2,ID1,IL6,JUND,SMAD3,CITED1,NPPC,DDR2,PTCH1,SFRP2,SNAI2,SOX11,HEMGN,CTHRC1,OSTN
	GO:0001649	osteoblast differentiation	HEK,HOG	0.00021302	0.0380059	23/208	650,860,1462,1591,1969,3397,3569,3726,3727,4088,4209,4322,4435,4880,4921,5727,6423,6591,6615,6664,55363,115908,344901	BMP2,RUNX2,VCAN,CYP24A1,EPHA2,ID1,IL6,JUNB,JUND,SMAD3,MEF2D,MMP13,CITED1,NPPC,DDR2,PTCH1,SFRP2,SNAI2,SNAI1,SOX11,HEMGN,CTHRC1,OSTN
10	GO:0006144	purine nucleobase metabolic process	HOG	8.12069e-06	0.00625293	6/22	316,353,2766,3251,5631,56952	AOX1,APRT,GMPR,HPRT1,PRPS1,PRTFDC1
	GO:0006168	adenine salvage	HOG	1.23214e-05	0.0078375	3/3	353,3251,56952	APRT,HPRT1,PRTFDC1
	GO:0046083	adenine metabolic process	HOG	4.84351e-05	0.0177152	3/4	353,3251,56952	APRT,HPRT1,PRTFDC1
	GO:0046084	adenine biosynthetic process	HOG	4.84351e-05	0.0177152	3/4	353,3251,56952	APRT,HPRT1,PRTFDC1
	GO:0006166	purine ribonucleoside salvage	HOG	0.000119	0.026831	3/5	353,3251,56952	APRT,HPRT1,PRTFDC1
	GO:0009113	purine nucleobase biosynthetic process	HOG	0.000121042	0.026831	4/12	353,3251,5631,56952	APRT,HPRT1,PRPS1,PRTFDC1
	GO:0043096	purine nucleobase salvage	HOG	0.000233903	0.0375161	3/6	353,3251,56952	APRT,HPRT1,PRTFDC1
	GO:0046100	hypoxanthine metabolic process	HOG	0.000233903	0.0375161	3/6	3251,5631,56952	HPRT1,PRPS1,PRTFDC1
	GO:0043173	nucleotide salvage	HOG	0.000235918	0.0375161	4/14	353,3251,56952,93100	APRT,HPRT1,PRTFDC1,NAPRT
	GO:0009112	nucleobase metabolic process	HOG	0.000293503	0.0420975	6/40	316,353,2766,3251,5631,56952	AOX1,APRT,GMPR,HPRT1,PRPS1,PRTFDC1
	GO:0043101	purine-containing compound salvage	HOG	0.000413448	0.0497067	4/16	353,2766,3251,56952	APRT,GMPR,HPRT1,PRTFDC1
11	GO:0030198	extracellular matrix organization	HEK,HOG	9.85793e-06	0.00534154	35/325	960,1280,1290,1295,1462,1490,1545,1991,2331,2335,2824,2876,3383,3690,3910,3914,4017,4088,4237,4322,4325,4921,5654,6423,6622,7092,9508,10516,10631,23768,26585,50848,79625,151887,196264	CD44,COL2A1,COL5A2,COL8A1,VCAN,CTGF,CYP1B1,ELANE,FMOD,FN1,GPM6B,GPX1,ICAM1,ITGB3,LAMA4,LAMB3,LOXL2,SMAD3,MFAP2,MMP13,MMP16,DDR2,HTRA1,SFRP2,SNCA,TLL1,ADAMTS3,FBLN5,POSTN,FLRT2,GREM1,F11R,NDNF,CCDC80,MPZL3
	GO:0043062	extracellular structure organization	HEK,HOG	1.05392e-05	0.00550674	35/326	960,1280,1290,1295,1462,1490,1545,1991,2331,2335,2824,2876,3383,3690,3910,3914,4017,4088,4237,4322,4325,4921,5654,6423,6622,7092,9508,10516,10631,23768,26585,50848,79625,151887,196264	CD44,COL2A1,COL5A2,COL8A1,VCAN,CTGF,CYP1B1,ELANE,FMOD,FN1,GPM6B,GPX1,ICAM1,ITGB3,LAMA4,LAMB3,LOXL2,SMAD3,MFAP2,MMP13,MMP16,DDR2,HTRA1,SFRP2,SNCA,TLL1,ADAMTS3,FBLN5,POSTN,FLRT2,GREM1,F11R,NDNF,CCDC80,MPZL3
12	GO:0044344	cellular response to fibroblast growth factor stimulus	HEK,HOG	1.13628e-05	0.0078375	18/131	6347,23767,6770,960,3164,10252,200734,1373,860,10631,1490,23768,6622,6591,1848,161742,2625,10765	CCL2,FLRT3,STAR,CD44,NR4A1,SPRY1,SPRED2,CPS1,RUNX2,POSTN,CTGF,FLRT2,SNCA,SNAI2,DUSP6,SPRED1,GATA3,KDM5B
	GO:0070848	response to growth factor	HEK,HOG	1.9581e-05	0.00842557	55/628	306,355,650,860,960,1030,1280,1373,1490,1601,1848,1969,2331,2335,2353,2625,3164,3280,3397,3554,3569,3690,4088,4091,4435,5654,6347,6423,6591,6622,6664,6770,7424,7804,8829,9353,9508,9518,10016,10252,10479,10631,10765,11156,22943,23767,23768,26585,27063,50848,91851,147372,161742,170261,200734	ANXA3,FAS,BMP2,RUNX2,CD44,CDKN2B,COL2A1,CPS1,CTGF,DAB2,DUSP6,EPHA2,FMOD,FN1,FOS,GATA3,NR4A1,HES1,ID1,IL1R1,IL6,ITGB3,SMAD3,SMAD6,CITED1,HTRA1,CCL2,SFRP2,SNAI2,SNCA,SOX11,STAR,VEGFC,LRP8,NRP1,SLIT2,ADAMTS3,GDF15,PDCD6,SPRY1,SLC9A6,POSTN,KDM5B,PTP4A3,DKK1,FLRT3,FLRT2,GREM1,ANKRD1,F11R,CHRDL1,CCBE1,SPRED1,ZCCHC12,SPRED2
	GO:0071774	response to fibroblast growth factor	HEK,HOG	1.84413e-05	0.00945669	18/137	6347,23767,6770,960,3164,10252,200734,1373,860,10631,1490,23768,6622,6591,1848,161742,2625,10765	CCL2,FLRT3,STAR,CD44,NR4A1,SPRY1,SPRED2,CPS1,RUNX2,POSTN,CTGF,FLRT2,SNCA,SNAI2,DUSP6,SPRED1,GATA3,KDM5B
	GO:0071363	cellular response to growth factor stimulus	HEK,HOG	8.35366e-05	0.0197119	51/600	650,860,960,1030,1280,1373,1490,1601,1848,2331,2335,2353,2625,3164,3280,3397,3569,3690,4088,4091,4435,5654,6347,6423,6591,6622,6664,6770,7424,7804,8829,9353,9508,9518,10016,10252,10479,10631,10765,11156,22943,23767,23768,26585,27063,50848,91851,147372,161742,170261,200734	BMP2,RUNX2,CD44,CDKN2B,COL2A1,CPS1,CTGF,DAB2,DUSP6,FMOD,FN1,FOS,GATA3,NR4A1,HES1,ID1,IL6,ITGB3,SMAD3,SMAD6,CITED1,HTRA1,CCL2,SFRP2,SNAI2,SNCA,SOX11,STAR,VEGFC,LRP8,NRP1,SLIT2,ADAMTS3,GDF15,PDCD6,SPRY1,SLC9A6,POSTN,KDM5B,PTP4A3,DKK1,FLRT3,FLRT2,GREM1,ANKRD1,F11R,CHRDL1,CCBE1,SPRED1,ZCCHC12,SPRED2
	GO:0090287	regulation of cellular response to growth factor stimulus	HEK,HOG	0.000308736	0.0485679	24/227	860,1030,1601,1848,2625,3280,3690,4088,4091,4435,5654,6423,6664,7424,9353,9508,10016,10252,10479,11156,22943,26585,91851,147372	RUNX2,CDKN2B,DAB2,DUSP6,GATA3,HES1,ITGB3,SMAD3,SMAD6,CITED1,HTRA1,SFRP2,SOX11,VEGFC,SLIT2,ADAMTS3,PDCD6,SPRY1,SLC9A6,PTP4A3,DKK1,GREM1,CHRDL1,CCBE1
13	GO:0045596	negative regulation of cell differentiation	HEK,HOG	1.25038e-05	0.005901	54/603	301,595,650,1290,1746,1902,1946,2045,2625,3084,3280,3397,3569,3624,3635,3670,3690,4088,4303,4435,4792,4880,5727,6423,6591,6615,6658,6664,6926,7161,7225,7292,8366,8829,9353,9547,10215,10371,10631,10769,10859,22882,22902,22943,23532,26585,57556,79365,84959,93166,223117,344901,390999,440560	ANXA1,CCND1,BMP2,COL5A2,DLX2,LPAR1,EFNA5,EPHA7,GATA3,NRG1,HES1,ID1,IL6,INHBA,INPP5D,ISL1,ITGB3,SMAD3,FOXO4,CITED1,NFKBIA,NPPC,PTCH1,SFRP2,SNAI2,SNAI1,SOX3,SOX11,TBX3,TP73,TRPC6,TNFSF4,HIST1H4B,NRP1,SLIT2,CXCL14,OLIG2,SEMA3A,POSTN,PLK2,LILRB1,ZHX2,RUFY3,DKK1,PRAME,GREM1,SEMA6A,BHLHE41,UBASH3B,PRDM6,SEMA3D,OSTN,PRAMEF12,PRAMEF11
	GO:0051093	negative regulation of developmental process	HEK,HOG	0.000138356	0.0281132	63/804	154,301,577,595,650,1290,1746,1902,1946,2045,2118,2625,3084,3280,3397,3569,3624,3635,3670,3690,4088,4303,4435,4792,4880,5176,5552,5727,6092,6347,6423,6591,6615,6658,6664,6926,7058,7161,7225,7292,8366,8614,8829,9353,9547,10215,10371,10631,10769,10859,22882,22902,22943,23532,26585,57556,79365,84959,93166,223117,344901,390999,440560	ADRB2,ANXA1,ADGRB3,CCND1,BMP2,COL5A2,DLX2,LPAR1,EFNA5,EPHA7,ETV4,GATA3,NRG1,HES1,ID1,IL6,INHBA,INPP5D,ISL1,ITGB3,SMAD3,FOXO4,CITED1,NFKBIA,NPPC,SERPINF1,SRGN,PTCH1,ROBO2,CCL2,SFRP2,SNAI2,SNAI1,SOX3,SOX11,TBX3,THBS2,TP73,TRPC6,TNFSF4,HIST1H4B,STC2,NRP1,SLIT2,CXCL14,OLIG2,SEMA3A,POSTN,PLK2,LILRB1,ZHX2,RUFY3,DKK1,PRAME,GREM1,SEMA6A,BHLHE41,UBASH3B,PRDM6,SEMA3D,OSTN,PRAMEF12,PRAMEF11
14	GO:0003007	heart morphogenesis	HOG	1.67737e-05	0.00943846	17/221	1901,2625,3084,3280,4088,4091,4886,5727,6591,6615,6926,7547,9510,22943,23768,27063,57178	S1PR1,GATA3,NRG1,HES1,SMAD3,SMAD6,NPY1R,PTCH1,SNAI2,SNAI1,TBX3,ZIC3,ADAMTS1,DKK1,FLRT2,ANKRD1,ZMIZ1
	GO:0009887	organ morphogenesis	HOG	2.87984e-05	0.014044	43/958	860,1295,1490,1901,2118,2625,3084,3280,3569,3624,4088,4091,4209,4880,4886,5654,5711,5727,6347,6591,6615,6778,6926,7547,8013,8323,8820,8829,8879,9500,9510,10252,10371,10765,22943,23768,27063,28982,57178,57556,79365,115908,348980	RUNX2,COL8A1,CTGF,S1PR1,ETV4,GATA3,NRG1,HES1,IL6,INHBA,SMAD3,SMAD6,MEF2D,NPPC,NPY1R,HTRA1,PSMD5,PTCH1,CCL2,SNAI2,SNAI1,STAT6,TBX3,ZIC3,NR4A3,FZD6,HESX1,NRP1,SGPL1,MAGED1,ADAMTS1,SPRY1,SEMA3A,KDM5B,DKK1,FLRT2,ANKRD1,FLVCR1,ZMIZ1,SEMA6A,BHLHE41,CTHRC1,HCN1
	GO:0048729	tissue morphogenesis	HOG	3.87428e-05	0.0166708	31/608	1901,2118,2316,2625,3084,3280,3569,3624,4088,5711,5727,6591,6615,6926,7547,8013,8091,8323,8820,8829,9353,9500,9585,10252,10371,10765,22943,27063,115908,253430,341640	S1PR1,ETV4,FLNA,GATA3,NRG1,HES1,IL6,INHBA,SMAD3,PSMD5,PTCH1,SNAI2,SNAI1,TBX3,ZIC3,NR4A3,HMGA2,FZD6,HESX1,NRP1,SLIT2,MAGED1,KIF20B,SPRY1,SEMA3A,KDM5B,DKK1,ANKRD1,CTHRC1,IPMK,FREM2
	GO:0007507	heart development	HOG	8.81207e-05	0.0243246	26/491	1848,1901,2625,3084,3280,4088,4091,4209,4886,5727,6546,6591,6615,6926,7547,8829,9510,9734,11174,22943,22980,23768,27063,57178,80114,341640	DUSP6,S1PR1,GATA3,NRG1,HES1,SMAD3,SMAD6,MEF2D,NPY1R,PTCH1,SLC8A1,SNAI2,SNAI1,TBX3,ZIC3,NRP1,ADAMTS1,HDAC9,ADAMTS6,DKK1,TCF25,FLRT2,ANKRD1,ZMIZ1,BICC1,FREM2
15	GO:0001554	luteolysis	HEK,HOG	1.8686e-05	0.00945669	4/7	5321,6092,9353,4322	PLA2G4A,ROBO2,SLIT2,MMP13
16	GO:1901701	cellular response to oxygen-containing compound	HOG	1.87453e-05	0.00945669	42/910	353,355,837,1583,1591,1902,1946,3164,3383,3554,3569,3624,3654,4303,4792,4929,5608,5727,6347,6546,6591,6622,6778,7351,8013,8503,8644,8835,9131,9353,9510,9734,10516,10631,11031,27063,51765,64710,94241,114907,143686,348980	APRT,FAS,CASP4,CYP11A1,CYP24A1,LPAR1,EFNA5,NR4A1,ICAM1,IL1R1,IL6,INHBA,IRAK1,FOXO4,NFKBIA,NR4A2,MAP2K6,PTCH1,CCL2,SLC8A1,SNAI2,SNCA,STAT6,UCP2,NR4A3,PIK3R3,AKR1C3,SOCS2,AIFM1,SLIT2,ADAMTS1,HDAC9,FBLN5,POSTN,RAB31,ANKRD1,STK26,NUCKS1,TP53INP1,FBXO32,SESN3,HCN1
	GO:1901698	response to nitrogen compound	HOG	0.00012646	0.0272074	39/895	154,353,355,837,1490,1583,2332,3164,3251,3383,3554,3569,3727,4088,4303,4792,4837,4929,5321,6347,6383,6546,6622,6778,7351,8013,8503,8614,8835,9131,9353,9734,11031,23284,23657,63826,64710,143686,348980	ADRB2,APRT,FAS,CASP4,CTGF,CYP11A1,FMR1,NR4A1,HPRT1,ICAM1,IL1R1,IL6,JUND,SMAD3,FOXO4,NFKBIA,NNMT,NR4A2,PLA2G4A,CCL2,SDC2,SLC8A1,SNCA,STAT6,UCP2,NR4A3,PIK3R3,STC2,SOCS2,AIFM1,SLIT2,HDAC9,RAB31,ADGRL3,SLC7A11,SRR,NUCKS1,SESN3,HCN1
	GO:0010243	response to organonitrogen compound	HOG	0.000186372	0.0340104	35/786	154,353,355,837,1490,1583,3164,3251,3383,3569,3727,4303,4792,4837,4929,5321,6347,6383,6546,6622,7351,8013,8503,8614,8835,9131,9353,9734,11031,23284,23657,63826,64710,143686,348980	ADRB2,APRT,FAS,CASP4,CTGF,CYP11A1,NR4A1,HPRT1,ICAM1,IL6,JUND,FOXO4,NFKBIA,NNMT,NR4A2,PLA2G4A,CCL2,SDC2,SLC8A1,SNCA,UCP2,NR4A3,PIK3R3,STC2,SOCS2,AIFM1,SLIT2,HDAC9,RAB31,ADGRL3,SLC7A11,SRR,NUCKS1,SESN3,HCN1
17	GO:0043542	endothelial cell migration	HEK,HOG	1.89927e-05	0.00842011	21/154	306,1012,1545,1969,2625,2876,3164,3397,3690,4017,5176,6672,6781,7424,8829,9353,9734,10016,11156,26585,147372	ANXA3,CDH13,CYP1B1,EPHA2,GATA3,GPX1,NR4A1,ID1,ITGB3,LOXL2,SERPINF1,SP100,STC1,VEGFC,NRP1,SLIT2,HDAC9,PDCD6,PTP4A3,GREM1,CCBE1
18	GO:0033598	mammary gland epithelial cell proliferation	HEK,HOG	2.18293e-05	0.00879584	8/26	581,595,1969,2118,2625,2876,6778,10765	BAX,CCND1,EPHA2,ETV4,GATA3,GPX1,STAT6,KDM5B
	GO:0033599	regulation of mammary gland epithelial cell proliferation	HEK,HOG	6.88079e-05	0.017107	6/16	581,595,2118,2625,2876,10765	BAX,CCND1,ETV4,GATA3,GPX1,KDM5B
	GO:0061180	mammary gland epithelium development	HEK,HOG	0.00023896	0.040651	11/64	581,595,1969,2118,2119,2625,2876,5727,6778,6926,10765	BAX,CCND1,EPHA2,ETV4,ETV5,GATA3,GPX1,PTCH1,STAT6,TBX3,KDM5B
19	GO:0016358	dendrite development	HOG	3.20753e-05	0.0145495	15/187	355,577,1501,1902,2182,2332,3084,3251,4147,5063,6383,8829,10371,10479,10769	FAS,ADGRB3,CTNND2,LPAR1,ACSL4,FMR1,NRG1,HPRT1,MATN2,PAK3,SDC2,NRP1,SEMA3A,SLC9A6,PLK2
	GO:0060996	dendritic spine development	HOG	0.000230762	0.0375161	8/71	1501,1902,2182,2332,3084,5063,10479,10769	CTNND2,LPAR1,ACSL4,FMR1,NRG1,PAK3,SLC9A6,PLK2
20	GO:0010035	response to inorganic substance	HEK,HOG	3.24333e-05	0.0112976	46/503	301,355,581,595,1373,1545,1917,2332,2335,2353,2876,3240,3383,3554,3569,3710,3726,3727,3778,4017,4496,4907,4973,5176,5321,5727,6546,6622,6770,6778,7083,7225,7292,7351,8013,8061,8644,9131,9536,9633,10016,10156,10516,51765,79800,140576	ANXA1,FAS,BAX,CCND1,CPS1,CYP1B1,EEF1A2,FMR1,FN1,FOS,GPX1,HP,ICAM1,IL1R1,IL6,ITPR3,JUNB,JUND,KCNMA1,LOXL2,MT1H,NT5E,OLR1,SERPINF1,PLA2G4A,PTCH1,SLC8A1,SNCA,STAR,STAT6,TK1,TRPC6,TNFSF4,UCP2,NR4A3,FOSL1,AKR1C3,AIFM1,PTGES,TESMIN,PDCD6,RASA4,FBLN5,STK26,CARF,S100A16
	GO:0006979	response to oxidative stress	HOG	0.000119934	0.026831	22/389	355,2034,3554,3569,4929,4973,5321,6546,6622,6778,7351,8013,8614,8644,9131,10516,22921,23657,51765,93100,94241,143686	FAS,EPAS1,IL1R1,IL6,NR4A2,OLR1,PLA2G4A,SLC8A1,SNCA,STAT6,UCP2,NR4A3,STC2,AKR1C3,AIFM1,FBLN5,MSRB2,SLC7A11,STK26,NAPRT,TP53INP1,SESN3
	GO:0000302	response to reactive oxygen species	HEK,HOG	0.000179935	0.0333221	24/219	301,355,1545,2335,2353,2876,3240,3554,3569,4973,5321,6278,6546,6770,6778,7225,7351,8013,8061,8644,9131,10516,51765,143686	ANXA1,FAS,CYP1B1,FN1,FOS,GPX1,HP,IL1R1,IL6,OLR1,PLA2G4A,S100A7,SLC8A1,STAR,STAT6,TRPC6,UCP2,NR4A3,FOSL1,AKR1C3,AIFM1,FBLN5,STK26,SESN3
21	GO:0051385	response to mineralocorticoid	HEK	3.99976e-05	0.016719	7/35	581,595,1490,2353,3726,6770,8061	BAX,CCND1,CTGF,FOS,JUNB,STAR,FOSL1
	GO:0051412	response to corticosterone	HEK	6.13542e-05	0.0204003	6/26	581,595,2353,3726,6770,8061	BAX,CCND1,FOS,JUNB,STAR,FOSL1
22	GO:0051402	neuron apoptotic process	HEK,HOG	4.0361e-05	0.0125634	25/212	355,581,627,2045,2562,2625,2876,3670,4192,4435,4929,5063,5459,6326,6347,6620,6622,6770,7161,8013,8829,9131,79625,116986,100505705	FAS,BAX,BDNF,EPHA7,GABRB3,GATA3,GPX1,ISL1,MDK,CITED1,NR4A2,PAK3,POU4F3,SCN2A,CCL2,SNCB,SNCA,STAR,TP73,NR4A3,NRP1,AIFM1,NDNF,AGAP2,SDIM1
	GO:0070997	neuron death	HEK,HOG	0.000327943	0.0499772	28/284	355,581,627,2045,2562,2625,2876,3569,3670,4192,4435,4929,5063,5176,5459,6326,6347,6620,6622,6770,7161,8013,8829,9131,10570,79625,116986,100505705	FAS,BAX,BDNF,EPHA7,GABRB3,GATA3,GPX1,IL6,ISL1,MDK,CITED1,NR4A2,PAK3,SERPINF1,POU4F3,SCN2A,CCL2,SNCB,SNCA,STAR,TP73,NR4A3,NRP1,AIFM1,DPYSL4,NDNF,AGAP2,SDIM1
23	GO:0040007	growth	HOG	4.36497e-05	0.0172657	42/944	154,214,1382,1490,1848,1901,1946,1991,2012,2625,3084,3490,3569,3624,4088,4753,4880,4886,5654,5727,8091,8614,8829,8835,8879,9353,9699,10252,10371,10479,10516,10631,10765,23566,28982,28985,57178,57556,79625,151242,347252,100507050	ADRB2,ALCAM,CRABP2,CTGF,DUSP6,S1PR1,EFNA5,ELANE,EMP1,GATA3,NRG1,IGFBP7,IL6,INHBA,SMAD3,NELL2,NPPC,NPY1R,HTRA1,PTCH1,HMGA2,STC2,NRP1,SOCS2,SGPL1,SLIT2,RIMS2,SPRY1,SEMA3A,SLC9A6,FBLN5,POSTN,KDM5B,LPAR3,FLVCR1,MCTS1,ZMIZ1,SEMA6A,NDNF,PPP1R1C,IGFBPL1,TPBGL
	GO:0040008	regulation of growth	HOG	0.000146245	0.0291969	30/624	154,1382,1490,1848,1946,1991,3084,3490,3624,4088,4753,4880,4886,5654,5727,8091,8614,8829,8835,8879,9353,9699,10371,10516,23566,28982,28985,57556,151242,347252	ADRB2,CRABP2,CTGF,DUSP6,EFNA5,ELANE,NRG1,IGFBP7,INHBA,SMAD3,NELL2,NPPC,NPY1R,HTRA1,PTCH1,HMGA2,STC2,NRP1,SOCS2,SGPL1,SLIT2,RIMS2,SEMA3A,FBLN5,LPAR3,FLVCR1,MCTS1,SEMA6A,PPP1R1C,IGFBPL1
24	GO:0001706	endoderm formation	HEK,HOG	4.79796e-05	0.0146238	11/54	1290,1295,1846,1847,1848,2335,3281,3624,3914,8091,22943	COL5A2,COL8A1,DUSP4,DUSP5,DUSP6,FN1,HSBP1,INHBA,LAMB3,HMGA2,DKK1
	GO:0001704	formation of primary germ layer	HEK,HOG	5.12086e-05	0.0146898	17/117	1290,1295,1846,1847,1848,1969,2335,3281,3624,3690,3914,4088,6423,6615,8013,8091,22943	COL5A2,COL8A1,DUSP4,DUSP5,DUSP6,EPHA2,FN1,HSBP1,INHBA,ITGB3,LAMB3,SMAD3,SFRP2,SNAI1,NR4A3,HMGA2,DKK1
	GO:0035987	endodermal cell differentiation	HOG	7.2292e-05	0.0224694	7/45	1295,1848,3281,3624,3914,8091,22943	COL8A1,DUSP6,HSBP1,INHBA,LAMB3,HMGA2,DKK1
	GO:0007492	endoderm development	HOG	0.000369815	0.047601	8/76	1295,1848,3281,3624,3914,4088,8091,22943	COL8A1,DUSP6,HSBP1,INHBA,LAMB3,SMAD3,HMGA2,DKK1
25	GO:0050907	detection of chemical stimulus involved in sensory perception	HEK	5.7181e-05	0.0194548	29/473	4992,26533,26664,50833,50839,50840,79501,81099,81309,81466,125962,128366,138802,144125,219858,219959,219982,259289,259296,341152,341276,346528,347169,387748,390883,391195,401992,403277,442361	OR1F1,OR10G3,OR7C1,TAS2R16,TAS2R10,TAS2R14,OR4F5,OR4F17,OR4C15,OR2L5,OR7G1,OR6P1,OR13C8,OR2AG1,OR8B12,OR1S1,OR5A1,TAS2R43,TAS2R50,OR2AT4,OR10A2,OR2A1,OR1B1,OR56B1,OR7G3,OR2T33,OR2T2,OR5K3,OR2A2
	GO:0050906	detection of stimulus involved in sensory perception	HEK	0.000140705	0.0289932	30/523	4992,5475,26533,26664,50833,50839,50840,79501,81099,81309,81466,125962,128366,138802,144125,219858,219959,219982,259289,259296,341152,341276,346528,347169,387748,390883,391195,401992,403277,442361	OR1F1,PPEF1,OR10G3,OR7C1,TAS2R16,TAS2R10,TAS2R14,OR4F5,OR4F17,OR4C15,OR2L5,OR7G1,OR6P1,OR13C8,OR2AG1,OR8B12,OR1S1,OR5A1,TAS2R43,TAS2R50,OR2AT4,OR10A2,OR2A1,OR1B1,OR56B1,OR7G3,OR2T33,OR2T2,OR5K3,OR2A2
	GO:0007606	sensory perception of chemical stimulus	HEK	0.000145461	0.0291969	30/524	3710,4992,26533,26664,50833,50839,50840,79501,81099,81309,81466,125962,128366,138802,144125,219858,219959,219982,259289,259296,341152,341276,346528,347169,387748,390883,391195,401992,403277,442361	ITPR3,OR1F1,OR10G3,OR7C1,TAS2R16,TAS2R10,TAS2R14,OR4F5,OR4F17,OR4C15,OR2L5,OR7G1,OR6P1,OR13C8,OR2AG1,OR8B12,OR1S1,OR5A1,TAS2R43,TAS2R50,OR2AT4,OR10A2,OR2A1,OR1B1,OR56B1,OR7G3,OR2T33,OR2T2,OR5K3,OR2A2
	GO:0009593	detection of chemical stimulus	HEK	0.000189649	0.0340104	29/507	4992,26533,26664,50833,50839,50840,79501,81099,81309,81466,125962,128366,138802,144125,219858,219959,219982,259289,259296,341152,341276,346528,347169,387748,390883,391195,401992,403277,442361	OR1F1,OR10G3,OR7C1,TAS2R16,TAS2R10,TAS2R14,OR4F5,OR4F17,OR4C15,OR2L5,OR7G1,OR6P1,OR13C8,OR2AG1,OR8B12,OR1S1,OR5A1,TAS2R43,TAS2R50,OR2AT4,OR10A2,OR2A1,OR1B1,OR56B1,OR7G3,OR2T33,OR2T2,OR5K3,OR2A2
26	GO:0030199	collagen fibril organization	HEK	8.31581e-05	0.0236875	7/39	1280,1290,1545,2331,4921,6423,26585	COL2A1,COL5A2,CYP1B1,FMOD,DDR2,SFRP2,GREM1
27	GO:0001764	neuron migration	HOG	8.41934e-05	0.0236875	12/137	2625,3084,4147,4929,8829,9585,10371,23284,23768,57556,79625,92737	GATA3,NRG1,MATN2,NR4A2,NRP1,KIF20B,SEMA3A,ADGRL3,FLRT2,SEMA6A,NDNF,DNER
28	GO:0048608	reproductive structure development	HEK,HOG	8.67645e-05	0.0201487	39/419	301,355,581,595,638,2034,2491,2625,3280,3383,3624,3726,3880,4322,4435,5176,5321,5654,6092,6423,6615,6770,6781,6926,8061,8614,8644,8879,9353,9510,10046,10371,10409,10765,23462,26471,50814,63951,89884	ANXA1,FAS,BAX,CCND1,BIK,EPAS1,CENPI,GATA3,HES1,ICAM1,INHBA,JUNB,KRT19,MMP13,CITED1,SERPINF1,PLA2G4A,HTRA1,ROBO2,SFRP2,SNAI1,STAR,STC1,TBX3,FOSL1,STC2,AKR1C3,SGPL1,SLIT2,ADAMTS1,MAMLD1,SEMA3A,BASP1,KDM5B,HEY1,NUPR1,NSDHL,DMRTA1,LHX4
	GO:0061458	reproductive system development	HEK,HOG	0.000106122	0.0225009	39/423	301,355,581,595,638,2034,2491,2625,3280,3383,3624,3726,3880,4322,4435,5176,5321,5654,6092,6423,6615,6770,6781,6926,8061,8614,8644,8879,9353,9510,10046,10371,10409,10765,23462,26471,50814,63951,89884	ANXA1,FAS,BAX,CCND1,BIK,EPAS1,CENPI,GATA3,HES1,ICAM1,INHBA,JUNB,KRT19,MMP13,CITED1,SERPINF1,PLA2G4A,HTRA1,ROBO2,SFRP2,SNAI1,STAR,STC1,TBX3,FOSL1,STC2,AKR1C3,SGPL1,SLIT2,ADAMTS1,MAMLD1,SEMA3A,BASP1,KDM5B,HEY1,NUPR1,NSDHL,DMRTA1,LHX4
	GO:0042698	ovulation cycle	HEK,HOG	9.43862e-05	0.0248832	16/118	301,8879,63951,9510,2491,4322,355,6092,581,3624,154,5176,5608,3383,5321,9353	ANXA1,SGPL1,DMRTA1,ADAMTS1,CENPI,MMP13,FAS,ROBO2,BAX,INHBA,ADRB2,SERPINF1,MAP2K6,ICAM1,PLA2G4A,SLIT2
	GO:0022602	ovulation cycle process	HEK,HOG	0.000330588	0.045201	12/94	8879,63951,9510,2491,4322,6092,581,3624,5608,3383,5321,9353	SGPL1,DMRTA1,ADAMTS1,CENPI,MMP13,ROBO2,BAX,INHBA,MAP2K6,ICAM1,PLA2G4A,SLIT2
29	GO:0048839	inner ear development	HEK,HOG	9.07686e-05	0.0207491	21/171	650,1280,2562,2625,3198,3280,4094,4669,5205,5358,5459,8013,8323,8549,8820,8829,9547,9890,115908,220074,341640	BMP2,COL2A1,GABRB3,GATA3,HOXA1,HES1,MAF,NAGLU,ATP8B1,PLS3,POU4F3,NR4A3,FZD6,LGR5,HESX1,NRP1,CXCL14,PLPPR4,CTHRC1,LRTOMT,FREM2
30	GO:0048670	regulation of collateral sprouting	HEK,HOG	0.000101967	0.0222653	6/17	627,1382,1946,2045,8153,23566	BDNF,CRABP2,EFNA5,EPHA7,RND2,LPAR3
31	GO:0043435	response to corticotropin-releasing hormone	HOG	0.000119	0.026831	3/5	3164,4929,8013	NR4A1,NR4A2,NR4A3
	GO:0071376	cellular response to corticotropin-releasing hormone stimulus	HOG	0.000119	0.026831	3/5	3164,4929,8013	NR4A1,NR4A2,NR4A3
	GO:0045444	fat cell differentiation	HOG	0.000260187	0.0395322	14/201	154,2625,3164,3280,3569,3914,4088,4091,4929,5997,6591,8013,8091,283927	ADRB2,GATA3,NR4A1,HES1,IL6,LAMB3,SMAD3,SMAD6,NR4A2,RGS2,SNAI2,NR4A3,HMGA2,NUDT7
32	GO:0021825	substrate-dependent cerebral cortex tangential migration	HOG	0.000119	0.026831	3/5	8829,9353,10371	NRP1,SLIT2,SEMA3A
	GO:0008045	motor neuron axon guidance	HEK,HOG	0.000344743	0.0459691	6/27	10371,89884,2118,214,9353,8829	SEMA3A,LHX4,ETV4,ALCAM,SLIT2,NRP1
33	GO:0050673	epithelial cell proliferation	HEK,HOG	0.000168987	0.0325299	33/344	581,595,650,1012,1030,1295,1969,2118,2625,2876,3164,3280,3397,3569,3690,4017,4088,5176,5654,5727,6347,6423,6591,6664,6778,7424,8013,8549,8829,9500,10016,10765,255324	BAX,CCND1,BMP2,CDH13,CDKN2B,COL8A1,EPHA2,ETV4,GATA3,GPX1,NR4A1,HES1,ID1,IL6,ITGB3,LOXL2,SMAD3,SERPINF1,HTRA1,PTCH1,CCL2,SFRP2,SNAI2,SOX11,STAT6,VEGFC,NR4A3,LGR5,NRP1,MAGED1,PDCD6,KDM5B,EPGN
	GO:0008284	positive regulation of cell proliferation	HEK,HOG	0.000322783	0.0497086	62/813	154,292,301,467,595,646,650,860,958,1012,1081,1490,1901,1991,2119,2335,3084,3164,3280,3397,3569,3654,3670,3690,4081,4921,5321,5455,5588,5654,5657,6302,6347,6423,6659,6664,6926,7292,7424,8013,8061,8091,8644,8710,8829,9585,10016,10765,23532,26585,28985,55022,57178,79366,84433,115908,151871,255324,390999,399694,440560,100133941	ADRB2,SLC25A5,ANXA1,ATF3,CCND1,BNC1,BMP2,RUNX2,CD40,CDH13,CGA,CTGF,S1PR1,ELANE,ETV5,FN1,NRG1,NR4A1,HES1,ID1,IL6,IRAK1,ISL1,ITGB3,MAB21L1,DDR2,PLA2G4A,POU3F3,PRKCQ,HTRA1,PRTN3,TSPAN31,CCL2,SFRP2,SOX4,SOX11,TBX3,TNFSF4,VEGFC,NR4A3,FOSL1,HMGA2,AKR1C3,SERPINB7,NRP1,KIF20B,PDCD6,KDM5B,PRAME,GREM1,MCTS1,PID1,ZMIZ1,HMGN5,CARD11,CTHRC1,DPPA2,EPGN,PRAMEF12,SHC4,PRAMEF11,CD24
34	GO:0043408	regulation of MAPK cascade	HEK,HOG	0.000186269	0.0340104	51/663	6347,1991,6346,255324,2629,2045,1969,92002,6237,10252,5608,81848,161742,55504,9518,355,154,3624,5997,3084,1846,6278,3654,727,3476,26585,3383,960,958,100133941,1847,200734,7164,8829,2688,6423,1848,650,2335,9500,114897,7161,3397,3569,1490,9020,389840,23566,1902,467,5063	CCL2,ELANE,CCL1,EPGN,GBA,EPHA7,EPHA2,FAM58A,RRAS,SPRY1,MAP2K6,SPRY4,SPRED1,TNFRSF19,GDF15,FAS,ADRB2,INHBA,RGS2,NRG1,DUSP4,S100A7,IRAK1,C5,IGBP1,GREM1,ICAM1,CD44,CD40,CD24,DUSP5,SPRED2,TPD52L1,NRP1,GH1,SFRP2,DUSP6,BMP2,FN1,MAGED1,C1QTNF1,TP73,ID1,IL6,CTGF,MAP3K14,MAP3K15,LPAR3,LPAR1,ATF3,PAK3
	GO:0043410	positive regulation of MAPK cascade	HOG	0.000296721	0.0421458	24/472	154,355,727,960,1490,1848,1902,1991,3084,3383,3569,3654,5063,5608,6347,7164,8829,9020,9500,23566,55504,92002,255324,100133941	ADRB2,FAS,C5,CD44,CTGF,DUSP6,LPAR1,ELANE,NRG1,ICAM1,IL6,IRAK1,PAK3,MAP2K6,CCL2,TPD52L1,NRP1,MAP3K14,MAGED1,LPAR3,TNFRSF19,FAM58A,EPGN,CD24
35	GO:0045785	positive regulation of cell adhesion	HOG	0.000201773	0.0347286	21/376	960,1295,2316,2625,3123,3125,3127,3280,3569,4088,5063,6347,7409,8013,9020,9780,10085,79576,79625,151887,100133941	CD44,COL8A1,FLNA,GATA3,HLA-DRB1,HLA-DRB3,HLA-DRB5,HES1,IL6,SMAD3,PAK3,CCL2,VAV1,NR4A3,MAP3K14,PIEZO1,EDIL3,NKAP,NDNF,CCDC80,CD24
	GO:0030155	regulation of cell adhesion	HEK,HOG	0.000415359	0.0497067	50/633	6347,1012,114897,2045,2042,1969,79625,4088,6591,2824,84959,1545,10859,1901,79576,5588,3383,8013,5274,9780,7292,301,1295,26585,3910,960,1946,3123,2335,3127,84433,10631,7424,3280,9267,100133941,2625,29984,6423,650,3125,7409,10085,151887,3569,154,9020,2316,4651,5063	CCL2,CDH13,C1QTNF1,EPHA7,EPHA3,EPHA2,NDNF,SMAD3,SNAI2,GPM6B,UBASH3B,CYP1B1,LILRB1,S1PR1,NKAP,PRKCQ,ICAM1,NR4A3,SERPINI1,PIEZO1,TNFSF4,ANXA1,COL8A1,GREM1,LAMA4,CD44,EFNA5,HLA-DRB1,FN1,HLA-DRB5,CARD11,POSTN,VEGFC,HES1,CYTH1,CD24,GATA3,RHOD,SFRP2,BMP2,HLA-DRB3,VAV1,EDIL3,CCDC80,IL6,ADRB2,MAP3K14,FLNA,MYO10,PAK3
36	GO:0071384	cellular response to corticosteroid stimulus	HEK,HOG	0.000206867	0.0373637	11/63	301,3569,3670,5176,6347,6770,6781,8644,9131,23462,114907	ANXA1,IL6,ISL1,SERPINF1,CCL2,STAR,STC1,AKR1C3,AIFM1,HEY1,FBXO32
37	GO:0072001	renal system development	HEK,HOG	0.000230944	0.0403138	28/278	384,581,650,2045,2625,3280,4088,4091,4311,4435,5176,5455,5727,6092,6659,6664,7161,8549,8710,8829,8879,9353,9500,9510,10252,10409,26585,100133941	ARG2,BAX,BMP2,EPHA7,GATA3,HES1,SMAD3,SMAD6,MME,CITED1,SERPINF1,POU3F3,PTCH1,ROBO2,SOX4,SOX11,TP73,LGR5,SERPINB7,NRP1,SGPL1,SLIT2,MAGED1,ADAMTS1,SPRY1,BASP1,GREM1,CD24
	GO:0001822	kidney development	HEK,HOG	0.000231467	0.0403138	27/264	384,581,650,2045,2625,3280,4088,4091,4311,4435,5176,5455,5727,6092,6659,6664,7161,8710,8829,8879,9353,9500,9510,10252,10409,26585,100133941	ARG2,BAX,BMP2,EPHA7,GATA3,HES1,SMAD3,SMAD6,MME,CITED1,SERPINF1,POU3F3,PTCH1,ROBO2,SOX4,SOX11,TP73,SERPINB7,NRP1,SGPL1,SLIT2,MAGED1,ADAMTS1,SPRY1,BASP1,GREM1,CD24
	GO:0001657	ureteric bud development	HEK,HOG	0.000246732	0.0414907	14/97	384,650,2625,3280,4088,4091,4435,5727,6092,9353,9500,10252,10409,26585	ARG2,BMP2,GATA3,HES1,SMAD3,SMAD6,CITED1,PTCH1,ROBO2,SLIT2,MAGED1,SPRY1,BASP1,GREM1
	GO:0072163	mesonephric epithelium development	HEK,HOG	0.000275179	0.0437594	14/98	384,650,2625,3280,4088,4091,4435,5727,6092,9353,9500,10252,10409,26585	ARG2,BMP2,GATA3,HES1,SMAD3,SMAD6,CITED1,PTCH1,ROBO2,SLIT2,MAGED1,SPRY1,BASP1,GREM1
	GO:0072164	mesonephric tubule development	HEK,HOG	0.000275179	0.0437594	14/98	384,650,2625,3280,4088,4091,4435,5727,6092,9353,9500,10252,10409,26585	ARG2,BMP2,GATA3,HES1,SMAD3,SMAD6,CITED1,PTCH1,ROBO2,SLIT2,MAGED1,SPRY1,BASP1,GREM1
38	GO:0046137	negative regulation of vitamin metabolic process	HOG	0.000233903	0.0375161	3/6	6591,6615,8644	SNAI2,SNAI1,AKR1C3
39	GO:0070306	lens fiber cell differentiation	HEK,HOG	0.000238618	0.040651	7/27	631,1969,4088,4094,7111,10765,23657	BFSP1,EPHA2,SMAD3,MAF,TMOD1,KDM5B,SLC7A11
40	GO:0043065	positive regulation of apoptotic process	HEK,HOG	0.00027284	0.0403197	46/557	2045,1917,154,581,4088,5608,6659,8644,1545,27063,10859,55655,355,3778,3624,8061,9353,10016,1848,1612,301,50486,8013,26471,8091,958,10962,338442,94241,7164,5321,638,6423,1902,3635,650,7409,9500,7161,3569,1490,6622,84883,9131,467,5063	EPHA7,EEF1A2,ADRB2,BAX,SMAD3,MAP2K6,SOX4,AKR1C3,CYP1B1,ANKRD1,LILRB1,NLRP2,FAS,KCNMA1,INHBA,FOSL1,SLIT2,PDCD6,DUSP6,DAPK1,ANXA1,G0S2,NR4A3,NUPR1,HMGA2,CD40,MLLT11,HCAR2,TP53INP1,TPD52L1,PLA2G4A,BIK,SFRP2,LPAR1,INPP5D,BMP2,VAV1,MAGED1,TP73,IL6,CTGF,SNCA,AIFM2,AIFM1,ATF3,PAK3
	GO:0043068	positive regulation of programmed cell death	HEK,HOG	0.000313884	0.0441551	46/562	2045,1917,154,581,4088,5608,6659,8644,1545,27063,10859,55655,355,3778,3624,8061,9353,10016,1848,1612,301,50486,8013,26471,8091,958,10962,338442,94241,7164,5321,638,6423,1902,3635,650,7409,9500,7161,3569,1490,6622,84883,9131,467,5063	EPHA7,EEF1A2,ADRB2,BAX,SMAD3,MAP2K6,SOX4,AKR1C3,CYP1B1,ANKRD1,LILRB1,NLRP2,FAS,KCNMA1,INHBA,FOSL1,SLIT2,PDCD6,DUSP6,DAPK1,ANXA1,G0S2,NR4A3,NUPR1,HMGA2,CD40,MLLT11,HCAR2,TP53INP1,TPD52L1,PLA2G4A,BIK,SFRP2,LPAR1,INPP5D,BMP2,VAV1,MAGED1,TP73,IL6,CTGF,SNCA,AIFM2,AIFM1,ATF3,PAK3
	GO:0010942	positive regulation of cell death	HEK,HOG	0.000349892	0.0461163	48/596	2045,1917,154,581,4088,5608,7351,6659,8644,1545,27063,10859,55655,355,3778,3624,8061,9353,10016,1848,3240,1612,301,50486,8013,26471,8091,958,10962,338442,94241,7164,5321,638,6423,1902,3635,650,7409,9500,7161,3569,1490,6622,84883,9131,467,5063	EPHA7,EEF1A2,ADRB2,BAX,SMAD3,MAP2K6,UCP2,SOX4,AKR1C3,CYP1B1,ANKRD1,LILRB1,NLRP2,FAS,KCNMA1,INHBA,FOSL1,SLIT2,PDCD6,DUSP6,HP,DAPK1,ANXA1,G0S2,NR4A3,NUPR1,HMGA2,CD40,MLLT11,HCAR2,TP53INP1,TPD52L1,PLA2G4A,BIK,SFRP2,LPAR1,INPP5D,BMP2,VAV1,MAGED1,TP73,IL6,CTGF,SNCA,AIFM2,AIFM1,ATF3,PAK3

## Sheet: S5B
Table S5. Functional enrichment results for genes differentially expressed in CIC knockout cell lines compared to CIC wild type cell lines. (B) Genes whose expression increases in CIC knockout cell lines, testing enrichment for Hallmark gene sets and Oncogenic signatures.
GroupID	Category	Term	Description	Membership	p-value	Adjusted p-value	InTerm/ InList	Genes	Symbols
1	Oncogenic Signatures	M2634	EGFR UP.V1 UP	HEK,HOG	1.19889e-07	2.86534e-05	21/193	467,1490,1545,1846,1847,1848,2034,2119,2713,3383,3554,3726,4017,5873,6303,6347,7804,8835,23406,23528,23657	ATF3,CTGF,CYP1B1,DUSP4,DUSP5,DUSP6,EPAS1,ETV5,GK3P,ICAM1,IL1R1,JUNB,LOXL2,RAB27A,SAT1,CCL2,LRP8,SOCS2,COTL1,ZNF281,SLC7A11
	Oncogenic Signatures	M2725	MEK UP.V1 UP	HEK,HOG	2.75479e-06	0.000131679	19/196	1545,1846,1969,2034,2119,3897,4121,7804,8061,9518,10610,11045,23266,23406,23508,23657,25849,79695,81031	CYP1B1,DUSP4,EPHA2,EPAS1,ETV5,L1CAM,MAN1A1,LRP8,FOSL1,GDF15,ST6GALNAC2,UPK1A,ADGRL2,COTL1,TTC9,SLC7A11,PARM1,GALNT12,SLC2A10
	Oncogenic Signatures	M2636	ERB2 UP.V1 UP	HEK,HOG	9.81559e-05	0.00293241	16/191	1545,1846,1848,2034,2119,3554,6303,8612,9518,10610,11045,23508,25849,79695,81031,168544	CYP1B1,DUSP4,DUSP6,EPAS1,ETV5,IL1R1,SAT1,PLPP2,GDF15,ST6GALNAC2,UPK1A,TTC9,PARM1,GALNT12,SLC2A10,ZNF467
	Oncogenic Signatures	M2728	RAF UP.V1 UP	HEK,HOG	0.000117836	0.00312921	16/194	1081,1545,1846,2034,2119,3613,3897,4121,5274,6303,8013,8835,23406,55286,55526,79695	CGA,CYP1B1,DUSP4,EPAS1,ETV5,IMPA2,L1CAM,MAN1A1,SERPINI1,SAT1,NR4A3,SOCS2,COTL1,C4orf19,DHTKD1,GALNT12
2	Oncogenic Signatures	M2857	STK33 SKM UP	HEK,HOG	4.50052e-07	4.65991e-05	25/283	1847,2115,2353,2635,2713,2791,3726,4084,4792,4973,5570,5997,8347,8349,8354,8356,8357,23174,23285,23657,56952,94241,132864,196394,201895	DUSP5,ETV1,FOS,GBP3,GK3P,GNG11,JUNB,MXD1,NFKBIA,OLR1,PKIB,RGS2,HIST1H2BC,HIST2H2BE,HIST1H3I,HIST1H3J,HIST1H3H,ZCCHC14,KIAA1107,SLC7A11,PRTFDC1,TP53INP1,CPEB2,AMN1,SMIM14
	Oncogenic Signatures	M2858	STK33 UP	HEK,HOG	5.84926e-07	4.65991e-05	25/287	1847,2353,2635,2791,3383,3726,4973,5570,5997,6781,8347,8349,8356,9518,9976,23174,23285,23657,56952,94241,132864,161742,196394,201895,338758	DUSP5,FOS,GBP3,GNG11,ICAM1,JUNB,OLR1,PKIB,RGS2,STC1,HIST1H2BC,HIST2H2BE,HIST1H3J,GDF15,CLEC2B,ZCCHC14,KIAA1107,SLC7A11,PRTFDC1,TP53INP1,CPEB2,SPRED1,AMN1,SMIM14,LINC00936
	Oncogenic Signatures	M2855	STK33 NOMO UP	HEK,HOG	0.00142954	0.0227773	18/290	1847,2034,2353,2635,2791,3383,3554,3726,4973,5806,5997,6781,8347,9518,9976,23174,51133,161742	DUSP5,EPAS1,FOS,GBP3,GNG11,ICAM1,IL1R1,JUNB,OLR1,PTX3,RGS2,STC1,HIST1H2BC,GDF15,CLEC2B,ZCCHC14,KCTD3,SPRED1
3	Hallmark Gene Sets	M5890	HALLMARK TNFA SIGNALING VIA NFKB	HEK,HOG	9.28717e-07	5.54908e-05	20/200	330,467,595,1846,1847,2353,2669,3164,3280,3383,3726,4084,4792,4929,4973,5806,6303,6347,8013,8061	BIRC3,ATF3,CCND1,DUSP4,DUSP5,FOS,GEM,NR4A1,HES1,ICAM1,JUNB,MXD1,NFKBIA,NR4A2,OLR1,PTX3,SAT1,CCL2,NR4A3,FOSL1
4	Oncogenic Signatures	M2721	LTE2 UP.V1 DN	HEK,HOG	1.06437e-05	0.000423972	18/196	306,467,794,1265,2669,3280,3397,4147,4192,4886,6658,8357,9536,11031,23657,54981,64761,79365	ANXA3,ATF3,CALB2,CNN2,GEM,HES1,ID1,MATN2,MDK,NPY1R,SOX3,HIST1H3H,PTGES,RAB31,SLC7A11,NMRK1,PARP12,BHLHE41
5	Oncogenic Signatures	M2784	MEL18 DN.V1 UP	HEK	1.17809e-05	0.00140782	10/141	595,1012,1969,2827,3710,6509,8061,8140,23657,28231	CCND1,CDH13,EPHA2,GPR3,ITPR3,SLC1A4,FOSL1,SLC7A5,SLC7A11,SLCO4A1
	Oncogenic Signatures	M2779	BMI1 DN MEL18 DN.V1 UP	HEK	0.000495836	0.0098754	8/145	306,595,1012,3352,6509,8061,8140,23657	ANXA3,CCND1,CDH13,HTR1D,SLC1A4,FOSL1,SLC7A5,SLC7A11
	Oncogenic Signatures	M2782	BMI1 DN.V1 UP	HEK	0.00257102	0.0190211	7/147	306,595,1969,5673,6509,8140,28231	ANXA3,CCND1,EPHA2,PSG5,SLC1A4,SLC7A5,SLCO4A1
	Oncogenic Signatures	M2757	MTOR UP.N4.V1 UP	HEK	0.0119722	0.049384	7/196	306,384,2713,8140,23657,28231,200734	ANXA3,ARG2,GK3P,SLC7A5,SLC7A11,SLCO4A1,SPRED2
6	Hallmark Gene Sets	M5907	HALLMARK ESTROGEN RESPONSE LATE	HEK,HOG	1.40397e-05	0.000479354	18/200	595,1152,2353,3418,3613,3880,4192,4886,5603,6509,6658,6820,7164,8140,9536,10610,11031,27075	CCND1,CKB,FOS,IDH2,IMPA2,KRT19,MDK,NPY1R,MAPK13,SLC1A4,SOX3,SULT2B1,TPD52L1,SLC7A5,PTGES,ST6GALNAC2,RAB31,TSPAN13
	Hallmark Gene Sets	M5906	HALLMARK ESTROGEN RESPONSE EARLY	HEK	0.000977677	0.0122701	9/200	595,794,2353,3880,6509,6658,8140,9536,29984	CCND1,CALB2,FOS,KRT19,SLC1A4,SOX3,SLC7A5,PTGES,RHOD
7	Oncogenic Signatures	M2680	BCAT.100 UP.V1 UP	HEK	2.87968e-05	0.00174936	6/48	638,1846,1848,1917,2119,3198	BIK,DUSP4,DUSP6,EEF1A2,ETV5,HOXA1
8	Oncogenic Signatures	M2819	IL15 UP.V1 UP	HEK	2.9278e-05	0.00174936	11/190	1846,1848,2118,2353,3726,7804,7975,8061,8140,26664,28231	DUSP4,DUSP6,ETV4,FOS,JUNB,LRP8,MAFK,FOSL1,SLC7A5,OR7C1,SLCO4A1
	Oncogenic Signatures	M2822	IL2 UP.V1 UP	HEK	0.000154787	0.00528487	10/191	1846,1848,2353,3726,7804,8061,8140,8612,28231,57718	DUSP4,DUSP6,FOS,JUNB,LRP8,FOSL1,SLC7A5,PLPP2,SLCO4A1,PPP4R4
	Oncogenic Signatures	M2834	PDGF UP.V1 UP	HEK	0.0103051	0.0472394	6/146	1847,2353,2791,8061,8140,440915	DUSP5,FOS,GNG11,FOSL1,SLC7A5,POTEKP
9	Oncogenic Signatures	M2882	KRAS.600 UP.V1 UP	HEK	5.68089e-05	0.00252192	13/280	1081,1846,1848,2115,2118,2119,2791,5806,6781,9047,28231,50487,114897	CGA,DUSP4,DUSP6,ETV1,ETV4,ETV5,GNG11,PTX3,STC1,SH2D2A,SLCO4A1,PLA2G3,C1QTNF1
	Oncogenic Signatures	M2875	KRAS.300 UP.V1 UP	HEK	0.00220142	0.0189998	7/143	1081,1848,2115,2118,2119,5806,6781	CGA,DUSP6,ETV1,ETV4,ETV5,PTX3,STC1
10	Oncogenic Signatures	M2816	RPS14 DN.V1 UP	HEK,HOG	0.00034259	0.00818791	15/192	306,330,1545,1991,3490,5657,6347,8013,8820,9047,9518,9976,11031,11240,27063	ANXA3,BIRC3,CYP1B1,ELANE,IGFBP7,PRTN3,CCL2,NR4A3,HESX1,SH2D2A,GDF15,CLEC2B,RAB31,PADI2,ANKRD1
11	Oncogenic Signatures	M2763	ESC J1 UP EARLY.V1 DN	HEK	0.000424467	0.00922252	9/178	306,1848,2118,3397,3726,3880,8347,55803,81848	ANXA3,DUSP6,ETV4,ID1,JUNB,KRT19,HIST1H2BC,ADAP2,SPRY4
	Oncogenic Signatures	M2769	ESC V6.5 UP EARLY.V1 DN	HEK	0.00606864	0.0329637	7/172	306,1490,3726,3880,5176,5603,26471	ANXA3,CTGF,JUNB,KRT19,SERPINF1,MAPK13,NUPR1
12	Oncogenic Signatures	M2854	STK33 NOMO DN	HEK,HOG	0.000472728	0.0102711	19/286	202,306,638,3005,3174,4147,7164,8503,8835,10100,11240,29098,79695,113655,150864,256435,389840,548596,100133941	AIM1,ANXA3,BIK,H1F0,HNF4G,MATN2,TPD52L1,PIK3R3,SOCS2,TSPAN2,PADI2,RANGRF,GALNT12,MFSD3,FAM117B,ST6GALNAC3,MAP3K15,CKMT1A,CD24
	Oncogenic Signatures	M2853	STK33 DN	HOG	0.00627609	0.033333	11/283	4147,7164,8503,10100,11240,23566,79695,113655,150864,256435,401097	MATN2,TPD52L1,PIK3R3,TSPAN2,PADI2,LPAR3,GALNT12,MFSD3,FAM117B,ST6GALNAC3,C3orf80
13	Oncogenic Signatures	M2730	PRC1 BMI UP.V1 DN	HEK	0.000654504	0.0120073	9/189	1555,6590,7225,7975,8354,8356,9047,28231,55803	CYP2B6,SLPI,TRPC6,MAFK,HIST1H3I,HIST1H3J,SH2D2A,SLCO4A1,ADAP2
14	Oncogenic Signatures	M2781	BMI1 DN.V1 DN	HEK,HOG	0.000741591	0.01477	12/144	1583,1917,2115,2353,3554,6590,6615,8349,8503,8835,11240,22921	CYP11A1,EEF1A2,ETV1,FOS,IL1R1,SLPI,SNAI1,HIST2H2BE,PIK3R3,SOCS2,PADI2,MSRB2
	Oncogenic Signatures	M2775	BMI1 DN MEL18 DN.V1 DN	HOG	0.00262634	0.0190211	8/147	414,3554,5274,6398,8349,8671,8835,22921	ARSD,IL1R1,SERPINI1,SECTM1,HIST2H2BE,SLC4A4,SOCS2,MSRB2
15	Oncogenic Signatures	M2756	MTOR UP.N4.V1 DN	HOG	0.000995427	0.0122701	10/189	1901,3280,4311,10252,10516,11147,54964,55520,55758,79800	S1PR1,HES1,MME,SPRY1,FBLN5,HHLA3,C1orf56,ELAC1,RCOR3,CARF
16	Oncogenic Signatures	M2745	JNK DN.V1 DN	HEK,HOG	0.000999289	0.0183715	14/191	1846,1946,4753,4886,7104,7804,7975,8789,10100,10252,11156,23174,27063,57338	DUSP4,EFNA5,NELL2,NPY1R,TM4SF4,LRP8,MAFK,FBP2,TSPAN2,SPRY1,PTP4A3,ZCCHC14,ANKRD1,JPH3
17	Oncogenic Signatures	M2838	TGFB UP.V1 DN	HOG	0.00107813	0.0122701	10/191	330,1848,2625,5727,5997,8503,9699,9976,10252,60686	BIRC3,DUSP6,GATA3,PTCH1,RGS2,PIK3R3,RIMS2,CLEC2B,SPRY1,C14orf93
18	Oncogenic Signatures	M2737	PRC2 EZH2 UP.V1 DN	HEK,HOG	0.00110481	0.0188607	14/193	970,1012,2115,2118,3897,4929,6590,7102,9976,10371,10391,25891,27075,27123	CD70,CDH13,ETV1,ETV4,L1CAM,NR4A2,SLPI,TSPAN7,CLEC2B,SEMA3A,CORO2B,PAMR1,TSPAN13,DKK2
19	Oncogenic Signatures	M2638	GCNP SHH UP EARLY.V1 DN	HOG	0.00161587	0.0148536	9/168	1382,3280,3554,4929,5321,7409,8349,54386,57338	CRABP2,HES1,IL1R1,NR4A2,PLA2G4A,VAV1,HIST2H2BE,TERF2IP,JPH3
20	Oncogenic Signatures	M2715	SNF5 DN.V1 DN	HEK,HOG	0.00204798	0.0305917	12/162	646,874,1272,4322,4973,5603,6622,7164,25782,27063,79815,114897	BNC1,CBR3,CNTN1,MMP13,OLR1,MAPK13,SNCA,TPD52L1,RAB3GAP2,ANKRD1,NIPAL2,C1QTNF1
21	Oncogenic Signatures	M2645	HINATA NFKB IMMU INF	HOG	0.00235647	0.0189998	3/17	3383,4792,4973	ICAM1,NFKBIA,OLR1
22	Oncogenic Signatures	M2827	IL21 UP.V1 UP	HEK	0.00261953	0.0190211	8/188	5806,5837,7975,8140,8612,10570,63970,81848	PTX3,PYGM,MAFK,SLC7A5,PLPP2,DPYSL4,TP53AIP1,SPRY4
23	Oncogenic Signatures	M2905	LEF1 UP.V1 UP	HEK	0.00327577	0.0230268	8/195	384,2318,2791,3897,4237,8061,9047,79097	ARG2,FLNC,GNG11,L1CAM,MFAP2,FOSL1,SH2D2A,TRIM48
24	Hallmark Gene Sets	M5939	HALLMARK P53 PATHWAY	HEK	0.00381788	0.023675	8/200	1012,1969,2353,3654,6303,23657,26471,55766	CDH13,EPHA2,FOS,IRAK1,SAT1,SLC7A11,NUPR1,H2AFJ
25	Oncogenic Signatures	M2768	ESC J1 UP LATE.V1 UP	HOG	0.00382917	0.023675	9/191	467,1490,3123,4017,6615,23566,25849,80114,143686	ATF3,CTGF,HLA-DRB1,LOXL2,SNAI1,LPAR3,PARM1,BICC1,SESN3
	Oncogenic Signatures	M2839	TGFB UP.V1 UP	HOG	0.0126043	0.049384	8/192	467,1490,1591,4091,6615,9267,23174,23531	ATF3,CTGF,CYP24A1,SMAD6,SNAI1,CYTH1,ZCCHC14,MMD
26	Oncogenic Signatures	M2697	P53 DN.V1 DN	HOG	0.00396234	0.023675	9/192	3164,3490,3554,5321,6778,7102,8013,10516,26240	NR4A1,IGFBP7,IL1R1,PLA2G4A,STAT6,TSPAN7,NR4A3,FBLN5,FAM50B
	Oncogenic Signatures	M2630	E2F1 UP.V1 DN	HOG	0.0126043	0.049384	8/192	2941,3554,4192,5063,5321,5997,6615,6778	GSTA4,IL1R1,MDK,PAK3,PLA2G4A,RGS2,SNAI1,STAT6
27	Oncogenic Signatures	M2799	RB DN.V1 DN	HEK	0.00514077	0.0292534	6/126	646,4322,7092,8140,8347,140576	BNC1,MMP13,TLL1,SLC7A5,HIST1H2BC,S100A16
28	Oncogenic Signatures	M2871	CORDENONSI YAP CONSERVED SIGNATURE	HEK	0.00564332	0.0313664	4/57	1490,2119,7083,27063	CTGF,ETV5,TK1,ANKRD1
29	Oncogenic Signatures	M2803	RB P130 DN.V1 DN	HOG	0.0072496	0.037188	7/139	646,4973,6237,6778,10765,201895,203228	BNC1,OLR1,RRAS,STAT6,KDM5B,SMIM14,C9orf72
30	Oncogenic Signatures	M2870	NFE2L2.V2	HEK	0.00731313	0.037188	13/476	874,1087,3897,6509,6564,7161,7804,23657,26471,151871,387748,388514,441272	CBR3,CEACAM7,L1CAM,SLC1A4,SLC15A1,TP73,LRP8,SLC7A11,NUPR1,DPPA2,OR56B1,CYP4F24P,SPDYE3
31	Oncogenic Signatures	M2690	WNT UP.V1 UP	HEK	0.00771674	0.0384229	7/180	1373,2353,4237,5176,6347,9518,10570	CPS1,FOS,MFAP2,SERPINF1,CCL2,GDF15,DPYSL4
32	Oncogenic Signatures	M2684	ATF2 UP.V1 DN	HEK	0.00915418	0.04465	7/186	1012,1545,2353,5272,5806,6347,28231	CDH13,CYP1B1,FOS,SERPINB9,PTX3,CCL2,SLCO4A1
33	Oncogenic Signatures	M2666	AKT UP.V1 DN	HOG	0.0108792	0.0472394	8/187	2941,4147,5321,7164,8013,22921,55504,55643	GSTA4,MATN2,PLA2G4A,TPD52L1,NR4A3,MSRB2,TNFRSF19,BTBD2
34	Oncogenic Signatures	M2694	P53 DN.V2 UP	HEK	0.0109707	0.0472394	6/148	1002,2119,4322,5475,5806,8153	CDH4,ETV5,MMP13,PPEF1,PTX3,RND2
35	Oncogenic Signatures	M2734	PRC2 EDD UP.V1 DN	HOG	0.0126043	0.049384	8/192	467,1519,8347,8349,8710,9734,27075,27123	ATF3,CTSO,HIST1H2BC,HIST2H2BE,SERPINB7,HDAC9,TSPAN13,DKK2

## Sheet: S5C
Table S5. Functional enrichment results for genes differentially expressed in CIC knockout cell lines compared to CIC wild type cell lines. (C) Genes whose expression decreases in CIC knockout cell lines, testing enrichment for Hallmark gene sets and Oncogenic signatures.
GroupID	Category	Term	Description	Membership	p-value	Adjusted p-value	InTerm/ InList	Genes	Symbols
1	Hallmark Gene Sets	M5930	HALLMARK EPITHELIAL MESENCHYMAL TRANSITION	HEK,HOG	2.34313e-12	5.60007e-10	25/200	355,627,960,1290,1462,1601,2316,2331,2335,3569,3624,4147,4837,4907,5654,6591,7058,7424,9353,10085,10409,11010,22943,26585,30008	FAS,BDNF,CD44,COL5A2,VCAN,DAB2,FLNA,FMOD,FN1,IL6,INHBA,MATN2,NNMT,NT5E,HTRA1,SNAI2,THBS2,VEGFC,SLIT2,EDIL3,BASP1,GLIPR1,DKK1,GREM1,EFEMP2
2	Oncogenic Signatures	M2816	RPS14 DN.V1 UP	HEK,HOG	5.03636e-08	6.01845e-06	19/192	214,2012,2123,2124,3428,4088,4094,5168,5205,6346,6347,10769,11174,23462,27063,55022,55304,81035,223117	ALCAM,EMP1,EVI2A,EVI2B,IFI16,SMAD3,MAF,ENPP2,ATP8B1,CCL1,CCL2,PLK2,ADAMTS6,HEY1,ANKRD1,PID1,SPTLC3,COLEC12,SEMA3D
3	Oncogenic Signatures	M2799	RB DN.V1 DN	HOG	3.33801e-06	0.000199446	8/126	960,2316,3914,8614,9510,50814,79576,140576	CD44,FLNA,LAMB3,STC2,ADAMTS1,NSDHL,NKAP,S100A16
4	Oncogenic Signatures	M2728	RAF UP.V1 UP	HOG	1.05873e-05	0.000457868	9/194	960,2182,5358,5631,26136,26256,55357,79710,286527	CD44,ACSL4,PLS3,PRPS1,TES,CABYR,TBC1D2,MORC4,TMSB15B
5	Oncogenic Signatures	M2721	LTE2 UP.V1 DN	HOG	1.14946e-05	0.000457868	9/196	2000,8357,8614,8829,10813,23657,24138,51765,347902	ELF4,HIST1H3H,STC2,NRP1,UTP14A,SLC7A11,IFIT5,STK26,AMIGO2
	Oncogenic Signatures	M2724	MEK UP.V1 DN	HOG	0.00280403	0.0279235	6/196	5205,8344,8357,10813,24138,347902	ATP8B1,HIST1H2BE,HIST1H3H,UTP14A,IFIT5,AMIGO2
6	Hallmark Gene Sets	M5890	HALLMARK TNFA SIGNALING VIA NFKB	HOG	1.35097e-05	0.000461261	9/200	960,3569,3624,3914,4088,5271,6347,10769,50486	CD44,IL6,INHBA,LAMB3,SMAD3,SERPINB8,CCL2,PLK2,G0S2
7	Oncogenic Signatures	M2882	KRAS.600 UP.V1 UP	HEK,HOG	1.49432e-05	0.00119048	19/280	1038,1501,2012,2123,2556,3624,5101,6326,6926,7424,8382,8829,23462,25758,28986,50486,60489,64084,650293	CDR1,CTNND2,EMP1,EVI2A,GABRA3,INHBA,PCDH9,SCN2A,TBX3,VEGFC,NME5,NRP1,HEY1,KIAA1549L,MAGEH1,G0S2,APOBEC3G,CLSTN2,LOC650293
	Oncogenic Signatures	M2892	KRAS.KIDNEY UP.V1 UP	HEK	0.00147278	0.018526	8/143	5101,6326,6414,7111,8382,10205,23462,28986	PCDH9,SCN2A,SELENOP,TMOD1,NME5,MPZL2,HEY1,MAGEH1
8	Oncogenic Signatures	M2863	KRAS.DF.V1 UP	HEK,HOG	2.32543e-05	0.00138945	15/192	650,1030,1462,3624,7424,8644,8829,9955,10964,22839,22943,23767,26585,26872,55022	BMP2,CDKN2B,VCAN,INHBA,VEGFC,AKR1C3,NRP1,HS3ST3A1,IFI44L,DLGAP4,DKK1,FLRT3,GREM1,STEAP1,PID1
9	Oncogenic Signatures	M2769	ESC V6.5 UP EARLY.V1 DN	HOG	3.25119e-05	0.000971294	8/172	214,960,2012,3624,5654,64129,79026,151887	ALCAM,CD44,EMP1,INHBA,HTRA1,TINAGL1,AHNAK,CCDC80
10	Oncogenic Signatures	M2905	LEF1 UP.V1 UP	HEK,HOG	0.000107776	0.00515168	14/195	2012,2273,2335,5631,6515,7111,8614,22943,50486,51393,60489,64097,83604,100288413	EMP1,FHL1,FN1,PRPS1,SLC2A3,TMOD1,STC2,DKK1,G0S2,TRPV2,APOBEC3G,EPB41L4A,TMEM47,ERVMER34-1
11	Oncogenic Signatures	M2898	KRAS.LUNG.BREAST UP.V1 DN	HEK	0.000305495	0.00811258	9/142	258,1290,3635,6278,6664,9547,10964,51806,79887	AMBN,COL5A2,INPP5D,S100A7,SOX11,CXCL14,IFI44L,CALML5,PLBD1
	Oncogenic Signatures	M2885	KRAS.600.LUNG.BREAST UP.V1 DN	HEK	0.00138694	0.0184154	12/286	258,710,1290,1381,3635,6278,6664,9547,10964,51806,79887,79986	AMBN,SERPING1,COL5A2,CRABP1,INPP5D,S100A7,SOX11,CXCL14,IFI44L,CALML5,PLBD1,ZNF702P
	Oncogenic Signatures	M2880	KRAS.600 UP.V1 DN	HEK	0.00398856	0.032589	11/284	258,710,4147,6278,6664,9547,10085,10407,10964,51806,79887	AMBN,SERPING1,MATN2,S100A7,SOX11,CXCL14,EDIL3,SPAG11B,IFI44L,CALML5,PLBD1
	Oncogenic Signatures	M2876	KRAS.50 UP.V1 DN	HEK	0.00579828	0.0427078	4/48	6278,6664,10964,79887	S100A7,SOX11,IFI44L,PLBD1
12	Oncogenic Signatures	M2897	KRAS.LUNG UP.V1 UP	HOG	0.000498913	0.00988451	6/140	2123,3624,6926,8829,9955,50486	EVI2A,INHBA,TBX3,NRP1,HS3ST3A1,G0S2
13	Oncogenic Signatures	M2784	MEL18 DN.V1 UP	HOG	0.000518074	0.00988451	6/141	3624,3914,8614,8829,9955,23657	INHBA,LAMB3,STC2,NRP1,HS3ST3A1,SLC7A11
	Oncogenic Signatures	M2779	BMI1 DN MEL18 DN.V1 UP	HOG	0.00379653	0.032589	5/145	154,3624,3914,8614,23657	ADRB2,INHBA,LAMB3,STC2,SLC7A11
	Oncogenic Signatures	M2782	BMI1 DN.V1 UP	HOG	0.00402399	0.032589	5/147	154,3624,3914,8614,22943	ADRB2,INHBA,LAMB3,STC2,DKK1
	Oncogenic Signatures	M2856	STK33 SKM DN	HOG	0.00409067	0.032589	7/282	3914,5271,8091,8614,55086,79974,389023	LAMB3,SERPINB8,HMGA2,STC2,CXorf57,CPED1,DPP10-AS1
14	Hallmark Gene Sets	M5950	HALLMARK ALLOGRAFT REJECTION	HOG	0.000578696	0.00988451	7/200	355,2000,2316,3569,3624,5552,6347	FAS,ELF4,FLNA,IL6,INHBA,SRGN,CCL2
	Hallmark Gene Sets	M5897	HALLMARK IL6 JAK STAT3 SIGNALING	HOG	0.00344328	0.032589	4/87	355,960,3569,3597	FAS,CD44,IL6,IL13RA1
	Hallmark Gene Sets	M5902	HALLMARK APOPTOSIS	HOG	0.0058969	0.0427078	5/161	355,837,960,2012,3569	FAS,CASP4,CD44,EMP1,IL6
15	Hallmark Gene Sets	M5942	HALLMARK UV RESPONSE DN	HOG	0.000579009	0.00988451	6/144	1902,3778,4088,6591,8829,57178	LPAR1,KCNMA1,SMAD3,SNAI2,NRP1,ZMIZ1
16	Oncogenic Signatures	M2855	STK33 NOMO UP	HOG	0.0011257	0.015826	8/290	2012,3428,3914,8829,8879,11010,114907,389023	EMP1,IFI16,LAMB3,NRP1,SGPL1,GLIPR1,FBXO32,DPP10-AS1
17	Oncogenic Signatures	M2756	MTOR UP.N4.V1 DN	HOG	0.00234039	0.0275002	6/189	2123,2124,3476,7552,8357,150759	EVI2A,EVI2B,IGBP1,ZNF711,HIST1H3H,LINC00342
18	Oncogenic Signatures	M2768	ESC J1 UP LATE.V1 UP	HOG	0.00246648	0.0275002	6/191	5654,8091,11010,27063,64129,79710	HTRA1,HMGA2,GLIPR1,ANKRD1,TINAGL1,MORC4
19	Oncogenic Signatures	M2630	E2F1 UP.V1 DN	HOG	0.0025314	0.0275002	6/192	355,860,2123,6347,9510,10769	FAS,RUNX2,EVI2A,CCL2,ADAMTS1,PLK2
20	Oncogenic Signatures	M2850	HOXA9 DN.V1 UP	HOG	0.0026651	0.0276939	6/194	355,3428,3597,5271,10769,11010	FAS,IFI16,IL13RA1,SERPINB8,PLK2,GLIPR1
21	Oncogenic Signatures	M2718	SNF5 DN.V1 UP	HEK	0.00492998	0.0380085	8/174	2331,4619,6515,8549,10964,55879,64417,84624	FMOD,MYH1,SLC2A3,LGR5,IFI44L,GABRQ,TMEM267,FNDC1
22	Oncogenic Signatures	M2887	KRAS.BREAST UP.V1 DN	HEK	0.00620206	0.0435968	7/144	710,1290,1381,10085,51050,79625,79887	SERPING1,COL5A2,CRABP1,EDIL3,PI15,NDNF,PLBD1
23	Oncogenic Signatures	M2693	P53 DN.V2 DN	HEK	0.00643506	0.0439423	7/145	710,2045,4325,6296,6335,28965,56123	SERPING1,EPHA7,MMP16,ACSM3,SCN9A,SLC27A6,PCDHB13
24	Oncogenic Signatures	M2783	MEL18 DN.V1 DN	HEK	0.00717324	0.0476223	7/148	1381,2042,4094,6414,7111,9547,55022	CRABP1,EPHA3,MAF,SELENOP,TMOD1,CXCL14,PID1
