# Supplementary material for: Comparative transcriptome analysis of isogenic cell line models and primary cancers links capicua (CIC) loss to activation of the MAPK signalling cascade
Source: J Pathol. 2017 Apr 26;242(2):206–20. doi: 10.1002/path.4894 (PMC5485162; doi:10.1002/path.4894)
Supplement: Supplementary file 14 — Table S6. Differential expression analysis results for STAD samples. Results from the DESeq2 analysis performed between samples with CIC copy number loss and samples with neutral CIC copy number. [file PATH-242-206-s014.xls]

## Sheet: Table S6
Table S6. Differential expression analysis results for Type I LGGs. Results from the DESeq2 analysis performed between samples with truncating CIC mutations and samples with intact CIC and high CIC expression.
Gene	Entrez ID	Base Mean	Log2 Fold Change	lfcSE	stat	P-value	BH-adjusted p-value
ETV4	2118	1545.76	1.69146	0.214682	7.87894	3.30165e-15	5.93867e-11
C14orf176	643382	80.3064	0.774071	0.101441	7.63073	2.33427e-14	2.09932e-10
ZSWIM4	65249	1265.56	0.819258	0.110501	7.414	1.22542e-13	7.34722e-10
MAFF	23764	791.884	1.18809	0.164536	7.22084	5.16681e-13	2.32339e-09
CIC	23152	4487.4	-0.45638	0.0640056	-7.13031	1.00141e-12	3.60248e-09
NPPA	4878	1109.84	1.44453	0.205919	7.01507	2.29837e-12	6.89014e-09
NMUR2	56923	101.165	1.42379	0.209464	6.79729	1.06606e-11	2.73931e-08
SHOX2	6474	8.99141	1.45918	0.221409	6.59043	4.38553e-11	9.86031e-08
WSCD1	23302	11730.1	0.837716	0.127973	6.54605	5.90798e-11	1.18074e-07
MGC12982	84793	43.64	1.17633	0.182108	6.45955	1.05013e-10	1.88887e-07
TMEM90A	646658	92.799	-1.27073	0.207615	-6.1206	9.32258e-10	1.52441e-06
MSTN	2660	608.546	-1.2743	0.209578	-6.08033	1.19938e-09	1.79777e-06
SPRED2	200734	3455.97	0.682231	0.119027	5.73174	9.9403e-09	1.27728e-05
PLN	5350	570.714	-1.2689	0.221382	-5.73172	9.94157e-09	1.27728e-05
VSIG10	54621	1101.3	0.451561	0.0790061	5.71552	1.09369e-08	1.31148e-05
DUSP6	1848	2536.54	0.871896	0.153003	5.69857	1.20817e-08	1.35821e-05
TLE6	79816	273.929	1.09355	0.194303	5.62805	1.82257e-08	1.92838e-05
TLE2	7089	1866.06	0.907411	0.162275	5.59181	2.24714e-08	2.24552e-05
SOX13	9580	3592.07	0.558763	0.100113	5.58134	2.38668e-08	2.25943e-05
PCDHGA9	56107	901.92	-1.16905	0.213035	-5.4876	4.07441e-08	3.66432e-05
PPT2	9374	1882.77	0.276223	0.0504246	5.47793	4.30329e-08	3.68587e-05
UHRF1	29128	1596.47	0.699086	0.128837	5.42611	5.75951e-08	4.70892e-05
SLC35F1	222553	6014.64	0.674147	0.124768	5.40319	6.54648e-08	5.07963e-05
GCNT2	2651	1079.63	0.754178	0.140102	5.38308	7.32222e-08	5.07963e-05
TACC2	10579	3002.48	0.512833	0.0953526	5.37828	7.51997e-08	5.07963e-05
CHODL	140578	48.5013	-0.893252	0.166129	-5.37687	7.57929e-08	5.07963e-05
ETV5	2119	8319.04	0.985157	0.183258	5.37579	7.62495e-08	5.07963e-05
ANKRD55	79722	190.761	1.0226	0.191016	5.35352	8.62616e-08	5.38608e-05
EPB41	2035	1396.09	0.419678	0.0784106	5.35231	8.68385e-08	5.38608e-05
CRYBG3	131544	935.81	-0.92794	0.173886	-5.33649	9.47623e-08	5.68163e-05
EPN2	22905	17826.3	0.618068	0.11596	5.33002	9.8203e-08	5.69799e-05
ZBTB8B	728116	172.572	0.92693	0.174708	5.3056	1.12302e-07	6.31244e-05
FZD10	11211	48.3857	0.784028	0.148369	5.28431	1.26183e-07	6.87772e-05
CCND3	896	5141.73	0.423117	0.0802052	5.27543	1.32442e-07	7.0066e-05
LOC92659	92659	289.903	0.554847	0.105706	5.24895	1.52967e-07	7.86119e-05
SLC13A4	26266	74.8681	-1.12695	0.217249	-5.18736	2.13292e-07	0.000106569
EPHA2	1969	324.073	0.806725	0.155915	5.17414	2.28962e-07	0.000111307
SEMA3C	10512	788.327	-0.943986	0.182634	-5.16873	2.35688e-07	0.000111336
GFI1B	8328	15.3559	1.1246	0.217767	5.16425	2.41402e-07	0.000111336
GIPC3	126326	224.524	0.741913	0.145425	5.10168	3.36655e-07	0.000151385
TMC3	342125	41.3079	1.12649	0.221399	5.08804	3.61777e-07	0.000158714
FOXP4	116113	2001.37	0.567113	0.111974	5.0647	4.0905e-07	0.000175181
BCL6	604	5972.07	0.453078	0.0896923	5.05147	4.38427e-07	0.000183395
DUSP4	1846	379.736	0.993744	0.198197	5.01393	5.33305e-07	0.000218013
TIMP4	7079	4923.04	0.840265	0.167867	5.00552	5.57104e-07	0.000219552
LRP4	4038	30303	0.621314	0.124163	5.00401	5.61484e-07	0.000219552
ESAM	90952	1889.02	0.575091	0.115393	4.98374	6.23656e-07	0.000235607
NUDT9P1	119369	20.6522	0.512446	0.102909	4.97962	6.37077e-07	0.000235607
PCDHGA12	26025	505.47	-1.05729	0.212385	-4.97818	6.41838e-07	0.000235607
SGCG	6445	33.9704	-0.948211	0.192755	-4.91926	8.68712e-07	0.000312511
BTG1	694	5555.38	0.456933	0.0930823	4.90891	9.1583e-07	0.000323001
C8orf56	157556	192.251	0.76784	0.156873	4.89467	9.84704e-07	0.000340613
SCNN1B	6338	8.34416	1.05644	0.217189	4.86418	1.14931e-06	0.000389591
CYTSB	92521	5132.26	-0.306296	0.0630147	-4.86072	1.16962e-06	0.000389591
GPR3	2827	114.905	0.764149	0.157574	4.84947	1.2379e-06	0.00040484
SCEL	8796	20.2852	0.942407	0.195263	4.82635	1.39056e-06	0.000446643
IGF1R	3480	5923	0.415462	0.086528	4.80147	1.57504e-06	0.00049638
TMEM158	25907	1083.66	0.762637	0.158941	4.79825	1.6006e-06	0.00049638
FAM100B	283991	1890.44	0.391351	0.082064	4.76885	1.8528e-06	0.000546262
ROBO4	54538	1804.9	0.563795	0.118257	4.76755	1.86484e-06	0.000546262
LUZP2	338645	6117.67	-0.74712	0.156766	-4.76584	1.88068e-06	0.000546262
KIRREL2	84063	112.464	0.652101	0.136835	4.7656	1.88293e-06	0.000546262
FLT4	2324	597.166	0.673721	0.141848	4.74961	2.03805e-06	0.000581881
BACH2	60468	775.46	0.416394	0.087759	4.74474	2.08772e-06	0.000582168
PER3	8863	2417.39	-0.517402	0.10911	-4.74201	2.11611e-06	0.000582168
SPRY4	81848	1476.12	0.823367	0.173703	4.7401	2.13616e-06	0.000582168
HAPLN3	145864	210.808	0.683341	0.144452	4.73056	2.23902e-06	0.000601092
DACT1	51339	568.326	-0.674798	0.142902	-4.72209	2.3343e-06	0.000617457
COX4I2	84701	44.5387	0.771598	0.164198	4.69919	2.612e-06	0.000664654
BCL6B	255877	425.532	0.659638	0.140391	4.69858	2.61975e-06	0.000664654
SHC3	53358	1671.63	0.845254	0.179907	4.69828	2.62358e-06	0.000664654
SLC43A1	8501	237.723	0.605812	0.129114	4.69207	2.70457e-06	0.000675655
CACNA1S	779	10.835	-0.90482	0.193354	-4.6796	2.87433e-06	0.000708228
PLA2G1B	5319	1.70327	0.976545	0.210833	4.63184	3.62425e-06	0.000874957
CDA	978	82.97	0.661233	0.1428	4.63047	3.64829e-06	0.000874957
IGFBP4	3487	2394.03	0.668436	0.144573	4.62351	3.77296e-06	0.000892951
TNFRSF4	7293	23.1397	0.926188	0.200702	4.61475	3.93574e-06	0.000919378
NRTN	4902	7.5075	1.01877	0.221132	4.60706	4.08398e-06	0.000919712
NGFR	4804	790.36	0.793254	0.172257	4.60507	4.12323e-06	0.000919712
RUFY4	285180	72.2498	0.942574	0.204697	4.60472	4.13015e-06	0.000919712
GRAP	10750	295.861	0.587483	0.127645	4.60248	4.17483e-06	0.000919712
FNDC7	163479	11.4519	-0.961099	0.208863	-4.60159	4.19283e-06	0.000919712
PDE4B	5142	8784.98	0.563709	0.123567	4.56198	5.06744e-06	0.00109817
TMEM92	162461	8.67958	0.789578	0.173358	4.55462	5.24803e-06	0.00112377
HSF2BP	11077	353.649	0.630032	0.138568	4.54675	5.44816e-06	0.00115289
RAB23	51715	1059.53	-0.49502	0.10947	-4.52197	6.1268e-06	0.00128143
SRCIN1	80725	4665.57	-0.643308	0.142415	-4.51713	6.26838e-06	0.00129388
S100A2	6273	42.4945	-0.928216	0.205583	-4.51505	6.33018e-06	0.00129388
CH25H	9023	426.667	-0.911483	0.202776	-4.49503	6.956e-06	0.00140582
KRT17	3872	113.318	-0.988518	0.220212	-4.48893	7.15805e-06	0.00143058
PRKCE	5581	3131.65	-0.582412	0.129905	-4.48336	7.34761e-06	0.00145232
FBXW10	10517	32.593	0.777437	0.173564	4.47925	7.49045e-06	0.00146446
KLF5	688	90.0983	-0.769994	0.172075	-4.47474	7.65028e-06	0.00147963
EVI2A	2123	2336.81	-0.829238	0.185584	-4.46827	7.88554e-06	0.00150891
FAM43A	131583	375.435	0.557512	0.125097	4.45662	8.32624e-06	0.00156428
RASGRF1	5923	2925.87	-0.857262	0.192382	-4.45604	8.34887e-06	0.00156428
LYVE1	10894	408.792	-0.825382	0.185355	-4.45299	8.46846e-06	0.00157033
EXOC3L	283849	205.374	0.584917	0.131796	4.43806	9.07752e-06	0.00166609
GFRA1	2674	6371.57	0.623622	0.141165	4.41768	9.97644e-06	0.00181259
RHOU	58480	7541.94	-0.585294	0.132811	-4.40696	1.04832e-05	0.00188561
HTR1A	3350	122.852	-0.875601	0.199389	-4.39143	1.1261e-05	0.00200425
MATN2	4147	4552.18	-0.740198	0.168633	-4.38941	1.13657e-05	0.00200425
C9	735	2.768	-0.960318	0.220172	-4.36167	1.29076e-05	0.00223804
ITGA10	8515	256.239	0.733888	0.16828	4.36111	1.29403e-05	0.00223804
HSD11B1	3290	314.921	0.902103	0.207403	4.34951	1.36439e-05	0.00229492
SERPIND1	3053	19.8449	-0.962855	0.221461	-4.34774	1.37549e-05	0.00229492
BAALC	79870	40990.9	0.425961	0.0979737	4.3477	1.3757e-05	0.00229492
ETS1	2113	6074.36	0.599656	0.137936	4.34735	1.37795e-05	0.00229492
ETV1	2115	20039.2	0.781442	0.180206	4.33639	1.44842e-05	0.00239016
KLF13	51621	8209.22	-0.308139	0.0711378	-4.33159	1.48039e-05	0.00242071
LRRC8D	55144	2278.68	-0.400009	0.0926715	-4.31642	1.58577e-05	0.00256966
NIPA1	123606	4241.93	-0.446815	0.104069	-4.29346	1.75913e-05	0.00282513
FOXD2	2306	19.1857	0.820677	0.191628	4.28266	1.84671e-05	0.00293953
GLDC	2731	4093.42	0.421696	0.098618	4.27606	1.90232e-05	0.00300149
ACVRL1	94	829.678	0.519282	0.121532	4.2728	1.93029e-05	0.00301915
SLC19A3	80704	265.782	0.472049	0.110582	4.26875	1.96571e-05	0.00304804
ZNF219	51222	3616.84	0.539723	0.126522	4.26584	1.99147e-05	0.00306159
BTN3A1	11119	1612.84	0.385048	0.0903924	4.25974	2.04667e-05	0.00311979
ASPA	443	492.258	-0.786365	0.184903	-4.25285	2.11068e-05	0.00316106
SLC5A4	6527	10.8314	0.743738	0.174892	4.25256	2.11336e-05	0.00316106
C6orf123	26238	3.58709	0.745751	0.175422	4.25118	2.12647e-05	0.00316106
SPINK8	646424	10.6548	0.90869	0.214538	4.23556	2.27979e-05	0.0033612
GPR35	2859	135.933	0.50401	0.119474	4.21856	2.45863e-05	0.0035954
ESRRG	2104	595.506	0.586437	0.139259	4.21111	2.54114e-05	0.00368609
PDE1C	5137	354.538	-0.856366	0.203677	-4.20453	2.6162e-05	0.00376461
CCND1	595	8659.07	0.789029	0.18788	4.19965	2.67333e-05	0.00380357
NCAN	1463	63211.5	0.548792	0.130722	4.19816	2.69095e-05	0.00380357
F2RL2	2151	47.7582	-0.875066	0.208596	-4.19502	2.72844e-05	0.00380357
FAM134B	54463	2415.58	-0.510291	0.12168	-4.19372	2.74416e-05	0.00380357
TCFL5	10732	936.577	-0.644726	0.153751	-4.19332	2.74901e-05	0.00380357
SLC6A2	6530	4.00494	-0.924108	0.220548	-4.19005	2.78891e-05	0.00382933
UCKL1AS	100113386	55.8964	0.593756	0.141771	4.18814	2.81253e-05	0.0038325
ISL2	64843	4.22773	0.90607	0.217318	4.16932	3.05514e-05	0.00412196
GJB2	2706	115.857	-0.898503	0.215564	-4.16815	3.07079e-05	0.00412196
LXN	56925	112.201	0.679629	0.163842	4.14807	3.35287e-05	0.00445282
BARX2	8538	41.7781	-0.883532	0.213206	-4.14402	3.41263e-05	0.00445282
CD5L	922	29.6541	0.913614	0.220468	4.14398	3.41331e-05	0.00445282
PPEF1	5475	44.6534	-0.876556	0.211535	-4.14378	3.4163e-05	0.00445282
LINGO2	158038	53.6593	-0.905394	0.219054	-4.13319	3.57758e-05	0.00462949
TP53INP2	58476	8948.14	-0.597103	0.144545	-4.13091	3.61327e-05	0.00464227
DAO	1610	175.859	-0.909941	0.220777	-4.12153	3.76364e-05	0.00480118
ARHGEF15	22899	248.61	0.524653	0.127421	4.11748	3.83043e-05	0.00480728
PLK3	1263	339.609	0.413176	0.100397	4.11541	3.86494e-05	0.00480728
IMPA1	3612	1525.12	-0.364234	0.0885079	-4.11527	3.86719e-05	0.00480728
ELTD1	64123	746.509	0.603022	0.14655	4.11479	3.87533e-05	0.00480728
FLYWCH2	114984	1529.81	0.261653	0.0636422	4.11131	3.93423e-05	0.00484691
NOX4	50507	38.2049	0.738971	0.180156	4.10183	4.09894e-05	0.00501549
CDIPT	10423	5429.01	0.210362	0.0513144	4.09947	4.1409e-05	0.00503259
TRAK2	66008	4497.19	-0.429689	0.105181	-4.08522	4.40346e-05	0.00529454
SH3PXD2A	9644	3572.87	-0.580666	0.142176	-4.08412	4.42435e-05	0.00529454
SLC29A1	2030	1448.8	0.404536	0.0991041	4.08193	4.46628e-05	0.00529454
GPR4	2828	337.745	0.609101	0.149234	4.08152	4.47418e-05	0.00529454
PTH1R	5745	613.339	0.439124	0.107722	4.07647	4.57254e-05	0.00537557
SLC13A3	64849	357.276	-0.732891	0.180061	-4.07024	4.69644e-05	0.00543806
RTN4	57142	29060.6	-0.312694	0.0768265	-4.07013	4.69872e-05	0.00543806
UNC5C	8633	155.492	-0.819897	0.201486	-4.06925	4.71639e-05	0.00543806
PPM1N	147699	33.9967	0.70928	0.174434	4.06618	4.77901e-05	0.00547517
ICOSLG	23308	649.994	-0.731289	0.18011	-4.06023	4.90244e-05	0.00558102
PLP1	5354	154380	-0.7588	0.18741	-4.04887	5.1466e-05	0.00582214
TNFRSF10C	8794	53.7714	0.622414	0.15394	4.04321	5.27241e-05	0.00590384
TSPAN4	7106	747.524	0.358354	0.0886605	4.04187	5.30273e-05	0.00590384
LARP6	55323	2652.9	-0.467484	0.115679	-4.04122	5.31729e-05	0.00590384
CDC14B	8555	3079.28	0.298836	0.0739973	4.03847	5.38005e-05	0.00593687
MYCT1	80177	383.347	0.50052	0.124393	4.02369	5.72928e-05	0.0062837
TAF13	6884	349.873	-0.376644	0.0938284	-4.01418	5.96537e-05	0.00649485
STK39	27347	2910.11	-0.287062	0.0715323	-4.01305	5.99402e-05	0.00649485
EIF5A2	56648	476.554	-0.446376	0.111309	-4.01024	6.06566e-05	0.00653311
GNG11	2791	866.128	0.450417	0.11237	4.00832	6.11511e-05	0.00654706
LASS5	91012	2435.51	0.280857	0.0700928	4.00693	6.15141e-05	0.00654706
C3orf31	132001	411.448	0.202955	0.0506777	4.00482	6.20653e-05	0.00655829
MORC1	27136	7.77945	-0.842749	0.210541	-4.00279	6.26006e-05	0.00655829
LOC151534	151534	49.297	0.503462	0.125791	4.00236	6.27134e-05	0.00655829
ADD3	120	14323.4	-0.368431	0.0921503	-3.99815	6.38393e-05	0.00663744
ELMO1	9844	8466.98	0.415385	0.104003	3.99396	6.49798e-05	0.00671719
NRBF2	29982	749.834	-0.239769	0.0600763	-3.99108	6.57742e-05	0.00674431
GPR97	222487	30.1765	0.686252	0.171981	3.99029	6.5992e-05	0.00674431
LECT1	11061	23.2488	-0.853488	0.213992	-3.98841	6.65171e-05	0.00675957
SCARF1	8578	504.881	0.411515	0.103216	3.98694	6.69319e-05	0.0067635
PRRT4	401399	408.726	0.642748	0.16138	3.98282	6.81012e-05	0.00684322
HLA-J	3137	20.7741	0.556193	0.139948	3.97427	7.05953e-05	0.00705443
SLC38A5	92745	3865.94	0.446727	0.11247	3.97195	7.1286e-05	0.0070841
TRIM27	5987	3398.72	0.18826	0.0475256	3.96123	7.45648e-05	0.0073594
SGK3	23678	964.668	-0.47033	0.118763	-3.96024	7.48747e-05	0.0073594
FBN2	2201	316.45	0.653724	0.165492	3.95018	7.8092e-05	0.00763392
ALDH1A3	220	53.1118	-0.841989	0.21348	-3.94411	8.00981e-05	0.0077877
ANXA13	312	9.89592	-0.837137	0.212799	-3.93393	8.35686e-05	0.00808144
ADAMTSL3	57188	123.44	-0.683574	0.173934	-3.93007	8.49197e-05	0.00816818
SLC38A11	151258	47.9948	0.629939	0.16037	3.92804	8.56398e-05	0.00819363
ECSCR	641700	99.7222	0.707629	0.180234	3.92616	8.63144e-05	0.00819413
NFASC	23114	10654.9	-0.435723	0.110999	-3.92548	8.65561e-05	0.00819413
SPRED1	161742	5315.83	0.461998	0.117761	3.9232	8.73804e-05	0.00822885
CDH5	1003	1351.24	0.484072	0.123833	3.90906	9.2655e-05	0.00864015
NHLH2	4808	17.6467	-0.81793	0.209247	-3.90892	9.27086e-05	0.00864015
PEX5L	51555	991.294	-0.709843	0.181736	-3.9059	9.3877e-05	0.00870395
OR7D2	162998	26.519	-0.816406	0.209104	-3.9043	9.44975e-05	0.00871654
FGFR1	2260	5214.31	0.403038	0.103265	3.90293	9.50354e-05	0.00872144
KLHL4	56062	490.057	-0.71431	0.18332	-3.89653	9.75811e-05	0.0089096
FAHD2B	151313	388.167	-0.6916	0.177956	-3.88635	0.000101762	0.00923161
CHMP2B	25978	2217.22	-0.224377	0.0577612	-3.88457	0.000102511	0.00923161
FAM171A1	221061	7718.61	-0.390726	0.100592	-3.88425	0.000102648	0.00923161
COL2A1	1280	87.0552	0.859567	0.221504	3.8806	0.0001042	0.0093133
SECISBP2L	9728	9283.73	-0.33355	0.0859953	-3.8787	0.000105015	0.0093133
LMO2	4005	2043.14	0.498571	0.128548	3.87848	0.000105109	0.0093133
PI3	5266	8.77099	-0.836593	0.215798	-3.87675	0.000105861	0.00932776
ABR	29	18289.4	-0.43783	0.112977	-3.87538	0.000106457	0.00932776
RGS8	85397	27.5461	-0.817245	0.210927	-3.87454	0.000106828	0.00932776
CHST4	10164	2.86196	-0.857025	0.221503	-3.86913	0.000109225	0.00949093
KIAA1737	85457	5402.85	-0.258028	0.0667203	-3.8673	0.000110046	0.00951635
SIX1	6495	271.592	0.7843	0.202941	3.86466	0.000111243	0.00957381
SAMM50	25813	3130.9	0.188822	0.0489183	3.85994	0.000113413	0.00971408
MMP25	64386	187.269	0.601419	0.15644	3.8444	0.000120848	0.0102657
RAET1E	135250	13.0763	0.600479	0.156208	3.8441	0.000120995	0.0102657
ENOX2	10495	632.012	-0.262584	0.0683627	-3.84104	0.000122517	0.010346
MYT1	4661	4639.61	0.531785	0.138665	3.83503	0.000125547	0.0105524
TCEAL7	56849	2115.39	-0.364104	0.0950041	-3.83251	0.000126843	0.0106117
PRNP	5621	22941.3	-0.339608	0.0886682	-3.8301	0.00012809	0.0106665
PCSK9	255738	9.94564	-0.837636	0.218871	-3.82707	0.000129678	0.010749
FGD5	152273	555.539	0.450027	0.117732	3.82246	0.000132127	0.0108353
C20orf54	113278	626.196	0.560888	0.146755	3.82194	0.000132407	0.0108353
SUB1	10923	12603.1	0.267292	0.0699404	3.82171	0.000132527	0.0108353
AG2		1932.94	0.521077	0.136512	3.81708	0.00013504	0.0109762
EMCN	51705	530.576	0.422419	0.110693	3.81614	0.000135558	0.0109762
FGFBP2	83888	28.3603	0.73432	0.192558	3.8135	0.000137014	0.0109762
GGN	199720	52.5787	0.614454	0.161131	3.81339	0.000137073	0.0109762
TM4SF18	116441	220.958	0.555233	0.145617	3.81298	0.000137302	0.0109762
SEMA4D	10507	4355.99	-0.643001	0.168707	-3.81134	0.000138215	0.0110003
KRT5	3852	86.7049	-0.839346	0.220596	-3.80491	0.000141858	0.0112405
AXIN2	8313	1552.7	-0.370226	0.09743	-3.79992	0.000144744	0.0114189
PROCR	10544	276.798	0.479479	0.126389	3.79369	0.000148427	0.0116366
C20orf160	140706	271.565	0.420742	0.110924	3.79307	0.000148798	0.0116366
MT1G	4495	339.234	0.721153	0.190235	3.79084	0.000150137	0.0116488
FLJ90757	440465	3835.51	-0.300893	0.0793922	-3.78995	0.000150675	0.0116488
GGT5	2687	1636.04	0.489753	0.129236	3.78959	0.000150896	0.0116488
PROK1	84432	27.6909	0.72688	0.191949	3.78683	0.00015258	0.0117284
HPX	3263	19.9062	0.588031	0.155381	3.78446	0.000154044	0.0117906
SCD	6319	112394	-0.51723	0.136758	-3.7821	0.000155513	0.0118059
DDX31	64794	798.93	0.240963	0.0637205	3.78155	0.000155853	0.0118059
DNAJB9	4189	2601.56	-0.290963	0.0769818	-3.77964	0.000157056	0.0118059
MAN2A2	4122	6498.51	-0.363193	0.0960986	-3.77938	0.000157217	0.0118059
CXorf40A	91966	516.303	-0.372978	0.0987002	-3.7789	0.000157526	0.0118059
NOSTRIN	115677	362.253	0.471746	0.124885	3.77743	0.000158452	0.0118261
FGFBP3	143282	2307.57	0.608318	0.161118	3.7756	0.000159623	0.0118642
HK3	3101	48.555	0.702315	0.186117	3.77351	0.000160967	0.011875
YWHAQ	10971	20792.9	-0.15422	0.0408711	-3.77332	0.000161089	0.011875
MAP1A	4130	37529.2	-0.435192	0.115431	-3.77015	0.000163151	0.0119479
MBNL2	10150	3805.49	-0.437981	0.116183	-3.76976	0.000163406	0.0119479
SH3GL3	6457	1251.69	-0.533959	0.141713	-3.76788	0.000164639	0.0119893
FAM160A1	729830	6.02978	-0.794825	0.211069	-3.76572	0.00016607	0.0120447
LOC158376	158376	77.4741	0.543738	0.144432	3.76465	0.00016678	0.0120477
PAQR4	124222	5367.09	-0.388863	0.10341	-3.7604	0.000169642	0.0122054
ELF5	2001	2.36455	-0.81946	0.218034	-3.75841	0.000170996	0.0122538
FAM133A	286499	721.536	0.407392	0.108514	3.75429	0.000173835	0.0123725
LSR	51599	838.212	0.444082	0.118295	3.75401	0.000174028	0.0123725
USP32	84669	4887	-0.250305	0.0668165	-3.74615	0.000179567	0.0127161
GJA9	810205	8.66095	-0.578088	0.154398	-3.74415	0.000181004	0.0127675
STARD10	10809	1991.53	0.277348	0.0741004	3.74288	0.000181927	0.0127825
ODZ4	26011	4046	-0.491175	0.131321	-3.74026	0.000183828	0.0128219
NT5DC3	51559	1875.42	-0.591563	0.158173	-3.73998	0.000184034	0.0128219
DDHD2	23259	4146.9	-0.240611	0.0643619	-3.73841	0.000185188	0.0128219
CARD10	29775	237.407	0.426485	0.114114	3.73735	0.000185969	0.0128219
SPRYD4	283377	601.969	0.237296	0.063495	3.73724	0.000186051	0.0128219
SLCO2A1	6578	480.339	0.526291	0.140893	3.73539	0.000187423	0.0128671
FAM76A	199870	412.014	-0.243731	0.0652779	-3.73375	0.000188653	0.0129023
PXDNL	137902	24.1487	0.656281	0.175876	3.7315	0.000190341	0.0129269
SSBP2	23635	908.682	-0.454053	0.121686	-3.73136	0.00019045	0.0129269
CHRM5	1133	60.777	-0.820195	0.219943	-3.72913	0.000192146	0.0129929
LOC285375	285375	2.21053	-0.759543	0.203884	-3.72538	0.000195025	0.0131382
WFIKKN2	124857	37.8415	-0.798126	0.214323	-3.72394	0.000196135	0.0131637
SLC39A8	64116	956.63	0.391612	0.105228	3.72156	0.000197994	0.0132391
CRABP1	1381	57.5441	-0.82273	0.221277	-3.7181	0.000200726	0.0133721
LRIG1	26018	48808.5	-0.411253	0.110841	-3.71029	0.000207022	0.013698
CNTFR	1271	6003.76	0.393315	0.106011	3.71014	0.000207142	0.013698
S1PR4	8698	35.9593	0.496305	0.133806	3.70912	0.000207977	0.0137029
C7orf57	136288	8.49575	-0.748688	0.201966	-3.70699	0.000209737	0.0137684
BCAM	4059	1407.72	0.426426	0.115087	3.70524	0.000211187	0.0138132
FAM178B	51252	92.3354	-0.76595	0.206848	-3.70296	0.000213099	0.0138877
CD79B	974	11.537	0.703512	0.190059	3.70155	0.000214287	0.0139044
SHC4	399694	785.464	0.420519	0.113629	3.70082	0.000214901	0.0139044
MAMDC2	256691	49.512	-0.630103	0.170739	-3.69044	0.000223864	0.0144193
GATA2	2624	500.752	0.551331	0.149422	3.68976	0.000224462	0.0144193
ERG	2078	531.956	0.405777	0.110183	3.68276	0.00023072	0.0147551
ACRC	93953	112.677	0.465157	0.12633	3.68209	0.000231331	0.0147551
C2orf88	84281	2066.73	-0.583373	0.158507	-3.68042	0.00023285	0.014794
TUBB4	10382	29429.3	-0.540047	0.146767	-3.67962	0.000233585	0.014794
MAGT1	84061	3296.52	-0.285029	0.0775567	-3.6751	0.000237752	0.0149064
ADRA1A	148	270.122	-0.6128	0.166748	-3.675	0.000237852	0.0149064
LDB3	11155	795.731	-0.744035	0.202479	-3.67463	0.000238192	0.0149064
SCUBE1	80274	23.1381	-0.761201	0.207219	-3.67342	0.00023933	0.0149064
HS3ST5	222537	110.573	-0.71287	0.194072	-3.67323	0.000239503	0.0149064
CHP2	63928	10.7165	-0.758444	0.206628	-3.67058	0.000242003	0.01501
SPAG6	9576	20.9418	-0.754843	0.205713	-3.66939	0.000243129	0.0150281
CTNNA1	1495	13819.6	-0.240097	0.0655321	-3.66382	0.000248486	0.0153066
RHBDL2	54933	128.796	-0.746712	0.204015	-3.66009	0.000252125	0.0154777
CREB3L1	90993	840.666	0.737698	0.201787	3.65582	0.000256361	0.0156842
AMPD3	272	717.071	-0.599028	0.164008	-3.65243	0.000259769	0.0158389
TPSB2	64499	33.6134	0.805419	0.220617	3.65076	0.000261464	0.0158629
ARMCX3	51566	7370.11	-0.202592	0.0555	-3.65031	0.000261927	0.0158629
IPO8	10526	4190.86	0.201199	0.0552081	3.64438	0.000268035	0.0161324
SLIT1	6585	24649.8	0.526075	0.144357	3.64425	0.00026817	0.0161324
AMN1	196394	1277.33	-0.229057	0.0629425	-3.63915	0.000273544	0.0164008
C9orf167	54863	189.648	0.417824	0.114901	3.63639	0.000276482	0.0164323
ALDH1A2	8854	107.83	-0.56733	0.156045	-3.63569	0.000277241	0.0164323
TAGLN2	8407	2770.7	0.418118	0.115007	3.6356	0.000277335	0.0164323
CAMK2N1	55450	11467.5	-0.603545	0.166034	-3.63507	0.000277908	0.0164323
PNPLA8	50640	5140.56	-0.27411	0.0754445	-3.63327	0.000279849	0.0164323
HIAT1	64645	1641.94	-0.294652	0.0811079	-3.63284	0.000280324	0.0164323
ZBTB9	221504	909.091	0.196878	0.054196	3.63271	0.000280465	0.0164323
CD34	947	1698.92	0.475833	0.13102	3.63177	0.000281487	0.0164386
SLC22A8	9376	4.69823	-0.801791	0.221022	-3.62766	0.000286001	0.016545
PTGER3	5733	76.8942	-0.790859	0.218008	-3.62766	0.000286004	0.016545
ANGPT4	51378	14.1338	0.681557	0.18789	3.62743	0.000286253	0.016545
PDE6B	5158	316.325	-0.700978	0.193279	-3.62677	0.000286987	0.016545
PLEKHG4	25894	116.751	-0.676179	0.1867	-3.62173	0.000292638	0.0168169
FAM69A	388650	1665.23	-0.432563	0.119496	-3.61989	0.000294725	0.0168829
SPSB4	92369	780.013	0.515055	0.14243	3.61619	0.000298974	0.0170719
FAM184B	27146	472.645	0.777533	0.215159	3.61376	0.000301793	0.0171783
ST6GAL2	84620	4026.05	-0.596695	0.165321	-3.60931	0.000307007	0.0174087
PDGFRA	5156	24459.5	0.64551	0.178886	3.6085	0.000307971	0.0174087
C3orf57	165679	165.386	-0.710984	0.197066	-3.60785	0.000308743	0.0174087
C21orf62	56245	758.28	-0.693178	0.192216	-3.60625	0.000310659	0.0174619
TRPV3	162514	57.9149	-0.656957	0.182246	-3.60477	0.000312425	0.0175065
TF	7018	27678.7	-0.683346	0.18962	-3.60377	0.000313629	0.0175194
LANCL1	10314	11030.6	-0.349542	0.0970245	-3.60261	0.000315033	0.0175433
LPGAT1	9926	2542.59	-0.381247	0.105922	-3.59931	0.000319062	0.0177129
CD82	3732	4609.88	0.399207	0.111015	3.59595	0.000323204	0.017834
RASIP1	54922	435.903	0.423021	0.117663	3.59521	0.000324131	0.017834
LMO1	4004	181.61	0.66334	0.18451	3.59514	0.000324219	0.017834
CYYR1	116159	546.718	0.43305	0.120623	3.59012	0.000330532	0.0181258
C8orf85	441376	11.7305	-0.729496	0.20341	-3.58632	0.000335374	0.0183355
CD36	948	105.104	0.722773	0.201696	3.58348	0.000339051	0.0184803
RNF216L	441191	1088.17	0.242797	0.067838	3.57908	0.000344812	0.0186531
GFPT2	9945	1584.18	-0.597104	0.166885	-3.57794	0.000346318	0.0186531
SIX4	51804	227.481	0.439028	0.122741	3.57686	0.000347742	0.0186531
PLCH2	9651	1261.35	-0.578079	0.161618	-3.57683	0.000347781	0.0186531
DCLK1	9201	8112.28	-0.584913	0.163546	-3.57645	0.000348293	0.0186531
OS9	10956	16048.9	0.208029	0.0581682	3.57634	0.000348443	0.0186531
NODAL	4838	44.7846	0.649379	0.181858	3.5708	0.000355899	0.0189957
TMEM200A	114801	147.258	-0.713702	0.199932	-3.56973	0.000357346	0.0190003
SLC22A15	55356	362.539	-0.709932	0.198906	-3.56918	0.000358097	0.0190003
PCSK5	5125	229.719	0.441113	0.123668	3.56691	0.000361213	0.0190569
CACNB3	784	1275.66	-0.579283	0.162407	-3.56686	0.000361284	0.0190569
PCDH12	51294	464.43	0.587528	0.164914	3.56264	0.000367144	0.0192896
VEGFA	7422	1975.36	0.45269	0.127084	3.56214	0.000367839	0.0192896
MET	4233	232.338	-0.748311	0.210154	-3.56078	0.00036976	0.0193339
TPPP	11076	15511.8	-0.540527	0.151946	-3.55735	0.000374613	0.0195309
GPR146	115330	584.333	0.387168	0.108874	3.55613	0.000376364	0.0195655
HRC	3270	94.6236	0.461554	0.129948	3.55185	0.000382538	0.0198186
TFAP4	7023	794.097	0.324095	0.0912628	3.55123	0.000383437	0.0198186
AVIL	10677	79.7472	0.427984	0.120586	3.54921	0.000386392	0.0199142
INSR	3643	3385.38	0.241265	0.0680521	3.54529	0.000392178	0.0200111
MEGF10	84466	1523.85	-0.645035	0.181958	-3.54497	0.000392656	0.0200111
C9orf47	286223	27.5393	0.481538	0.135847	3.5447	0.000393055	0.0200111
ENDOD1	23052	5914.23	-0.418589	0.11809	-3.54466	0.000393116	0.0200111
LPPR5	163404	940.861	0.396678	0.111931	3.54396	0.000394171	0.0200111
TRIM36	55521	496.703	-0.673364	0.190085	-3.54243	0.000396455	0.0200111
PAQR6	79957	11527.2	-0.555726	0.156942	-3.54097	0.000398665	0.0200111
PVRL2	5819	1615.16	0.291806	0.0824099	3.54091	0.000398755	0.0200111
DPEP1	1800	55.342	0.784287	0.221503	3.54076	0.000398977	0.0200111
KIAA1609	57707	601.491	0.143191	0.0404466	3.54023	0.000399775	0.0200111
FRS2	10818	3470.45	-0.25187	0.0711548	-3.53975	0.000400511	0.0200111
WASH5P	375690	625.841	0.35654	0.100748	3.53893	0.000401752	0.0200175
GJA4	2701	247.567	0.542496	0.153384	3.53685	0.00040493	0.0200897
PRKCG	5582	1220.03	-0.77531	0.21923	-3.53652	0.000405435	0.0200897
C2orf84	653140	23.8631	-0.493287	0.139602	-3.53353	0.000410053	0.0202627
KCNK3	3777	2461.08	0.470821	0.133432	3.52855	0.00041785	0.0205914
CDC42SE2	56990	4466.79	-0.207319	0.0587795	-3.52706	0.000420202	0.0206508
EFNB1	1947	912.163	0.268179	0.0761922	3.51977	0.000431921	0.0211688
AIF1L	83543	10460.1	-0.402686	0.114436	-3.51886	0.000433398	0.0211835
FOXL2	668	39.9517	0.53237	0.151419	3.51586	0.000438325	0.0213663
GLIS1	148979	95.3551	-0.66715	0.19016	-3.50836	0.000450886	0.0218904
RASGRF2	5924	760.692	-0.69372	0.197754	-3.50799	0.000451511	0.0218904
C12orf39	80763	83.9691	-0.667745	0.190422	-3.50665	0.000453779	0.0219307
NLRP3	114548	222.407	-0.53235	0.151856	-3.50562	0.000455548	0.0219307
CYB5R2	51700	289.596	-0.752067	0.214548	-3.50535	0.000456001	0.0219307
ENPP2	5168	5425.38	-0.726798	0.20739	-3.5045	0.000457466	0.0219425
GLDN	342035	1391.07	-0.678689	0.193705	-3.50373	0.000458787	0.0219474
LPAR1	1902	1978.87	-0.714765	0.204118	-3.50172	0.000462262	0.0220549
PRRG1	5638	1648.82	-0.509473	0.145742	-3.49572	0.000472784	0.0224692
LASP1	3927	11728.8	0.200902	0.0574872	3.49473	0.000474542	0.0224692
USP24	23358	3549.87	0.26027	0.0744769	3.49464	0.000474693	0.0224692
SPOCK3	50859	2906.67	-0.666666	0.190816	-3.49376	0.000476261	0.0224843
WNK3	65267	484.005	0.514718	0.147379	3.49248	0.000478554	0.0224938
KIAA1324L	222223	1235.95	-0.400066	0.114563	-3.49211	0.000479227	0.0224938
WDR69	164781	6.47077	-0.76965	0.220432	-3.49156	0.000480214	0.0224938
ABCB4	5244	103.092	0.519066	0.148754	3.48942	0.000484066	0.0225438
RAB11FIP1	80223	134.404	-0.539667	0.154671	-3.48914	0.000484581	0.0225438
NEB	4703	427.309	-0.703824	0.201733	-3.48888	0.000485042	0.0225438
ZFP28	140612	704.025	-0.192662	0.0552655	-3.48613	0.000490071	0.0227188
MOXD1	26002	197.28	-0.759607	0.217943	-3.48534	0.000491511	0.022727
C4orf6	10141	1.47587	0.771743	0.221504	3.48411	0.000493783	0.0227735
ROS1	6098	13.4358	-0.760267	0.218409	-3.48094	0.000499665	0.0229344
MOSPD2	158747	1014.89	-0.349951	0.10054	-3.48071	0.000500083	0.0229344
SH3TC2	79628	738.376	-0.684596	0.196714	-3.48017	0.000501097	0.0229344
LOC643763	643763	6307.24	-0.591364	0.170013	-3.47835	0.000504511	0.0230321
NUMA1	4926	32995.9	0.255967	0.0736202	3.47686	0.00050732	0.0231017
NEUROD6	63974	221.308	-0.76914	0.221349	-3.47478	0.000511266	0.0231926
ACTR5	79913	603.415	0.210534	0.060595	3.47445	0.000511895	0.0231926
WIF1	11197	242.361	-0.759474	0.218766	-3.47162	0.000517332	0.0233129
SLC12A2	6558	3414.67	-0.415411	0.119661	-3.47156	0.000517435	0.0233129
NOTCH4	4855	2018.03	0.284056	0.0818618	3.46995	0.000520558	0.0233129
TLR9	54106	47.8124	0.370855	0.106883	3.46974	0.000520954	0.0233129
MED19	219541	999.608	0.219303	0.0632169	3.46905	0.000522298	0.0233129
LOC157381	157381	5.46786	0.677125	0.195191	3.46904	0.000522327	0.0233129
TMTC2	160335	1002.74	-0.608172	0.175451	-3.46633	0.000527608	0.0233991
BCL2	596	1889.45	0.446419	0.128789	3.46628	0.000527716	0.0233991
GPM6B	2824	70914.1	-0.287696	0.083004	-3.46605	0.000528162	0.0233991
LOC92249	92249	2387.18	0.209549	0.0604837	3.46456	0.000531108	0.0234144
GJD2	57369	103.015	-0.740837	0.213865	-3.46405	0.000532115	0.0234144
AKTIP	64400	3127.09	-0.220921	0.0637876	-3.46338	0.000533438	0.0234144
PRDM2	7799	2491.24	-0.418875	0.120949	-3.46324	0.000533714	0.0234144
EVI5	7813	1215.2	-0.197875	0.0571666	-3.46137	0.000537435	0.0234227
LOC145820	145820	34.4254	0.546673	0.157944	3.46118	0.000537804	0.0234227
MEOX2	4223	20.5718	-0.680774	0.196688	-3.46118	0.000537809	0.0234227
C21orf91	54149	1007.44	-0.640795	0.185429	-3.45574	0.000548784	0.023843
GSG1L	146395	1088.72	-0.622496	0.180238	-3.45375	0.000552852	0.0239618
VGF	7425	3874.59	0.728792	0.211162	3.45133	0.000557825	0.0239755
NOD1	10392	251.88	0.306505	0.0888562	3.44945	0.000561739	0.0239755
PDGFRB	5159	3329.75	0.387082	0.112226	3.44912	0.000562414	0.0239755
ADCY8	114	2008.84	-0.652923	0.189311	-3.44894	0.000562795	0.0239755
RIPK4	54101	3.36738	-0.757446	0.21963	-3.44873	0.00056322	0.0239755
SYNJ2	8871	1959.62	-0.67677	0.196251	-3.44849	0.000563727	0.0239755
SUOX	6821	2487.6	0.164691	0.0477632	3.44806	0.000564623	0.0239755
CA12	771	2118.69	0.613699	0.177993	3.44788	0.000564995	0.0239755
C2orf69	205327	1364.03	-0.23236	0.0673937	-3.4478	0.000565164	0.0239755
BAK1	578	526.258	0.161627	0.0469061	3.44577	0.000569437	0.0240999
RORB	6096	398.029	-0.596458	0.173145	-3.44484	0.0005714	0.0241155
C6orf81	221481	137.76	0.510232	0.148161	3.44377	0.000573673	0.0241155
TTC35	9694	2311.7	-0.248355	0.0721188	-3.44369	0.000573828	0.0241155
EHF	26298	24.0432	-0.67993	0.197648	-3.44011	0.000581479	0.0243801
GJC3	349149	15.7285	0.462963	0.134643	3.43845	0.000585061	0.0244732
DYNLL2	140735	8809.2	-0.189206	0.0550403	-3.43759	0.000586914	0.0244938
RDH12	145226	20.3031	-0.583335	0.169906	-3.43329	0.000596308	0.0247269
MPL	4352	34.5931	-0.608889	0.177354	-3.43318	0.000596553	0.0247269
EPHA5	2044	465.372	-0.729847	0.212589	-3.43314	0.000596624	0.0247269
DYNC1LI2	1783	16534.1	-0.189155	0.0551229	-3.43152	0.000600216	0.0247623
CPT1A	1374	3703.69	0.428109	0.124758	3.43151	0.000600233	0.0247623
RNF212	285498	15.0046	-0.68884	0.201184	-3.42393	0.000617228	0.02536
C5orf39	389289	91.8377	0.360304	0.105238	3.4237	0.000617748	0.02536
CLIC4	25932	10747.3	-0.312365	0.0912503	-3.42317	0.000618949	0.02536
KCNG1	3755	301.281	-0.725379	0.211978	-3.42195	0.000621733	0.0253869
GGA2	23062	2349.24	0.161757	0.0472747	3.42165	0.000622428	0.0253869
ZSCAN10	84891	25.0165	0.757587	0.22149	3.42041	0.000625272	0.0254336
TTLL7	79739	1300.63	-0.594598	0.173916	-3.41888	0.000628801	0.0254336
TULP4	56995	2780.53	-0.302023	0.0883423	-3.41878	0.00062903	0.0254336
C6orf105	84830	18.0724	-0.710745	0.207931	-3.41818	0.000630423	0.0254336
DIAPH2	1730	573.043	0.417587	0.122178	3.41787	0.000631126	0.0254336
CLUL1	27098	41.9453	-0.702995	0.205706	-3.41747	0.000632058	0.0254336
SMUG1	23583	1626.04	0.161978	0.0474688	3.41231	0.000644142	0.025791
KIF5A	3798	17756.8	-0.620126	0.18177	-3.41159	0.00064586	0.025791
TP53TG5	27296	22.4891	-0.747	0.21896	-3.41159	0.000645861	0.025791
TBC1D9B	23061	11007.7	-0.155134	0.0454773	-3.41124	0.000646675	0.025791
TUBA1A	7846	72898.3	-0.275018	0.0806376	-3.41055	0.00064833	0.0257998
HAS3	3038	133.331	0.332897	0.0976475	3.40917	0.000651616	0.0258733
LOC643008	643008	146.007	-0.650446	0.19089	-3.40743	0.000655767	0.0259808
BACE1	23621	10775.1	-0.344507	0.101151	-3.40587	0.000659532	0.0260725
SCARA5	286133	229.83	0.736289	0.216274	3.40443	0.000663019	0.0261417
PKD2L1	9033	34.2623	-0.718013	0.210935	-3.40395	0.000664187	0.0261417
IPO13	9670	4628.43	-0.325874	0.0957882	-3.40203	0.000668883	0.0262197
COL4A1	1282	2391.38	0.676727	0.198924	3.40194	0.000669086	0.0262197
DHX40P1	653645	3.66257	-0.707866	0.20812	-3.40124	0.000670803	0.0262299
ARAP3	64411	529.097	0.364899	0.107406	3.39737	0.00068038	0.0265466
PTPN9	5780	2477.63	0.293419	0.0864017	3.39599	0.000683813	0.0265793
B3GAT2	135152	1831.68	-0.615464	0.18124	-3.39584	0.000684173	0.0265793
LY6D	8581	8.00337	-0.730019	0.215062	-3.39447	0.000687624	0.0266558
SSH3	54961	388.505	-0.548546	0.161685	-3.39268	0.000692115	0.0267722
COL9A1	1297	643.595	0.737842	0.217828	3.38726	0.000705939	0.0272483
KCNIP1	30820	3411.4	0.474128	0.140102	3.38416	0.000713955	0.0274987
PRPS1	5631	4642.7	-0.293676	0.086814	-3.38282	0.000717454	0.0275744
RNF112	7732	3981.36	0.287055	0.0849049	3.3809	0.000722495	0.027657
RIC8A	60626	5675.97	0.140213	0.0414783	3.38041	0.00072379	0.027657
SEMA7A	8482	2172.77	-0.403625	0.119418	-3.37994	0.000725014	0.027657
TEK	7010	877.663	0.535256	0.158376	3.37966	0.000725753	0.027657
CXCL11	6373	15.9248	0.695785	0.206064	3.37654	0.000734027	0.0279132
SGK2	10110	223.643	-0.688406	0.203946	-3.37544	0.000736979	0.0279144
ENPP4	22875	2633.89	-0.367744	0.108955	-3.37519	0.000737637	0.0279144
CAMK2G	818	9322.26	-0.431228	0.127779	-3.37479	0.000738713	0.0279144
C10orf47	254427	38.1746	0.461905	0.137072	3.36979	0.000752252	0.0283664
SUPT4H1	6827	3595.87	0.130495	0.0387422	3.36829	0.000756349	0.0283703
MYO1D	4642	1116.51	-0.612005	0.181718	-3.36788	0.000757488	0.0283703
SLC24A2	25769	514.856	-0.640593	0.190225	-3.36756	0.000758365	0.0283703
MARVELD2	153562	68.8918	0.42058	0.124896	3.36745	0.000758667	0.0283703
NRG2	9542	334.613	0.305461	0.0908042	3.36395	0.000768355	0.0285715
SAMHD1	25939	2573.14	0.485039	0.144193	3.36382	0.000768719	0.0285715
NAPEPLD	222236	2329.77	-0.251299	0.074707	-3.36379	0.00076881	0.0285715
MSL3L2	151507	35.6107	-0.577645	0.17183	-3.36173	0.000774552	0.0287255
NOG	9241	1450.55	0.447913	0.13352	3.35466	0.000794619	0.0294091
ACE	1636	659.066	0.562625	0.167753	3.35388	0.000796867	0.0294158
C6orf145	221749	2397.58	0.406278	0.121152	3.35346	0.000798072	0.0294158
NDUFA4L2	56901	946.69	0.419124	0.125056	3.3515	0.000803747	0.0295299
CFP	5199	53.264	0.464133	0.138518	3.35071	0.000806041	0.0295299
TMEM45B	120224	93.5873	0.458739	0.136909	3.35069	0.000806093	0.0295299
NUBPL	80224	626.52	-0.171456	0.0511966	-3.34897	0.000811139	0.0296544
THAP11	57215	2342.58	0.152808	0.0456373	3.34831	0.000813072	0.0296648
TGM5	9333	6.72738	-0.69478	0.207594	-3.34683	0.000817422	0.0297631
EPS15	2060	4400.1	-0.454075	0.13574	-3.34518	0.000822287	0.0298797
TRIB2	28951	6748.82	0.456512	0.136516	3.34401	0.000825774	0.0299418
RBPMS	11030	329.221	0.47437	0.1419	3.343	0.000828787	0.0299418
GINS3	64785	583.629	-0.470826	0.140842	-3.34293	0.00082899	0.0299418
CD177	57126	6.58638	-0.715227	0.214038	-3.34159	0.000833006	0.0300266
DUSP13	51207	13.2447	-0.733968	0.219827	-3.33885	0.000841271	0.0302108
PTPRA	5786	14400.8	-0.170534	0.0510767	-3.33878	0.000841475	0.0302108
MMP19	4327	1207.15	0.289088	0.086619	3.33746	0.000845464	0.0302373
NPC1L1	29881	5.88992	0.66619	0.199622	3.33726	0.00084608	0.0302373
RAB40B	10966	2022.44	-0.418555	0.125449	-3.33645	0.000848551	0.0302373
NOV	4856	416.306	-0.636977	0.190951	-3.33582	0.000850493	0.0302373
ATP1B2	482	39364.8	0.346259	0.103813	3.33542	0.000851701	0.0302373
ADAMTSL5	339366	26.4184	-0.572817	0.171794	-3.33433	0.000855041	0.0302373
PODXL	5420	6023.35	0.302044	0.0905956	3.33399	0.000856108	0.0302373
GLT25D2	23127	9672.71	0.399939	0.119976	3.3335	0.000857617	0.0302373
CLDN5	7122	4509.77	0.471278	0.141397	3.33302	0.000859094	0.0302373
SKAP2	8935	648.941	-0.498971	0.149717	-3.33276	0.000859895	0.0302373
LOC100129716	100129716	14.1827	-0.389053	0.116745	-3.3325	0.000860704	0.0302373
LOC158572	158572	140.168	0.223882	0.0672016	3.3315	0.000863802	0.0302693
PLS3	5358	2917.54	-0.393531	0.118147	-3.33085	0.000865828	0.0302693
NKPD1	284353	52.7845	0.51226	0.153805	3.33058	0.000866663	0.0302693
MFSD2A	84879	3295.18	0.372245	0.1118	3.32956	0.000869823	0.0303208
MT1L	4500	61.8398	0.485514	0.146084	3.32353	0.00088886	0.0309244
STMN1	3925	15495.4	-0.381162	0.114708	-3.32289	0.000890915	0.0309361
HIGD1B	51751	220.013	0.39894	0.120135	3.32077	0.000897711	0.0310796
TOX2	84969	613.58	-0.622714	0.187535	-3.32052	0.000898505	0.0310796
C1orf83	127428	364.082	-0.203463	0.06131	-3.3186	0.000904695	0.0312337
UBLCP1	134510	1937.8	-0.203003	0.0611975	-3.31718	0.000909315	0.0312723
C6orf118	168090	32.6476	0.570121	0.17187	3.31717	0.000909336	0.0312723
ARSE	415	128.307	0.480128	0.144763	3.31665	0.000911028	0.0312723
HIST1H4J	8363	46.6215	0.52438	0.158209	3.31448	0.000918149	0.0314567
CCDC113	29070	1403.42	-0.249137	0.0752013	-3.31293	0.000923239	0.0315709
LAMP2	3920	16199.9	-0.325052	0.0982215	-3.30938	0.000935028	0.0319134
OPN1SW	611	6.88458	-0.67855	0.205119	-3.30808	0.000939377	0.0320011
ABT1	29777	1040.79	0.136904	0.0413927	3.30745	0.000941508	0.032013
SRGAP2	23380	4305.68	-0.20322	0.0615618	-3.30108	0.000963145	0.0326869
ATXN7L3	56970	4524.84	-0.324965	0.0985112	-3.29876	0.000971118	0.0328135
CYP26A1	1592	21.8447	-0.666007	0.201908	-3.29856	0.000971812	0.0328135
ABHD12B	145447	37.7211	-0.694148	0.210467	-3.29813	0.000973297	0.0328135
SOX18	54345	251.837	0.547995	0.166166	3.29788	0.000974172	0.0328135
TBXA2R	6915	133.37	0.478961	0.145352	3.29519	0.000983566	0.033068
GLIPR1	11010	842.152	-0.491417	0.149222	-3.29319	0.000990561	0.0332411
FANCC	2176	433.94	0.381967	0.116027	3.29206	0.000994577	0.0333137
C3orf72	401089	54.8247	0.46604	0.141607	3.29109	0.000997998	0.0333661
GPR155	151556	3983.22	-0.400203	0.1217	-3.28843	0.00100749	0.0335345
PTP4A2	8073	3614.54	-0.318979	0.0970316	-3.28737	0.00101128	0.0335345
RBMS3	27303	68.557	-0.513968	0.156348	-3.28734	0.0010114	0.0335345
OCLN	100506658	149.069	0.370084	0.112595	3.28685	0.00101315	0.0335345
PMP22	5376	5552.6	-0.476507	0.144985	-3.2866	0.00101406	0.0335345
CADPS	8618	4209.78	-0.429818	0.130791	-3.2863	0.00101514	0.0335345
SEC14L5	9717	1540.17	-0.68867	0.209575	-3.28604	0.00101608	0.0335345
GNB1	2782	21019.6	-0.232953	0.0709339	-3.28409	0.00102311	0.0337046
MFSD6	54842	5164.23	-0.289712	0.0882781	-3.28181	0.00103143	0.0338897
FAM150B	285016	29.8922	-0.644002	0.196253	-3.28149	0.00103259	0.0338897
C7orf58	79974	125.122	-0.573268	0.174723	-3.281	0.00103438	0.0338897
FOXS1	2307	70.1796	0.568632	0.173346	3.28033	0.00103686	0.0339092
CAPN11	11131	6.36305	0.627864	0.191454	3.27946	0.00104007	0.0339341
CASZ1	54897	162.847	0.580794	0.177136	3.2788	0.00104249	0.0339341
RBM14	10432	3066.04	0.142272	0.0433943	3.27859	0.00104329	0.0339341
SCN9A	6335	134.343	-0.720339	0.219747	-3.27804	0.0010453	0.0339382
EDNRB	1910	13512.8	-0.561357	0.171299	-3.27705	0.00104897	0.0339394
CPNE2	221184	6882.86	0.291307	0.0888966	3.27692	0.00104948	0.0339394
GALNT6	11226	309.502	-0.664525	0.202815	-3.27651	0.00105099	0.0339394
PHB	5245	5982.33	0.19853	0.0606082	3.27563	0.00105426	0.0339839
AKIRIN1	79647	3018.43	-0.228575	0.0698442	-3.27264	0.00106547	0.0342837
CSDE1	7812	14663.1	-0.191436	0.058509	-3.27191	0.00106822	0.0343109
RNF220	55182	4047.77	-0.328603	0.10048	-3.27034	0.0010742	0.0344413
ABCG2	9429	3873.09	0.390071	0.119316	3.26922	0.00107846	0.0345163
CETP	1071	120.1	0.620302	0.189803	3.26813	0.00108261	0.034549
AFAP1L1	134265	516.142	0.458155	0.140197	3.26794	0.00108332	0.034549
LOC440173	440173	4.84803	0.601994	0.184405	3.26451	0.00109653	0.034876
FAM73A	374986	1314.29	-0.464106	0.142177	-3.26427	0.00109745	0.034876
SLC22A7	10864	6.31238	0.500289	0.153328	3.26287	0.00110291	0.0349877
FOSL1	8061	65.253	0.68021	0.208532	3.2619	0.00110668	0.0350454
FOXF2	2295	464.629	0.401447	0.123175	3.25917	0.00111739	0.0353224
CMTM8	152189	105.744	0.435305	0.13364	3.25729	0.00112483	0.0354954
ZNF684	127396	133.129	-0.209439	0.0643195	-3.25623	0.00112902	0.0355382
DNAH17	8632	612.456	-0.642523	0.197338	-3.25595	0.00113014	0.0355382
TMOD1	7111	5416.55	0.377309	0.115921	3.25488	0.00113441	0.0356101
LBH	81606	2340.36	0.516228	0.15873	3.25225	0.00114496	0.0358788
GPR37	2861	2578.79	-0.689743	0.212126	-3.25157	0.00114769	0.0359017
FXYD4	53828	5.59206	-0.714679	0.219908	-3.24991	0.00115443	0.0360498
SYT8	90019	3.03082	0.711392	0.219061	3.24746	0.00116438	0.0362064
CLEC2D	29121	930.565	0.299701	0.0922992	3.24706	0.00116602	0.0362064
LOC348840	348840	7.87989	-0.678756	0.20906	-3.24671	0.00116747	0.0362064
TUBA1B	10376	46418.4	-0.329902	0.10162	-3.24643	0.00116862	0.0362064
WNT16	51384	14.4046	-0.632835	0.19497	-3.2458	0.0011712	0.0362064
EPB41L3	23136	5672.66	-0.445851	0.137366	-3.24572	0.00117153	0.0362064
TNFRSF10D	8793	117.461	0.470026	0.144836	3.24524	0.00117353	0.0362064
RIMS3	9783	4736.11	-0.670221	0.206604	-3.24398	0.00117872	0.0363042
SMTN	6525	1087.72	0.349736	0.107891	3.24158	0.00118869	0.0364755
C21orf70	85395	470.74	0.261	0.0805238	3.24127	0.00118997	0.0364755
SVIP	258010	888.752	-0.407805	0.12582	-3.24118	0.00119036	0.0364755
GJB6	10804	558.565	-0.717474	0.221451	-3.23988	0.00119582	0.0365306
KANK3	256949	702.914	0.36303	0.112054	3.23978	0.00119623	0.0365306
RTP1	132112	40.0999	-0.653803	0.201933	-3.23773	0.00120487	0.0367321
MAST3	23031	4237.8	-0.5165	0.159621	-3.2358	0.00121303	0.0368706
TPD52L1	7164	1691.66	0.570723	0.176384	3.23569	0.00121351	0.0368706
MAP6D1	79929	2043.81	-0.550861	0.170301	-3.23463	0.00121801	0.036945
COL4A5	1287	1803.45	-0.595973	0.184277	-3.23411	0.00122024	0.0369504
BTBD16	118663	17.5248	-0.70135	0.217025	-3.23165	0.00123077	0.0372064
FAM23A	653567	15.6113	-0.565747	0.175114	-3.23073	0.00123473	0.0372637
NRG1	3084	180.272	0.597067	0.184847	3.23006	0.00123762	0.0372883
LOC339240	339240	3.46979	0.663415	0.205544	3.2276	0.00124833	0.037548
ERMN	57471	8597.11	-0.706518	0.218955	-3.22677	0.00125197	0.0375946
NPR1	4881	233.777	0.610691	0.189367	3.2249	0.00126015	0.0377771
TMEM171	134285	19.1275	-0.676313	0.209815	-3.22337	0.00126691	0.0378824
RAP1GDS1	5910	3484.17	-0.328699	0.101981	-3.22315	0.00126787	0.0378824
RAPGEF5	9771	5077.97	-0.563941	0.175082	-3.22101	0.0012774	0.0381038
AANAT	15	9.22458	0.591585	0.183752	3.21948	0.00128422	0.0382437
KLK7	5650	86.4834	-0.711878	0.221158	-3.21887	0.00128695	0.0382617
RNF6	6049	1640.7	-0.276675	0.0859922	-3.21745	0.00129336	0.038389
VWF	7450	6226.42	0.510172	0.158613	3.21645	0.00129788	0.0384597
KIFC3	3801	2523.14	0.30724	0.0955453	3.21565	0.00130152	0.0385039
C17orf107	100130311	81.1721	-0.606842	0.188831	-3.21368	0.00131047	0.0385878
IGFN1	91156	819.754	-0.702195	0.218503	-3.21366	0.00131054	0.0385878
HEATR4	399671	8.39642	-0.590531	0.183759	-3.21361	0.00131079	0.0385878
PAIP2B	400961	2524.06	-0.498957	0.155337	-3.21211	0.00131766	0.0387267
ZNF592	9640	4442.4	-0.238286	0.0742085	-3.21104	0.00132258	0.0388078
GPR124	25960	1193.1	0.354814	0.110548	3.20959	0.00132926	0.0389404
TMEM139	135932	73.3151	-0.519088	0.161787	-3.20846	0.0013345	0.0390304
DNAJC6	9829	7206.34	-0.448095	0.139727	-3.20693	0.0013416	0.0391744
LOC92973	92973	769.187	-0.341156	0.106441	-3.20511	0.00135009	0.0393584
BEX4	56271	8876.36	-0.187914	0.0586459	-3.20421	0.00135433	0.0394181
TES	26136	157.411	0.444721	0.138891	3.20194	0.00136504	0.0395589
MORF4L1	10933	11189.2	-0.206977	0.0646415	-3.20192	0.00136513	0.0395589
DPH3B	100132911	39.6816	-0.493286	0.154066	-3.20179	0.00136577	0.0395589
TRIM59	286827	267.953	-0.670995	0.209806	-3.19816	0.00138306	0.0399292
IL1R2	7850	18.5997	0.70046	0.219052	3.19769	0.00138533	0.0399292
ENG	2022	2620.84	0.410261	0.128307	3.19749	0.00138629	0.0399292
NCRNA00081	92482	1489.21	-0.217944	0.068166	-3.19725	0.00138743	0.0399292
VWA5B1	127731	9.447	0.68054	0.212916	3.19629	0.00139207	0.0399389
TRAF4	9618	3903.89	0.393758	0.123193	3.19626	0.00139221	0.0399389
CNTNAP4	85445	2430.27	-0.66907	0.209436	-3.19462	0.00140014	0.0399967
NLK	51710	2534.85	-0.316923	0.0992082	-3.19453	0.00140061	0.0399967
TRAPPC9	83696	3397.76	0.19272	0.0603301	3.19442	0.0014011	0.0399967
KCNJ16	3773	3973.13	0.5384	0.168566	3.19401	0.00140312	0.0399967
SPSB3	90864	3238.31	0.256293	0.0802536	3.19354	0.00140538	0.0399976
SYPL1	6856	3950.57	-0.329696	0.103285	-3.19211	0.00141237	0.0401332
SLC7A2	6542	1611.63	-0.523716	0.164132	-3.19082	0.00141871	0.040202
BAMBI	25805	882.564	-0.359844	0.112787	-3.19048	0.00142038	0.040202
MARCH9	92979	1293.85	0.202014	0.0633247	3.19013	0.00142207	0.040202
PITPNA	5306	8108.92	-0.170252	0.053374	-3.1898	0.00142373	0.040202
CDK17	5128	3479.49	-0.197117	0.0618143	-3.18885	0.0014284	0.0402705
MOBP	4336	9062.05	-0.702096	0.220268	-3.18747	0.00143525	0.0404003
ADK	132	848.68	-0.19749	0.0619804	-3.18632	0.00144094	0.040497
SPTLC2	9517	2961.6	-0.374369	0.11751	-3.18584	0.00144334	0.0405013
PIM1	5292	870.649	0.356618	0.111981	3.18462	0.00144942	0.0406086
ARMS2	387715	2.84951	0.671695	0.210992	3.18352	0.00145497	0.0406621
SLC38A1	81539	17795.4	-0.360038	0.1131	-3.18334	0.00145585	0.0406621
TMEM204	79652	770.338	0.440313	0.138353	3.18253	0.00145993	0.0407129
LASS2	29956	5282.63	-0.332375	0.104483	-3.18113	0.00146699	0.0408055
DLL3	10683	13800.9	0.560957	0.176347	3.18098	0.00146779	0.0408055
PPP2R5C	5527	6816.39	-0.174282	0.0548236	-3.17895	0.00147808	0.0409842
TMEM223	79064	693.317	0.2259	0.0710778	3.17821	0.00148189	0.0409842
HS3ST4	9951	382.738	-0.676372	0.212823	-3.1781	0.00148243	0.0409842
DDN	23109	3418.81	-0.667627	0.210083	-3.17792	0.00148333	0.0409842
KCNH5	27133	46.2333	-0.700972	0.220655	-3.17678	0.00148922	0.0409844
MAP4	4134	38394	-0.246668	0.0776476	-3.17677	0.00148925	0.0409844
GNG7	2788	6759.88	-0.358987	0.11301	-3.17659	0.00149018	0.0409844
PLEKHH1	57475	6284.38	-0.520498	0.163937	-3.17498	0.00149846	0.0411492
LOC100130148	100130148	57.8661	-0.464292	0.14627	-3.17421	0.00150247	0.0411965
CR1	1378	37.382	-0.649798	0.204761	-3.17345	0.00150641	0.0412417
EGFL6	25975	10.4287	-0.670086	0.211187	-3.17296	0.00150894	0.0412482
PTPDC1	138639	509.448	-0.382537	0.120694	-3.16948	0.0015271	0.041601
CAPN13	92291	20.6902	-0.700568	0.221072	-3.16895	0.00152989	0.041601
PRPH	5630	311.972	0.549418	0.173398	3.16854	0.00153208	0.041601
ZNF536	9745	770.306	-0.630166	0.198897	-3.16831	0.0015333	0.041601
LOC158696	158696	135.749	-0.556985	0.175808	-3.16815	0.00153411	0.041601
MT1H	4496	10.4003	0.688468	0.217331	3.16782	0.00153585	0.041601
EVPL	2125	19.8846	-0.68314	0.215678	-3.16741	0.00153804	0.041601
CPA2	1358	6.38335	-0.682399	0.215539	-3.16602	0.00154541	0.0416163
LOC728554	728554	300.267	-0.406478	0.128388	-3.16601	0.00154546	0.0416163
SYNPO	11346	4621.83	-0.636039	0.200897	-3.16599	0.00154554	0.0416163
GRIN2D	2906	663.82	0.400689	0.126753	3.16118	0.0015713	0.0422147
EPM2A	7957	854.1	-0.24502	0.0775142	-3.16097	0.00157246	0.0422147
C10orf84	63877	1611.73	-0.136662	0.0432402	-3.16052	0.00157489	0.0422168
ST18	9705	1030.62	-0.684292	0.216614	-3.15903	0.00158293	0.0423693
ADSS	159	1671.47	-0.213197	0.0675125	-3.15788	0.0015892	0.0424738
EDIL3	10085	2728.14	-0.584457	0.185332	-3.15356	0.00161291	0.0429091
CNTNAP1	8506	4908.39	-0.458143	0.145296	-3.15318	0.00161503	0.0429091
MATN3	4148	306.1	0.416527	0.132098	3.15316	0.00161511	0.0429091
ACTN2	88	1564.86	-0.44003	0.139579	-3.15255	0.00161853	0.0429091
TRIM2	23321	13454.1	-0.283195	0.0898315	-3.15252	0.0016187	0.0429091
HIVEP3	59269	364.38	-0.396823	0.125883	-3.15232	0.0016198	0.0429091
ACER3	55331	1894.62	-0.251749	0.079893	-3.15108	0.0016267	0.0430287
VWA2	340706	221.658	0.369366	0.117244	3.15039	0.0016305	0.0430617
BMP5	653	2.04515	-0.665519	0.211276	-3.14999	0.00163274	0.0430617
C13orf31	144811	405.974	-0.602895	0.191433	-3.14937	0.00163621	0.0430803
CTSL2	1515	53.2852	-0.581375	0.184621	-3.14901	0.00163824	0.0430803
SCAPER	49855	2616.55	-0.212682	0.0676386	-3.14439	0.00166436	0.0436506
KIAA0087	9808	79.1466	0.625015	0.198776	3.14431	0.00166478	0.0436506
PSMD13	5719	4835.32	0.143964	0.0458356	3.14089	0.00168435	0.0440997
ZDHHC14	79683	1473.97	-0.338363	0.107781	-3.13936	0.00169318	0.0442663
HHIP	64399	203.683	-0.675127	0.215101	-3.13865	0.00169726	0.0442917
ASB9	140462	21.0006	0.50082	0.159589	3.13819	0.00169994	0.0442917
POLD4	57804	1530	0.27166	0.0865735	3.13792	0.00170154	0.0442917
MMRN2	79812	775.988	0.403632	0.128702	3.13616	0.00171173	0.0444672
TNFSF13B	10673	150.174	0.678492	0.216391	3.13549	0.00171569	0.0444672
CCNE2	9134	444.976	-0.444301	0.141701	-3.13549	0.0017157	0.0444672
CYP27B1	1594	22.7086	0.485724	0.155085	3.13198	0.00173633	0.0449372
KIAA1598	57698	4681.33	-0.544165	0.173799	-3.13101	0.00174209	0.0450215
ANO1	55107	76.9168	0.492049	0.157178	3.13052	0.00174496	0.045031
RANBP10	57610	1693.84	0.174909	0.0558829	3.12992	0.00174853	0.0450585
KNCN	148930	17.5274	-0.692462	0.221385	-3.12786	0.00176082	0.0453102
QDPR	5860	9194.75	-0.461802	0.147773	-3.12508	0.00177758	0.0456227
OLFML2A	169611	494.158	0.417657	0.133662	3.12472	0.00177976	0.0456227
LOC100134368	100134368	14.7938	0.415952	0.133122	3.12458	0.00178057	0.0456227
MARVELD3	91862	360.291	-0.65307	0.209089	-3.12341	0.00178769	0.0457305
SLC9A3R2	9351	2728.57	0.297231	0.0951733	3.12305	0.00178986	0.0457305
LOC728264	728264	103.908	0.503452	0.161291	3.12138	0.00180006	0.0459258
MAP7	9053	2771.95	-0.542728	0.173949	-3.12004	0.00180827	0.0460155
CPEB1	64506	663.096	-0.376362	0.12063	-3.11997	0.00180869	0.0460155
SLC22A2	6582	6.14773	-0.686382	0.220087	-3.11868	0.00181662	0.0461519
GPR162	27239	7017.55	0.278424	0.0893022	3.11778	0.0018222	0.0461869
P2RY12	64805	1476.99	-0.57088	0.183134	-3.11728	0.00182529	0.0461869
PRR18	285800	994.06	-0.597616	0.191715	-3.11721	0.0018257	0.0461869
GAS7	8522	10622.6	-0.568714	0.182479	-3.11661	0.00182946	0.0462171
CXorf36	79742	881.62	0.366718	0.117697	3.11577	0.00183464	0.0462771
RAB31	11031	39607.4	0.338296	0.108597	3.11514	0.00183858	0.0462771
MITF	4286	420.744	-0.432658	0.138914	-3.11458	0.00184206	0.0462771
SNORD17	692086	4.96367	0.648518	0.208229	3.11445	0.00184288	0.0462771
FRMD5	84978	1064.83	-0.342379	0.10995	-3.11395	0.00184602	0.0462771
IKBIP	121457	368.339	0.34492	0.110792	3.11322	0.00185055	0.0462771
CPPED1	55313	628.858	-0.505718	0.162461	-3.11285	0.00185288	0.0462771
POLR2F	5435	6507.76	0.359061	0.115351	3.11277	0.00185343	0.0462771
HEXIM2	124790	742.354	0.257139	0.0826209	3.11227	0.00185655	0.0462771
PDE1A	5136	603.743	-0.569855	0.18312	-3.11192	0.00185872	0.0462771
CD93	22918	1098.84	0.600612	0.193017	3.1117	0.00186014	0.0462771
LOC81691	81691	441.488	0.407353	0.130997	3.10963	0.00187319	0.0465278
PADI2	11240	7891.7	-0.602293	0.193717	-3.10914	0.00187631	0.0465278
C4orf33	132321	403.111	-0.267101	0.0859154	-3.10888	0.00187798	0.0465278
FGD4	121512	1577.47	-0.266906	0.0858752	-3.10807	0.00188312	0.046591
FMO1	2326	7.23066	0.677893	0.218226	3.10639	0.00189388	0.0467928
SLC25A45	283130	121.054	-0.518826	0.167065	-3.10553	0.00189937	0.0468418
DNMT3B	1789	99.6279	0.32387	0.104297	3.10527	0.00190107	0.0468418
TNFRSF8	943	12.6534	0.533296	0.171859	3.10311	0.00191501	0.04703
PRKCH	5583	600.305	0.326729	0.105291	3.1031	0.00191506	0.04703
UNC5D	137970	310.084	-0.669907	0.215929	-3.10244	0.00191934	0.04703
ATP8B4	79895	237.112	-0.54217	0.174766	-3.10226	0.0019205	0.04703
FMN1	342184	25.1272	-0.663257	0.213812	-3.10206	0.00192178	0.04703
ADAM29	11086	25.6349	0.60282	0.194379	3.10125	0.00192704	0.0470373
AATK	9625	5567.3	-0.44369	0.143083	-3.10092	0.00192922	0.0470373
HIST4H4	121504	10.2759	-0.595335	0.192042	-3.10003	0.00193502	0.0470373
DGCR5	26220	1525.86	-0.40191	0.129654	-3.09988	0.00193602	0.0470373
INTS4	92105	1711.55	0.196235	0.0633157	3.09931	0.00193973	0.0470373
RGS9	8787	775.234	-0.566663	0.182839	-3.09926	0.00194007	0.0470373
LYRM2	57226	3918.63	-0.159995	0.0516244	-3.09921	0.00194038	0.0470373
KIAA0562	9731	1316.14	-0.204353	0.0659579	-3.09823	0.00194681	0.0471297
GALNTL4	374378	1594.16	-0.300265	0.0969347	-3.0976	0.00195097	0.0471668
GIMAP5	55340	717.159	0.357099	0.115323	3.09651	0.00195814	0.0472416
NKAIN2	154215	1196.18	-0.637673	0.205961	-3.09609	0.00196089	0.0472416
TBC1D4	9882	1535.3	0.252039	0.0814097	3.09593	0.00196194	0.0472416
CLEC11A	6320	251.374	0.41234	0.133206	3.09549	0.00196485	0.0472483
HMSD	284293	19.9944	-0.668537	0.216052	-3.09434	0.00197254	0.047355
NUAK1	9891	2687.85	-0.546214	0.176568	-3.09351	0.00197806	0.047355
BTBD3	22903	4059.02	-0.335599	0.108496	-3.0932	0.0019801	0.047355
RNF7	9616	2144.58	0.135904	0.043937	3.09315	0.00198047	0.047355
CDH15	1013	53.3797	-0.682188	0.220577	-3.09274	0.0019832	0.047355
NLGN3	54413	14570.2	0.305668	0.0988726	3.09154	0.00199121	0.047355
CBR1	873	3271.67	-0.576989	0.186645	-3.09137	0.00199236	0.047355
DIXDC1	85458	2729.87	-0.33521	0.108447	-3.09099	0.00199492	0.047355
DOK2	9046	39.3965	0.624848	0.20216	3.09086	0.00199574	0.047355
PPL	5493	448.073	-0.67267	0.217681	-3.09017	0.00200041	0.047355
IGBP1	3476	4126.63	0.233032	0.075411	3.09016	0.00200052	0.047355
ACSL1	2180	2226.78	-0.399854	0.129398	-3.0901	0.00200088	0.047355
ITIH2	3698	233.454	-0.661667	0.214309	-3.08744	0.00201887	0.0476859
MAN2A1	4124	799.551	-0.433603	0.140449	-3.08725	0.00202016	0.0476859
ROGDI	79641	3147.98	-0.386312	0.125175	-3.08618	0.00202743	0.0477947
ID4	3400	12307.7	-0.418931	0.135771	-3.08556	0.00203167	0.0478321
MYOD1	4654	110.703	-0.674748	0.218716	-3.08504	0.00203526	0.0478539
CCDC102A	92922	168.965	0.364586	0.118263	3.08285	0.0020503	0.0480999
AKAP6	9472	8773.29	-0.256276	0.0831327	-3.08274	0.00205107	0.0480999
LHPP	64077	4069.8	-0.435225	0.141214	-3.08204	0.0020559	0.0481409
XIRP2	129446	13.3725	0.646186	0.209684	3.08171	0.00205817	0.0481409
NAAA	27163	446.209	0.360339	0.116944	3.08129	0.00206105	0.0481457
FAM168B	130074	15345.5	-0.120499	0.0391137	-3.08073	0.00206495	0.0481741
TIMM10	26519	1282.05	0.19754	0.0641637	3.07868	0.00207918	0.0484434
PCMT1	5110	6424.19	-0.208364	0.067705	-3.07752	0.0020873	0.0484553
PRINS	100169750	1.01486	0.680777	0.221211	3.0775	0.00208746	0.0484553
C1orf201	90529	267.658	-0.605217	0.196685	-3.07709	0.00209035	0.0484553
NUDT7	283927	455.458	0.287656	0.0934837	3.07707	0.00209047	0.0484553
FAM124B	79843	81.4426	0.462778	0.150462	3.07572	0.00209993	0.0485439
FAM155B	27112	599.385	0.32558	0.105869	3.07532	0.00210274	0.0485439
IL17RE	132014	114.456	0.353199	0.114869	3.07481	0.0021064	0.0485439
ATP8A1	10396	8955.83	-0.316106	0.102808	-3.07473	0.00210691	0.0485439
ELFN1	392617	650.649	0.485056	0.157762	3.07461	0.00210779	0.0485439
ITM2A	9452	5052.12	0.367471	0.119559	3.07354	0.00211532	0.0486552
ANKRD43	134548	909.663	-0.610461	0.198683	-3.07253	0.00212251	0.0487581
C2orf27A	29798	467.267	0.439818	0.143315	3.06889	0.00214855	0.0491255
C8orf79	57604	793.202	0.610939	0.199076	3.06887	0.00214871	0.0491255
LAMP1	3916	12369.5	-0.224163	0.0730464	-3.06877	0.0021494	0.0491255
SMYD5	10322	2460.13	0.146597	0.0477754	3.06845	0.00215171	0.0491255
CAMKK2	10645	4788.18	-0.490673	0.159912	-3.06839	0.00215216	0.0491255
AHR	196	594.576	-0.429224	0.139925	-3.06754	0.00215831	0.0492035
CES7	221223	8.03366	-0.589755	0.192365	-3.06581	0.00217078	0.0494251
RASA4	10156	2653.19	0.423296	0.138211	3.06268	0.00219362	0.0497009
NAT8L	339983	3119.44	-0.411663	0.134413	-3.06267	0.00219369	0.0497009
CNP	1267	42381.5	-0.468261	0.1529	-3.06253	0.00219477	0.0497009
PREX1	57580	12150.9	-0.442171	0.144383	-3.06249	0.00219502	0.0497009
C18orf34	374864	71.3785	0.614254	0.200588	3.06226	0.00219671	0.0497009
FBXL21	26223	6.35054	-0.641873	0.209648	-3.06167	0.00220106	0.0497368
ADAMTS20	80070	84.0351	0.671001	0.219207	3.06105	0.00220565	0.049778
TRPS1	7227	2162.34	-0.262931	0.0859146	-3.06037	0.00221063	0.049813
TMEM167B	56900	2114.02	-0.18763	0.0613152	-3.06008	0.00221274	0.049813
LDHC	3948	9.99504	-0.592058	0.193655	-3.05728	0.00223357	0.0501821
HUNK	30811	721.21	0.498793	0.163158	3.05712	0.00223472	0.0501821
MDFI	4188	2278.58	0.557848	0.182499	3.05672	0.00223774	0.0501873
DLEU7	220107	50.171	-0.550714	0.180202	-3.0561	0.00224237	0.0502007
C1orf172	126695	3.60015	-0.673973	0.220549	-3.05589	0.00224392	0.0502007
SERAC1	84947	570.84	-0.239068	0.0783407	-3.05165	0.00227591	0.0508531
PIK3IP1	113791	4821.82	0.200401	0.0656907	3.05067	0.00228328	0.0509545
GAS1	2619	1049.47	0.51349	0.168469	3.04798	0.00230384	0.0513498
PDE8A	5151	1094.23	-0.512832	0.168325	-3.04668	0.00231388	0.0514556
S100A14	c(\57402\", \"729659\")"	11.1452	-0.650733	0.213596	-3.04655	0.00231481	0.0514556
ARSB	411	1581.05	-0.218157	0.0716254	-3.04581	0.00232054	0.0514556
GPR120	338557	13.7168	-0.599408	0.196812	-3.04558	0.0023223	0.0514556
GCA	25801	795.085	-0.453115	0.148793	-3.04527	0.0023247	0.0514556
MSRA	4482	773.646	-0.196963	0.0646811	-3.04514	0.00232576	0.0514556
RPL17	6139	10387.4	0.311967	0.102475	3.04433	0.002332	0.0515304
AQP5	362	10.0526	-0.665168	0.218552	-3.04352	0.00233829	0.0515381
RAB3B	5865	30.4271	-0.657232	0.215985	-3.04296	0.00234263	0.0515381
KIF3B	9371	6339.48	-0.206032	0.0677175	-3.04252	0.00234607	0.0515381
BEGAIN	57596	543.013	-0.575179	0.189053	-3.04243	0.00234677	0.0515381
ATG4C	84938	543.555	-0.368153	0.121021	-3.04204	0.00234979	0.0515381
GPR149	344758	4.5941	-0.667968	0.219586	-3.04194	0.00235061	0.0515381
MBNL3	55796	33.5327	-0.548446	0.180309	-3.04171	0.00235241	0.0515381
NUDT16	131870	2516.47	-0.449418	0.147778	-3.04117	0.00235657	0.0515665
DOK4	55715	1461.71	0.309719	0.10188	3.04005	0.00236541	0.0516969
FAM186A	121006	24.6783	0.459126	0.151083	3.03891	0.00237438	0.0517709
LOC100130933	NA	27.596	-0.664463	0.218654	-3.03889	0.00237455	0.0517709
GBA3	57733	1.87854	-0.671268	0.221002	-3.03738	0.00238641	0.0519666
RCN2	c(\5955\", \"10231\")"	4884.91	-0.208278	0.0685921	-3.03647	0.00239365	0.0520065
TMC1	117531	19.454	-0.50204	0.165349	-3.03625	0.00239543	0.0520065
HK2	c(\3099\", \"3741\", \"3796\", \"29911\")"	976.002	-0.492971	0.162389	-3.03574	0.00239949	0.0520065
ELFN2	114794	7594.84	0.447747	0.147497	3.03563	0.0024003	0.0520065
CD24	100133941	6868.1	-0.441582	0.145481	-3.03533	0.0024027	0.0520065
DPP6	1804	15075.8	0.248112	0.081786	3.03367	0.00241602	0.0522318
MAP1D	254042	393.032	0.2564	0.0845448	3.03272	0.00242363	0.0523336
MIXL1	83881	1.18904	0.665611	0.219643	3.03043	0.00244209	0.052669
PPP2R2C	5522	6241.72	-0.564727	0.18638	-3.02997	0.00244577	0.0526851
CD97	976	807.217	0.396312	0.130856	3.02861	0.00245684	0.0528289
ADRA2A	150	243.165	-0.538634	0.177859	-3.02843	0.00245832	0.0528289
TMEM90B	79953	1377.63	-0.40581	0.134026	-3.02784	0.00246307	0.0528679
ACTR2	10097	12171.1	-0.145461	0.0480507	-3.02724	0.00246797	0.0529099
KEL	3792	31.0036	-0.585069	0.193363	-3.02576	0.00248007	0.0530985
CMPK1	51727	3951.29	-0.181801	0.0600906	-3.02545	0.00248267	0.0530985
KATNAL1	84056	1572.56	-0.248535	0.0821894	-3.02393	0.00249515	0.0533019
DCN	1634	3433.04	0.457653	0.151383	3.02314	0.00250166	0.053342
ZDHHC16	84287	1097.03	0.13139	0.0434636	3.02298	0.00250296	0.053342
FAM131A	131408	2655.99	-0.342004	0.11315	-3.02255	0.00250651	0.0533545
FAM53C	51307	3733.59	-0.123613	0.0409028	-3.02211	0.00251016	0.0533691
LYNX1	66004	7016.29	-0.417953	0.138373	-3.02047	0.00252382	0.0535963
MBP	c(\4153\", \"4155\", \"5553\")"	162385	-0.65991	0.218539	-3.01965	0.0025307	0.0536789
RAG1AP1	55974	489.717	0.204927	0.0678907	3.01849	0.00254041	0.0538213
CLCA2	9635	16.8312	-0.637315	0.211208	-3.01748	0.00254887	0.0538213
TRERF1	55809	981.272	0.241123	0.0799104	3.01742	0.00254938	0.0538213
CCL14	6358	19.2574	0.625282	0.207248	3.01707	0.00255232	0.0538213
PRCP	5547	9211.73	-0.375721	0.124532	-3.01706	0.00255237	0.0538213
STX1A	6804	2413.09	-0.609884	0.202186	-3.01646	0.00255747	0.0538655
TAB2	23118	4729.07	-0.228213	0.0756918	-3.01504	0.00256949	0.0540555
IL27RA	9466	356.986	0.334549	0.110988	3.01426	0.00257604	0.0541043
MDFIC	29969	668.934	-0.445879	0.147959	-3.01354	0.00258219	0.0541043
DUSP9	1852	501.025	0.560436	0.185996	3.01316	0.00258545	0.0541043
FUT8	2530	1754.53	-0.294269	0.0976658	-3.01302	0.0025866	0.0541043
PRMT7	54496	2110.7	0.179097	0.0594415	3.01299	0.00258685	0.0541043
GBP7	388646	8.20923	-0.644257	0.21391	-3.01182	0.0025969	0.0542515
TIMP2	7077	33647.3	-0.232142	0.0770888	-3.01136	0.0026008	0.0542699
DMBT1	1755	59.4387	-0.586901	0.195069	-3.00868	0.00262385	0.0545787
TRAPPC10	7109	3394	-0.185705	0.0617259	-3.00855	0.00262497	0.0545787
CASC4	113201	10621.9	-0.212706	0.0707018	-3.0085	0.00262541	0.0545787
ASGR1	432	406.671	0.375928	0.124967	3.00823	0.00262774	0.0545787
RCAN2	10231	3304.16	-0.54858	0.182395	-3.00766	0.00263271	0.0546188
TAL2	6887	7.65058	0.496305	0.165034	3.00728	0.00263593	0.0546226
MAGEA12	4111	13.607	0.512269	0.170403	3.00621	0.00264522	0.0547522
ASAM	79827	32.0696	-0.570594	0.189845	-3.00558	0.00265076	0.0548037
C1orf190	541468	167.233	-0.441177	0.146805	-3.00519	0.00265417	0.0548112
RADIL	55698	427.703	0.378306	0.125963	3.00332	0.00267051	0.0550854
THRB	7068	2088.86	-0.459109	0.152904	-3.00259	0.00267695	0.0551551
C5orf44	80006	1526.09	-0.138493	0.0461396	-3.00161	0.00268556	0.0552305
SHISA2	387914	62.3937	-0.579514	0.193098	-3.00114	0.00268974	0.0552305
DPYSL3	1809	57162.9	-0.26921	0.089703	-3.00113	0.00268983	0.0552305
RAB37	326624	299.009	-0.483767	0.161224	-3.00059	0.00269461	0.0552655
TASP1	55617	307.38	-0.186703	0.0622423	-2.99962	0.00270319	0.0552982
MECOM	2122	366.07	0.407015	0.135695	2.99949	0.00270429	0.0552982
ICAM2	3384	590.102	0.354322	0.118132	2.99937	0.00270542	0.0552982
SLC26A7	115111	26.8931	-0.526792	0.175755	-2.99731	0.00272374	0.0556094
FRMD4B	23150	946.683	-0.505048	0.168573	-2.99602	0.0027353	0.0557822
DMRTA1	63951	24.4808	-0.571021	0.190628	-2.99547	0.00274022	0.0558192
DCLK3	85443	46.2688	-0.650177	0.217078	-2.99512	0.00274334	0.0558195
CAST	c(\831\", \"10849\", \"26059\")"	2741.21	-0.213618	0.0713307	-2.99476	0.00274662	0.055823
CHN1	1123	10296.4	-0.565549	0.188903	-2.99386	0.00275471	0.0559154
RNF32	140545	79.1808	-0.412916	0.137935	-2.99357	0.00275738	0.0559154
C22orf25	128989	1195.85	-0.255845	0.0854878	-2.99276	0.00276466	0.0559489
EIF1AD	84285	1062.46	0.16467	0.0550238	2.9927	0.00276525	0.0559489
LIG4	3981	1045.93	-0.264065	0.0882649	-2.99173	0.00277401	0.0560631
GRM3	2913	2306.31	-0.588931	0.196892	-2.99114	0.00277937	0.0561083
TRAM2	9697	657.542	0.272306	0.091052	2.99067	0.00278369	0.0561325
NGEF	25791	3206.3	-0.613784	0.205293	-2.9898	0.00279163	0.0562296
EEFSEC	60678	1616	0.186671	0.0625156	2.98599	0.00282661	0.0568705
MAP1LC3A	84557	1513	-0.454696	0.15231	-2.98534	0.00283261	0.0569275
ISM1	140862	320.28	0.477372	0.160018	2.98324	0.0028521	0.0572553
C20orf200	253868	17.2544	-0.648931	0.217604	-2.98217	0.00286217	0.0573934
ANKRD34C	390616	51.2657	-0.652527	0.21886	-2.98148	0.00286855	0.057437
ATP5G2	517	13142.2	0.19951	0.0669216	2.98125	0.00287073	0.057437
TMEM65	157378	1646.69	-0.330456	0.110866	-2.98068	0.00287612	0.0574809
C11orf2	c(\738\", \"56912\")"	9445.43	0.278224	0.0933588	2.98016	0.00288097	0.0575139
CORO6	84940	716.522	0.587046	0.197186	2.97712	0.00290975	0.0579324
FAM19A4	151647	50.6248	-0.612471	0.205734	-2.97701	0.00291073	0.0579324
SORL1	6653	17549.1	-0.374121	0.125674	-2.97692	0.0029116	0.0579324
OPALIN	93377	2300.37	-0.657494	0.220921	-2.97615	0.0029189	0.0580134
MPP5	64398	2813.2	-0.226101	0.075992	-2.97532	0.00292683	0.0580183
DRAM1	55332	923.022	0.26594	0.0893839	2.97526	0.00292745	0.0580183
C2orf66	401027	6.48294	0.572138	0.192321	2.9749	0.0029308	0.0580183
DDX56	54606	3758.64	0.160559	0.0539735	2.97477	0.00293204	0.0580183
SORT1	6272	14117.9	-0.410753	0.138128	-2.97372	0.00294215	0.0581543
POLL	27343	1687.64	0.168751	0.0567558	2.97329	0.00294626	0.0581711
RASGRP1	10125	1275.14	-0.520108	0.174947	-2.97296	0.00294947	0.0581711
FLRT2	23768	1228.71	-0.513154	0.172658	-2.97208	0.00295786	0.0582141
LOC401431	NA	880.199	0.292688	0.0984798	2.97206	0.00295812	0.0582141
DNAJC16	23341	1063.76	-0.232585	0.0782952	-2.97061	0.00297207	0.0584247
NUDT4	11163	3785.71	-0.30633	0.103187	-2.96868	0.00299086	0.0586251
KCNN2	3781	2001.43	-0.313818	0.105714	-2.96855	0.00299205	0.0586251
STAT5B	6777	6331	0.157618	0.0530987	2.9684	0.00299355	0.0586251
IL21R	50615	191.086	-0.618505	0.208376	-2.96822	0.0029953	0.0586251
PIP4K2A	5305	8324.44	-0.415791	0.140124	-2.9673	0.00300432	0.0587212
RAB22A	57403	3780.79	-0.124834	0.0420736	-2.96705	0.00300674	0.0587212
TBC1D8B	54885	67.4596	-0.489266	0.16494	-2.96633	0.00301377	0.0587946
NPFFR2	10886	3.92954	-0.655188	0.221001	-2.96464	0.00303042	0.0590553
IFRD1	3475	2514.07	-0.220318	0.074331	-2.96401	0.00303657	0.0591113
IGSF8	93185	6600.8	-0.26971	0.0910086	-2.96357	0.00304093	0.0591321
SGPP1	81537	1701.14	-0.176808	0.0596715	-2.96302	0.00304633	0.0591732
TAF5L	27097	1795.32	0.230999	0.0780028	2.96141	0.00306229	0.0594069
BMP6	654	348.083	0.456759	0.154251	2.96115	0.00306497	0.0594069
CA10	56934	4290.84	0.522344	0.176422	2.96077	0.00306869	0.0594149
ENHO	375704	11432.2	0.37324	0.126112	2.95961	0.00308033	0.0595763
CCDC30	728621	130.95	-0.361209	0.122068	-2.95908	0.00308555	0.0596131
ADCY4	196883	228.767	0.397488	0.134349	2.95864	0.00309005	0.0596359
RASSF5	c(\83593\", \"283349\")"	343.93	-0.415227	0.140405	-2.95736	0.00310284	0.0598186
GIT2	9815	3056.82	0.1129	0.0382003	2.95548	0.00312183	0.0601203
LRRC40	55631	850.074	-0.181184	0.0613346	-2.95402	0.00313664	0.060261
FGD3	c(\89846\", \"619477\")"	473.88	0.443763	0.150256	2.95338	0.00314316	0.060261
TOR1B	27348	1104.7	0.123541	0.0418307	2.95335	0.00314343	0.060261
PALM2	114299	570.867	-0.52683	0.178386	-2.95331	0.00314383	0.060261
DNAL1	83544	1635.91	-0.254142	0.0860783	-2.95245	0.00315266	0.060261
TMEM99	147184	483.312	0.228069	0.0772545	2.95218	0.00315539	0.060261
CNTN2	6900	10204.2	-0.629405	0.213202	-2.95216	0.00315564	0.060261
PCNXL3	399909	3973.29	0.161912	0.0548464	2.95209	0.00315632	0.060261
PECAM1	5175	836.907	0.370685	0.125613	2.95101	0.0031674	0.060261
FLJ34503	285759	10.4393	0.528032	0.178939	2.95091	0.00316838	0.060261
USHBP1	83878	241.545	0.348445	0.118084	2.95082	0.0031693	0.060261
LGI3	203190	4350.14	-0.512228	0.173589	-2.95082	0.00316934	0.060261
C13orf39	196541	5.83133	-0.65186	0.221033	-2.94916	0.00318643	0.060522
BCAN	63827	210459	0.376949	0.127846	2.94847	0.00319356	0.0605934
SAMD7	344658	1.24273	-0.65222	0.221234	-2.9481	0.00319735	0.0606015
SGTB	54557	2461.13	-0.311455	0.10572	-2.94603	0.00321885	0.0609006
GPX3	2878	7309.25	0.556532	0.188916	2.94592	0.00321991	0.0609006
FAM134C	162427	3382.56	0.135871	0.046134	2.94514	0.00322807	0.0609908
DEPDC6	64798	612.25	-0.327542	0.111226	-2.94482	0.00323147	0.060991
ASB13	79754	2785.68	0.181039	0.0614898	2.94422	0.00323772	0.0610449
PPP3CB	5532	5279.86	-0.302687	0.102919	-2.94103	0.00327121	0.0616117
GAL3ST2	c(\64090\", \"89792\")"	18.5629	0.525517	0.178795	2.93922	0.00329042	0.0619088
SLIT2	9353	376.718	-0.595019	0.202543	-2.93774	0.00330612	0.0621392
NPRL2	10641	1229.72	0.145865	0.0496584	2.93736	0.00331015	0.0621499
GPER	2852	750.24	0.294637	0.100346	2.93621	0.00332253	0.0623173
BRSK1	84446	4084.48	-0.392736	0.133776	-2.93578	0.00332713	0.0623387
TRIM26	7726	3155.2	0.163082	0.0555718	2.93462	0.0033396	0.0625072
CECR2	27443	1211.38	0.350982	0.119642	2.9336	0.00335059	0.0626141
GPR39	2863	46.1751	0.367743	0.125362	2.93344	0.00335228	0.0626141
LOC90246	90246	67.1554	0.527649	0.179924	2.93262	0.00336115	0.0627147
NYNRIN	57523	766.815	0.386456	0.131847	2.93109	0.00337772	0.0629586
CRYL1	51084	5224.46	-0.31029	0.105929	-2.92922	0.00339809	0.0632727
PIWIL4	143689	63.2007	-0.58057	0.198236	-2.92868	0.00340408	0.0633188
MGC87042	NA	36.213	-0.557049	0.190245	-2.92806	0.00341082	0.0633786
DCLK2	166614	17463.4	-0.331805	0.113368	-2.9268	0.00342464	0.0635438
PRPH2	5961	73.1155	-0.605114	0.206763	-2.92661	0.00342678	0.0635438
NCOA7	135112	2241.74	-0.398493	0.136334	-2.92291	0.00346781	0.0642385
BCAP29	55973	4397.38	-0.190719	0.0652589	-2.9225	0.00347229	0.0642552
YPEL2	388403	1461.28	-0.300816	0.102977	-2.92121	0.00348674	0.0642957
ULK2	9706	3114.18	-0.357077	0.122239	-2.92113	0.00348765	0.0642957
FADS1	3992	13850.4	-0.269702	0.0923337	-2.92095	0.00348967	0.0642957
P2RY1	5028	593.978	-0.46502	0.159213	-2.92074	0.00349206	0.0642957
CCNDBP1	23582	1329.82	-0.23713	0.081189	-2.92071	0.00349235	0.0642957
UNC13C	440279	812.428	-0.637	0.218219	-2.91909	0.00351059	0.0643602
DHCR24	1718	8056.52	-0.443481	0.151927	-2.91904	0.00351108	0.0643602
NCRNA00152	112597	53.1025	0.522818	0.179111	2.91897	0.00351193	0.0643602
DBNDD2	55861	10488	-0.518379	0.17761	-2.91864	0.00351567	0.0643602
NAGS	162417	98.1572	0.493195	0.169003	2.91825	0.00351997	0.0643602
KIF26B	55083	859.814	0.513471	0.175965	2.91803	0.00352255	0.0643602
FAM53B	9679	3437	-0.269479	0.0923508	-2.918	0.00352288	0.0643602
KCNIP4	80333	579.416	-0.563425	0.193099	-2.91781	0.00352499	0.0643602
MRPS7	51081	3194.84	0.152949	0.0524238	2.91754	0.00352805	0.0643602
CHAT	c(\1103\", \"10044\")"	7.383	0.602569	0.206711	2.91503	0.00355652	0.0648137
POU3F1	5453	77.5646	-0.570729	0.195828	-2.91444	0.0035633	0.064816
SEMA6C	10500	1864.65	0.291674	0.100089	2.91414	0.00356672	0.064816
FZD5	c(\7855\", \"106479861\")"	243.612	-0.324134	0.111231	-2.91407	0.00356746	0.064816
CORO7	79585	5471.26	0.326529	0.112095	2.91297	0.00358004	0.064979
TMEM37	140738	108.781	0.388144	0.133328	2.9112	0.00360047	0.0652118
TCN2	6948	2319.81	0.242183	0.0831968	2.91096	0.00360319	0.0652118
MAL2	114569	700.454	-0.631538	0.216955	-2.91091	0.00360374	0.0652118
SCARNA5	677775	3.36554	0.639147	0.219632	2.91007	0.00361342	0.0652477
ATP1B1	481	12163	-0.514206	0.176718	-2.90976	0.00361711	0.0652477
MYOZ1	58529	271.363	0.461004	0.158444	2.90957	0.00361929	0.0652477
TRAF5	7188	361.314	0.371846	0.127805	2.90949	0.00362024	0.0652477
RABEP1	9135	7121.2	-0.150224	0.0516393	-2.9091	0.00362476	0.0652536
DMC1	c(\11144\", \"283987\")"	5.07157	-0.586035	0.201484	-2.9086	0.00363048	0.0652536
EPHA6	285220	54.7362	-0.635032	0.218335	-2.90852	0.00363145	0.0652536
C4orf34	201895	1105.59	-0.224848	0.0773287	-2.9077	0.00364103	0.0652855
TRIM44	54765	3176.57	-0.30702	0.105614	-2.907	0.00364909	0.0652855
TPRXL	348825	3.50202	-0.541779	0.186375	-2.90694	0.00364988	0.0652855
DCAF4L2	138009	2.5263	0.64274	0.221114	2.90683	0.00365109	0.0652855
BMP2	650	5745.5	0.380865	0.131025	2.90681	0.00365137	0.0652855
TARBP2	6895	870.272	0.189608	0.0652374	2.90643	0.00365578	0.0652994
CTLA4	1493	10.2755	0.584988	0.201449	2.90389	0.00368555	0.0657658
KIF13B	23303	3563.52	-0.321721	0.110827	-2.90292	0.00369699	0.0657857
GPBP1L1	60313	2147.22	-0.195408	0.0673147	-2.9029	0.00369724	0.0657857
ERGIC1	57222	6476.93	0.1703	0.058672	2.90257	0.00370111	0.0657857
HRH1	c(\1659\", \"3269\", \"9704\")"	745.974	-0.414538	0.142819	-2.90255	0.00370139	0.0657857
TNNT1	7138	301.293	0.425185	0.146506	2.90217	0.00370583	0.0657857
PSD3	23362	8279.74	-0.396625	0.136676	-2.90194	0.00370861	0.0657857
TUT1	64852	2557.7	0.200409	0.069075	2.90132	0.00371593	0.0658507
OSBPL3	26031	1027.62	-0.41148	0.141858	-2.90065	0.00372388	0.0658701
NPPC	4880	4.0478	-0.622437	0.214588	-2.90061	0.00372435	0.0658701
ALK	238	586.717	0.504501	0.17411	2.89761	0.00376019	0.0664266
HPN	3249	116.63	-0.599012	0.206744	-2.89736	0.0037632	0.0664266
TNC	c(\3371\", \"7134\")"	5789.68	-0.455093	0.157118	-2.89651	0.00377339	0.0665412
GPR81	27198	18.3369	0.527078	0.182002	2.896	0.00377952	0.0665723
LLGL1	3996	8916.74	-0.257499	0.0889232	-2.89575	0.00378256	0.0665723
C2orf15	150590	37.1448	-0.335032	0.115755	-2.89432	0.00379983	0.0668109
KANK4	163782	135.634	-0.600738	0.207581	-2.89399	0.00380382	0.0668157
CRB1	23418	3467.2	0.364259	0.125888	2.89352	0.00380951	0.0668504
KRT74	121391	3.01426	-0.635633	0.219734	-2.89273	0.00381905	0.0669525
TMEM150C	441027	427.542	-0.497257	0.171965	-2.89161	0.00383272	0.0671268
MFSD4	148808	1851.96	-0.532045	0.184021	-2.89121	0.0038376	0.0671469
EGR1	1958	6702.14	-0.592655	0.205125	-2.88925	0.00386166	0.0674304
RPLP2	6181	19972.5	0.319223	0.110495	2.88902	0.00386441	0.0674304
NEK10	152110	34.5647	-0.580945	0.201091	-2.88896	0.00386514	0.0674304
FLJ35390	NA	267.129	-0.532276	0.184264	-2.88867	0.0038688	0.0674304
SUSD2	56241	152.409	0.470916	0.16306	2.88799	0.00387712	0.0675099
ANKRD40	91369	7729.83	-0.203228	0.0704143	-2.88617	0.00389963	0.0678362
VRK2	7444	159.059	-0.487609	0.168999	-2.88528	0.00391062	0.0679617
SERPINI1	5274	3205.88	-0.572413	0.198444	-2.88451	0.00392029	0.0680352
C8orf86	389649	5.69169	0.490977	0.17023	2.8842	0.00392411	0.0680352
TSNAX	7257	2429.63	-0.144384	0.050065	-2.88394	0.00392734	0.0680352
TM6SF1	53346	559.248	-0.299688	0.103928	-2.88361	0.00393145	0.0680352
ROBO2	6092	938.456	-0.526918	0.182742	-2.88339	0.00393414	0.0680352
WNK2	65268	1759.05	-0.561714	0.194829	-2.88312	0.00393755	0.0680352
MGST2	4258	413.453	0.295033	0.102344	2.88275	0.0039422	0.0680503
BEST3	144453	2913.98	0.488283	0.169403	2.88238	0.00394684	0.068065
KIF12	113220	15.3536	-0.638323	0.221486	-2.88201	0.00395151	0.0680802
CCNI2	645121	139.535	0.329713	0.114425	2.88148	0.00395807	0.068128
CDH11	1009	2874.52	0.30504	0.105874	2.88118	0.00396193	0.0681293
SLC7A8	23428	1543.25	-0.375235	0.130285	-2.8801	0.00397543	0.068266
ANKRD1	27063	2.33073	0.563663	0.195738	2.87968	0.00398074	0.068266
SLC44A1	23446	9592.09	-0.365442	0.126905	-2.87964	0.00398127	0.068266
SEC62	7095	12825.2	-0.146233	0.0507884	-2.87926	0.00398612	0.0682842
CPXM2	119587	137.686	-0.570632	0.198269	-2.87808	0.00400109	0.0684261
FZD6	8323	242.685	0.336141	0.116797	2.878	0.00400202	0.0684261
TESK2	10420	298.11	-0.471972	0.164011	-2.87769	0.00400601	0.0684293
HDGFRP3	50810	3942.39	-0.19111	0.0664379	-2.87652	0.00402089	0.0685215
PARM1	25849	1827.26	-0.54366	0.189007	-2.8764	0.00402234	0.0685215
OR2A9P	441295	66.8216	0.380002	0.132112	2.87637	0.00402283	0.0685215
MYO1A	4640	6.75205	-0.545425	0.189671	-2.87563	0.00403223	0.0685887
LOC284798	284798	7.68276	-0.595374	0.207054	-2.87546	0.0040344	0.0685887
RNF31	55072	2428.83	0.173189	0.0602394	2.87501	0.0040401	0.0686206
SSX2IP	117178	1341.16	-0.496606	0.172811	-2.8737	0.004057	0.0688427
DOCK5	80005	604.965	-0.59332	0.206542	-2.87263	0.00407065	0.068906
C10orf72	196740	1335.9	-0.292668	0.101883	-2.8726	0.00407111	0.068906
PICALM	8301	7637.34	-0.194266	0.0676292	-2.87251	0.00407223	0.068906
LRRN4	c(\4034\", \"164312\")"	14.0569	0.441478	0.153712	2.87212	0.00407729	0.068927
FLJ42709	NA	1486.92	-0.25363	0.0883268	-2.8715	0.00408531	0.0689977
SC5DL	6309	7319.31	-0.234326	0.0816228	-2.87084	0.00409381	0.0690471
MYH15	22989	456.757	-0.408509	0.142308	-2.87059	0.00409711	0.0690471
CELF2	10659	8895.73	-0.225327	0.0785087	-2.87009	0.00410354	0.0690471
PCDH20	64881	1213.86	0.548331	0.19105	2.87009	0.00410359	0.0690471
FUT7	2529	14.9492	0.451265	0.157268	2.8694	0.00411251	0.0690797
MAF	4094	1815.29	-0.345177	0.120298	-2.86935	0.00411321	0.0690797
VAX2	25806	687.976	0.370397	0.129122	2.86858	0.00412324	0.0691834
GPSM2	29899	3706.68	0.264111	0.0920918	2.8679	0.00413201	0.0692575
PGAP1	80055	5036.23	0.307334	0.107177	2.86755	0.00413667	0.0692575
SSSCA1	10534	741.694	0.154885	0.0540168	2.86735	0.0041392	0.0692575
CRISPLD2	83716	1084.22	0.535429	0.186802	2.86629	0.00415314	0.0694261
C7orf52	375607	624.357	0.436833	0.15245	2.86542	0.00416455	0.0695522
AGPAT4	56895	3737.14	-0.238072	0.083154	-2.86302	0.00419622	0.0699814
FLJ11235	NA	43.9404	0.395631	0.138193	2.86288	0.0041981	0.0699814
CTGF	1490	4396.6	0.540382	0.18879	2.86235	0.00420519	0.0699814
PPFIA1	8500	4611.24	-0.174753	0.0610535	-2.8623	0.00420581	0.0699814
BECN1	8678	3696	-0.0982434	0.034343	-2.86065	0.00422768	0.0702803
EXOC3L2	90332	10.0198	0.614456	0.21482	2.86033	0.00423205	0.0702879
ANLN	54443	5548.81	-0.548452	0.191811	-2.85933	0.00424531	0.0704431
LRRC36	55282	16.3195	0.550109	0.19242	2.8589	0.0042511	0.0704742
CFTR	1080	12.0709	-0.604762	0.211564	-2.85853	0.00425603	0.070491
SNCA	6622	2851.88	-0.527041	0.184432	-2.85764	0.00426799	0.070624
FEZ2	9637	4360.58	-0.155675	0.0544847	-2.85722	0.0042737	0.0706536
LOC285796	NA	15.9071	-0.609551	0.213414	-2.85619	0.00428754	0.0708173
PPM1J	333926	62.5827	-0.549178	0.192308	-2.85572	0.00429389	0.0708571
KIF1B	23095	20958.9	-0.251361	0.0880566	-2.85454	0.00430999	0.0710575
MATK	4145	561.075	-0.573383	0.200986	-2.85285	0.00433286	0.0712933
TSPAN3	10099	39220.8	-0.231564	0.0811751	-2.85265	0.00433569	0.0712933
C12orf47	51275	1236.02	0.177973	0.0623894	2.85261	0.00433618	0.0712933
ZCCHC16	340595	5.05339	-0.605152	0.212263	-2.85095	0.0043589	0.0715845
KCNIP3	30818	7170.27	0.356615	0.125096	2.85073	0.00436185	0.0715845
KIF16B	55614	382.578	-0.424404	0.148904	-2.85019	0.00436928	0.071641
HSPA12B	116835	562.004	0.350297	0.122952	2.84906	0.0043849	0.0718317
ITGA2	3673	395.675	-0.502839	0.176535	-2.84838	0.00439424	0.0719193
ZNF366	167465	135.998	0.399791	0.14038	2.84792	0.00440065	0.0719586
TM4SF1	4071	823.523	0.49443	0.173655	2.84719	0.00441074	0.0720582
LRP5L	91355	100.662	0.303383	0.106636	2.84503	0.00444074	0.0724823
C20orf118	140711	48.3382	0.496365	0.174546	2.84376	0.00445851	0.072594
KCNN1	3780	1035.45	-0.456426	0.160508	-2.84363	0.0044603	0.072594
BNIP3L	665	10217.8	-0.160218	0.0563562	-2.84295	0.00446986	0.072594
KCTD14	65987	67.6865	0.29577	0.104039	2.84288	0.00447075	0.072594
C9orf64	84267	248.708	-0.435918	0.153341	-2.84281	0.00447182	0.072594
ATP10B	23120	683.737	-0.508073	0.178736	-2.84259	0.00447493	0.072594
CHRNA10	57053	30.3717	0.346553	0.121918	2.84252	0.00447583	0.072594
MINA	84864	872.547	-0.409363	0.144051	-2.84179	0.00448608	0.072632
ZBTB7A	51341	1757.16	-0.305575	0.107529	-2.84178	0.00448625	0.072632
KLK5	25818	17.8904	-0.628864	0.221336	-2.84121	0.00449424	0.0726959
NR1D2	9975	4772.94	-0.230087	0.0810422	-2.8391	0.00452411	0.0730962
RCAN3	11123	35.4571	-0.497281	0.175168	-2.83889	0.00452711	0.0730962
AURKC	6795	31.2959	0.475438	0.167504	2.83836	0.00453454	0.0731504
CCDC158	339965	8.38878	-0.556107	0.195961	-2.83784	0.00454197	0.0732047
RYR3	6263	503.329	-0.601621	0.212049	-2.83719	0.0045513	0.0732294
CARNS1	57571	5482.1	-0.612682	0.215949	-2.83716	0.00455165	0.0732294
TPBG	7162	215.665	-0.537395	0.189507	-2.83575	0.00457186	0.0734628
HHLA2	11148	6.5005	-0.518652	0.182909	-2.83558	0.00457432	0.0734628
RP9P	441212	699.355	0.178135	0.0628757	2.83314	0.00460938	0.0738985
HRASLS5	117245	118.947	-0.573174	0.202312	-2.83312	0.00460967	0.0738985
DPP9	91039	2032.69	0.149702	0.0528524	2.83245	0.0046193	0.073987
NUCB2	4925	1914.18	0.210895	0.0744855	2.83136	0.00463506	0.0741183
PPP1R16B	26051	4654.32	-0.502865	0.177608	-2.83131	0.00463574	0.0741183
ABHD2	11057	17340.3	0.354109	0.125084	2.83098	0.00464063	0.0741306
DIRAS1	148252	4269.87	-0.398838	0.140961	-2.82941	0.00466333	0.0743447
BANP	54971	534.811	0.177844	0.0628595	2.82923	0.00466595	0.0743447
RNF13	11342	5914.66	-0.24167	0.0854301	-2.82886	0.00467144	0.0743447
NCRNA00087	644596	830.79	-0.50851	0.179768	-2.8287	0.00467368	0.0743447
GSTA1	2938	2.00778	-0.601145	0.212521	-2.82863	0.0046747	0.0743447
CD209	30835	122.655	0.613109	0.216911	2.82655	0.00470524	0.0746304
ENOX1	55068	671.465	0.27131	0.0959923	2.82638	0.0047078	0.0746304
DNAI1	27019	33.8743	0.537986	0.190365	2.82607	0.00471222	0.0746304
RAP1A	5906	1915.69	-0.230052	0.0814058	-2.826	0.00471339	0.0746304
ATP2A3	489	141.074	0.513196	0.181598	2.82599	0.00471341	0.0746304
TCF20	6942	2482.55	-0.217521	0.0769848	-2.82551	0.00472052	0.074657
ANKRD56	345079	111.152	-0.623529	0.220693	-2.82532	0.00472339	0.074657
NR1H3	10062	980.639	0.203663	0.0721006	2.82471	0.00473235	0.0747329
WDR65	149465	5.98458	-0.617829	0.218758	-2.82426	0.00473895	0.0747714
ST3GAL4	6484	1290.9	-0.305391	0.108142	-2.82397	0.00474326	0.0747738
C13orf36	400120	204.256	-0.617512	0.218804	-2.82222	0.00476927	0.075118
HLCS	3141	1073.75	-0.23353	0.082766	-2.82157	0.00477888	0.0752037
PIGK	10026	1243.93	-0.220729	0.0782422	-2.8211	0.00478593	0.0752487
EPHA7	2045	175.739	-0.601022	0.213124	-2.82007	0.00480137	0.0754256
HOXD1	3231	96.6315	-0.602019	0.2135	-2.81976	0.00480592	0.0754311
ESPNL	339768	7.43894	0.496829	0.176242	2.81901	0.00481713	0.0755412
JKAMP	51528	2279.87	-0.157277	0.0558052	-2.81832	0.00482749	0.0756377
VASP	7408	891.908	0.247205	0.08775	2.81715	0.00484519	0.0758238
HDAC7	c(\9734\", \"51564\")"	1874.3	0.206613	0.0733455	2.81698	0.0048478	0.0758238
PTPRO	c(\5800\", \"10076\")"	1557.19	-0.329088	0.116839	-2.81658	0.00485375	0.0758509
PTPRZ1	5803	137806	0.39281	0.139509	2.81566	0.00486769	0.0760028
FOLH1	2346	954.228	-0.601053	0.2135	-2.81524	0.00487413	0.0760373
POTEE	445582	12.038	0.566358	0.201204	2.81485	0.00488005	0.0760614
ARSI	340075	71.7762	-0.492551	0.175004	-2.81451	0.00488517	0.0760614
KCTD4	386618	439.283	-0.463969	0.164865	-2.81424	0.00488934	0.0760614
HMCN1	83872	232.316	0.423182	0.150383	2.81402	0.00489259	0.0760614
SLC45A3	85414	731.5	-0.582914	0.207208	-2.81318	0.00490541	0.0761948
IQGAP2	10788	443.309	-0.569353	0.202424	-2.81268	0.00491304	0.0762475
WDR59	79726	2964.73	0.135072	0.0480538	2.81085	0.00494105	0.0766161
BCL7A	605	4483.33	0.213263	0.0759146	2.80925	0.0049657	0.0768208
IGSF1	3547	1096.36	-0.554967	0.197582	-2.80879	0.00497274	0.0768208
CDH18	1016	742.571	-0.45014	0.160262	-2.80877	0.00497316	0.0768208
CLDND1	56650	15939.3	-0.404608	0.144069	-2.80843	0.00497843	0.0768208
TCIRG1	10312	447.966	0.370451	0.131917	2.80821	0.0049818	0.0768208
CARS2	79587	932.511	0.16093	0.0573159	2.80776	0.00498871	0.0768208
PDE2A	5138	6233.52	-0.354663	0.126326	-2.80753	0.00499226	0.0768208
CLIC1	1192	1222.8	0.371446	0.132308	2.80743	0.00499391	0.0768208
SLC31A2	1318	1732.98	-0.506042	0.180276	-2.80705	0.00499979	0.0768208
C13orf29	283487	45.0418	0.399618	0.142394	2.80643	0.00500936	0.0768208
SORCS3	22986	1874.7	0.306824	0.109336	2.80624	0.00501238	0.0768208
DDX58	23586	971.268	0.332572	0.11852	2.80604	0.00501551	0.0768208
MRPL11	65003	1221.79	0.177426	0.0632378	2.8057	0.00502079	0.0768208
KCNJ9	3765	3184.27	-0.345246	0.123065	-2.8054	0.00502546	0.0768208
PCDH9	5101	4248.2	-0.422771	0.150707	-2.80525	0.00502772	0.0768208
KLHL26	55295	498.891	-0.520429	0.185524	-2.80519	0.00502873	0.0768208
TNFRSF11A	8792	42.2903	-0.500078	0.178279	-2.80503	0.00503126	0.0768208
GSK3A	2931	3842.25	-0.230872	0.0823103	-2.8049	0.00503316	0.0768208
MED20	9477	1248.42	0.185023	0.0659676	2.80476	0.0050354	0.0768208
HIF3A	64344	1917.3	0.558423	0.199143	2.80413	0.00504531	0.0769068
CDRT1	374286	9.18852	0.463869	0.165441	2.80383	0.00504988	0.0769112
AFARP1	246182	6.9301	0.465454	0.166065	2.80284	0.00506553	0.0770369
OSBPL1A	114876	4466.76	-0.439603	0.156846	-2.80276	0.0050667	0.0770369
MEP1A	4224	15.154	-0.590268	0.210657	-2.80204	0.00507809	0.077145
MAST2	23139	2904.42	0.186376	0.0665479	2.80063	0.00510027	0.0773064
TSPAN11	441631	7121.14	0.324283	0.115789	2.80063	0.00510032	0.0773064
NEUROG2	63973	15.6152	0.597498	0.21335	2.80055	0.00510161	0.0773064
WDR47	22911	2669.66	-0.368017	0.131433	-2.80005	0.00510953	0.0773612
ZCCHC8	55596	948.998	0.172697	0.061699	2.79903	0.00512567	0.0775403
STXBP6	29091	488.108	-0.394704	0.141091	-2.79752	0.00514962	0.0778372
C12orf75	387882	234.158	-0.393122	0.140549	-2.79705	0.00515717	0.0778434
PIGX	c(\7730\", \"54965\")"	2012.54	-0.156081	0.055804	-2.79695	0.00515869	0.0778434
C1QTNF2	114898	66.1993	0.433178	0.154905	2.79641	0.00516736	0.0778726
ZNF385B	151126	241.737	-0.566313	0.202523	-2.79629	0.00516928	0.0778726
PRKAR1A	5573	17021.8	-0.24718	0.0884064	-2.79596	0.00517465	0.0778882
GRIN2A	2903	2167.83	-0.594356	0.21261	-2.79552	0.00518168	0.0779288
SEMA6D	80031	2722.04	-0.325912	0.116639	-2.79419	0.00520293	0.078183
RELN	5649	912.375	-0.592961	0.212239	-2.79384	0.00520866	0.0782003
TMEM203	94107	2516.86	0.132517	0.0474386	2.79343	0.00521518	0.0782003
OAT	4942	6872.8	-0.201271	0.0720547	-2.79331	0.00521712	0.0782003
CA5A	763	13.1974	0.484962	0.173716	2.79169	0.00524341	0.0785289
TBP	6908	916.532	0.114442	0.0410052	2.79091	0.00525594	0.0786511
LRRC37B	114659	1283.48	0.22429	0.0803729	2.79061	0.00526083	0.0786589
PLAG1	5324	62.1633	-0.461694	0.165529	-2.7892	0.00528391	0.0789383
RDX	5962	9374.99	-0.212779	0.0763114	-2.7883	0.00529849	0.0790904
C21orf131	387486	960.124	-0.42834	0.153748	-2.78599	0.00533644	0.0795545
HTR4	3360	32.55	-0.609557	0.218818	-2.78568	0.00534162	0.0795545
ITPKA	3706	650.462	-0.503634	0.180799	-2.7856	0.00534285	0.0795545
OLFM2	93145	14551.7	0.298109	0.107041	2.78499	0.0053529	0.0795756
TCAP	8557	146.144	0.31806	0.114205	2.78498	0.00535312	0.0795756
ST3GAL5	8869	5729.07	0.305292	0.109661	2.78396	0.00536992	0.0797595
NIPAL3	57185	3699.05	-0.484366	0.174016	-2.78346	0.00537833	0.0798108
DOCK6	57572	1482.96	0.348781	0.125316	2.78322	0.00538225	0.0798108
TFCP2L1	29842	201.527	-0.591586	0.212611	-2.78248	0.0053945	0.0798397
SLC6A6	6533	787.82	-0.356541	0.128157	-2.78207	0.0054014	0.0798397
ABCC11	85320	49.258	-0.425868	0.153081	-2.78198	0.00540285	0.0798397
CAMK2A	815	13957.1	-0.612405	0.220139	-2.7819	0.00540421	0.0798397
FBXW11	23291	7788.85	-0.130652	0.0469701	-2.78161	0.00540906	0.0798397
TBRG4	9238	2685.05	0.167055	0.0600592	2.7815	0.00541083	0.0798397
NT5DC1	221294	911.149	-0.36941	0.132849	-2.78068	0.00542449	0.0799346
MYO5C	55930	348.735	0.332903	0.119724	2.78058	0.00542615	0.0799346
ZNF485	220992	155.91	0.232244	0.0835375	2.78011	0.00543399	0.0799846
LCNL1	401562	247.76	-0.565101	0.203345	-2.77902	0.00545228	0.0801882
ATP6V1B1	525	188.686	0.494303	0.177907	2.77844	0.00546204	0.0802662
RAPGEF4	11069	5773.9	-0.464322	0.167141	-2.77802	0.00546911	0.0803044
NPTN	27020	5454.88	-0.345271	0.124328	-2.77708	0.0054849	0.0804705
KCNH3	23416	1239.34	-0.586974	0.211397	-2.77664	0.00549245	0.0804945
TTLL11	158135	395.247	-0.267003	0.0961667	-2.77646	0.00549548	0.0804945
EXOC5	10640	5170.05	-0.172997	0.0623164	-2.7761	0.00550154	0.0805177
PPP3R1	5534	6404.04	-0.355488	0.128076	-2.77561	0.00550984	0.0805736
CELSR2	1952	10476.1	-0.307764	0.110903	-2.77506	0.00551914	0.0806439
TSHZ3	57616	875.681	-0.232977	0.0839694	-2.77454	0.0055279	0.0806661
C21orf84	114038	3.48745	0.587066	0.211598	2.77444	0.00552962	0.0806661
NCS1	23413	11260.1	-0.467672	0.16864	-2.77319	0.00555091	0.0808879
WASL	8976	5727.45	-0.16008	0.0577313	-2.77284	0.00555694	0.0808879
LOC389634	NA	45.2281	0.418213	0.150854	2.77231	0.00556594	0.0808879
PAK1	c(\5058\", \"5585\")"	3977.25	-0.525932	0.189709	-2.77231	0.00556597	0.0808879
MLYCD	23417	686.585	0.215507	0.0777376	2.77223	0.00556731	0.0808879
ADCY5	111	1833.05	-0.254093	0.0916961	-2.77103	0.00558794	0.0811221
NAIF1	203245	599.052	0.173563	0.0626641	2.76974	0.00561013	0.0813785
FAM176B	55194	121.212	0.36474	0.131707	2.76932	0.00561729	0.0814168
ITPR1	3708	2752.59	-0.563604	0.203553	-2.76882	0.00562591	0.0814761
ZNF408	c(\79797\", \"161882\")"	1119.68	0.191132	0.0690398	2.76844	0.00563261	0.0815074
IL33	90865	1834.08	-0.435932	0.157541	-2.76709	0.0056559	0.0816348
OXCT2	64064	12.1522	-0.500689	0.180953	-2.76695	0.00565828	0.0816348
TMEM44	93109	336.199	0.26763	0.0967311	2.76675	0.0056619	0.0816348
GRINL1A	c(\81488\", \"145781\")"	4375.69	-0.162084	0.0585844	-2.76667	0.00566313	0.0816348
ABCA2	20	23669.5	-0.408231	0.147556	-2.76662	0.0056641	0.0816348
MOG	4340	5472.84	-0.591209	0.213822	-2.76496	0.00569299	0.0819855
NKX3-2	579	13.6035	0.601641	0.217644	2.76434	0.00570387	0.0820764
OAZ2	4947	7037.27	-0.165063	0.0597253	-2.7637	0.00571508	0.0821104
CYP2A6	1548	22.4029	0.542778	0.196415	2.76343	0.00571972	0.0821104
SLC8A2	6543	2295.68	-0.476647	0.172485	-2.76342	0.00571993	0.0821104
PCDHA13	56136	142.59	-0.588497	0.213007	-2.76281	0.00573063	0.0821344
PAX1	5075	165.06	0.60932	0.220544	2.7628	0.00573073	0.0821344
PRKCZ	5590	2956.73	-0.398156	0.144217	-2.7608	0.00576592	0.082573
UBE2K	3093	4268.96	-0.193896	0.070294	-2.75836	0.00580926	0.0831274
LIMCH1	22998	8261.79	-0.338931	0.1229	-2.75779	0.00581937	0.0832059
B3GNT5	84002	261.6	-0.395605	0.143476	-2.75729	0.00582835	0.0832681
C10orf10	11067	1378.06	0.405041	0.146917	2.75694	0.00583442	0.0832887
SLC9A4	389015	2.12237	-0.605482	0.21967	-2.75632	0.00584559	0.083382
PSRC1	84722	1171.26	-0.409226	0.148506	-2.75562	0.00585817	0.0834224
LOC100133985	100133985	155.693	0.359685	0.130546	2.75523	0.005865	0.0834224
ADORA2A	135	276.568	0.251002	0.0911043	2.75511	0.00586726	0.0834224
TSG1	643432	1.5559	-0.609174	0.221107	-2.7551	0.00586735	0.0834224
OSGIN2	734	3878.74	-0.232009	0.0842179	-2.75487	0.00587162	0.0834224
LAMC3	10319	575.817	0.442085	0.160585	2.75297	0.00590566	0.0837116
ACRBP	84519	50.1462	0.362925	0.131848	2.7526	0.00591242	0.0837116
ZNF630	57232	227.685	0.256393	0.0931523	2.7524	0.00591597	0.0837116
S1PR5	53637	434.628	-0.581809	0.211385	-2.75236	0.00591666	0.0837116
GJB3	2707	12.2787	-0.551264	0.200306	-2.75211	0.00592133	0.0837116
BEND4	389206	204.823	0.467492	0.169874	2.75199	0.00592346	0.0837116
WDR83	84292	896.865	0.159781	0.0580657	2.75173	0.00592815	0.0837116
LRRC32	2615	408.454	0.458463	0.166617	2.7516	0.00593049	0.0837116
RPS6KC1	26750	2228.04	-0.15754	0.0572577	-2.75141	0.00593385	0.0837116
ZSWIM6	57688	2426.53	-0.274822	0.0999323	-2.75009	0.00595793	0.0839854
REEP5	7905	13539.2	-0.21481	0.0781238	-2.74961	0.00596669	0.084043
RIPK1	8737	1228.79	0.150036	0.0545867	2.74857	0.00598554	0.0842424
C2orf85	285093	2343.77	0.458378	0.166796	2.74813	0.00599362	0.0842902
ZRANB3	84083	192.367	-0.236457	0.086083	-2.74685	0.00601712	0.0845546
PGP	c(\54858\", \"283871\")"	1236.54	-0.261675	0.0953	-2.7458	0.00603635	0.0847586
ADCY1	107	3953.99	-0.581845	0.211967	-2.74498	0.0060515	0.0849052
PDE6G	5148	8.9298	0.488648	0.178115	2.74344	0.00607987	0.085219
C11orf87	399947	850.285	-0.600719	0.218997	-2.74305	0.00608722	0.085219
PPP1R2P1	100507444	19.1417	-0.391452	0.142709	-2.743	0.00608809	0.085219
ZNF365	22891	2251.27	-0.447855	0.163318	-2.74223	0.0061024	0.0853332
ZNF337	26152	2269.93	0.244024	0.0890089	2.74157	0.00611459	0.0853332
SERHL2	253190	53.2672	-0.362457	0.132209	-2.74154	0.00611512	0.0853332
TMEM35	59353	2298.16	0.248825	0.090761	2.74154	0.00611522	0.0853332
CTNNA3	29119	284.178	-0.432069	0.157641	-2.74084	0.00612824	0.0854485
NR5A2	2494	45.5936	0.577352	0.210682	2.7404	0.00613653	0.0854978
GRINA	2907	19589.3	-0.194476	0.0709797	-2.73988	0.0061461	0.085565
KIF1C	10749	10639.7	-0.31385	0.114588	-2.73895	0.00616362	0.0857425
C14orf93	60686	580.031	0.179723	0.0656311	2.73839	0.0061741	0.0858219
FETUB	26998	14.4112	0.501633	0.183213	2.73798	0.00618187	0.0858297
NUDT11	55190	2165.38	0.208129	0.076019	2.73785	0.00618421	0.0858297
CLMN	79789	1047.6	-0.485228	0.177256	-2.73745	0.00619184	0.0858694
RABL3	285282	1509.17	-0.175512	0.0641226	-2.73714	0.00619759	0.0858829
ABAT	18	41577.1	0.220619	0.0806381	2.73591	0.00622083	0.0861386
ANPEP	290	153.738	0.437053	0.159764	2.73562	0.00622628	0.0861477
TSHZ1	10194	4402.17	0.223104	0.0815653	2.73527	0.00623283	0.0861721
PTGIR	5739	13.1332	0.485864	0.177673	2.7346	0.00624565	0.086283
MB	4151	78.2773	0.481799	0.176236	2.73383	0.0062602	0.0863518
GRAMD3	65983	5139.26	-0.344473	0.126004	-2.73383	0.00626023	0.0863518
CP110	9738	2631.37	-0.29561	0.108149	-2.73336	0.00626914	0.0864084
MAPK9	5601	4537.7	-0.254105	0.0930265	-2.73153	0.00630408	0.0868235
TNIP3	79931	3.68194	-0.592075	0.216825	-2.73066	0.00632069	0.0869308
CABP1	c(\795\", \"9478\")"	1369.68	-0.560144	0.205134	-2.73062	0.00632154	0.0869308
EGR2	1959	674.04	-0.560422	0.20526	-2.73031	0.00632747	0.0869459
CPVL	54504	920.441	0.418918	0.153479	2.72947	0.00634353	0.0871001
COL6A2	1292	957.914	0.515197	0.188798	2.72882	0.00635611	0.0872062
PCOLCE2	26577	293.662	0.481358	0.17646	2.72786	0.00637462	0.087293
LOC143188	143188	35.1497	0.222787	0.0816721	2.72782	0.00637538	0.087293
ITGB7	3695	61.4357	0.523994	0.192098	2.72774	0.00637699	0.087293
RPUSD4	84881	1598.77	0.174313	0.063923	2.72692	0.00639288	0.0874438
FAM189A1	23359	603.704	-0.489254	0.179463	-2.72621	0.00640659	0.0875649
CACNA1F	778	17.8825	-0.561593	0.20605	-2.72551	0.00642023	0.0876125
CD47	961	6838.91	-0.203704	0.0747416	-2.72544	0.00642152	0.0876125
HTRA1	5654	38253.6	0.341387	0.125267	2.72528	0.00642469	0.0876125
C5orf27	202299	46.2443	-0.419777	0.154068	-2.72462	0.0064376	0.0876976
SART3	9733	4766.43	0.12727	0.0467139	2.72446	0.00644068	0.0876976
ZNF518B	85460	294.412	-0.444019	0.163022	-2.72368	0.00645596	0.0877635
PLLP	51090	2754.17	-0.500516	0.183781	-2.72345	0.00646048	0.0877635
ODF3B	440836	55.7224	0.484876	0.178051	2.72324	0.0064645	0.0877635
INSC	387755	19.672	0.587744	0.215846	2.72297	0.00646975	0.0877635
NCRNA00219	114915	2158.19	0.285716	0.104937	2.72273	0.0064745	0.0877635
TMEM115	11070	2764.2	0.156158	0.0573537	2.72271	0.0064748	0.0877635
SAMD12	401474	791.845	-0.476069	0.174912	-2.72176	0.00649344	0.08795
CLDN11	5010	4669.4	-0.568129	0.208782	-2.72115	0.00650544	0.0880433
OSBPL2	9885	4345.9	-0.122966	0.0451932	-2.72091	0.00651033	0.0880433
TGFB2	7042	711.618	-0.444957	0.163547	-2.72067	0.00651502	0.0880433
LHFPL2	10184	1484.64	-0.297457	0.109361	-2.71995	0.00652923	0.0881691
CNKSR2	22866	1284.99	-0.484369	0.178112	-2.71946	0.00653895	0.0882341
SLC47A1	55244	190.971	-0.498698	0.183426	-2.7188	0.00655193	0.0883377
CCDC85A	114800	866.567	-0.408859	0.150399	-2.71849	0.0065581	0.0883377
SLC38A4	55089	11.9833	-0.57566	0.211774	-2.71828	0.00656227	0.0883377
KIAA0247	9766	3032.05	-0.232484	0.0855327	-2.71808	0.00656627	0.0883377
TPPP3	51673	1936.58	-0.519327	0.191099	-2.71759	0.00657597	0.0883711
LIPC	3990	19.4814	-0.546369	0.201059	-2.71746	0.00657858	0.0883711
PPP2CB	5516	12902.9	-0.168316	0.0619482	-2.71704	0.00658686	0.0884163
PLGLB2	5342	149.164	0.388871	0.143146	2.71659	0.00659575	0.0884697
KCNJ3	3760	409.708	-0.550529	0.202766	-2.71509	0.00662568	0.0888049
APLP1	333	19924.7	-0.402301	0.148229	-2.71405	0.00664664	0.0890194
MAPK6	5597	3550.56	-0.216093	0.079637	-2.71347	0.00665818	0.0891076
FER1L4	80307	16.2786	0.511879	0.188663	2.71319	0.00666387	0.0891175
TRMT1	c(\55621\", \"55687\")"	2234.6	0.204733	0.07548	2.71242	0.00667945	0.08917
GADD45G	10912	3681.32	-0.491224	0.181107	-2.71235	0.00668085	0.08917
SPEF1	25876	79.3932	-0.48496	0.178826	-2.71192	0.00668956	0.08917
CASP9	842	1569.97	-0.286012	0.105473	-2.71171	0.00669372	0.08917
KIFC2	90990	2889.73	-0.433725	0.159952	-2.71159	0.00669615	0.08917
BAT4	7918	1686.61	0.154821	0.0570974	2.71152	0.00669754	0.08917
PREB	10113	2658.07	0.118808	0.0438296	2.71068	0.00671453	0.08933
LRTM2	654429	551.847	-0.566052	0.20887	-2.71007	0.00672697	0.0894294
BET1L	51272	2915.1	0.116775	0.0431296	2.70753	0.00677852	0.0899854
TMED5	50999	2461.72	-0.218426	0.0806738	-2.70752	0.0067788	0.0899854
NEURL3	c(\54492\", \"93082\")"	42.246	-0.481909	0.178005	-2.70727	0.00678384	0.089986
KIAA0368	23392	4680.43	-0.173477	0.0641036	-2.7062	0.00680577	0.0901946
MOGS	7841	2205.99	0.165463	0.0611527	2.70573	0.00681534	0.0901946
CIAPIN1	57019	2719.08	0.127134	0.0469932	2.70537	0.00682286	0.0901946
ELP2	55250	2219.69	0.192694	0.071228	2.70531	0.00682413	0.0901946
DPP4	1803	31.3208	-0.462189	0.170847	-2.70528	0.00682464	0.0901946
SECTM1	6398	117.726	0.528137	0.195253	2.70488	0.00683282	0.0902099
TMEM132E	124842	2783.43	0.398276	0.147258	2.70462	0.00683824	0.0902099
TBL3	10607	2758.93	0.167629	0.0619818	2.70449	0.00684085	0.0902099
STK10	6793	1719.62	0.253512	0.0937931	2.70289	0.00687401	0.0905015
AK7	122481	20.14	-0.542492	0.200712	-2.70284	0.00687496	0.0905015
C15orf50	414926	2.92528	-0.57994	0.214579	-2.70269	0.00687805	0.0905015
HABP4	22927	4632.91	-0.218994	0.0810425	-2.70221	0.00688809	0.0905673
CECR5	27440	2878.21	0.217753	0.0805941	2.70184	0.00689563	0.0906002
CNNM3	26505	2650.85	0.205406	0.0760349	2.70147	0.00690343	0.0906365
SCOC	60592	5572.15	-0.213449	0.0790351	-2.70069	0.00691962	0.0907828
IMPG1	3617	15.8862	-0.438697	0.162484	-2.69994	0.00693527	0.0909218
TIMP1	7076	745.788	0.498448	0.184667	2.69918	0.0069511	0.0910629
ASPHD2	57168	556.309	-0.366715	0.135883	-2.69875	0.00696002	0.0911134
FGR	2268	363.91	0.322131	0.119433	2.69716	0.00699331	0.0914827
FBXO31	79791	3659.34	0.301593	0.111889	2.69547	0.00702895	0.0918821
IRAK2	3656	188.545	-0.382181	0.141812	-2.69499	0.007039	0.0919466
TPSAB1	7177	15.1026	0.588483	0.218559	2.69256	0.00709052	0.0924903
OTUD7A	161725	337.518	-0.292391	0.108593	-2.69254	0.00709106	0.0924903
CYP19A1	1588	35.5565	0.542812	0.201616	2.6923	0.00709605	0.0924903
HNRNPH1	3187	9282.71	0.174807	0.0649494	2.69143	0.00711457	0.0926646
TULP3	7289	1302.03	0.183522	0.0682029	2.69083	0.00712755	0.092721
SERINC3	10955	6861.27	-0.207879	0.0772623	-2.69056	0.00713332	0.092721
VAMP3	9341	3849.01	-0.256278	0.0952528	-2.69051	0.00713437	0.092721
LOC441869	NA	287.177	-0.494263	0.183772	-2.68955	0.00715489	0.0929206
DHDH	27294	15.1041	-0.549928	0.204506	-2.68906	0.00716535	0.0929893
RAP1GAP2	23108	2301.09	-0.464673	0.172823	-2.68873	0.00717253	0.0930154
ZFP57	346171	64.7012	-0.579561	0.215603	-2.68809	0.00718613	0.0931246
MGAT1	c(\4245\", \"116255\")"	4571.99	0.157686	0.0586795	2.68724	0.00720448	0.0932434
LRP5	4041	3047.94	0.268865	0.100055	2.68719	0.00720566	0.0932434
BBS7	55212	934.449	-0.220542	0.0820965	-2.68637	0.00722327	0.0933772
SLCO1A2	6579	4730.46	-0.482728	0.179705	-2.68623	0.00722639	0.0933772
GIMAP7	168537	392.927	0.39064	0.145462	2.68552	0.0072416	0.0934319
PHF1	5252	4867	0.193896	0.0722082	2.68524	0.00724776	0.0934319
C19orf76	199800	45.2924	0.319532	0.119004	2.68505	0.00725195	0.0934319
CHN2	1124	1012.15	-0.442161	0.164704	-2.68458	0.0072622	0.0934319
ARHGEF16	27237	50.3181	-0.529249	0.197146	-2.68455	0.00726278	0.0934319
LOC100129637	NA	803.582	0.204957	0.0763493	2.68446	0.00726465	0.0934319
ODZ1	10178	855.187	0.518844	0.193284	2.68436	0.00726698	0.0934319
LPCAT2	54947	586.516	-0.452974	0.168781	-2.68381	0.0072789	0.0935183
MUSK	4593	1.79064	-0.587955	0.219108	-2.68341	0.00728761	0.0935634
CHRNA4	1137	1848.07	0.386268	0.143982	2.68274	0.00730211	0.0936826
CACNG3	10368	813.228	-0.577854	0.215495	-2.68152	0.0073288	0.0939581
SKIV2L	6499	3484.06	0.136175	0.0507954	2.68085	0.00734349	0.0940384
SEMA3A	10371	170.515	-0.522774	0.195015	-2.68069	0.00734712	0.0940384
DLGAP3	58512	1221.81	-0.425656	0.158796	-2.68052	0.00735075	0.0940384
AVPR1B	553	1.71229	-0.591128	0.220587	-2.67979	0.00736681	0.0941631
C21orf125	284836	72.2736	0.517484	0.193132	2.67943	0.00737466	0.0941631
MDGA1	266727	2439.51	0.278055	0.103782	2.67922	0.00737949	0.0941631
THEMIS	387357	55.3756	-0.577315	0.215486	-2.67913	0.00738144	0.0941631
SIGLEC1	6614	424.702	0.548821	0.204918	2.67824	0.00740104	0.0943021
SLC24A1	9187	523.861	-0.194368	0.0725798	-2.67799	0.00740654	0.0943021
LOC541473	541473	7.29224	0.444056	0.165822	2.6779	0.00740853	0.0943021
ALDOB	229	22.1694	-0.405673	0.151525	-2.67727	0.00742238	0.0943021
SLC30A9	10463	5934.54	-0.150009	0.0560317	-2.67722	0.00742354	0.0943021
UBE2L6	9246	5187.89	0.221581	0.08277	2.67707	0.00742688	0.0943021
C22orf9	23313	8223.54	-0.289238	0.108047	-2.67697	0.00742903	0.0943021
TDRD10	126668	19.9022	0.397901	0.148687	2.67609	0.00744865	0.0944584
EPS8L1	54869	17.9904	0.431129	0.161113	2.67595	0.00745185	0.0944584
LOC153910	153910	0.948085	-0.586478	0.219195	-2.6756	0.00745966	0.0944907
SETDB1	9869	3159.9	0.190742	0.0713021	2.67513	0.00747006	0.0945559
HTR3A	3359	7.41502	-0.589286	0.220366	-2.67413	0.00749235	0.0947714
PRG2	c(\5553\", \"7837\", \"79948\")"	2.10401	0.580603	0.217158	2.67364	0.00750327	0.0948428
MAP1B	4131	42064.2	-0.336997	0.126072	-2.67305	0.00751641	0.0949119
CD163L1	283316	101.306	0.571289	0.213732	2.67293	0.00751929	0.0949119
MPPED1	758	768.079	-0.581649	0.21764	-2.67253	0.00752817	0.0949401
KRTAP5-2	c(\57830\", \"440021\")"	18.6776	-0.590841	0.221094	-2.67236	0.00753208	0.0949401
DCAF6	55827	2334.25	-0.318285	0.119124	-2.67187	0.00754289	0.0950098
APOA1	335	8.84248	0.489641	0.183302	2.67123	0.00755738	0.0950712
RAB11FIP4	84440	6200.89	-0.345535	0.129366	-2.671	0.00756256	0.0950712
CREM	1390	910.126	0.218818	0.0819292	2.67083	0.00756651	0.0950712
IFI30	10437	903.905	0.522199	0.195528	2.67072	0.00756891	0.0950712
C10orf82	143379	16.0714	-0.562665	0.210723	-2.67016	0.00758155	0.0950775
RNPEPL1	57140	2617.41	0.193992	0.072656	2.67001	0.0075848	0.0950775
FAM179B	23116	1740.19	-0.208339	0.0780299	-2.66999	0.00758527	0.0950775
LSM14A	26065	3930.8	-0.101184	0.0379056	-2.66936	0.00759953	0.0951458
MYOZ3	91977	54.7661	-0.512631	0.192051	-2.66925	0.0076021	0.0951458
SSR2	6746	7979.26	0.200496	0.0751187	2.66905	0.00760658	0.0951458
ELOVL1	64834	2999.74	-0.473444	0.177413	-2.66859	0.00761706	0.0951773
KIF1A	547	49774.6	-0.281167	0.105366	-2.66847	0.00761969	0.0951773
RPL27A	6157	20086.2	0.230844	0.0865614	2.66682	0.00765722	0.0955797
ATP2B2	c(\491\", \"493\")"	8093.59	-0.433967	0.162745	-2.66655	0.00766338	0.0955903
TMEM144	55314	4696.29	-0.567437	0.212895	-2.66534	0.00769116	0.0958078
IFLTD1	160492	14.3245	-0.540925	0.202949	-2.66532	0.00769147	0.0958078
MTUS2	23281	231.379	-0.553152	0.20756	-2.66502	0.00769832	0.0958268
SLC25A38	54977	1935.36	0.12989	0.0487482	2.66452	0.00770992	0.0958346
TBL2	26608	1695.74	0.140897	0.0528819	2.66438	0.00771315	0.0958346
EDAR	10913	17.2142	-0.579106	0.217358	-2.6643	0.00771493	0.0958346
PLD1	c(\5337\", \"5589\")"	495.446	-0.539055	0.202386	-2.66351	0.00773309	0.0959938
ZBTB12	221527	810.193	0.239735	0.0900294	2.66285	0.00774826	0.0960859
HS6ST2	90161	942.379	0.363952	0.136686	2.66268	0.00775202	0.0960859
GOT1	c(\2805\", \"51026\", \"127845\")"	4328.52	-0.384581	0.144462	-2.66216	0.00776411	0.0960859
INADL	10207	749.626	-0.365376	0.137253	-2.66206	0.00776645	0.0960859
KIF22	3835	2651.77	0.230814	0.0867062	2.66202	0.00776722	0.0960859
CUBN	8029	109.767	0.37446	0.140686	2.66166	0.00777553	0.0961206
SERBP1	26135	8160.8	-0.135879	0.0510555	-2.66141	0.00778149	0.0961206
CDC42	998	6039.41	-0.15328	0.0575978	-2.66121	0.00778605	0.0961206
PRUNE2	158471	14753.3	-0.324235	0.121852	-2.66088	0.00779357	0.0961474
WIBG	84305	986.053	0.140996	0.0530082	2.6599	0.00781643	0.0963634
IMPAD1	54928	7955.5	-0.125549	0.0472141	-2.65914	0.00783414	0.0965155
C22orf41	644186	18.5935	0.45924	0.172731	2.6587	0.00784428	0.0965743
ANGPT2	285	599.45	0.523624	0.196983	2.65823	0.00785529	0.0966438
SLC4A4	8671	19043.8	-0.410019	0.154285	-2.65755	0.00787112	0.0967227
STARD3	10948	3179.42	0.145117	0.0546089	2.65739	0.00787483	0.0967227
GALC	2581	2241.9	-0.439526	0.165406	-2.65726	0.00787784	0.0967227
PPP3CA	5530	7394.7	-0.320176	0.120525	-2.65651	0.00789547	0.096873
RFPL2	10739	47.541	-0.561952	0.211564	-2.65619	0.00790302	0.0968995
EBNA1BP2	10969	1912.36	-0.159403	0.0600228	-2.6557	0.00791439	0.0969348
RRAGC	64121	667.39	-0.158107	0.05955	-2.65503	0.00793005	0.0969348
CCDC93	54520	3386.14	0.195981	0.0738253	2.65466	0.00793892	0.0969348
SCP2	c(\6342\", \"10106\", \"10388\")"	4079.32	-0.169067	0.0636873	-2.65464	0.00793934	0.0969348
MIDN	90007	7996.51	0.294347	0.110882	2.65459	0.00794055	0.0969348
SLCO3A1	28232	1307.88	-0.4066	0.153187	-2.65427	0.00794791	0.0969348
MYO5A	4644	11688.2	-0.316582	0.119285	-2.654	0.00795435	0.0969348
GLI1	2735	25.9588	-0.52983	0.199643	-2.65389	0.00795699	0.0969348
CPB1	1360	18.0165	-0.551414	0.207776	-2.65389	0.00795705	0.0969348
ZBTB4	57659	9590.47	-0.121999	0.0459719	-2.65377	0.00795979	0.0969348
RAB6B	51560	15253.3	-0.35714	0.13461	-2.65314	0.00797469	0.097016
IMMP1L	196294	199.174	0.176057	0.066366	2.65282	0.00798233	0.097016
FAAH	c(\2166\", \"79152\")"	1140.87	-0.357333	0.134703	-2.65274	0.00798402	0.097016
ANO3	63982	378.978	-0.566372	0.213518	-2.65258	0.00798803	0.097016
CIRH1A	84916	2173.85	0.163419	0.0616243	2.65186	0.00800502	0.0970988
ITGA4	3676	194.969	0.477667	0.180127	2.65183	0.00800565	0.0970988
PPAP2A	8611	2152.77	-0.258002	0.0973066	-2.65144	0.00801503	0.0971472
BAIAP2	10458	3542.26	-0.332111	0.125275	-2.65106	0.00802406	0.0971911
PLEKHM2	23207	6021.51	-0.290725	0.109688	-2.65048	0.00803779	0.0972724
DRD1	1812	131.187	-0.560185	0.211365	-2.65032	0.00804159	0.0972724
ALB	213	62.1391	0.465122	0.175521	2.64994	0.00805053	0.0973151
DIS3L	115752	2826.5	-0.15918	0.0600776	-2.64957	0.00805935	0.0973563
RNF44	22838	3537.86	0.144212	0.0544396	2.64902	0.00807249	0.0974424
BTN3A3	10384	1757.28	0.280116	0.105751	2.64882	0.00807732	0.0974424
KCNE2	9992	38.6949	0.264601	0.0999294	2.64788	0.00809975	0.0976476
HMOX1	3162	1414.48	0.460446	0.173915	2.64754	0.00810808	0.0976825
IRS1	3667	1280.67	0.250726	0.0947118	2.64726	0.0081148	0.097698
LIPE	3991	1267.16	-0.435042	0.164362	-2.64685	0.00812447	0.0977491
SMAGP	57228	45.8922	0.33678	0.127253	2.64654	0.00813202	0.0977508
ACTR1B	10120	4488.84	-0.160389	0.0606093	-2.64628	0.00813831	0.0977508
WNT2	7472	31.5467	-0.566779	0.214196	-2.64607	0.0081433	0.0977508
TMPRSS9	360200	46.8687	0.570283	0.215531	2.64594	0.00814635	0.0977508
CHST11	50515	1476.83	0.389077	0.147073	2.64547	0.00815775	0.0978224
GPR56	9289	44919.6	0.267132	0.100991	2.6451	0.00816668	0.0978642
TSTD1	100131187	76.7383	-0.538748	0.203707	-2.64472	0.00817583	0.0979086
PDLIM1	9124	241.44	0.452781	0.171247	2.64402	0.0081928	0.0980465
PTPRR	5801	291.623	-0.534189	0.20207	-2.64359	0.00820318	0.0980916
TEX15	56154	133.52	-0.485148	0.183531	-2.64341	0.00820747	0.0980916
KAL1	3730	5116.4	-0.417127	0.157823	-2.64301	0.00821726	0.0981433
RGS4	5999	3569.03	-0.575645	0.217829	-2.64264	0.00822624	0.0981853
CAPZA2	830	6344.57	-0.157203	0.0595015	-2.64201	0.00824168	0.0983044
DLGAP1	9229	2883.63	-0.362102	0.137075	-2.64163	0.00825087	0.0983252
KRI1	65095	2449.44	0.19567	0.0740759	2.64148	0.00825435	0.0983252
AK5	26289	3592.95	-0.557463	0.211096	-2.6408	0.00827105	0.0984589
BTBD12	84464	1118.78	0.167121	0.0632898	2.64056	0.00827681	0.0984623
SRD5A2	6716	4.66885	-0.573354	0.217153	-2.64032	0.00828282	0.0984687
ZCCHC12	170261	494.411	-0.552995	0.209471	-2.63996	0.00829163	0.0985056
INSIG2	51141	1282.46	-0.153253	0.0580622	-2.63946	0.00830387	0.0985056
VAMP2	6844	20359.4	-0.255401	0.0967691	-2.63928	0.00830832	0.0985056
ANKRD34A	284615	439.253	-0.495197	0.187657	-2.63884	0.00831912	0.0985056
CDH4	1002	608.981	-0.389034	0.14743	-2.63877	0.00832067	0.0985056
TSG101	7251	4053.3	0.14115	0.0534962	2.63851	0.00832717	0.0985056
TRIAP1	51499	1018.27	0.204	0.0773174	2.63848	0.00832796	0.0985056
PLA2G10	8399	2.48517	0.551535	0.209041	2.6384	0.00832974	0.0985056
LY6G5C	80741	198.648	0.296458	0.112404	2.63744	0.00835342	0.0987207
CLN8	2055	3242.49	-0.25268	0.0958892	-2.63512	0.00841071	0.0992913
SLC43A2	124935	2550.53	0.174162	0.0660948	2.63504	0.00841274	0.0992913
HIP1R	9026	24254.2	0.315661	0.119805	2.63478	0.00841915	0.0993018
RFPL1S	10740	1581.97	-0.470161	0.178567	-2.63297	0.00846408	0.0996994
MTF1	c(\4241\", \"4520\", \"4661\")"	1019.84	-0.168423	0.0639729	-2.63273	0.00847022	0.0996994
ACAD10	80724	1439.25	0.181822	0.0690646	2.63264	0.00847239	0.0996994
IL1A	3552	17.1358	-0.55458	0.210664	-2.63253	0.00847503	0.0996994
NAA40	79829	1757.04	0.200473	0.0761654	2.63207	0.00848659	0.0997425
TMEM151A	256472	1925.25	-0.430509	0.163578	-2.63182	0.00849288	0.0997425
RASSF8	11228	1429.24	-0.286098	0.108717	-2.63157	0.00849905	0.0997425
IKBKE	9641	260.433	0.344376	0.130867	2.6315	0.00850088	0.0997425
C21orf33	8209	7398.84	0.125005	0.047531	2.62997	0.00853915	0.100026
TUB	7275	11571.4	0.181553	0.0690331	2.62994	0.00853994	0.100026
PTPN3	5774	219.39	-0.575001	0.218642	-2.62987	0.00854168	0.100026
OSTF1	26578	816.291	-0.332335	0.126403	-2.62916	0.00855957	0.100119
PTP4A3	11156	1263.2	0.306476	0.116573	2.62906	0.00856218	0.100119
FBXL16	146330	11499.5	-0.442221	0.168222	-2.6288	0.00856874	0.100119
CA13	377677	118.815	-0.365051	0.138879	-2.62856	0.00857461	0.100119
GDF10	2662	422.881	-0.492118	0.187227	-2.62845	0.0085775	0.100119
BCL11A	53335	356.488	-0.566506	0.215579	-2.62784	0.00859294	0.100179
OPTN	10133	3990.75	-0.328361	0.124974	-2.62743	0.00860314	0.100179
PCDHGA3	56112	341.842	-0.454377	0.172939	-2.62738	0.00860458	0.100179
KIAA0556	23247	2073.29	-0.244913	0.0932163	-2.62736	0.00860492	0.100179
FBXO40	51725	30.8925	-0.577236	0.219748	-2.62681	0.008619	0.100278
TM2D1	83941	643.833	-0.178356	0.0679075	-2.62646	0.00862773	0.100315
GJC2	57165	645.049	-0.537942	0.204862	-2.62588	0.00864256	0.100422
CYP26B1	56603	706.427	-0.532199	0.20278	-2.62452	0.00867716	0.100735
ST8SIA1	6489	2856.91	0.241517	0.0920292	2.62435	0.00868133	0.100735
C16orf70	80262	1302.95	-0.168962	0.0643871	-2.62416	0.0086863	0.100735
MBIP	51562	1497.34	-0.193729	0.0738519	-2.62321	0.00871052	0.100853
FGFR2	2263	3190.01	-0.515549	0.196537	-2.62317	0.00871156	0.100853
DHX35	60625	981.764	0.107912	0.0411392	2.6231	0.00871327	0.100853
JPH1	56704	208.527	-0.531056	0.202505	-2.62244	0.00873032	0.100985
TMEM220	388335	161.927	-0.294419	0.112297	-2.62179	0.0087469	0.10101
ERC2	26059	756.757	-0.408032	0.155635	-2.62173	0.00874857	0.10101
RIOK1	83732	1215.34	0.191517	0.0730507	2.6217	0.00874928	0.10101
CYLD	1540	3364.35	-0.217444	0.082963	-2.62097	0.00876794	0.101117
SPDEF	25803	17.1359	-0.511054	0.194992	-2.6209	0.00876978	0.101117
PALMD	54873	457.065	0.325118	0.124079	2.62026	0.00878626	0.101237
HAPLN4	404037	1095.61	-0.530658	0.202566	-2.61968	0.00880134	0.101237
EMID2	136227	438.953	-0.501212	0.191332	-2.6196	0.00880336	0.101237
CNDP1	84735	2856.97	-0.572476	0.218545	-2.61949	0.0088061	0.101237
FAM38B	63895	444.503	-0.538069	0.205426	-2.61928	0.00881154	0.101237
KCND2	3751	2850.24	0.384278	0.146717	2.61919	0.00881399	0.101237
TUBB6	84617	646.365	0.286704	0.109492	2.61848	0.00883224	0.101362
KNDC1	85442	3165.86	-0.422073	0.1612	-2.61833	0.00883616	0.101362
ZNF710	374655	938.185	-0.245195	0.093661	-2.6179	0.0088472	0.101424
CLCA4	22802	165.302	-0.574862	0.219626	-2.61746	0.00885873	0.101492
AAGAB	79719	1605.41	-0.192121	0.0734243	-2.61659	0.00888125	0.101671
KCTD8	386617	193.161	-0.464614	0.177576	-2.61642	0.0088857	0.101671
FAM98A	25940	2535.25	-0.153046	0.0585111	-2.61567	0.00890529	0.101735
DMRTC1B	728656	342.772	-0.330488	0.12638	-2.61504	0.0089218	0.101735
TLN2	83660	4681.76	-0.363008	0.138829	-2.61479	0.00892819	0.101735
AIFM3	150209	975.41	-0.544938	0.208411	-2.61473	0.00892991	0.101735
PAPL	390928	27.2391	-0.576801	0.220613	-2.61453	0.00893501	0.101735
TRPV5	56302	3.9293	-0.570977	0.218394	-2.61444	0.00893739	0.101735
HTR3B	9177	21.3773	-0.57013	0.218073	-2.61439	0.00893858	0.101735
LRRN4CL	221091	91.5973	-0.519526	0.198737	-2.61414	0.00894516	0.101735
HSPA2	3306	6239.52	-0.510991	0.195475	-2.6141	0.00894638	0.101735
SLC12A3	6559	2.27689	0.551675	0.211043	2.61404	0.00894784	0.101735
UBE2Z	65264	4264.58	-0.121666	0.0465624	-2.61297	0.00897595	0.101901
FARS2	10667	502.159	0.147421	0.0564202	2.61292	0.00897734	0.101901
AVPR2	554	5.54138	0.534737	0.204674	2.61262	0.00898507	0.101901
ASPRV1	151516	315.941	-0.254357	0.0973714	-2.61223	0.00899528	0.101901
SH2D5	400745	564.684	-0.554622	0.212319	-2.61221	0.00899602	0.101901
DYNC1I2	1781	6415.43	-0.147024	0.056284	-2.61219	0.00899642	0.101901
ARPP19	10776	18892	-0.175102	0.0670512	-2.61147	0.00901528	0.101997
MIB1	57534	6058.23	0.232119	0.0888855	2.61144	0.00901628	0.101997
LAMA4	3910	1467.59	0.387734	0.148506	2.6109	0.00903052	0.102057
AGTPBP1	23287	1815.37	-0.259717	0.0994846	-2.61063	0.00903762	0.102057
CLCN4	1183	3527.53	-0.417232	0.159823	-2.61059	0.00903857	0.102057
NSUN4	387338	781.431	-0.155426	0.0595495	-2.61002	0.00905363	0.102163
CD151	977	3539.49	0.226085	0.0866491	2.60921	0.0090752	0.102342
RYBP	23429	1846.85	-0.201972	0.0774297	-2.60846	0.00909511	0.102475
ATRNL1	26033	3469.17	-0.394683	0.151316	-2.60834	0.00909835	0.102475
IL32	9235	743.958	0.48326	0.185322	2.60767	0.00911602	0.102509
HINFP	25988	1236.71	0.140565	0.0539064	2.60757	0.00911863	0.102509
ALOX12B	242	69.6439	0.49592	0.19019	2.6075	0.00912059	0.102509
NXPH3	11248	1760.76	0.345486	0.132504	2.60736	0.00912423	0.102509
CCDC48	79825	61.0525	0.411186	0.157744	2.60667	0.00914273	0.102653
TMEM14B	81853	1992.94	0.124259	0.0476822	2.60597	0.00916138	0.102798
C11orf41	25758	4861.34	-0.358607	0.137653	-2.60516	0.00918318	0.102979
C11orf84	144097	1062.89	0.170102	0.0653021	2.60485	0.00919153	0.103008
ARPC5	10092	4360	-0.189921	0.07293	-2.60416	0.00921007	0.103136
SLC10A6	345274	4.25602	-0.526696	0.202265	-2.60399	0.00921442	0.103136
FAM84B	157638	10962	-0.393687	0.151211	-2.60357	0.00922589	0.103164
PSMC2	5701	3204.74	-0.120919	0.0464485	-2.60329	0.00923351	0.103164
RUNX1	861	289.406	-0.451762	0.173568	-2.6028	0.00924659	0.103164
CIDEA	1149	23.396	-0.574861	0.220868	-2.60274	0.00924822	0.103164
CLEC14A	161198	592.562	0.319769	0.122864	2.60261	0.00925158	0.103164
DBNDD1	79007	1384.69	-0.419155	0.161058	-2.60251	0.00925455	0.103164
C2orf77	129881	233.102	-0.326786	0.125577	-2.60227	0.00926088	0.103164
KIAA1199	57214	1190.49	-0.471545	0.18121	-2.6022	0.00926276	0.103164
ARMC10	83787	1403.02	-0.147605	0.056739	-2.60148	0.00928228	0.103233
GPR21	2844	35.2114	-0.508093	0.195327	-2.60124	0.00928877	0.103233
RGS14	10636	246.136	-0.538145	0.206893	-2.60108	0.00929308	0.103233
SNX4	8723	1984.01	-0.14361	0.0552122	-2.60105	0.00929399	0.103233
CNIH3	149111	523.155	-0.290487	0.111687	-2.60091	0.00929769	0.103233
AUP1	550	5466.39	0.13431	0.0516672	2.59951	0.00933559	0.10359
TMEM98	26022	2259.48	-0.278211	0.107051	-2.59886	0.00935337	0.103636
HOMER1	9456	1058.07	-0.366907	0.141186	-2.59874	0.00935666	0.103636
SLC7A6	9057	2341.31	0.123913	0.0476821	2.59873	0.00935704	0.103636
MYLK	4638	2638	-0.402339	0.154926	-2.59698	0.00940475	0.1041
JUN	3725	7014.23	-0.381646	0.146994	-2.59635	0.00942209	0.104228
LOC100128164	100128164	41.3917	-0.359294	0.138419	-2.5957	0.00943988	0.104303
RTL1	388015	17.2654	-0.509437	0.196279	-2.59548	0.00944594	0.104303
DRD2	1813	101.729	-0.492963	0.189932	-2.59547	0.00944626	0.104303
ARHGAP21	57584	15114.7	-0.207273	0.0798765	-2.59491	0.00946151	0.104408
CNTN5	53942	66.0471	-0.572957	0.220887	-2.59389	0.00948973	0.104622
SDCCAG1	9147	2966.09	-0.153394	0.059139	-2.59378	0.0094926	0.104622
CXCR2P1	3580	23.5971	0.569238	0.219489	2.59348	0.00950108	0.104652
ENPP6	133121	636.158	-0.519818	0.200479	-2.59288	0.0095176	0.104769
PDZD2	23037	6915.28	0.396894	0.153148	2.59158	0.00955372	0.105028
LMBR1L	55716	1393.37	0.1773	0.0684162	2.59149	0.00955611	0.105028
NPY1R	4886	145.772	-0.492105	0.189899	-2.5914	0.0095586	0.105028
DKFZp566F0947	NA	10.4534	-0.432216	0.166836	-2.59067	0.00957903	0.105188
PCDHGC4	56098	5250.01	0.418391	0.161519	2.59035	0.00958788	0.105221
FAU	2197	17183.6	0.215527	0.0832203	2.58983	0.0096022	0.105242
SELPLG	6404	1356.43	-0.419913	0.16214	-2.58982	0.00960251	0.105242
SPATA9	83890	48.841	0.328119	0.126704	2.58965	0.00960739	0.105242
TNFSF18	8995	15.6371	-0.561692	0.216948	-2.58906	0.00962394	0.105321
RANBP3L	202151	1131.02	-0.428876	0.165655	-2.58897	0.00962626	0.105321
GRIK1	2897	245.463	-0.534597	0.20658	-2.58785	0.0096578	0.105602
GRB2	2885	9416.28	-0.0905021	0.0349798	-2.58727	0.00967392	0.105656
HRNBP3	146713	1350.44	-0.53581	0.207096	-2.58725	0.00967448	0.105656
SERPINB13	5275	0.994941	-0.51698	0.199839	-2.58698	0.00968199	0.105674
KCNK4	50801	267.036	-0.456324	0.176423	-2.58653	0.00969467	0.1057
BNIP3	664	4883.78	-0.236848	0.0915768	-2.58633	0.00970034	0.1057
NR2C2AP	126382	750.96	0.229606	0.0887788	2.58627	0.00970203	0.1057
CD83	9308	729.778	-0.401105	0.155116	-2.58584	0.00971427	0.105718
ATL1	c(\51062\", \"64919\")"	2853.45	-0.289654	0.112017	-2.5858	0.00971545	0.105718
IPCEF1	26034	1039.67	-0.54021	0.208952	-2.58533	0.00972865	0.105786
SLFN11	91607	880.142	-0.422899	0.163588	-2.58516	0.00973348	0.105786
MSX2	4488	465.189	-0.49741	0.192431	-2.58487	0.00974145	0.105809
ZFP36L2	678	5384.96	-0.27811	0.1076	-2.58466	0.00974744	0.10581
TCF15	6939	12.7623	0.40755	0.157719	2.58402	0.00976563	0.105938
GAS5	60674	3411.33	0.333713	0.129156	2.5838	0.00977174	0.105938
STK17A	9263	1955.69	0.242483	0.0938541	2.58362	0.0097769	0.105938
KIAA1045	23349	2420.49	-0.543019	0.210195	-2.5834	0.00978312	0.105942
SLFNL1	200172	6.0276	0.35661	0.138096	2.58233	0.00981357	0.10615
GABARAPL1	23710	8443.54	-0.30064	0.116423	-2.58231	0.00981413	0.10615
RBP1	c(\5926\", \"5947\")"	527.154	-0.432568	0.16756	-2.58157	0.00983509	0.106312
PKLR	5313	6.24919	-0.548884	0.212665	-2.58097	0.00985219	0.106433
PRKD2	25865	817.464	0.227192	0.0880488	2.58029	0.00987168	0.10658
TMEM178	130733	1874.1	-0.370191	0.143488	-2.57994	0.00988176	0.106625
LOC646627	NA	6.31296	-0.569643	0.220854	-2.57927	0.00990086	0.106711
SSTR3	6753	53.6108	-0.562369	0.218036	-2.57925	0.00990163	0.106711
EBF1	1879	539.578	0.367275	0.142427	2.57869	0.00991772	0.10682
PTGDS	5730	29497.8	-0.456161	0.176933	-2.57815	0.00993295	0.10692
FERMT1	55612	6026.63	0.406433	0.157684	2.57752	0.00995117	0.107052
PRPF6	24148	12651.3	0.168609	0.0654245	2.57715	0.00996189	0.107104
TMEM185A	84548	1542.74	0.119523	0.0463819	2.57694	0.00996783	0.107104
CACNB1	782	2167.8	-0.376626	0.146226	-2.57565	0.0100052	0.107441
ZNF202	7753	813.256	0.18854	0.0732159	2.57512	0.0100204	0.10753
C10orf35	219738	340.3	-0.525572	0.204109	-2.57495	0.0100254	0.10753
C6orf124	653483	106.893	0.382973	0.14881	2.57358	0.0100653	0.107886
GAS2	2620	105.513	-0.364185	0.141519	-2.57339	0.0100707	0.107886
PTPN13	5783	3292.47	-0.328993	0.12786	-2.57307	0.0100802	0.107924
FOXK1	221937	5071.05	0.153015	0.0594781	2.57263	0.0100928	0.10794
ZFPM1	161882	281.625	0.350685	0.136315	2.5726	0.0100937	0.10794
FAM83H	286077	174.62	-0.421451	0.163846	-2.57225	0.0101041	0.10795
KIAA0284	283638	3196.26	-0.383476	0.149087	-2.57216	0.0101066	0.10795
NOS3	c(\4846\", \"342977\")"	354.723	0.357318	0.13894	2.57174	0.0101189	0.108017
RAB33B	83452	420.188	-0.340063	0.132274	-2.57089	0.0101437	0.108217
FAM198A	729085	618.937	-0.464391	0.18069	-2.5701	0.0101669	0.108369
CCDC94	55702	2230.43	0.192327	0.0748357	2.57	0.01017	0.108369
LHCGR	3973	1.91559	0.567502	0.220935	2.56864	0.01021	0.108731
DIRAS2	54769	3287.71	-0.49026	0.190931	-2.56773	0.0102367	0.108922
C1orf96	126731	3716.5	-0.215932	0.0841048	-2.56741	0.010246	0.108922
RAB3IP	117177	9711.5	0.323226	0.125896	2.56741	0.0102461	0.108922
ECHDC1	55862	2890.08	-0.135795	0.0529083	-2.56662	0.0102696	0.109107
AKAP5	9495	685.922	-0.46852	0.182588	-2.566	0.0102878	0.109191
RHOT1	55288	2676.28	-0.133858	0.0521674	-2.56594	0.0102896	0.109191
LDLRAP1	26119	853.326	-0.460933	0.179718	-2.56475	0.0103249	0.109501
SNORD1C	677850	12.9999	0.402212	0.156856	2.56421	0.0103411	0.109609
STK38	11329	1063.22	0.165558	0.0645774	2.56371	0.010356	0.109701
RPL23AP64	649946	14.4762	0.36293	0.141699	2.56128	0.0104287	0.110398
DUSP26	c(\78986\", \"285193\")"	3769.54	0.200712	0.0783754	2.56091	0.0104399	0.110398
POU3F3	5455	1823.16	0.245799	0.0959852	2.5608	0.0104432	0.110398
RAMP2	10266	1112.14	0.272606	0.106458	2.5607	0.0104463	0.110398
PAFAH1B3	5050	1553.65	0.209963	0.0820041	2.56039	0.0104554	0.110429
BEND7	222389	1006.64	0.213145	0.0832569	2.56009	0.0104647	0.110462
COX8A	1351	6795.43	0.208189	0.0813547	2.55903	0.0104964	0.11066
ZNF189	7743	1793.45	-0.178368	0.0697072	-2.55882	0.0105028	0.11066
SLC5A11	115584	568.972	-0.561344	0.21939	-2.55865	0.0105079	0.11066
GNG13	51764	45.12	-0.56007	0.218893	-2.55865	0.010508	0.11066
NIPAL4	348938	270.687	-0.541458	0.211645	-2.55833	0.0105177	0.110697
RAF1	c(\5894\", \"6037\")"	6693.62	0.140918	0.0550952	2.55772	0.010536	0.110764
LOC339524	NA	70.3632	-0.475116	0.185758	-2.55771	0.0105364	0.110764
ABCC12	94160	24.5085	-0.56649	0.221502	-2.55749	0.010543	0.110769
DUSP11	8446	832.292	0.112787	0.0441231	2.55619	0.0105824	0.110929
SMOC2	64094	394.066	0.322326	0.126114	2.55584	0.0105932	0.110929
SEMA4C	54910	2966.63	-0.16572	0.0648404	-2.55581	0.0105941	0.110929
TINAGL1	64129	535.849	0.349212	0.136641	2.55568	0.0105979	0.110929
C12orf32	83695	1548.7	0.167252	0.0654449	2.55561	0.0106001	0.110929
LOC100132831	100132831	1.26774	0.563521	0.220512	2.55551	0.0106033	0.110929
MTBP	27085	168.167	0.279029	0.109189	2.55546	0.0106047	0.110929
DBF4B	80174	566.405	0.246842	0.0965976	2.55537	0.0106075	0.110929
SLC16A13	201232	78.1461	0.243032	0.0951302	2.55473	0.0106272	0.11107
PAOX	196743	249.108	-0.356065	0.139404	-2.55419	0.0106434	0.111129
SPIN1	c(\10927\", \"83985\")"	7347.52	-0.174898	0.0684797	-2.55401	0.0106489	0.111129
CYP2R1	120227	380.486	0.181603	0.0711074	2.55393	0.0106514	0.111129
TXNDC5	81567	3416.2	0.197625	0.0773891	2.55365	0.01066	0.111155
UNC13D	201294	864.864	0.390789	0.153063	2.55313	0.010676	0.111205
KIRREL3	84623	957.668	-0.482208	0.188872	-2.55309	0.0106772	0.111205
ADAMTS10	81794	1027.65	0.30887	0.121007	2.55249	0.0106957	0.111333
CCBL2	56267	809.785	-0.241459	0.0946382	-2.55139	0.0107293	0.111618
FAM171B	165215	8953.69	-0.21648	0.0848603	-2.55101	0.0107411	0.111676
SEC16B	89866	177.516	-0.380805	0.149318	-2.5503	0.0107632	0.111841
OTUB2	78990	154.377	0.323884	0.127009	2.55008	0.0107698	0.111846
HGC6.3	100128124	8.81704	-0.544634	0.213623	-2.5495	0.0107876	0.111966
GATA3	2625	7.28581	0.527722	0.207051	2.54876	0.0108108	0.112141
PRSS35	167681	793.594	-0.47813	0.187678	-2.54761	0.0108463	0.112347
CHST6	4166	602.374	-0.464047	0.182163	-2.54742	0.0108522	0.112347
ANAPC2	29882	3247.16	0.15906	0.0624399	2.5474	0.0108528	0.112347
MAP3K10	4294	2218.44	-0.358777	0.14087	-2.54687	0.0108694	0.112347
NKD2	85409	193.506	0.37104	0.14569	2.54678	0.0108721	0.112347
ZC3HAV1L	92092	23.5597	0.477729	0.187592	2.54665	0.0108764	0.112347
C7orf41	222166	45951.9	-0.371121	0.14575	-2.54629	0.0108875	0.112347
MAFB	9935	3127.39	-0.376016	0.147678	-2.54618	0.0108909	0.112347
ZNF14	7561	607.578	0.166638	0.0654522	2.54595	0.0108982	0.112347
RPS13	6207	17341.8	0.238531	0.0936907	2.54594	0.0108984	0.112347
SFRS8	6433	3450.42	0.193866	0.0761482	2.54591	0.0108993	0.112347
HBS1L	10767	2608.78	-0.160863	0.0631931	-2.54558	0.0109098	0.112391
SNHG8	100093630	1803.87	0.334543	0.13144	2.54522	0.0109209	0.112441
PRSS54	221191	12.1009	-0.506696	0.199181	-2.5439	0.0109624	0.112716
2017-09-05	5413	11212.2	-0.352575	0.138598	-2.54388	0.0109629	0.112716
GULP1	51454	220.263	-0.462272	0.181742	-2.54356	0.0109729	0.112716
FAM109A	144717	1311.7	0.216148	0.0849837	2.5434	0.0109778	0.112716
RPS7	6201	8189.63	0.19355	0.0760998	2.54337	0.010979	0.112716
CLASP1	23332	7580.95	0.153623	0.060421	2.54254	0.011005	0.112919
PLEKHA1	59338	1745.48	-0.324815	0.127764	-2.5423	0.0110125	0.112925
RBP4	c(\5433\", \"5950\")"	246.431	-0.541987	0.213203	-2.54212	0.0110182	0.112925
DCUN1D4	23142	2158.7	-0.175954	0.069221	-2.54192	0.0110245	0.112925
LOC340017	340017	2.38628	-0.519248	0.20434	-2.5411	0.0110504	0.113126
MAP2K4	6416	3194.86	-0.257287	0.101293	-2.54004	0.011084	0.11327
GNAI1	2770	4017.49	-0.241899	0.0952344	-2.54004	0.011084	0.11327
AGMAT	79814	44.8299	-0.485457	0.191135	-2.53987	0.0110893	0.11327
SAV1	60485	1150.97	-0.14088	0.0554716	-2.53968	0.0110952	0.11327
A2BP1	54715	1781.56	-0.545731	0.214883	-2.53966	0.0110959	0.11327
CCDC58	131076	361.653	0.158873	0.0625686	2.53918	0.0111112	0.113351
ACE2	59272	10.8349	0.42609	0.167817	2.53902	0.0111164	0.113351
C8orf47	203111	12.9918	-0.526902	0.207635	-2.53763	0.0111605	0.113726
IL10RB	3588	879.033	0.20138	0.0793636	2.53744	0.0111667	0.113726
JAZF1	221895	1880.77	-0.215614	0.0849831	-2.53714	0.0111763	0.113726
PODXL2	50512	10644.5	0.221827	0.0874434	2.5368	0.011187	0.113726
NBPF3	84224	217.826	0.285572	0.112587	2.53646	0.011198	0.113726
SNX30	c(\257364\", \"401548\")"	2770.01	-0.265685	0.104751	-2.53634	0.0112018	0.113726
CNN2	1265	827.727	0.466937	0.184112	2.53616	0.0112074	0.113726
PARP8	79668	983.052	0.210522	0.0830081	2.53616	0.0112075	0.113726
TACC1	6867	9289.15	-0.201477	0.0794443	-2.53608	0.0112101	0.113726
MPP2	c(\2305\", \"4355\")"	3744.84	-0.219595	0.0866144	-2.53532	0.0112345	0.113909
NRG3	10718	1173.78	-0.330781	0.130524	-2.53426	0.0112686	0.11419
CRIP1	c(\1396\", \"25927\")"	121.466	0.398324	0.157192	2.53399	0.0112771	0.114213
PLA2G3	50487	1.69047	-0.556231	0.219577	-2.53319	0.0113028	0.114363
KCNS3	3790	190.099	-0.408498	0.161262	-2.53314	0.0113047	0.114363
NARS2	79731	951.814	0.168832	0.066678	2.53205	0.0113396	0.114652
KLHL14	57565	21.1561	-0.516936	0.204174	-2.53184	0.0113464	0.114656
C1orf59	113802	193.553	-0.445016	0.175806	-2.53129	0.0113645	0.114774
HIP1	3092	7910.88	0.319895	0.126441	2.52999	0.0114065	0.115134
PITPNM3	83394	1846.75	-0.505831	0.19996	-2.52966	0.0114174	0.11518
ADSSL1	122622	191.533	-0.424807	0.168004	-2.52855	0.0114535	0.115478
PHB2	11331	7907.1	0.178679	0.0706828	2.5279	0.0114747	0.115547
KIAA1539	80256	1733	-0.202092	0.0799473	-2.52782	0.0114773	0.115547
NRGN	4900	11140.8	-0.552159	0.218439	-2.52775	0.0114795	0.115547
NRXN3	9369	1978.88	-0.449604	0.1779	-2.52728	0.011495	0.115638
CC2D1B	200014	1302.08	-0.230949	0.0914091	-2.52654	0.0115193	0.115818
PCDHB17	54661	113.949	-0.523217	0.207163	-2.52563	0.011549	0.116051
C14orf162	56936	48.9509	-0.541141	0.214331	-2.52479	0.0115767	0.116244
TUBB2B	347733	16071.8	0.215644	0.0854212	2.52448	0.0115869	0.116244
TMEM47	83604	4769.41	-0.405763	0.160733	-2.52446	0.0115876	0.116244
DOCK3	1795	4315.42	-0.281906	0.111679	-2.52426	0.0115942	0.116246
C9orf23	138716	1036.39	0.16651	0.065972	2.52395	0.0116046	0.116285
KHDRBS3	10656	4626.39	0.216996	0.0859965	2.52331	0.0116257	0.116399
L3MBTL4	91133	370.043	-0.394524	0.156358	-2.52321	0.0116289	0.116399
ABHD8	79575	1595.97	-0.389524	0.15439	-2.52299	0.0116361	0.116406
COPS2	9318	3347.95	-0.162502	0.0644268	-2.52228	0.0116597	0.116508
EPB49	2039	4592.18	-0.497898	0.197414	-2.5221	0.0116655	0.116508
NUBP1	c(\4682\", \"10101\")"	941.725	0.158634	0.0629006	2.52197	0.01167	0.116508
OBFC1	79991	812.861	-0.214879	0.0852079	-2.52182	0.0116749	0.116508
DUSP3	1845	4167.74	-0.234306	0.0929284	-2.52136	0.0116902	0.116508
GPR6	2830	39.9982	-0.534335	0.211925	-2.52133	0.0116911	0.116508
TENC1	23371	6301.37	0.238522	0.0946337	2.52047	0.0117197	0.116508
CRISPLD1	83690	2136.72	-0.291647	0.115715	-2.52039	0.0117226	0.116508
KCNAB2	8514	4099.47	-0.498371	0.197757	-2.52012	0.0117315	0.116508
C1GALT1	56913	580.983	-0.220247	0.0873961	-2.5201	0.0117322	0.116508
CASP10	843	238.927	0.277354	0.110073	2.51973	0.0117446	0.116508
CSRP2	1466	2666.7	0.444031	0.176239	2.51949	0.0117526	0.116508
MAD2L1BP	9587	1075.98	0.0998056	0.0396158	2.51934	0.0117576	0.116508
ABLIM2	84448	1110.93	-0.42679	0.169409	-2.51929	0.011759	0.116508
ADAP1	11033	2328.25	-0.412432	0.16371	-2.51928	0.0117594	0.116508
NRBP2	340371	5132.22	-0.301703	0.119758	-2.51927	0.0117597	0.116508
NCAM1	4684	58036.8	-0.16331	0.0648272	-2.51916	0.0117635	0.116508
RIMKLB	57494	3700.27	0.176782	0.0701774	2.51907	0.0117666	0.116508
ZFYVE16	9765	4321.98	-0.226916	0.0900821	-2.51899	0.0117693	0.116508
FEM1B	10116	5627	-0.163935	0.0650915	-2.51853	0.0117845	0.116594
CDKN2D	1032	1092.57	-0.360372	0.143149	-2.51745	0.0118207	0.116887
GPRASP1	9737	3167.46	-0.438619	0.174274	-2.51684	0.0118413	0.117027
LITAF	9516	3268.65	-0.389175	0.154665	-2.51624	0.0118613	0.11716
SERINC1	57515	34691.7	-0.16663	0.0662309	-2.5159	0.0118729	0.117211
C19orf26	255057	673.052	0.256717	0.10207	2.5151	0.0118999	0.117413
C5orf30	90355	1518.96	-0.253586	0.100839	-2.51475	0.0119116	0.117454
KIAA0748	9840	613.714	-0.550427	0.218909	-2.51441	0.0119232	0.117454
GUCA1A	2978	13.4769	-0.549482	0.218534	-2.5144	0.0119236	0.117454
GPR116	221395	2497.54	0.309416	0.123084	2.51386	0.0119416	0.117567
SNX24	28966	743.895	-0.160022	0.0636662	-2.51346	0.0119554	0.117638
C17orf104	284071	55.0155	-0.23817	0.0947933	-2.51252	0.0119871	0.117885
RTN4RL2	349667	577.984	0.372823	0.148411	2.51209	0.0120017	0.117938
PCNP	57092	6520.99	-0.124136	0.0494178	-2.51198	0.0120056	0.117938
PTPRD	5789	7707.56	-0.329358	0.131147	-2.51136	0.0120266	0.118078
DPH3	285381	1579.27	-0.159218	0.0634039	-2.51118	0.012033	0.118078
RHOBTB1	9886	891.175	0.178683	0.0711728	2.51055	0.0120545	0.118163
C1orf128	57095	3275.31	-0.257395	0.102532	-2.5104	0.0120594	0.118163
SLAMF8	56833	144.037	0.476869	0.189962	2.51034	0.0120614	0.118163
GRM2	2912	311.291	-0.489807	0.195204	-2.50921	0.0121002	0.118428
ABCA8	10351	1822.55	-0.454664	0.181221	-2.50889	0.0121112	0.118428
MFGE8	4240	5976.51	0.328294	0.130859	2.50877	0.0121153	0.118428
SYTL2	54843	1623.31	-0.406644	0.162089	-2.50877	0.0121153	0.118428
GDE1	51573	4712.39	-0.173933	0.069335	-2.50859	0.0121213	0.118428
C12orf68	387856	1046.25	-0.351381	0.140085	-2.50834	0.0121299	0.118447
JAKMIP1	152789	1074.26	-0.455941	0.181834	-2.50746	0.0121602	0.118679
IL1RL1	9173	38.3582	0.552068	0.220223	2.50686	0.0121811	0.118754
CXXC1	30827	2734.28	0.169604	0.0676562	2.50685	0.0121811	0.118754
RNASEN	29102	5091.33	0.13812	0.0551057	2.50645	0.012195	0.118795
ZPLD1	131368	2.9168	0.518523	0.206898	2.50617	0.0122046	0.118795
SERPINH1	871	1160.32	0.368854	0.147199	2.50581	0.012217	0.118795
PKN3	29941	287.717	0.297366	0.118678	2.50564	0.0122229	0.118795
SLC12A5	57468	3854.21	-0.536629	0.21418	-2.50551	0.0122276	0.118795
RNF170	81790	2141.86	-0.13647	0.0544695	-2.50544	0.01223	0.118795
OCIAD1	54940	8325.85	-0.139727	0.0557708	-2.50538	0.0122319	0.118795
INE1	8552	64.9458	0.326381	0.130281	2.5052	0.0122381	0.118795
DTWD2	285605	412.507	-0.184837	0.0737974	-2.50466	0.0122569	0.11883
NIPA2	c(\4195\", \"81614\")"	2219.58	-0.140278	0.0560095	-2.50453	0.0122613	0.11883
SHISA3	152573	67.6592	0.40859	0.163141	2.50452	0.0122616	0.11883
GPR123	84435	3747.09	0.260025	0.103866	2.50346	0.0122984	0.119123
GPR61	83873	144.572	-0.462504	0.184812	-2.50257	0.0123295	0.11936
SEC14L1	6397	10081	0.263695	0.10538	2.50234	0.0123376	0.119366
SF1	c(\2516\", \"7536\")"	15732.3	0.130765	0.0522606	2.50217	0.0123434	0.119366
CHIC1	53344	1327.97	-0.233821	0.0934577	-2.50189	0.0123533	0.119397
LEF1	51176	614.84	0.274879	0.109897	2.50124	0.0123758	0.119527
ARL8B	55207	7220.44	-0.16409	0.0656065	-2.50112	0.01238	0.119527
CDK8	1024	617.667	-0.266774	0.106693	-2.50039	0.0124057	0.119711
PRRT1	80863	1950.16	-0.351039	0.140424	-2.49986	0.0124244	0.119827
C1orf220	400798	50.9024	0.358366	0.143367	2.49964	0.0124321	0.119837
RDH11	51109	7655.05	-0.15406	0.0616492	-2.49898	0.0124552	0.119978
ABLIM3	22885	3564.78	-0.401916	0.160841	-2.49884	0.0124601	0.119978
SNPH	9751	3251.85	-0.356525	0.142698	-2.49846	0.0124733	0.120008
CD27	939	36.0489	0.353051	0.141319	2.49826	0.0124803	0.120008
SLC7A6OS	84138	805.465	0.121383	0.0485883	2.49818	0.0124832	0.120008
TMEM63A	9725	2778.31	-0.473361	0.1895	-2.49795	0.0124913	0.120022
FBXW7	55294	2422.29	-0.377297	0.151094	-2.4971	0.0125212	0.120245
HIST1H2BD	3017	195.041	0.439919	0.176231	2.49627	0.0125509	0.120466
SNCG	6623	1641.11	-0.507187	0.203211	-2.49587	0.0125649	0.120502
FBXL2	25827	664.656	-0.365146	0.146306	-2.49578	0.0125681	0.120502
KCNB2	9312	97.1714	-0.503226	0.201699	-2.49493	0.0125981	0.120691
FAM109B	150368	92.1947	0.233023	0.0934019	2.49484	0.0126012	0.120691
KLHL15	80311	844.959	-0.158531	0.0635739	-2.49365	0.0126436	0.120893
DTX3	196403	7639.8	0.110688	0.0443897	2.49355	0.0126473	0.120893
PSMD14	10213	3542.62	0.0979332	0.0392757	2.49348	0.0126497	0.120893
BMP8A	353500	376.563	-0.430478	0.172644	-2.49343	0.0126514	0.120893
MOV10	4343	836.229	0.219477	0.0880266	2.49331	0.0126559	0.120893
NEUROD1	4760	431.929	0.391877	0.157189	2.49303	0.012666	0.120925
CPNE9	151835	152.851	-0.53801	0.215903	-2.49191	0.012706	0.121127
NFYB	4801	2488.33	-0.139628	0.0560341	-2.49184	0.0127084	0.121127
MTMR10	54893	5280.22	-0.258757	0.103846	-2.49174	0.0127119	0.121127
FLJ39582	NA	248.842	0.234867	0.0942626	2.49162	0.0127161	0.121127
DBT	1629	1391.52	-0.159962	0.0642034	-2.49149	0.0127208	0.121127
FAM55C	91775	2618.83	-0.236279	0.0948421	-2.49129	0.0127279	0.121131
HSPA12A	259217	4184.99	-0.374274	0.150253	-2.49096	0.01274	0.121181
PTPN7	5778	37.8129	0.485963	0.195129	2.49047	0.0127574	0.121283
CD302	9936	855.36	-0.280179	0.112535	-2.4897	0.0127852	0.121483
THBS1	7057	503.187	0.497506	0.199866	2.4892	0.0128032	0.121568
HLF	c(\2034\", \"3131\")"	3834.04	-0.340176	0.136682	-2.48882	0.0128167	0.121568
TNFRSF9	3604	2.30615	0.540062	0.216998	2.48879	0.0128178	0.121568
CAB39	51719	5979.89	-0.142466	0.0572453	-2.4887	0.0128212	0.121568
CTH	c(\1491\", \"23584\")"	252.863	0.231405	0.0929945	2.48837	0.0128331	0.121596
SF3B5	83443	3219.06	0.13417	0.0539218	2.48824	0.0128377	0.121596
GTF2F1	2962	7885.94	0.136055	0.0546992	2.48733	0.0128706	0.1218
FBN3	84467	170.53	0.517058	0.207882	2.48727	0.0128727	0.1218
C5orf33	133686	3477.31	-0.268666	0.10803	-2.48697	0.0128836	0.121839
ARL6	c(\379\", \"84100\")"	247.307	-0.268144	0.107859	-2.48606	0.0129166	0.122087
KIFAP3	22920	5486.58	-0.181039	0.0728297	-2.48579	0.0129265	0.122116
FAM5B	57795	5625.98	-0.325851	0.131096	-2.4856	0.0129335	0.122118
MEGF11	84465	5683.31	0.36359	0.146298	2.48527	0.0129454	0.122146
SIDT1	54847	701.165	-0.446991	0.179865	-2.48514	0.01295	0.122146
RAP2C	57826	1499.8	-0.114953	0.046265	-2.48466	0.0129674	0.122246
PRR5L	79899	772.649	-0.388095	0.156216	-2.48434	0.012979	0.122291
FAM5C	339479	2309.9	0.404921	0.163032	2.4837	0.0130027	0.12245
BTG3	10950	1079.61	0.230801	0.092944	2.48323	0.0130197	0.122546
ST6GALNAC4	27090	940.76	0.217049	0.0874155	2.48296	0.0130295	0.122574
GIMAP6	474344	808.33	0.290638	0.117086	2.48225	0.0130555	0.122754
CALML4	91860	631.44	-0.17573	0.0708059	-2.48186	0.0130699	0.122796
KIAA1529	100499483	605.051	0.31077	0.125222	2.48176	0.0130736	0.122796
FHIT	2272	219.434	0.354752	0.142965	2.4814	0.0130868	0.122856
MFNG	4242	474.375	0.296189	0.119474	2.4791	0.0131716	0.123588
PHACTR1	221692	1092.37	-0.299201	0.120707	-2.47873	0.0131851	0.123621
C1orf198	84886	10263.4	-0.257086	0.103721	-2.47863	0.0131889	0.123621
IL15RA	3601	72.7907	0.310829	0.125414	2.47842	0.0131966	0.123629
TIGIT	201633	44.0862	-0.521575	0.210535	-2.47738	0.0132349	0.12392
DR1	1810	1367.87	-0.132586	0.0535222	-2.47721	0.0132414	0.12392
C11orf17	56672	1319.46	0.139462	0.056306	2.47687	0.0132542	0.12394
SDHAF2	54949	1780.61	0.123765	0.0499702	2.47678	0.0132574	0.12394
COL13A1	1305	19.4	0.512142	0.206851	2.4759	0.01329	0.124177
KCNA2	3737	378.005	-0.445156	0.179808	-2.47573	0.0132965	0.124177
RSPH10B2	728194	22.4509	0.316712	0.127975	2.4748	0.0133311	0.124404
GSTM5	2949	605.748	-0.518863	0.209667	-2.4747	0.0133347	0.124404
GPR62	118442	323.255	-0.524509	0.212	-2.4741	0.0133571	0.124526
EHD1	10938	5123.75	0.252159	0.101924	2.47398	0.0133616	0.124526
CALHM1	255022	41.3272	-0.545903	0.220696	-2.47355	0.013378	0.124614
VAMP7	6845	2838.08	-0.121648	0.0491958	-2.47273	0.0134087	0.124816
SMTNL2	342527	29.5418	0.411781	0.166538	2.4726	0.0134135	0.124816
NPBWR1	2831	2.36075	-0.49258	0.19931	-2.47142	0.0134577	0.124898
TSPAN8	7103	66.6551	-0.525128	0.212484	-2.47137	0.0134595	0.124898
ZNF165	7718	43.6138	-0.213721	0.0864796	-2.47135	0.0134605	0.124898
BHLHE41	79365	3174.08	-0.389516	0.157619	-2.47125	0.013464	0.124898
MFAP5	8076	14.7869	-0.510816	0.206704	-2.47124	0.0134644	0.124898
GLT8D2	83468	118.725	-0.320119	0.12954	-2.4712	0.0134661	0.124898
NAP1L4	4676	9454.62	0.132684	0.0536957	2.47103	0.0134723	0.124898
RP1-177G6.2	NA	136.853	0.369678	0.149613	2.47089	0.0134779	0.124898
ARL4A	10124	2479.59	0.403837	0.163478	2.47028	0.0135008	0.124938
THAP5	168451	2236.51	-0.151584	0.0613651	-2.47019	0.013504	0.124938
C14orf39	317761	1.44491	0.546101	0.221082	2.47013	0.0135064	0.124938
EIF3B	8662	9026.68	0.182826	0.0740304	2.4696	0.0135262	0.124938
C14orf129	51527	757.82	-0.213451	0.0864344	-2.46952	0.0135296	0.124938
RBP7	116362	149.326	-0.489058	0.198046	-2.46941	0.0135335	0.124938
GRIN2C	2905	1352.46	-0.408647	0.165494	-2.46926	0.0135393	0.124938
NAALADL1	10004	40.9154	0.291943	0.118231	2.46926	0.0135394	0.124938
WNT9B	7484	24.5154	-0.436629	0.176836	-2.46912	0.0135447	0.124938
DIO3OS	64150	2.74105	-0.504546	0.204433	-2.46803	0.013586	0.125191
NFE2	4778	17.8378	0.453258	0.183662	2.46789	0.0135913	0.125191
LLGL2	3993	180.968	-0.422473	0.171204	-2.46766	0.0135999	0.125191
THRA	7067	29109.2	0.185106	0.0750181	2.46749	0.0136065	0.125191
TOR2A	27433	699.689	0.179651	0.0728092	2.46742	0.0136092	0.125191
DPY19L2P1	554236	70.4817	0.44494	0.180335	2.46729	0.0136139	0.125191
C5orf56	441108	318.981	0.257878	0.104534	2.46692	0.0136282	0.125258
SLC30A4	7782	336.551	-0.240283	0.0974209	-2.46644	0.0136463	0.125262
KLF12	11278	4301.37	0.244049	0.0989486	2.46642	0.013647	0.125262
MFN2	9927	6013.67	-0.180386	0.0731425	-2.46623	0.0136545	0.125262
NUP210L	91181	2.84545	-0.54609	0.221442	-2.46606	0.0136607	0.125262
OXCT1	5019	4592.53	-0.208631	0.084603	-2.46599	0.0136634	0.125262
2017-03-04	57574	1708.39	0.376856	0.152868	2.46524	0.0136921	0.125278
C17orf67	339210	26.4845	0.332631	0.13493	2.46522	0.013693	0.125278
ABCB1	5243	2032.5	0.27862	0.113024	2.46515	0.0136957	0.125278
TBRG1	84897	4244.01	-0.137785	0.0558935	-2.46513	0.0136962	0.125278
HOXA5	3202	0.963772	0.540359	0.219209	2.46503	0.0137	0.125278
HPS4	89781	3810.21	0.132731	0.0538584	2.46444	0.0137229	0.125295
MLLT10	8028	988.657	0.18816	0.0763516	2.46439	0.0137247	0.125295
LMO4	c(\8048\", \"8543\")"	5196.17	-0.322568	0.130899	-2.46426	0.0137296	0.125295
NUP214	8021	4505.95	0.139248	0.0565069	2.46426	0.0137297	0.125295
MAS1	4142	5.71712	-0.540974	0.21956	-2.4639	0.0137434	0.125356
PDGFC	56034	1584.2	-0.294652	0.119619	-2.46325	0.0137683	0.12552
HYAL2	8692	2474.85	0.277176	0.112576	2.46214	0.0138112	0.125846
CYP20A1	57404	1469.27	0.174672	0.0709519	2.46184	0.0138227	0.125846
TYSND1	219743	1176.26	0.21807	0.0885824	2.46178	0.0138251	0.125846
CNOT2	4848	3441.84	0.124875	0.0507339	2.46137	0.0138408	0.125925
GABRA2	2555	529.749	-0.533844	0.216948	-2.4607	0.0138667	0.126097
ERCC2	2068	1169.71	0.126489	0.0514115	2.46033	0.013881	0.126115
CDH8	1006	379.039	-0.513801	0.208838	-2.46029	0.0138826	0.126115
SNORA7B	677797	6.47643	0.405205	0.164737	2.45971	0.0139051	0.126211
CBX8	57332	370.076	0.175141	0.0712113	2.45945	0.0139149	0.126211
SPPL2B	56928	3281.63	0.253268	0.102984	2.4593	0.013921	0.126211
STXBP5L	9515	1378.21	-0.390862	0.158933	-2.45929	0.0139213	0.126211
CCDC28A	25901	673.348	-0.232808	0.0946929	-2.45856	0.0139497	0.126273
USP43	124739	745.303	0.367987	0.149677	2.45855	0.0139501	0.126273
ARHGAP23	57636	5940.44	-0.298726	0.121508	-2.45848	0.0139526	0.126273
GCNT4	51301	47.0516	-0.426924	0.17366	-2.45839	0.0139562	0.126273
ANGPT1	284	214.589	-0.443118	0.180326	-2.45731	0.013998	0.126587
HDAC9	9734	1547.64	0.348526	0.141849	2.45701	0.0140098	0.12663
LUZP6	767558	15278.4	-0.160057	0.0651533	-2.45663	0.0140248	0.126702
SETD5	55209	11224.5	0.206904	0.0842392	2.45615	0.0140435	0.126769
MEF2C	4208	4699.27	-0.450287	0.183338	-2.45604	0.0140476	0.126769
FBXO18	84893	3595.94	0.0930586	0.0378919	2.4559	0.0140534	0.126769
CD55	1604	483.653	-0.310152	0.126321	-2.45528	0.0140777	0.126913
RYR1	6261	1843.79	-0.443926	0.180836	-2.45486	0.0140941	0.126913
KLK6	5653	2149.43	-0.531755	0.216617	-2.45482	0.0140956	0.126913
SERPINE1	5054	630.062	0.513644	0.209244	2.45477	0.0140976	0.126913
[truncated: 18,503 more rows]
