# Supplementary material for: Comparative transcriptome analysis of isogenic cell line models and primary cancers links capicua (CIC) loss to activation of the MAPK signalling cascade
Source: J Pathol. 2017 Apr 26;242(2):206–20. doi: 10.1002/path.4894 (PMC5485162; doi:10.1002/path.4894)
Supplement: Supplementary file 15 — Table S7. Overlap of differentially expressed genes. (a) Genes identified as DE in the CIC knockout cell lines and in STAD samples. (b) Genes identified as DE in Type I LGGs and in MSI subtype STAD samples. Shaded genes have consistent directional changes in expression. [file PATH-242-206-s015.xls]

## Sheet: Table S7
Table S7. Differential expression analysis results for STAD samples. Results from the DESeq2 analysis performed between samples with CIC copy number loss and samples with neutral CIC copy number.
Gene	Entrez ID	Base Mean	Log2 Fold Change	lfcSE	stat	P-value	BH-adjusted p-value
POP4	10775	895.27	1.66826	0.14605	11.4225	3.22791e-30	6.39384e-26
C19orf12	83636	740.766	1.61284	0.150613	10.7085	9.28534e-27	9.1962e-23
CCNE1	898	555.131	2.49369	0.237675	10.492	9.39801e-26	6.20519e-22
C19orf2	8725	2183.78	1.65102	0.158466	10.4187	2.03692e-25	1.00869e-21
GDF9	2661	12.5804	1.62795	0.16204	10.0466	9.50753e-24	3.7665e-20
EMID2	136227	16.9864	2.8502	0.313426	9.09369	9.57347e-20	3.16052e-16
ATP6V1B1	525	20.2087	2.18006	0.261559	8.33484	7.7604e-17	2.19597e-13
RSPO4	343637	46.0516	2.86819	0.34912	8.21549	2.11307e-16	5.23196e-13
UQCRFS1	7386	2719.27	1.15053	0.14179	8.11434	4.88426e-16	1.07497e-12
CASQ2	845	176.546	-2.53749	0.318477	-7.96759	1.61805e-15	3.20504e-12
ZNF492	57615	7.50196	2.52087	0.318396	7.91739	2.42551e-15	4.36767e-12
INHA	3623	22.4717	2.68031	0.341	7.86014	3.83701e-15	6.33363e-12
VNN3	55350	31.4325	2.3752	0.303777	7.81889	5.32924e-15	8.12012e-12
ACTG2	72	23660.8	-2.49416	0.320791	-7.77504	7.54214e-15	1.06711e-11
AMBP	259	41.1322	2.29477	0.296601	7.73691	1.01861e-14	1.34511e-11
CNN1	1264	8559.49	-2.41812	0.315326	-7.66862	1.73862e-14	2.15242e-11
FAT3	120114	93.3048	-2.22779	0.291453	-7.64374	2.11008e-14	2.45861e-11
APOA5	116519	4.77995	2.65308	0.347568	7.63327	2.28881e-14	2.51871e-11
CCND2	894	3351.73	-1.45019	0.191112	-7.58816	3.24488e-14	3.38287e-11
HLA-G	3135	83.2437	2.15068	0.283972	7.57356	3.6314e-14	3.59654e-11
TACR2	6865	522.979	-2.41091	0.320166	-7.5302	5.06644e-14	4.77886e-11
TNFRSF11B	4982	299.114	1.93928	0.260345	7.4489	9.41248e-14	8.47465e-11
SC65	10609	899.672	1.30447	0.175748	7.42243	1.14994e-13	9.90344e-11
NAT8L	339983	43.7469	2.1591	0.291615	7.40394	1.32204e-13	1.09113e-10
CDKN2BAS	100048912	19.9996	1.94996	0.265943	7.33223	2.26348e-13	1.7934e-10
SLC30A3	7781	8.5337	2.25327	0.308107	7.31328	2.60707e-13	1.98619e-10
C1orf61	10485	10.0898	2.23253	0.307604	7.25781	3.93406e-13	2.88614e-10
ANKRD33	341405	3.82421	2.53833	0.350353	7.24506	4.32253e-13	3.05788e-10
HCN4	10021	19.2975	2.27255	0.317849	7.14977	8.6926e-13	5.93735e-10
DUSP9	1852	24.1019	2.42939	0.346191	7.01749	2.25887e-12	1.49145e-09
PLIN4	729359	798.024	-2.2216	0.318701	-6.97079	3.15165e-12	2.0138e-09
C2orf40	84417	262.957	-2.39786	0.344517	-6.96008	3.40083e-12	2.10511e-09
TH1L	51497	2124.32	0.849319	0.122113	6.95516	3.52158e-12	2.1138e-09
NKAIN1	79570	7.0036	1.94424	0.283306	6.86269	6.75755e-12	3.93687e-09
SETDB1	9869	856.295	0.398873	0.0582396	6.84883	7.44575e-12	4.21387e-09
COL11A2	1302	55.1699	2.09487	0.306186	6.84183	7.819e-12	4.30219e-09
MYCN	4613	140.41	1.73555	0.254324	6.82417	8.84371e-12	4.73449e-09
CABLES2	81928	476.233	0.967457	0.143109	6.76027	1.37735e-11	7.17959e-09
VWCE	220001	26.4845	1.69004	0.250827	6.73786	1.60738e-11	8.16385e-09
POPDC2	64091	124.489	-1.71103	0.25468	-6.71836	1.83786e-11	9.10106e-09
WSCD2	9671	99.9138	-2.13115	0.317661	-6.70888	1.96125e-11	9.4079e-09
DDX27	55661	1640.07	0.677155	0.100971	6.7064	1.99481e-11	9.4079e-09
F7	2155	28.5419	2.19931	0.329525	6.67417	2.4864e-11	1.14536e-08
UPK2	7379	9.64008	2.33107	0.350739	6.64615	3.00852e-11	1.35438e-08
PIK3IP1	113791	777.343	-0.821209	0.124337	-6.60472	3.98256e-11	1.75303e-08
DNTTIP1	116092	1018.38	0.756707	0.114773	6.59306	4.30854e-11	1.8553e-08
PRPF3	9129	694.067	0.549176	0.0841428	6.52671	6.72285e-11	2.83332e-08
MSTO1	55154	480.879	0.553984	0.084949	6.52137	6.96699e-11	2.87505e-08
VAPB	9217	1588.43	0.645743	0.0992601	6.50557	7.74009e-11	3.12889e-08
CHRNA3	1136	128.774	-1.9743	0.305501	-6.46249	1.02993e-10	4.08019e-08
ZNF575	284346	65.6155	-0.671537	0.104742	-6.41136	1.4423e-10	5.60177e-08
SLC13A5	284111	17.5963	2.25531	0.352039	6.40641	1.48982e-10	5.67508e-08
TREML3	340206	4.96468	1.93276	0.302041	6.399	1.56395e-10	5.84505e-08
CELF2	10659	932.947	-1.17497	0.183767	-6.39381	1.61805e-10	5.93526e-08
C20orf11	54994	1840.88	0.6059	0.0948916	6.38518	1.71196e-10	6.15227e-08
KANK4	163782	86.686	1.86183	0.291697	6.38275	1.73933e-10	6.15227e-08
CCL19	6363	322.343	-1.97621	0.309842	-6.37811	1.79292e-10	6.23056e-08
ZNF217	7764	1958.51	0.816905	0.128188	6.3727	1.8573e-10	6.34301e-08
BCHE	590	66.6734	-1.81989	0.285838	-6.36687	1.92924e-10	6.41931e-08
COL9A3	1299	163.543	1.86733	0.293344	6.36566	1.94446e-10	6.41931e-08
DCST2	127579	7.4603	1.34945	0.212747	6.34297	2.25382e-10	7.31862e-08
LOC151534	151534	432.688	0.856495	0.135623	6.31527	2.69698e-10	8.61641e-08
LASS2	29956	4450.22	0.57694	0.0914785	6.30684	2.84798e-10	8.95443e-08
FLNC	2318	7569.38	-1.94167	0.308237	-6.29928	2.99025e-10	9.19373e-08
GLB1L3	112937	3.2668	2.43575	0.386756	6.29791	3.01692e-10	9.19373e-08
AURKA	6790	874.015	0.928717	0.147538	6.29477	3.07858e-10	9.23948e-08
CADM3	57863	126.982	-1.90854	0.304208	-6.27379	3.52366e-10	1.04174e-07
SLC6A10P	386757	47.6325	2.60675	0.415851	6.26848	3.64592e-10	1.06204e-07
ZNF45	7596	208.864	-0.480409	0.0767129	-6.26243	3.79025e-10	1.08787e-07
C21orf125	284836	23.7894	1.42666	0.227892	6.26022	3.84445e-10	1.08787e-07
C2orf48	348738	13.7865	1.47289	0.235862	6.2447	4.24609e-10	1.17446e-07
PRKCB	5579	621.179	-1.3745	0.220136	-6.24386	4.26902e-10	1.17446e-07
LOC572558	572558	11.6371	-2.23576	0.360988	-6.19346	5.88578e-10	1.59706e-07
NR2E1	7101	3.95588	2.26906	0.366569	6.19	6.01635e-10	1.61043e-07
TXLNB	167838	37.787	-1.30153	0.210468	-6.18395	6.25184e-10	1.64997e-07
RNF182	221687	11.5462	1.75212	0.283424	6.18197	6.33066e-10	1.64997e-07
SF3B4	10262	2632.43	0.494787	0.0801087	6.17645	6.55604e-10	1.68652e-07
PLN	5350	672.772	-1.75974	0.285575	-6.1621	7.17845e-10	1.82296e-07
NAIF1	203245	225.319	0.456536	0.0741655	6.15564	7.47743e-10	1.87485e-07
DPT	1805	241.592	-1.57819	0.257127	-6.1378	8.36729e-10	2.07174e-07
COL19A1	1310	24.8993	-1.90882	0.311739	-6.12312	9.17615e-10	2.24396e-07
HIST2H4A	8370	267.316	1.11297	0.181854	6.12012	9.35036e-10	2.25868e-07
TMEM100	55273	96.2357	-1.65907	0.271937	-6.10092	1.05458e-09	2.4915e-07
ANK2	287	435.045	-1.55068	0.254258	-6.09886	1.06828e-09	2.4915e-07
LEAP2	116842	15.603	1.45602	0.238741	6.09873	1.06915e-09	2.4915e-07
CADM1	23705	441.602	1.32247	0.217758	6.07314	1.25431e-09	2.88899e-07
TNC	3371	5824.46	-1.4063	0.231664	-6.07042	1.27579e-09	2.90468e-07
TCAP	8557	7.36431	1.61033	0.265612	6.06271	1.33847e-09	3.01277e-07
KCNMB1	3779	689.598	-1.61929	0.267568	-6.05186	1.43183e-09	3.18671e-07
SCNM1	79005	512.844	0.549484	0.0908612	6.04751	1.47104e-09	3.2376e-07
LOC440905	440905	67.9537	2.04783	0.33892	6.04221	1.52013e-09	3.30887e-07
KCNA5	3741	40.3055	-1.57058	0.260271	-6.03439	1.59569e-09	3.43559e-07
FGL2	10875	1760.52	-1.28194	0.212859	-6.02248	1.71766e-09	3.65843e-07
MRGPRF	116535	845.489	-1.51872	0.252329	-6.01882	1.75692e-09	3.70225e-07
CD37	951	998.584	-1.31997	0.220195	-5.99454	2.04059e-09	4.25474e-07
SOAT2	8435	6.34957	2.33196	0.389353	5.98933	2.10709e-09	4.34763e-07
PFDN4	5203	537.292	0.785828	0.131577	5.97238	2.33812e-09	4.74974e-07
CARD14	79092	139.31	1.31247	0.219787	5.97156	2.34993e-09	4.74974e-07
DNMT3B	1789	173.133	1.12514	0.188833	5.95838	2.54753e-09	5.09711e-07
AOC3	8639	1628.89	-1.4102	0.236862	-5.95365	2.62232e-09	5.19429e-07
RAD9A	5883	275.713	0.605126	0.101753	5.94699	2.73122e-09	5.35644e-07
RAE1	8480	999.728	0.564695	0.0950784	5.93926	2.86318e-09	5.56019e-07
ASB2	51676	382.585	-1.56934	0.264321	-5.93727	2.89799e-09	5.57315e-07
AKAP6	9472	260.973	-1.57402	0.265646	-5.92527	3.11784e-09	5.87092e-07
IRX3	79191	84.0105	1.66042	0.280267	5.92441	3.13415e-09	5.87092e-07
NLRC3	197358	227.276	-1.07147	0.180869	-5.92401	3.14175e-09	5.87092e-07
PPP1R12B	4660	6670.05	-1.51037	0.255334	-5.91528	3.31314e-09	6.13334e-07
C20orf20	55257	531.012	0.711082	0.120356	5.90815	3.4597e-09	6.34435e-07
GYPC	2995	575.24	-1.05655	0.178875	-5.90666	3.49118e-09	6.34435e-07
SCRG1	11341	175.97	-1.99407	0.337707	-5.90474	3.53206e-09	6.36028e-07
C21orf129	150135	3.22566	1.76565	0.299277	5.89973	3.641e-09	6.49738e-07
PNMA3	29944	15.3347	1.7925	0.304853	5.87987	4.10577e-09	7.26134e-07
UBE2C	11065	1447.08	1.03192	0.175751	5.87151	4.31839e-09	7.5698e-07
KCNMA1	3778	1610.55	-1.68231	0.286609	-5.86971	4.36564e-09	7.58549e-07
ZNF687	57592	1305.53	0.443249	0.0757339	5.85272	4.83598e-09	8.32966e-07
CFD	1675	860.922	-1.35906	0.232385	-5.84831	4.96598e-09	8.47984e-07
FAS	355	531.918	-0.893871	0.153306	-5.83064	5.52153e-09	9.34791e-07
TPO	7173	17.2063	-1.84191	0.316394	-5.82156	5.8302e-09	9.6834e-07
PYGM	5837	98.111	-1.69611	0.29149	-5.81877	5.92832e-09	9.6834e-07
RASAL3	64926	320.45	-1.05999	0.18221	-5.81743	5.97594e-09	9.6834e-07
FLNA	2316	58461.6	-1.36594	0.234818	-5.81704	5.9899e-09	9.6834e-07
MYO1G	64005	281.046	-0.97714	0.167994	-5.8165	6.00917e-09	9.6834e-07
ANGPTL7	10218	20.2085	-1.75446	0.301697	-5.81531	6.05205e-09	9.6834e-07
PDZD7	79955	14.8125	1.30058	0.223658	5.81504	6.0619e-09	9.6834e-07
PLEKHF1	79156	362.794	1.1385	0.196005	5.80852	6.30273e-09	9.97543e-07
MSH5	4439	378.246	0.843226	0.145199	5.80739	6.34544e-09	9.97543e-07
DUSP15	128853	50.7351	1.50861	0.26017	5.79856	6.68856e-09	1.0432e-06
ABI3BP	25890	1048.78	-1.54572	0.266677	-5.79624	6.78191e-09	1.04404e-06
RASGRP2	10235	158.95	-1.36786	0.236009	-5.79581	6.79933e-09	1.04404e-06
C8orf51	78998	33.2084	1.11974	0.193255	5.7941	6.86872e-09	1.04658e-06
ADRA2B	151	24.4398	1.16048	0.200483	5.78844	7.10414e-09	1.06769e-06
UBE2Q1	55585	1619.96	0.353761	0.0611178	5.78819	7.11508e-09	1.06769e-06
TDRKH	11022	244.947	0.732073	0.126736	5.77638	7.63238e-09	1.12922e-06
SERPINA5	5104	163.95	1.61645	0.279862	5.77587	7.65542e-09	1.12922e-06
TMEM199	147007	346.735	0.375413	0.0650068	5.77498	7.69613e-09	1.12922e-06
CDO1	1036	49.764	-1.63291	0.283281	-5.76427	8.20098e-09	1.19412e-06
FBXL17	64839	638.283	-0.491955	0.0853631	-5.76309	8.25898e-09	1.19412e-06
RYR3	6263	35.8446	-1.57619	0.273904	-5.75453	8.68826e-09	1.24239e-06
PGM5	5239	1107.69	-1.68034	0.29209	-5.75282	8.77666e-09	1.24239e-06
GAS1	2619	484.049	-1.4056	0.244336	-5.75274	8.78106e-09	1.24239e-06
CST7	8530	276.394	-1.16459	0.202566	-5.74921	8.966e-09	1.25893e-06
ORAOV1	220064	236.312	0.638483	0.111077	5.7481	9.02503e-09	1.25893e-06
NEU1	4758	1078.76	1.08144	0.188272	5.74404	9.24459e-09	1.28054e-06
TAF4	6874	940.806	0.590749	0.102937	5.73895	9.52657e-09	1.31043e-06
VPS72	6944	943.971	0.488391	0.085228	5.7304	1.00193e-08	1.36871e-06
ABCB6	10058	564.173	0.819708	0.143203	5.72411	1.03977e-08	1.41067e-06
ACAP1	9744	178.426	-1.16399	0.203809	-5.7112	1.12183e-08	1.51164e-06
PCDHGB2	56103	118.045	-1.36379	0.238999	-5.70628	1.15474e-08	1.54548e-06
PCDHGA5	56110	32.1632	-1.22198	0.214233	-5.70397	1.17048e-08	1.55603e-06
BOC	91653	759.977	-1.40603	0.246695	-5.69945	1.20194e-08	1.58721e-06
KCNA1	3736	24.9479	-2.0629	0.362113	-5.69683	1.22056e-08	1.60112e-06
LCT	3938	7.2266	1.91169	0.33596	5.69023	1.2687e-08	1.64531e-06
ABCD2	225	29.6065	-1.23188	0.216501	-5.68994	1.27087e-08	1.64531e-06
FAM78A	286336	259.948	-0.85693	0.150732	-5.68512	1.30718e-08	1.68134e-06
CPXM2	119587	909.396	-1.42754	0.251419	-5.67792	1.36342e-08	1.74236e-06
CLDN10	9071	36.0827	2.08439	0.367229	5.67599	1.37888e-08	1.75083e-06
ZNF683	257101	79.4111	-1.53559	0.270907	-5.66831	1.44216e-08	1.81951e-06
TAGLN	6876	18672.1	-1.44532	0.255076	-5.66622	1.45981e-08	1.83013e-06
SYNM	23336	7220.68	-1.82241	0.321741	-5.66421	1.47704e-08	1.83878e-06
TLL1	7092	45.1014	-1.29212	0.228159	-5.66325	1.48528e-08	1.83878e-06
KIAA0406	9675	858.499	0.510977	0.090247	5.66199	1.49631e-08	1.84093e-06
SASH3	54440	520.604	-1.07511	0.190036	-5.65743	1.53653e-08	1.87874e-06
GPC2	221914	18.8507	1.34979	0.238724	5.65419	1.56585e-08	1.90285e-06
FHL1	2273	3561.34	-1.5279	0.271025	-5.63748	1.72561e-08	2.0842e-06
SALL4	57167	111.583	1.46307	0.259636	5.63507	1.74986e-08	2.10068e-06
LILRA4	23547	15.5508	-1.69548	0.301498	-5.62351	1.87118e-08	2.22268e-06
KCNQ1OT1	10984	740.648	1.13483	0.20182	5.62296	1.87708e-08	2.22268e-06
GPR83	10888	8.20791	1.33535	0.237512	5.62222	1.88515e-08	2.22268e-06
MYOC	4653	108.48	-2.08416	0.371226	-5.61425	1.97422e-08	2.30945e-06
LIMS2	55679	927.394	-1.3067	0.232775	-5.61356	1.98206e-08	2.30945e-06
C2orf68	388969	586.99	0.436213	0.0777941	5.60728	2.0553e-08	2.33289e-06
PAX5	5079	107.146	-1.72821	0.308225	-5.60697	2.05898e-08	2.33289e-06
GIMAP5	55340	301.903	-0.882562	0.157421	-5.60637	2.06608e-08	2.33289e-06
SMARCA2	6595	1659.04	-0.613939	0.109523	-5.60555	2.07596e-08	2.33289e-06
RGMA	56963	1417.3	-1.53247	0.273391	-5.60542	2.07745e-08	2.33289e-06
CD3G	917	93.5285	-1.12652	0.200995	-5.60473	2.08579e-08	2.33289e-06
ESCO1	114799	530.926	0.544525	0.0971571	5.60458	2.08758e-08	2.33289e-06
DDIT3	1649	403.683	0.775064	0.138309	5.60385	2.0964e-08	2.33289e-06
BAMBI	25805	512.431	1.491	0.266132	5.60248	2.11309e-08	2.3331e-06
PRUNE	58497	649.525	0.40274	0.0718934	5.6019	2.12015e-08	2.3331e-06
ACTN2	88	34.9167	-2.03937	0.364381	-5.59679	2.18357e-08	2.38369e-06
ZCCHC5	203430	7.61461	-1.77088	0.316454	-5.59601	2.19341e-08	2.38369e-06
SPN	6693	425.2	-1.01635	0.181643	-5.59531	2.20222e-08	2.38369e-06
ZNF117	51351	1287.85	1.15003	0.205671	5.59159	2.24993e-08	2.4147e-06
GLIPR2	152007	440.883	-0.831106	0.148646	-5.59119	2.25525e-08	2.4147e-06
DACT3	147906	442.405	-1.36591	0.244416	-5.58849	2.29058e-08	2.43452e-06
CAV1	857	2395.12	-1.16175	0.207905	-5.5879	2.29834e-08	2.43452e-06
SLC4A1AP	22950	526.829	0.309485	0.0554065	5.58573	2.32722e-08	2.45199e-06
SCN2A	6326	44.2235	1.76641	0.316692	5.57769	2.43728e-08	2.53627e-06
TRIM22	10346	1377.08	-0.881114	0.15798	-5.57736	2.44194e-08	2.53627e-06
MAFB	9935	1030.7	-0.801147	0.143649	-5.5771	2.44561e-08	2.53627e-06
CN5H6-4	150384	7.59923	0.793303	0.142302	5.5748	2.47809e-08	2.55656e-06
C10orf82	143379	10.0171	1.92948	0.346255	5.57243	2.51208e-08	2.56959e-06
RPN2	6185	9131.6	0.52216	0.0937094	5.57211	2.51666e-08	2.56959e-06
ITK	3702	185.219	-1.21446	0.218449	-5.55945	2.70619e-08	2.7353e-06
JPH2	57158	650.897	-1.616	0.290677	-5.55943	2.70658e-08	2.7353e-06
C1R	715	6113.25	-0.947586	0.170612	-5.55404	2.79144e-08	2.80019e-06
CLK2	1196	671.384	0.441873	0.0795658	5.55356	2.79906e-08	2.80019e-06
FLRT2	23768	521.74	-1.35447	0.243935	-5.55257	2.81498e-08	2.80196e-06
SLC39A7	7922	2890.69	0.548251	0.0987792	5.55027	2.85228e-08	2.8249e-06
PSD	5662	334.935	-1.63539	0.294807	-5.54732	2.90076e-08	2.84037e-06
ITPKB	3707	1424.6	-1.00457	0.181105	-5.54688	2.90819e-08	2.84037e-06
LOC441666	441666	31.1074	1.37879	0.248577	5.54671	2.91092e-08	2.84037e-06
KLRK1	22914	84.8216	-1.26028	0.227364	-5.54299	2.97344e-08	2.88715e-06
LMOD1	25802	2999.7	-1.6171	0.291903	-5.53985	3.02737e-08	2.92518e-06
IL10RA	3587	762.775	-1.04824	0.189347	-5.53606	3.09351e-08	2.97458e-06
LDB3	11155	253.023	-1.72773	0.312217	-5.53376	3.13447e-08	2.9994e-06
TNXB	7148	1751.33	-1.4581	0.263567	-5.5322	3.16246e-08	3.01164e-06
COL2A1	1280	7.96171	2.22422	0.402457	5.52659	3.26511e-08	3.09451e-06
PNMT	5409	12.8219	1.82838	0.331563	5.51442	3.49941e-08	3.2851e-06
VTN	7448	98.1771	1.61813	0.293478	5.51365	3.51476e-08	3.2851e-06
NGFR	4804	350.452	-1.7187	0.311721	-5.51359	3.51596e-08	3.2851e-06
RASSF2	9770	825.5	-1.0594	0.192181	-5.51251	3.53752e-08	3.28973e-06
ZNF385B	151126	48.1743	-1.48079	0.268709	-5.51078	3.57248e-08	3.30672e-06
HORMAD1	84072	27.7457	2.01836	0.36638	5.50892	3.61048e-08	3.32634e-06
NDN	4692	426.229	-1.02679	0.18663	-5.50176	3.76025e-08	3.44829e-06
VIP	7432	104.691	-1.97154	0.358605	-5.4978	3.84569e-08	3.51039e-06
TIAM2	26230	191.437	0.936685	0.170417	5.49644	3.87544e-08	3.52132e-06
TREML2	79865	61.2305	1.54553	0.281317	5.49392	3.931e-08	3.55436e-06
SMTN	6525	4215.31	-1.16359	0.211825	-5.49318	3.9477e-08	3.55436e-06
RAG1AP1	55974	883.491	0.656969	0.119675	5.4896	4.02848e-08	3.61068e-06
C3P1	388503	23.3767	2.11584	0.386111	5.47988	4.25619e-08	3.7976e-06
DLGAP1	9229	25.0036	1.82715	0.333745	5.47468	4.38291e-08	3.89313e-06
ALPK2	115701	72.2833	-1.18827	0.217139	-5.47238	4.44023e-08	3.92643e-06
C7orf43	55262	549.286	0.70456	0.128802	5.47011	4.49749e-08	3.95939e-06
FGG	2266	20.1958	2.2778	0.416495	5.46898	4.52643e-08	3.96724e-06
BCL8	606	3.57314	1.5473	0.283405	5.45968	4.77005e-08	4.16104e-06
TLR10	81793	82.9921	-1.53007	0.280287	-5.45895	4.78956e-08	4.16104e-06
CATSPER2P1	440278	37.7756	0.634357	0.116246	5.45702	4.8419e-08	4.18813e-06
LOC92659	92659	93.2879	0.887159	0.162657	5.45419	4.91976e-08	4.23699e-06
C1orf183	55924	71.0117	-0.934738	0.17141	-5.45322	4.94655e-08	4.24162e-06
ZFP64	55734	741.114	0.463036	0.0849323	5.45182	4.98566e-08	4.25673e-06
PPFIA1	8500	1610.33	0.465723	0.0854508	5.4502	5.03142e-08	4.27736e-06
ADRB3	155	13.0298	-1.8042	0.331249	-5.44666	5.13239e-08	4.34454e-06
PENK	5179	55.3599	-1.89831	0.348755	-5.4431	5.23621e-08	4.41357e-06
CLCA4	22802	13.8492	-2.02608	0.372456	-5.4398	5.33411e-08	4.47703e-06
C5orf58	133874	10.9382	1.29744	0.238636	5.43691	5.42136e-08	4.53107e-06
CSTF1	1477	837.876	0.428076	0.0787846	5.43349	5.52614e-08	4.59923e-06
CMA1	1215	6.7127	-2.05831	0.378875	-5.4327	5.55084e-08	4.60046e-06
PPP1R16B	26051	509.738	-1.06082	0.195463	-5.4272	5.72452e-08	4.72436e-06
SAA1	6288	515.109	1.82041	0.335469	5.42647	5.74804e-08	4.72436e-06
MDGA2	161357	3.04085	1.98131	0.365595	5.41942	5.97911e-08	4.89397e-06
H19	283120	9079.9	1.70771	0.315227	5.41738	6.04776e-08	4.9298e-06
PON2	5445	1707.52	0.86059	0.15898	5.4132	6.19067e-08	5.02561e-06
SCG2	7857	109.753	-1.30798	0.241834	-5.40859	6.35217e-08	5.13567e-06
ARHGAP9	64333	273.158	-0.927647	0.171574	-5.40669	6.42e-08	5.1694e-06
MEX3A	92312	249.299	1.16907	0.216296	5.40493	6.48337e-08	5.19929e-06
DARC	2532	534.801	-1.47375	0.27275	-5.40331	6.54236e-08	5.22545e-06
IDO1	3620	1129.76	-1.67263	0.309615	-5.40229	6.57942e-08	5.23394e-06
SERPING1	710	7791.31	-0.92789	0.171854	-5.39929	6.69062e-08	5.30111e-06
CDKN2A	1029	481.163	1.49331	0.276655	5.39775	6.74813e-08	5.32538e-06
C5orf22	55322	684.779	0.474018	0.0878373	5.39655	6.79352e-08	5.33992e-06
TNFRSF13C	115650	49.4784	-1.50119	0.278262	-5.39487	6.85724e-08	5.3687e-06
YIPF4	84272	808.744	0.379663	0.0703853	5.39408	6.88773e-08	5.37099e-06
CCL14	6358	239.599	-1.45176	0.269174	-5.39338	6.9144e-08	5.37099e-06
GLI3	2737	320.203	-1.07792	0.199963	-5.39061	7.0219e-08	5.42658e-06
PLEKHO1	51177	976.543	-0.88654	0.164475	-5.39013	7.04074e-08	5.42658e-06
MYH11	4629	65641.6	-1.77922	0.330422	-5.38469	7.25714e-08	5.57168e-06
TNS1	7145	11338	-1.28031	0.23804	-5.37857	7.50797e-08	5.742e-06
ZNF257	113835	31.6209	1.4688	0.27324	5.37548	7.63802e-08	5.81393e-06
PABPC1L	80336	324.827	1.0373	0.192996	5.37472	7.67015e-08	5.81393e-06
FAM23A	653567	39.1587	-1.42635	0.265403	-5.37425	7.69007e-08	5.81393e-06
TAGAP	117289	279.658	-1.01171	0.188344	-5.37162	7.80328e-08	5.86575e-06
MAB21L2	10586	20.2618	-1.55785	0.290041	-5.37114	7.82419e-08	5.86575e-06
PGBD5	79605	76.783	1.12649	0.209752	5.3706	7.84746e-08	5.86575e-06
WIPF1	7456	1842.86	-0.786584	0.146563	-5.36687	8.01137e-08	5.94836e-06
CNRIP1	25927	223.529	-0.856863	0.159666	-5.36658	8.02434e-08	5.94836e-06
PRSS23	11098	2534.85	-0.836982	0.155977	-5.36605	8.04807e-08	5.94836e-06
GLIPR1	11010	947.531	-0.943928	0.175949	-5.36479	8.10425e-08	5.96762e-06
C14orf132	56967	534.773	-1.24973	0.233182	-5.35947	8.34678e-08	6.12344e-06
IKZF1	10320	608.147	-1.05011	0.19597	-5.35854	8.38985e-08	6.13233e-06
PLEKHO2	80301	951.064	-0.630417	0.117687	-5.35674	8.47349e-08	6.15398e-06
BNC2	54796	417.728	-1.17868	0.220043	-5.35657	8.4816e-08	6.15398e-06
PSMD4	5710	2020.17	0.388867	0.0726574	5.35207	8.69528e-08	6.28599e-06
POPDC3	64208	13.9867	1.68219	0.314595	5.34716	8.93466e-08	6.43347e-06
FAM71E1	112703	56.0913	1.01117	0.189125	5.34656	8.96424e-08	6.43347e-06
FAM132A	388581	38.8858	1.43531	0.26855	5.34465	9.05936e-08	6.47826e-06
MYL9	10398	15515	-1.38231	0.258762	-5.34201	9.19229e-08	6.54967e-06
C21orf119	84996	61.2546	0.687436	0.12879	5.33764	9.41617e-08	6.68514e-06
PCDHGA6	56109	45.2478	-1.04679	0.196284	-5.33304	9.65843e-08	6.83265e-06
LSM14B	149986	1090.87	0.620025	0.116316	5.33052	9.79295e-08	6.88943e-06
GIMAP6	474344	489.522	-0.805843	0.151183	-5.33024	9.80826e-08	6.88943e-06
ELMO1	9844	537.367	-0.794119	0.149211	-5.32211	1.02573e-07	7.1627e-06
CLIP3	25999	746.2	-1.12744	0.21185	-5.32189	1.02696e-07	7.1627e-06
CASQ1	844	14.0595	-1.77974	0.334987	-5.31285	1.07923e-07	7.50087e-06
SLC9A9	285195	149.076	-0.993826	0.187122	-5.3111	1.08963e-07	7.50997e-06
SVEP1	79987	693.145	-1.26226	0.237674	-5.31089	1.09094e-07	7.50997e-06
LOC389493	389493	12.5529	2.16083	0.406911	5.31033	1.09429e-07	7.50997e-06
PDE6B	5158	25.4163	1.29571	0.244009	5.31009	1.09571e-07	7.50997e-06
MYLK	4638	10388.6	-1.41623	0.266769	-5.30883	1.10334e-07	7.53619e-06
RCSD1	92241	359.519	-0.894485	0.168533	-5.30748	1.11149e-07	7.55229e-06
RHOH	399	178.701	-1.09432	0.206197	-5.30718	1.11332e-07	7.55229e-06
C2orf56	55471	226.682	0.312863	0.0589915	5.30353	1.13583e-07	7.67866e-06
CCDC69	26112	1170.09	-1.06018	0.199947	-5.30232	1.14341e-07	7.70362e-06
PDLIM3	27295	2381.69	-1.22946	0.232043	-5.29842	1.16809e-07	7.84322e-06
FXYD1	5348	84.7789	-1.49179	0.281643	-5.29674	1.17888e-07	7.88896e-06
PIPOX	51268	104.596	1.45595	0.274972	5.29489	1.19087e-07	7.94235e-06
CD48	962	438.781	-1.05822	0.2	-5.29107	1.21602e-07	8.06633e-06
CCDC80	151887	3723.59	-1.24864	0.236001	-5.29083	1.21761e-07	8.06633e-06
ABCC9	10060	545.217	-1.24045	0.234646	-5.28649	1.24683e-07	8.17716e-06
UBE2V1	7335	3440.21	0.477407	0.090308	5.28643	1.24729e-07	8.17716e-06
PLD4	122618	139.621	-1.39634	0.264146	-5.28626	1.24844e-07	8.17716e-06
PTPRCAP	5790	598.812	-1.25402	0.237259	-5.28548	1.25379e-07	8.17716e-06
MAGEF1	64110	859.8	0.582815	0.110271	5.2853	1.25498e-07	8.17716e-06
SPATA2	9825	851.048	0.54042	0.102295	5.28296	1.27111e-07	8.24454e-06
XPOT	11260	1826.81	0.593145	0.112283	5.2826	1.27364e-07	8.24454e-06
EEF2	1938	59256	-0.544855	0.103213	-5.27896	1.2992e-07	8.38259e-06
IL2RB	3560	772.491	-0.941191	0.178314	-5.27827	1.30412e-07	8.38699e-06
BCL2	596	320.742	-0.845479	0.160393	-5.27129	1.35467e-07	8.6839e-06
IFFO1	25900	165.586	-0.716447	0.135942	-5.27023	1.36254e-07	8.694e-06
SPATA12	353324	18.8413	0.885618	0.168052	5.26989	1.36502e-07	8.694e-06
MYO1F	4542	503.457	-0.768974	0.145988	-5.26739	1.38374e-07	8.78499e-06
QPCT	25797	231.772	1.16078	0.220504	5.26422	1.40784e-07	8.90736e-06
AUTS2	26053	589.238	-0.809518	0.153793	-5.26368	1.41201e-07	8.90736e-06
SFRP1	6422	625.708	-1.62304	0.308558	-5.26009	1.43989e-07	9.05438e-06
ARHGAP30	257106	650.505	-0.84665	0.160976	-5.2595	1.44449e-07	9.05457e-06
NRXN3	9369	359.187	-1.48873	0.283146	-5.25784	1.45759e-07	9.09303e-06
DFNA5	1687	162.017	0.989409	0.188201	5.2572	1.46263e-07	9.09303e-06
CBX7	23492	965.031	-0.896335	0.170504	-5.25698	1.4644e-07	9.09303e-06
HSPB6	126393	5878.02	-1.66945	0.317694	-5.2549	1.48102e-07	9.16752e-06
FMO1	2326	87.0612	-1.38461	0.263595	-5.25278	1.49819e-07	9.24488e-06
DNAJB5	25822	529.684	-1.24474	0.237014	-5.25175	1.5066e-07	9.26791e-06
WDFY4	57705	458.315	-1.2447	0.237076	-5.2502	1.51933e-07	9.31732e-06
KCNS1	3787	27.4364	1.63783	0.312081	5.24808	1.53691e-07	9.39602e-06
ZNF385D	79750	35.3849	-1.28506	0.245084	-5.24334	1.57698e-07	9.61134e-06
RPS2P32	256355	20.5088	1.1143	0.212574	5.24192	1.58916e-07	9.65588e-06
HSPB7	27129	1045.44	-1.62113	0.309492	-5.23804	1.62288e-07	9.83061e-06
TNFAIP8	25816	463.975	-0.664529	0.126923	-5.2357	1.64359e-07	9.92566e-06
MEGF8	1954	1167.12	-0.603988	0.115386	-5.23448	1.65448e-07	9.96108e-06
BTLA	151888	32.0923	-1.3097	0.250397	-5.23051	1.69043e-07	1.01467e-05
ZYX	7791	7267.19	-0.600149	0.114791	-5.22821	1.71158e-07	1.02426e-05
TUBB2B	347733	63.8017	1.45218	0.277796	5.2275	1.71814e-07	1.02509e-05
C1orf77	26097	1557.84	0.308124	0.0589547	5.22646	1.72784e-07	1.02778e-05
CD52	1043	713.737	-1.12137	0.214583	-5.22584	1.7337e-07	1.02818e-05
PREB	10113	1148.35	0.410168	0.0785119	5.22428	1.74836e-07	1.03378e-05
LOC728264	728264	1052.3	-1.44349	0.276355	-5.2233	1.75762e-07	1.03616e-05
SSC5D	284297	831.422	-1.22125	0.233839	-5.2226	1.76428e-07	1.037e-05
PPP2R2B	5521	29.2913	-1.12632	0.215782	-5.21971	1.79208e-07	1.04591e-05
CNTNAP4	85445	1.63156	1.90581	0.365149	5.21928	1.79619e-07	1.04591e-05
CCR7	1236	211.774	-1.32871	0.25459	-5.219	1.79894e-07	1.04591e-05
GPM6A	2823	28.9149	-1.6509	0.316336	-5.21883	1.80057e-07	1.04591e-05
ARID3A	1820	352.205	0.962693	0.184707	5.212	1.86815e-07	1.082e-05
PRICKLE2	166336	619.366	-1.13468	0.217736	-5.21127	1.87547e-07	1.08307e-05
CSMD1	64478	12.5955	1.85358	0.355866	5.20863	1.90238e-07	1.09541e-05
GPM6B	2824	107.563	-1.08608	0.208557	-5.20758	1.91316e-07	1.09693e-05
TF	7018	30.2409	1.72766	0.331777	5.2073	1.91609e-07	1.09693e-05
SLC2A4	6517	220.204	-1.49877	0.287888	-5.20608	1.92871e-07	1.10098e-05
SYT15	83849	83.1564	-1.02227	0.1964	-5.20504	1.93955e-07	1.10398e-05
LGSN	51557	44.2209	1.98157	0.38098	5.20124	1.97964e-07	1.12137e-05
AGAP2	116986	238.74	-0.896986	0.172462	-5.20107	1.98141e-07	1.12137e-05
CT45A1	541466	1.73584	2.1622	0.415871	5.19921	2.00143e-07	1.12947e-05
PIP5K1A	8394	1292.78	0.343339	0.0660603	5.19735	2.02145e-07	1.13752e-05
CNR2	1269	24.9281	-1.6274	0.31332	-5.19405	2.05773e-07	1.15087e-05
LOC100188949	100188949	16.3611	-1.07964	0.207867	-5.1939	2.05933e-07	1.15087e-05
HSPB2	3316	70.1018	-1.06922	0.205872	-5.19361	2.06259e-07	1.15087e-05
LGI4	163175	88.6025	-1.0735	0.206724	-5.19289	2.07052e-07	1.15205e-05
HDAC6	10013	889.823	0.433683	0.0835293	5.19199	2.08064e-07	1.15443e-05
CD22	933	212.66	-1.41018	0.271807	-5.18818	2.12354e-07	1.17237e-05
C20orf43	51507	1726.94	0.415826	0.0801503	5.18807	2.1248e-07	1.17237e-05
C1QTNF2	114898	45.0019	-1.11046	0.214104	-5.18653	2.14245e-07	1.17883e-05
CFH	3075	1922.61	-0.986761	0.190303	-5.18522	2.15757e-07	1.18345e-05
MSI2	124540	450.031	0.584218	0.11268	5.18477	2.16281e-07	1.18345e-05
LMO1	4004	14.5562	-2.0466	0.394905	-5.18251	2.18925e-07	1.19462e-05
ABCA9	10350	91.4455	-1.40722	0.271564	-5.18192	2.19615e-07	1.19509e-05
DPEP2	64174	54.1193	-0.894574	0.172661	-5.18111	2.20564e-07	1.19697e-05
CTSA	5476	7750.1	0.613524	0.118438	5.18012	2.2174e-07	1.20006e-05
RUNX1T1	862	142.447	-1.17436	0.226839	-5.17709	2.25378e-07	1.21643e-05
SH3BGRL	6451	3121.3	-0.736134	0.142218	-5.1761	2.26571e-07	1.21953e-05
IQCD	115811	25.7171	0.785631	0.151795	5.1756	2.27184e-07	1.21953e-05
GPR89A	653519	557.959	0.486853	0.0941382	5.17168	2.31996e-07	1.23981e-05
CD6	923	281.862	-0.978205	0.189163	-5.17122	2.32568e-07	1.23981e-05
FCRL6	343413	28.2288	-1.31648	0.254589	-5.171	2.3284e-07	1.23981e-05
COIL	8161	401.403	0.361662	0.0699526	5.1701	2.33972e-07	1.2425e-05
CCDC90A	63933	481.811	0.547845	0.105978	5.1694	2.34841e-07	1.24378e-05
CD247	919	100.841	-0.963025	0.18634	-5.1681	2.36489e-07	1.24706e-05
SOX10	6663	53.322	-1.52295	0.294692	-5.16791	2.3672e-07	1.24706e-05
MBD6	114785	1882.82	0.493381	0.0954955	5.16653	2.38476e-07	1.25246e-05
BTK	695	168.992	-1.04605	0.202482	-5.16611	2.3901e-07	1.25246e-05
TMEM5	10329	267.424	0.460757	0.0892	5.16543	2.39886e-07	1.25356e-05
CSRP1	1465	10810.2	-1.08399	0.209874	-5.16496	2.40485e-07	1.25356e-05
POTEE	445582	21.4939	1.03645	0.200749	5.16292	2.4313e-07	1.26402e-05
GIMAP1	170575	110.756	-0.858007	0.166255	-5.16078	2.45919e-07	1.27517e-05
SMUG1	23583	461.698	0.456545	0.0884766	5.16006	2.46864e-07	1.27673e-05
PTPRO	5800	133.519	-1.19347	0.231327	-5.15923	2.47962e-07	1.27907e-05
POU6F1	5463	135.79	-0.843779	0.16358	-5.1582	2.49336e-07	1.28282e-05
TSHZ3	57616	335.838	-0.885932	0.171989	-5.1511	2.58968e-07	1.32819e-05
DTX1	1840	239.597	-1.10163	0.21388	-5.15071	2.59496e-07	1.32819e-05
PALLD	23022	6197.89	-0.943812	0.183324	-5.14833	2.62818e-07	1.34172e-05
ANGPTL2	23452	2280.26	-0.901797	0.17521	-5.14696	2.64747e-07	1.34478e-05
NRXN1	9378	38.9409	-1.66085	0.322688	-5.14694	2.64775e-07	1.34478e-05
RNF150	57484	181.05	-1.33998	0.260457	-5.14471	2.67934e-07	1.35721e-05
PIK3CD	5293	487.949	-0.828016	0.16096	-5.14425	2.68592e-07	1.35721e-05
ZCCHC24	219654	1213.09	-1.04168	0.202519	-5.14359	2.69539e-07	1.35853e-05
GNAO1	2775	511.663	-1.40335	0.272919	-5.142	2.71828e-07	1.36659e-05
PRRX1	5396	793.116	-0.98337	0.191331	-5.13964	2.75262e-07	1.38035e-05
MIAT	440823	188.903	-0.945776	0.184057	-5.13849	2.76958e-07	1.38253e-05
APOA1	335	243.825	1.84432	0.358929	5.1384	2.77092e-07	1.38253e-05
TRAF3IP3	80342	119.901	-0.940511	0.183069	-5.13746	2.78469e-07	1.38591e-05
TAF11	6882	420.596	0.343872	0.0669553	5.13584	2.80881e-07	1.39367e-05
WIF1	11197	7.40438	2.08344	0.405695	5.13547	2.81435e-07	1.39367e-05
2017-09-01	1731	266.513	-1.02348	0.199399	-5.13283	2.85416e-07	1.40985e-05
RNASE6	6039	397.726	-0.885566	0.172579	-5.13137	2.8764e-07	1.4155e-05
CD96	10225	261.25	-0.990148	0.192968	-5.13114	2.87988e-07	1.4155e-05
FLJ42875	440556	42.4659	1.21996	0.237977	5.12639	2.95355e-07	1.44812e-05
KIAA0748	9840	47.9143	-1.08696	0.212281	-5.12039	3.04905e-07	1.48871e-05
BAI3	577	15.492	-1.51528	0.295938	-5.12025	3.05137e-07	1.48871e-05
PDIA6	10130	6292.22	0.404841	0.07908	5.11938	3.06537e-07	1.49186e-05
CLCA2	9635	13.1162	-1.97883	0.38659	-5.11868	3.07677e-07	1.49374e-05
GZMK	3003	130.717	-1.26319	0.246946	-5.11524	3.13339e-07	1.51751e-05
C16orf89	146556	103.484	-1.54106	0.301549	-5.11047	3.21365e-07	1.55258e-05
GSTM5	2949	76.9442	-1.2534	0.245357	-5.10847	3.24782e-07	1.56528e-05
JAK3	3718	613.907	-0.852857	0.166971	-5.10782	3.25904e-07	1.56687e-05
PTGFR	5737	98.1675	-1.14577	0.224366	-5.1067	3.27831e-07	1.57232e-05
LOC143666	143666	16.8732	0.821785	0.160956	5.10564	3.29673e-07	1.57733e-05
GLTSCR2	29997	4584.92	-0.584256	0.114461	-5.10439	3.31856e-07	1.58395e-05
DMPK	1760	1019.7	-1.09144	0.213966	-5.10099	3.37873e-07	1.6088e-05
CXCL12	6387	1258.39	-1.11065	0.217918	-5.09666	3.45697e-07	1.6421e-05
SCN9A	6335	62.1369	-1.25061	0.245429	-5.09563	3.47578e-07	1.6467e-05
KCNN1	3780	7.07838	1.32879	0.260791	5.09523	3.48327e-07	1.6467e-05
RSPO1	284654	32.5057	-1.5259	0.299788	-5.08992	3.58212e-07	1.68613e-05
CYTIP	9595	380.69	-0.940055	0.184693	-5.08984	3.5837e-07	1.68613e-05
SLA2	84174	98.6712	-0.985604	0.193698	-5.08835	3.61197e-07	1.69429e-05
PCDHGA12	26025	132.456	-1.04825	0.206024	-5.08802	3.61815e-07	1.69429e-05
HSD17B3	3293	4.15551	1.5789	0.310382	5.08697	3.63838e-07	1.69974e-05
FLI1	2313	395.135	-0.77877	0.15319	-5.0837	3.70152e-07	1.71947e-05
ITGA7	3679	739.085	-1.21587	0.239178	-5.08354	3.70458e-07	1.71947e-05
C5orf34	375444	77.2331	0.812488	0.15983	5.08344	3.70665e-07	1.71947e-05
FAM124A	220108	112.93	-1.06611	0.209823	-5.08098	3.75488e-07	1.73777e-05
HAND2	9464	505.217	-1.62985	0.320866	-5.07954	3.78348e-07	1.74684e-05
SCN7A	6332	80.7223	-1.69245	0.333218	-5.07911	3.7921e-07	1.74684e-05
CATSPER1	117144	11.6107	1.48781	0.293104	5.07603	3.85395e-07	1.77121e-05
NOL10	79954	732.613	0.346438	0.0682598	5.07528	3.86921e-07	1.77411e-05
JPH3	57338	33.4459	1.41527	0.27893	5.07392	3.89709e-07	1.78276e-05
ZNF131	7690	569.016	0.442689	0.0872938	5.07125	3.95204e-07	1.80373e-05
PRDM8	56978	115.154	-1.07697	0.212412	-5.0702	3.97391e-07	1.80955e-05
GIMAP8	155038	276.665	-0.761401	0.150194	-5.06945	3.98974e-07	1.81259e-05
TBC1D10C	374403	155.65	-1.09102	0.215437	-5.06423	4.10049e-07	1.85733e-05
PCDH10	57575	44.8488	-1.69335	0.334395	-5.06392	4.10722e-07	1.85733e-05
SYNPO2	171024	10771.4	-1.5936	0.314722	-5.0635	4.11636e-07	1.85733e-05
ADRM1	11047	3041.32	0.59967	0.118484	5.0612	4.16628e-07	1.87543e-05
GLTPD2	388323	47.6248	1.45891	0.288287	5.06062	4.17888e-07	1.87543e-05
SLC5A7	60482	9.78116	-1.84786	0.365165	-5.06035	4.18487e-07	1.87543e-05
TMEM189	387521	1441.62	0.524488	0.103666	5.05941	4.20559e-07	1.87831e-05
SEC61G	23480	1098.32	0.626072	0.123749	5.0592	4.21026e-07	1.87831e-05
DDR2	4921	570.72	-1.10127	0.217747	-5.05757	4.24623e-07	1.88442e-05
PAPD4	167153	895.955	-0.351437	0.0694876	-5.05756	4.24666e-07	1.88442e-05
C8orf46	254778	15.2432	-1.63033	0.322378	-5.05721	4.25439e-07	1.88442e-05
CREB3L4	148327	243.437	0.776844	0.153622	5.05687	4.26203e-07	1.88442e-05
CT45A5	441521	7.32665	1.96543	0.388895	5.05389	4.3291e-07	1.90982e-05
DLG2	1740	50.1512	-1.36179	0.269612	-5.05094	4.39648e-07	1.93523e-05
SLC5A12	159963	21.9096	1.57744	0.312357	5.05012	4.41524e-07	1.93918e-05
SLC25A44	9673	952.248	0.337573	0.0668709	5.04814	4.46138e-07	1.95511e-05
CCDC24	149473	164.326	0.738706	0.146379	5.04653	4.4991e-07	1.96729e-05
LPXN	9404	376.932	-0.654855	0.129778	-5.04594	4.51288e-07	1.96897e-05
GAPT	202309	89.8054	-1.20393	0.23869	-5.04391	4.56108e-07	1.98467e-05
C9orf100	84904	314.923	0.707414	0.14026	5.04358	4.5689e-07	1.98467e-05
CD8A	925	416.557	-1.14254	0.226582	-5.0425	4.59484e-07	1.98724e-05
CHKA	1119	732.211	0.671873	0.133242	5.0425	4.59488e-07	1.98724e-05
PART1	25859	66.2503	-1.4793	0.293413	-5.04171	4.61382e-07	1.98837e-05
ANXA8	653145	76.3753	-1.75041	0.347195	-5.04156	4.61757e-07	1.98837e-05
RDBP	7936	1205.77	0.504309	0.100046	5.04075	4.63719e-07	1.99248e-05
ASAM	79827	356.104	-1.14133	0.226463	-5.03981	4.65998e-07	1.9979e-05
ZNF648	127665	1.35065	1.66547	0.330491	5.0394	4.66996e-07	1.9979e-05
PRSS30P	124221	8.75238	1.5553	0.308715	5.03798	4.70471e-07	2.00843e-05
THEMIS	387357	81.3688	-1.08596	0.215653	-5.03566	4.76197e-07	2.0285e-05
ITGAL	3683	688.347	-0.978191	0.194359	-5.03291	4.83088e-07	2.05344e-05
GRAP2	9402	72.9717	-0.973721	0.193514	-5.03177	4.85965e-07	2.05444e-05
CAMK2N2	94032	60.4609	-1.36411	0.271103	-5.03169	4.8618e-07	2.05444e-05
FCER2	2208	37.3358	-1.62628	0.323214	-5.03159	4.86436e-07	2.05444e-05
NKG7	4818	304.94	-1.1077	0.220176	-5.03098	4.87989e-07	2.05661e-05
TBC1D1	23216	1648.66	-0.533551	0.106069	-5.03022	4.89908e-07	2.06032e-05
GGCX	2677	579.692	0.447411	0.0889595	5.02938	4.92069e-07	2.06502e-05
ENSA	2029	2667.12	0.412326	0.0819938	5.02874	4.93705e-07	2.06642e-05
SKIV2L	6499	896.282	0.401898	0.0799249	5.02844	4.94488e-07	2.06642e-05
PTPRC	5788	1655.02	-1.00889	0.200692	-5.02705	4.98081e-07	2.07383e-05
CXCR5	643	123.587	-1.47505	0.293443	-5.02671	4.98974e-07	2.07383e-05
GIT2	9815	1257	-0.422646	0.0840828	-5.02654	4.99402e-07	2.07383e-05
NCF4	4689	238.783	-0.870574	0.173246	-5.02507	5.03256e-07	2.08546e-05
CCR5	1234	213.538	-0.936186	0.186324	-5.0245	5.04736e-07	2.08723e-05
ZNF831	128611	73.6139	-1.15602	0.230106	-5.02387	5.06401e-07	2.08975e-05
EHMT2	10919	1907.9	0.478224	0.0952004	5.02334	5.07811e-07	2.09121e-05
WAS	7454	324.088	-0.832967	0.165852	-5.02235	5.10426e-07	2.09762e-05
ACTR5	79913	277.338	0.509723	0.101542	5.01981	5.17219e-07	2.12113e-05
GGTA1	2681	110.153	-0.904913	0.180309	-5.01869	5.20244e-07	2.12913e-05
LTBP4	8425	4836.67	-0.828795	0.165182	-5.01746	5.23594e-07	2.13842e-05
VAX2	25806	9.07896	1.30954	0.261044	5.01655	5.26079e-07	2.14415e-05
IL16	3603	497.059	-0.90655	0.180735	-5.0159	5.27865e-07	2.14447e-05
PDZD4	57595	105.059	-1.32796	0.264758	-5.01573	5.28322e-07	2.14447e-05
VIT	5212	19.2056	-1.5897	0.317041	-5.01418	5.32605e-07	2.15743e-05
BAT3	7917	5147.42	0.383462	0.0765168	5.01147	5.40153e-07	2.18354e-05
EML1	2009	598.68	-1.02973	0.205599	-5.00845	5.48707e-07	2.2136e-05
C18orf2	56651	5.45007	1.97398	0.394257	5.00684	5.53312e-07	2.22764e-05
TMEM35	59353	57.0363	-1.48594	0.296807	-5.0064	5.54581e-07	2.22822e-05
IGFN1	91156	15.2073	-1.84935	0.369599	-5.00367	5.62497e-07	2.25545e-05
GRIK5	2901	93.2596	-1.46339	0.292508	-5.00291	5.64702e-07	2.25972e-05
CENPL	91687	252.345	0.487437	0.0974564	5.00159	5.68582e-07	2.26624e-05
FGD2	221472	229.739	-0.847497	0.169446	-5.00158	5.6862e-07	2.26624e-05
UGT3A2	167127	4.93237	1.65086	0.330137	5.00054	5.71693e-07	2.27392e-05
DOM3Z	1797	282.527	0.471196	0.0942409	4.99991	5.73567e-07	2.27504e-05
GPRASP1	9737	184.886	-1.10927	0.221869	-4.99967	5.74273e-07	2.27504e-05
PSMA7	5688	3407.51	0.513445	0.102723	4.99833	5.78287e-07	2.28269e-05
HSPB8	26353	990.41	-1.34228	0.26855	-4.99826	5.78508e-07	2.28269e-05
GGT5	2687	1089.34	-0.84281	0.168678	-4.99657	5.83604e-07	2.29658e-05
MYOCD	93649	478.971	-1.43344	0.286899	-4.99632	5.84349e-07	2.29658e-05
LOC730101	730101	212.436	0.805441	0.161237	4.99539	5.87173e-07	2.30311e-05
C6orf186	728464	37.7346	-1.49371	0.299063	-4.99464	5.89459e-07	2.30751e-05
NT5C3L	115024	616.389	0.813846	0.163005	4.99276	5.95235e-07	2.32553e-05
CD3D	915	176.473	-0.972564	0.194851	-4.99133	5.99637e-07	2.33811e-05
ATP11A	23250	3337.33	0.669178	0.134089	4.99054	6.02112e-07	2.34315e-05
DBF4B	80174	211.849	0.494493	0.0991129	4.98918	6.06346e-07	2.355e-05
ST8SIA1	6489	77.9184	-0.993367	0.199125	-4.98866	6.07996e-07	2.35679e-05
SLAMF6	114836	202.491	-1.05557	0.211632	-4.98777	6.108e-07	2.36303e-05
GATAD1	57798	1092.9	0.595179	0.119354	4.98668	6.14271e-07	2.36752e-05
PMP22	5376	1682.46	-0.708784	0.14214	-4.98651	6.14807e-07	2.36752e-05
LHFP	10186	749.948	-0.852163	0.170902	-4.98628	6.15544e-07	2.36752e-05
DUSP27	92235	110.174	-1.96891	0.395023	-4.98429	6.21901e-07	2.38733e-05
S1PR4	8698	97.4494	-1.00367	0.201383	-4.98388	6.23206e-07	2.38771e-05
ABI3	51225	383.663	-0.758062	0.152182	-4.98129	6.31623e-07	2.41529e-05
C8orf31	286122	44.4443	1.19815	0.24057	4.98045	6.34378e-07	2.41838e-05
ARHGAP15	55843	142.896	-0.905189	0.181763	-4.98006	6.35639e-07	2.41838e-05
ALG8	79053	822.554	0.498389	0.10008	4.97992	6.36093e-07	2.41838e-05
SLC17A9	63910	896.972	1.05422	0.211748	4.97866	6.40261e-07	2.42956e-05
GGTLC2	91227	52.0393	1.25337	0.251784	4.97795	6.42598e-07	2.43376e-05
HIC1	3090	630.169	-0.848801	0.170627	-4.97459	6.53847e-07	2.47164e-05
RENBP	5973	190.272	0.958949	0.192869	4.97202	6.626e-07	2.49996e-05
VPREB3	29802	67.0902	-1.50679	0.303239	-4.96899	6.7303e-07	2.53448e-05
TUBD1	51174	146.946	0.412397	0.0830197	4.96746	6.78343e-07	2.54964e-05
GTPBP5	26164	590.778	0.593129	0.119478	4.96432	6.8943e-07	2.58425e-05
DPP6	1804	41.7005	-1.73196	0.348895	-4.96411	6.90159e-07	2.58425e-05
MAP4	4134	6172.02	-0.391754	0.0789231	-4.96374	6.91482e-07	2.58432e-05
PDZRN4	29951	92.9838	-1.5759	0.317544	-4.96277	6.94948e-07	2.59139e-05
PARVG	64098	248.963	-0.805852	0.162389	-4.96248	6.95991e-07	2.59139e-05
MBNL1	4154	4214.19	-0.46565	0.0938522	-4.96152	6.99429e-07	2.5993e-05
SELPLG	6404	601.446	-0.768953	0.15504	-4.95971	7.06001e-07	2.61881e-05
ZNF335	63925	747.19	0.369323	0.074509	4.95676	7.16786e-07	2.65324e-05
GNG2	54331	492.534	-0.746312	0.150574	-4.95644	7.1796e-07	2.65324e-05
SPAG5	10615	818.553	0.689832	0.139357	4.9501	7.41746e-07	2.73603e-05
BIN2	51411	259.629	-0.751083	0.151774	-4.9487	7.47103e-07	2.75067e-05
FAM49A	81553	121.269	-0.883013	0.178451	-4.94823	7.48929e-07	2.75228e-05
CCDC11	220136	9.24124	0.873487	0.176595	4.94628	7.56455e-07	2.76956e-05
TRIP13	9319	451.308	0.774046	0.156492	4.94624	7.56596e-07	2.76956e-05
HAP1	9001	14.5985	1.33049	0.269007	4.94593	7.57826e-07	2.76956e-05
PRF1	5551	234.713	-0.923989	0.186843	-4.94526	7.60414e-07	2.7739e-05
DES	1674	28722.7	-1.74249	0.352446	-4.944	7.65352e-07	2.78678e-05
GDF6	392255	21.8381	-1.36412	0.275974	-4.94293	7.69591e-07	2.79707e-05
PDE5A	8654	1028.13	-0.856073	0.17321	-4.9424	7.71681e-07	2.79953e-05
POLN	353497	12.4554	0.947481	0.191938	4.93639	7.95811e-07	2.8818e-05
ZSWIM3	140831	116.815	0.543827	0.11023	4.93356	8.07459e-07	2.91711e-05
CD69	969	159.161	-1.02016	0.206791	-4.9333	8.08507e-07	2.91711e-05
ROS1	6098	36.6614	1.86206	0.377511	4.93247	8.11951e-07	2.9205e-05
EPHA6	285220	6.80477	-1.71963	0.348643	-4.93237	8.12397e-07	2.9205e-05
JAM2	58494	216.288	-1.04986	0.21288	-4.93169	8.1521e-07	2.9253e-05
GPR174	84636	18.4318	-1.19801	0.24305	-4.92907	8.26205e-07	2.9594e-05
TMPRSS6	164656	9.75816	1.15521	0.234413	4.92812	8.3026e-07	2.96855e-05
CYTH4	27128	334.11	-0.763935	0.15504	-4.92736	8.33487e-07	2.97472e-05
SIX3	6496	10.859	1.63556	0.332019	4.92611	8.38824e-07	2.9872e-05
COL6A2	1292	15407.8	-0.847668	0.172097	-4.92553	8.41333e-07	2.9872e-05
C20orf135	140701	149.647	0.673921	0.136823	4.92549	8.41507e-07	2.9872e-05
MAST4	375449	709.149	-0.709653	0.14409	-4.92507	8.43298e-07	2.9882e-05
SOX15	6665	49.8714	-1.20858	0.245463	-4.92365	8.49427e-07	3.00455e-05
IFI16	3428	2228.88	-0.719391	0.146135	-4.92277	8.53267e-07	3.01275e-05
CABP4	57010	13.4627	1.31164	0.266468	4.92229	8.5536e-07	3.01476e-05
CCDC67	159989	1.81025	1.74001	0.353553	4.92149	8.58879e-07	3.02179e-05
CPXM1	56265	501.437	-1.0343	0.2102	-4.92056	8.62971e-07	3.0308e-05
MAP1A	4130	953.389	-0.972487	0.197659	-4.92002	8.65349e-07	3.03378e-05
AKNA	80709	1562.65	-0.659959	0.134206	-4.91749	8.76598e-07	3.06778e-05
TDH	157739	1.08392	1.59126	0.323678	4.91618	8.82503e-07	3.083e-05
PTGIR	5739	94.3134	-0.788868	0.160486	-4.91549	8.85588e-07	3.08833e-05
P2RY8	286530	235.59	-0.94099	0.191464	-4.9147	8.89195e-07	3.09546e-05
USP39	10713	1111.89	0.305938	0.0622761	4.9126	8.98768e-07	3.1233e-05
FOXF1	2294	829.782	-0.98676	0.200958	-4.91028	9.09451e-07	3.15489e-05
PYHIN1	149628	61.4404	-1.08495	0.221069	-4.90775	9.21272e-07	3.19003e-05
DOK2	9046	194.921	-0.791663	0.16132	-4.90742	9.22803e-07	3.19003e-05
GHR	2690	114.886	-1.16016	0.236516	-4.9052	9.33324e-07	3.21979e-05
F11R	50848	4716.34	0.494079	0.100731	4.90492	9.34662e-07	3.21979e-05
MAGEC2	51438	1.98169	2.04623	0.41728	4.90374	9.403e-07	3.23359e-05
TIGD3	220359	15.3808	0.726647	0.148225	4.90232	9.47115e-07	3.25138e-05
CACNA1H	8912	1428.34	-1.12639	0.229802	-4.90158	9.50679e-07	3.25797e-05
PI16	221476	205.907	-1.57709	0.321791	-4.90098	9.53589e-07	3.26229e-05
HARBI1	283254	80.0719	0.352976	0.0720399	4.89973	9.59667e-07	3.27743e-05
PTCH2	8643	106.72	-1.2961	0.264555	-4.89917	9.62406e-07	3.28113e-05
RNF122	79845	202.828	-0.64628	0.131929	-4.89869	9.64761e-07	3.2835e-05
POLG2	11232	105.101	0.402722	0.0822195	4.89813	9.67522e-07	3.28725e-05
CMKLR1	1240	379.914	-0.777082	0.158691	-4.89682	9.73994e-07	3.29584e-05
CRYAB	1410	498.299	-1.228	0.250782	-4.8967	9.74606e-07	3.29584e-05
RPL39L	116832	129.897	1.08311	0.221199	4.89652	9.75483e-07	3.29584e-05
C13orf18	80183	161.559	-1.14244	0.233329	-4.89627	9.76706e-07	3.29584e-05
STON1	11037	682.751	-1.11644	0.228039	-4.89585	9.78821e-07	3.29736e-05
RECQL5	9400	435.669	0.424653	0.086758	4.89469	9.84616e-07	3.30576e-05
SLIT2	9353	272.237	-1.33085	0.271897	-4.89468	9.84651e-07	3.30576e-05
RPL13A	23521	5055.76	-0.541111	0.110573	-4.89371	9.89518e-07	3.31648e-05
GZMH	2999	73.7755	-1.15052	0.235302	-4.88955	1.01064e-06	3.38156e-05
LOC100131551	100131551	8.04324	1.24221	0.254114	4.8884	1.0166e-06	3.39575e-05
KCNE4	23704	269.351	-0.952888	0.194943	-4.88803	1.01849e-06	3.39633e-05
ARHGAP25	9938	338.998	-0.83618	0.17117	-4.88508	1.03386e-06	3.4418e-05
ACTA2	59	13907.5	-1.10724	0.226691	-4.88435	1.03773e-06	3.44889e-05
CYFIP2	26999	885.991	-0.918116	0.188071	-4.88176	1.05142e-06	3.48853e-05
NBLA00301	79804	208.694	-1.63449	0.335235	-4.87567	1.08439e-06	3.58835e-05
ADAM19	8728	951.024	-0.702251	0.144036	-4.87554	1.08513e-06	3.58835e-05
ZNF833	401898	23.5978	0.687837	0.141161	4.87272	1.10073e-06	3.63388e-05
RBM8A	9939	1393.52	0.294997	0.0605479	4.87213	1.10403e-06	3.63869e-05
TRIM17	51127	23.0818	1.08157	0.22202	4.87152	1.10746e-06	3.64394e-05
KRT5	3852	170.45	-1.87261	0.384476	-4.87054	1.11295e-06	3.65594e-05
C1QL4	338761	3.30171	1.55419	0.319155	4.8697	1.11766e-06	3.66045e-05
ATP1A2	477	293.445	-1.60638	0.329886	-4.86949	1.11889e-06	3.66045e-05
VIM	7431	17156.2	-0.683031	0.140273	-4.86929	1.11998e-06	3.66045e-05
MOBKL2A	126308	1546.71	-0.464772	0.0954628	-4.86862	1.12382e-06	3.66045e-05
PTGDR	5729	17.1835	-1.04745	0.215148	-4.86852	1.12436e-06	3.66045e-05
GBP4	115361	2564.1	-1.03905	0.213429	-4.86834	1.12541e-06	3.66045e-05
TEKT2	27285	4.43079	1.66356	0.341805	4.86699	1.13312e-06	3.67541e-05
OTUD3	23252	292.465	0.666994	0.137048	4.86688	1.13372e-06	3.67541e-05
P2RY10	27334	95.5816	-1.11095	0.228312	-4.86595	1.1391e-06	3.6845e-05
IL21R	50615	135.125	-1.01476	0.208556	-4.86563	1.1409e-06	3.6845e-05
DLX6AS	285987	8.6335	1.74852	0.359376	4.86543	1.1421e-06	3.6845e-05
C1orf173	127254	10.5091	1.54521	0.317648	4.86454	1.14721e-06	3.69064e-05
FNBP1	23048	1682.35	-0.91092	0.18726	-4.86445	1.14773e-06	3.69064e-05
DNALI1	7802	252.248	1.16401	0.239408	4.86206	1.16169e-06	3.72945e-05
MOCS3	27304	296.708	0.512935	0.10552	4.86104	1.16771e-06	3.74271e-05
C20orf200	253868	22.5769	-1.60376	0.329973	-4.86028	1.17222e-06	3.75112e-05
KANK2	25959	2562.67	-0.885699	0.182312	-4.85816	1.18482e-06	3.7853e-05
ANGPTL1	9068	264.477	-1.45719	0.300063	-4.85627	1.19619e-06	3.81523e-05
PTRF	284119	5552.88	-0.90003	0.185345	-4.85596	1.19804e-06	3.81523e-05
ADAMTS8	11095	183.696	-1.38424	0.28517	-4.85409	1.20942e-06	3.84531e-05
EMILIN1	11117	3456.44	-0.897181	0.184944	-4.85108	1.2279e-06	3.89779e-05
SELS	55829	1031.4	0.413453	0.0852469	4.85007	1.23419e-06	3.91148e-05
ARHGAP20	57569	70.9328	-1.03557	0.213548	-4.84934	1.23876e-06	3.91969e-05
KIAA1644	85352	268.529	-1.35489	0.27952	-4.84721	1.25212e-06	3.95566e-05
C20orf111	51526	741.298	0.426438	0.0880717	4.84194	1.28578e-06	4.05554e-05
GABRE	2564	152.764	1.36042	0.28111	4.83944	1.30205e-06	4.1003e-05
DCLK2	166614	100.677	-1.00186	0.20706	-4.83853	1.30804e-06	4.11263e-05
CIAO1	9391	1582.48	0.211056	0.0436278	4.83765	1.31384e-06	4.11989e-05
CORO1A	11151	1234.44	-0.847948	0.175285	-4.83755	1.3145e-06	4.11989e-05
KCNQ5	56479	20.7596	-1.28945	0.266583	-4.83695	1.31847e-06	4.12237e-05
HSF2BP	11077	18.8472	0.889775	0.183959	4.8368	1.31946e-06	4.12237e-05
HCLS1	3059	681.764	-0.796539	0.164702	-4.83625	1.32312e-06	4.1273e-05
RCAN2	10231	654.592	-1.06596	0.220447	-4.83546	1.32835e-06	4.1371e-05
SLIT3	6586	1024.43	-1.10408	0.228374	-4.83454	1.33453e-06	4.14982e-05
NHSL2	340527	121.532	-1.08267	0.22397	-4.83398	1.33833e-06	4.15158e-05
RELN	5649	54.4892	-1.36006	0.281362	-4.83383	1.33929e-06	4.15158e-05
MBLAC1	255374	31.2721	0.787577	0.162969	4.83268	1.34708e-06	4.16922e-05
DCLK1	9201	185.001	-1.24843	0.258374	-4.83188	1.35252e-06	4.17952e-05
PCDHGA2	56113	33.123	-1.07658	0.222831	-4.83139	1.3558e-06	4.18313e-05
MASTL	84930	420.428	0.496617	0.102821	4.8299	1.36601e-06	4.20807e-05
NCAM1	4684	274.821	-1.30839	0.271028	-4.8275	1.38258e-06	4.2525e-05
DIDO1	11083	2505.87	0.413659	0.0857259	4.82537	1.39743e-06	4.29152e-05
TP53RK	112858	571.002	0.405906	0.0841343	4.8245	1.40353e-06	4.29905e-05
LOC645166	645166	89.3701	0.789946	0.16374	4.8244	1.40422e-06	4.29905e-05
VPS45	11311	680.278	0.331544	0.0687581	4.82189	1.42204e-06	4.34689e-05
HMX1	3166	1.19434	1.97758	0.410172	4.82134	1.42594e-06	4.35209e-05
SYNE1	23345	1279.62	-0.95731	0.198641	-4.81929	1.44069e-06	4.39035e-05
PABPC5	140886	22.4506	-0.954083	0.197989	-4.81887	1.44375e-06	4.39291e-05
MAP4K1	11184	186.434	-0.999386	0.207482	-4.81673	1.45928e-06	4.4288e-05
ARFGEF2	10564	2601.74	0.549061	0.113993	4.81662	1.46011e-06	4.4288e-05
XCR1	2829	13.1956	-1.32921	0.27598	-4.81633	1.46225e-06	4.4288e-05
ZNF77	58492	70.8559	0.461534	0.0958559	4.81488	1.47289e-06	4.4542e-05
SOCS2	8835	332.311	-0.709248	0.147378	-4.81243	1.49106e-06	4.50226e-05
F10	2159	118.403	1.24323	0.258361	4.81197	1.49448e-06	4.50572e-05
TWIST2	117581	65.2663	-1.07383	0.223194	-4.81122	1.5001e-06	4.51342e-05
HBA1	3039	252.477	-1.26895	0.26376	-4.81102	1.50159e-06	4.51342e-05
ZBTB9	221504	287.241	0.402014	0.0836306	4.80702	1.53194e-06	4.59767e-05
C22orf39	128977	483.631	-0.412637	0.0858684	-4.80546	1.54398e-06	4.62681e-05
KLRC3	3823	9.48076	-1.26128	0.262488	-4.80511	1.54668e-06	4.6279e-05
SRPX	8406	305.271	-1.16386	0.242241	-4.80453	1.55115e-06	4.63426e-05
GFRA2	2675	28.5437	-1.18687	0.247092	-4.80336	1.56026e-06	4.65418e-05
SERPINC1	462	1.19074	1.45462	0.302852	4.80307	1.56252e-06	4.65418e-05
PKHD1L1	93035	17.3525	-1.32622	0.27617	-4.8022	1.56928e-06	4.66731e-05
ICK	22858	1100.76	0.520985	0.108546	4.79968	1.58918e-06	4.71941e-05
AG2	387763	1668.63	-0.955029	0.199052	-4.79789	1.60343e-06	4.75461e-05
SNX20	124460	99.9337	-0.858259	0.178909	-4.79718	1.60916e-06	4.76445e-05
PARP15	165631	65.5826	-1.18638	0.247429	-4.79483	1.62811e-06	4.80517e-05
ATP6V1E2	90423	52.7314	0.557166	0.116207	4.79462	1.62985e-06	4.80517e-05
PNPLA1	285848	7.58519	1.40183	0.292378	4.79458	1.63019e-06	4.80517e-05
POTEH	23784	1.11145	1.94732	0.406242	4.79351	1.63887e-06	4.82116e-05
TMEM119	338773	757.736	-0.910323	0.189915	-4.79331	1.64048e-06	4.82116e-05
MAGEA8	4107	1.16367	1.62262	0.338561	4.79269	1.64556e-06	4.82893e-05
ZNF521	25925	252.276	-0.828688	0.172955	-4.79135	1.65664e-06	4.85425e-05
MIB1	57534	1322.99	0.482422	0.100709	4.79027	1.66557e-06	4.87321e-05
ST8SIA5	29906	2.5903	1.2195	0.254631	4.78929	1.6737e-06	4.87899e-05
ARHGEF6	9459	496.581	-0.753394	0.15731	-4.78922	1.67432e-06	4.87899e-05
OXT	5020	5.75242	1.35089	0.282074	4.78914	1.67494e-06	4.87899e-05
LOC339524	339524	77.558	-1.12172	0.2343	-4.78752	1.68854e-06	4.9114e-05
CIC	23152	1941.96	-0.410857	0.0858387	-4.78639	1.69809e-06	4.92074e-05
MYBPC2	4606	7.20595	-1.66052	0.346928	-4.78635	1.69844e-06	4.92074e-05
INMT	11185	288.299	-1.14748	0.239745	-4.78626	1.69921e-06	4.92074e-05
SLA	6503	473.689	-0.886134	0.185178	-4.78532	1.70719e-06	4.93665e-05
LSP1	4046	1550.11	-0.78056	0.163127	-4.78497	1.71009e-06	4.93782e-05
ZNF826	664701	45.4854	1.17238	0.245111	4.78305	1.72656e-06	4.97593e-05
CD244	51744	28.7057	-0.969689	0.202743	-4.78285	1.72831e-06	4.97593e-05
LOC401387	401387	2.89828	1.53763	0.32166	4.78029	1.75041e-06	5.03223e-05
TTC18	118491	28.252	1.05367	0.220514	4.77822	1.76851e-06	5.07691e-05
SUMO1P1	391257	5.11876	1.84692	0.386588	4.7775	1.77491e-06	5.08558e-05
FBXL5	26234	1641.16	-0.359768	0.0753079	-4.7773	1.77667e-06	5.08558e-05
METTL1	4234	302.681	0.504343	0.105582	4.77679	1.78116e-06	5.09109e-05
MEOX2	4223	92.3199	-1.29735	0.271666	-4.77554	1.79226e-06	5.11037e-05
SORBS1	10580	4408.29	-1.25349	0.262487	-4.77545	1.79307e-06	5.11037e-05
ITIH5	80760	815.448	-1.06771	0.223635	-4.77435	1.80287e-06	5.13092e-05
CYP27B1	1594	87.5826	0.935499	0.195991	4.77317	1.81348e-06	5.15371e-05
NRP2	8828	1449.17	-0.862718	0.180856	-4.7702	1.84044e-06	5.22285e-05
NCKAP1L	3071	605.01	-0.8717	0.182759	-4.76966	1.84535e-06	5.22928e-05
GYLTL1B	120071	665.352	1.17278	0.246174	4.76403	1.89764e-06	5.36977e-05
POU2F2	5452	355.207	-0.902886	0.189563	-4.76299	1.9075e-06	5.38997e-05
PTPN7	5778	347.167	-0.931692	0.195656	-4.76188	1.91796e-06	5.41181e-05
RYR1	6261	66.1974	1.20066	0.252179	4.76113	1.9251e-06	5.42423e-05
PRG4	10216	71.9857	-1.2934	0.271688	-4.76059	1.93024e-06	5.43032e-05
TXNDC15	79770	863.883	-0.370851	0.0779062	-4.76022	1.93379e-06	5.43032e-05
STK35	140901	1437.19	0.41185	0.0865223	4.76005	1.93548e-06	5.43032e-05
MBLAC2	153364	204.747	-0.473509	0.099564	-4.75582	1.97639e-06	5.51865e-05
RNASEN	29102	1260.66	0.378168	0.0795179	4.75576	1.97697e-06	5.51865e-05
EPHA7	2045	198.724	-1.45321	0.30557	-4.75573	1.97728e-06	5.51865e-05
STAB1	23166	1375.16	-0.710244	0.149348	-4.75565	1.97811e-06	5.51865e-05
C1orf56	54964	164.446	0.658686	0.138516	4.7553	1.98152e-06	5.52039e-05
GEFT	115557	326.893	-1.0424	0.219222	-4.75498	1.98461e-06	5.52123e-05
NUMBL	9253	561.799	-0.601834	0.12658	-4.75455	1.98884e-06	5.52524e-05
DNAH12	201625	8.26584	1.36491	0.287093	4.75424	1.99191e-06	5.526e-05
GZF1	64412	470.356	0.424323	0.0892641	4.75357	1.99858e-06	5.53403e-05
METTL6	131965	177.641	0.284847	0.059925	4.75339	2.00039e-06	5.53403e-05
CTSO	1519	813	-0.645101	0.135741	-4.75246	2.00959e-06	5.55008e-05
CR2	1380	591.351	-1.64027	0.345157	-4.75224	2.01179e-06	5.55008e-05
LOC401093	401093	256.57	-1.21353	0.255531	-4.74905	2.04375e-06	5.63041e-05
ERBB3	2065	7086.11	0.669605	0.141031	4.74792	2.05517e-06	5.654e-05
MED20	9477	478.177	0.426657	0.0898733	4.74732	2.06133e-06	5.66308e-05
S1PR1	1901	813.757	-0.781656	0.164714	-4.74553	2.07959e-06	5.7051e-05
C1orf66	51093	375.938	0.429924	0.0906008	4.74526	2.08239e-06	5.7051e-05
LEKR1	389170	15.0345	0.717876	0.151297	4.74482	2.08693e-06	5.70966e-05
CCR4	1233	67.4952	-1.08525	0.22877	-4.74386	2.0968e-06	5.72876e-05
MEIS1	4211	497.233	-0.891009	0.187853	-4.74313	2.1044e-06	5.7416e-05
EPHA8	2046	2.5268	1.72144	0.362982	4.7425	2.11101e-06	5.7517e-05
CYP2B7P1	1556	75.9907	1.49118	0.31467	4.73886	2.14922e-06	5.84776e-05
PGR	5241	89.8215	-1.12565	0.237635	-4.73689	2.17022e-06	5.89682e-05
SSBP2	23635	208.255	-0.821424	0.173471	-4.73522	2.18819e-06	5.92968e-05
AFMID	125061	390.009	0.556632	0.117552	4.73521	2.18831e-06	5.92968e-05
GNAS	2778	22443.8	0.572011	0.120831	4.73399	2.20146e-06	5.95718e-05
TGFB1I1	7041	1587.56	-0.933495	0.197305	-4.73124	2.23157e-06	6.03041e-05
LPPR4	9890	154.531	-1.02906	0.217539	-4.73047	2.23996e-06	6.04484e-05
TRANK1	9881	878.211	-0.646581	0.136701	-4.72989	2.24637e-06	6.05005e-05
C1orf95	375057	52.2276	-1.406	0.297268	-4.72975	2.248e-06	6.05005e-05
BLK	640	102.239	-1.53626	0.324837	-4.72933	2.25268e-06	6.05441e-05
FASTKD3	79072	187.805	0.435268	0.0920429	4.72897	2.25666e-06	6.05691e-05
TSPAN11	441631	338.712	-0.919804	0.194568	-4.7274	2.27409e-06	6.09542e-05
C18orf45	85019	219.237	0.54677	0.115692	4.72608	2.28898e-06	6.12704e-05
PSTPIP1	9051	93.8683	-0.76742	0.162396	-4.72561	2.2943e-06	6.13298e-05
CITED4	163732	518.582	1.01795	0.215455	4.72467	2.30489e-06	6.15299e-05
CRYBB1	1414	7.23567	-0.955154	0.202268	-4.72222	2.33285e-06	6.21925e-05
GVIN1	387751	223.962	-0.970802	0.205608	-4.72162	2.33976e-06	6.22929e-05
KCNJ6	3763	2.41314	1.23736	0.262089	4.72112	2.34548e-06	6.23614e-05
MPEG1	219972	1366.72	-0.914844	0.193826	-4.71991	2.35944e-06	6.26484e-05
C10orf72	196740	416.402	-0.891027	0.188841	-4.71839	2.37716e-06	6.29867e-05
HTR7	3363	11.6239	-1.07942	0.228774	-4.71827	2.37854e-06	6.29867e-05
ABCF1	23	1957.68	0.323209	0.068524	4.71673	2.39671e-06	6.33832e-05
HIST1H4H	8365	93.6244	0.94703	0.200869	4.71467	2.42106e-06	6.38607e-05
RFWD2	64326	948.83	0.321616	0.0682161	4.71465	2.42121e-06	6.38607e-05
S1PR2	9294	228.643	-0.567143	0.120303	-4.71428	2.42565e-06	6.38925e-05
MORN3	283385	8.68038	1.22934	0.260815	4.71346	2.43548e-06	6.40204e-05
WDR93	56964	7.35618	1.06576	0.226116	4.71333	2.43696e-06	6.40204e-05
FGF2	2247	225.68	-1.09082	0.231461	-4.71274	2.44409e-06	6.40574e-05
SFMBT2	57713	91.374	-0.866465	0.183858	-4.71268	2.44484e-06	6.40574e-05
TMEM173	340061	657.014	-0.622909	0.132196	-4.71199	2.45305e-06	6.41875e-05
TET3	200424	1151.63	0.448926	0.0953053	4.71041	2.47225e-06	6.45841e-05
TTC25	83538	11.0161	1.09825	0.233171	4.71005	2.47653e-06	6.45841e-05
CLEC2B	9976	230.347	-0.716885	0.152214	-4.70971	2.48067e-06	6.45841e-05
PDE7B	27115	149.914	-1.09575	0.232659	-4.70966	2.48124e-06	6.45841e-05
LRFN2	57497	3.16149	1.57158	0.333725	4.70921	2.48677e-06	6.46429e-05
ASPA	443	19.6415	-1.24495	0.264455	-4.70761	2.5064e-06	6.50678e-05
C10orf110	55853	14.6152	0.771651	0.163971	4.70602	2.52597e-06	6.549e-05
IL9R	3581	11.4951	-1.10764	0.235395	-4.70546	2.53289e-06	6.55835e-05
ZBTB16	7704	111.239	-1.36173	0.289456	-4.70443	2.54573e-06	6.583e-05
CLEC3B	7123	208.539	-1.04407	0.22198	-4.70343	2.55832e-06	6.60693e-05
GIMAP7	168537	293.668	-0.786978	0.167333	-4.70305	2.56302e-06	6.61044e-05
AHNAK2	113146	3345.9	-1.17824	0.25058	-4.70205	2.57561e-06	6.63429e-05
FAM129A	116496	2403.89	-1.09634	0.233238	-4.70052	2.595e-06	6.66859e-05
APOL3	80833	733.678	-0.753632	0.160331	-4.70047	2.59566e-06	6.66859e-05
IL18BP	10068	617.767	-0.735836	0.156614	-4.69842	2.62187e-06	6.72721e-05
DOCK2	1794	559.842	-0.914097	0.194657	-4.69593	2.65399e-06	6.8008e-05
RAD1	5810	475.938	0.399312	0.0850765	4.69356	2.68487e-06	6.87105e-05
C8orf76	84933	383.788	0.469409	0.100033	4.69254	2.69838e-06	6.8967e-05
GPR18	2841	30.3099	-1.00036	0.213251	-4.69099	2.71891e-06	6.94023e-05
SHFM1	7979	1925.35	0.696488	0.148512	4.68976	2.73523e-06	6.97291e-05
SPEG	10290	671.383	-1.3611	0.290259	-4.68926	2.74189e-06	6.97941e-05
KCNH5	27133	1.72533	1.7999	0.383851	4.68904	2.74483e-06	6.97941e-05
FAM65B	9750	206.863	-1.03459	0.220657	-4.68869	2.74964e-06	6.98267e-05
HPSE2	60495	8.19513	-1.66716	0.35567	-4.68739	2.76712e-06	7.01807e-05
MEF2C	4208	787.618	-0.773655	0.165106	-4.68579	2.7888e-06	7.064e-05
NPB	256933	32.5397	1.04483	0.223057	4.68417	2.81095e-06	7.11102e-05
FBXL7	23194	342.919	-0.817191	0.17464	-4.67928	2.8788e-06	7.27338e-05
MSN	4478	7194.81	-0.586788	0.125413	-4.67884	2.88507e-06	7.27994e-05
A2M	2	19082	-0.787187	0.168293	-4.67748	2.90427e-06	7.31905e-05
EVI2B	2124	968.955	-0.844479	0.18059	-4.67623	2.92202e-06	7.35444e-05
RGL4	266747	20.5545	-0.796971	0.170502	-4.67426	2.95022e-06	7.41599e-05
CYSLTR1	10800	61.6531	-0.938749	0.200858	-4.6737	2.95822e-06	7.42667e-05
C1QC	714	3945.88	-0.828082	0.177207	-4.67298	2.96866e-06	7.44332e-05
TGM1	7051	31.2202	-1.35283	0.289516	-4.67272	2.97237e-06	7.44332e-05
CSNK2B	1460	3533.48	0.433082	0.0927583	4.66893	3.02768e-06	7.57225e-05
POTEF	728378	60.0585	1.10254	0.236195	4.66793	3.04243e-06	7.59094e-05
E2F6	1876	279.815	0.338546	0.0725263	4.66791	3.04281e-06	7.59094e-05
RHOJ	57381	283.593	-0.784936	0.168277	-4.66454	3.09303e-06	7.70408e-05
FXYD6	53826	692.4	-0.98877	0.211984	-4.66435	3.09595e-06	7.70408e-05
SLC30A2	7780	25.7345	1.63945	0.351617	4.66259	3.12259e-06	7.76063e-05
RHOB	388	8091.06	-0.762378	0.163522	-4.66224	3.12793e-06	7.76417e-05
BRD9	65980	632.921	0.39465	0.0847258	4.65797	3.19348e-06	7.91696e-05
PTGFRN	5738	2818.36	-0.503957	0.108208	-4.65729	3.20404e-06	7.93322e-05
IGFALS	3483	108.627	1.55324	0.333579	4.65628	3.21972e-06	7.96206e-05
PAPL	390928	5.3649	1.76851	0.379869	4.65556	3.23098e-06	7.97997e-05
TGFB1	7040	2449.6	-0.638885	0.137259	-4.65461	3.24599e-06	8.00706e-05
PIP5K1C	23396	2165.25	-0.496631	0.106749	-4.65232	3.28222e-06	8.08634e-05
KLHL4	56062	32.4011	-1.1828	0.254407	-4.64923	3.33169e-06	8.19544e-05
TGFB3	7043	420.266	-0.91648	0.197133	-4.64904	3.33478e-06	8.19544e-05
EHD2	30846	3750.68	-0.786931	0.169297	-4.64823	3.34791e-06	8.21751e-05
LIX1L	128077	653.66	-0.710489	0.152898	-4.64681	3.37105e-06	8.25555e-05
LRRN4CL	221091	120.331	-0.982918	0.211531	-4.64668	3.37317e-06	8.25555e-05
TMC8	147138	508.216	-0.808719	0.174048	-4.64651	3.37591e-06	8.25555e-05
C7orf58	79974	825.103	-1.13135	0.243565	-4.64496	3.40147e-06	8.3078e-05
SELL	6402	495.397	-1.01614	0.218782	-4.6445	3.40897e-06	8.31587e-05
C1orf9	51430	1025.48	0.458093	0.0986939	4.64156	3.4579e-06	8.42486e-05
CRTAC1	55118	40.3498	-1.52883	0.329457	-4.64046	3.4763e-06	8.45929e-05
SHISA3	152573	127.687	-1.39834	0.301366	-4.64001	3.48388e-06	8.46733e-05
KIAA0922	23240	420.49	-0.607528	0.130946	-4.63954	3.49182e-06	8.47623e-05
LOC728613	728613	188.473	0.75271	0.162268	4.63868	3.50644e-06	8.49977e-05
DNAJB11	51726	1511.75	0.461452	0.0994838	4.63846	3.5101e-06	8.49977e-05
MYBL2	4605	2065.1	0.808663	0.174369	4.63764	3.52404e-06	8.5231e-05
TRAF4	9618	1528.55	0.499784	0.107853	4.63394	3.58769e-06	8.66645e-05
CA4	762	74.176	1.82336	0.393651	4.63193	3.62269e-06	8.73445e-05
RAB3IP	117177	833.89	0.631817	0.136408	4.63182	3.62465e-06	8.73445e-05
TBX21	30009	28.774	-0.947949	0.204703	-4.63085	3.64169e-06	8.76483e-05
CD79B	974	129.299	-1.16604	0.251825	-4.63033	3.65075e-06	8.7692e-05
S100A9	6280	1001.4	1.2603	0.272189	4.63024	3.65236e-06	8.7692e-05
ZFPM2	23414	139.485	-1.0143	0.21919	-4.6275	3.70114e-06	8.87556e-05
ZSCAN23	222696	14.8628	-1.19066	0.25734	-4.62678	3.71395e-06	8.89553e-05
CLEC17A	388512	23.4284	-1.50863	0.326123	-4.62594	3.729e-06	8.92077e-05
AOX1	316	143.92	-1.29791	0.280686	-4.62406	3.76306e-06	8.98619e-05
MORN2	729967	189.962	0.531787	0.115008	4.62393	3.76542e-06	8.98619e-05
COL6A1	1291	11129.9	-0.720528	0.15587	-4.62262	3.78915e-06	9.03195e-05
SLC35C2	51006	1122.33	0.437903	0.0948156	4.61847	3.86583e-06	9.20227e-05
AIM2	9447	100.445	-1.23862	0.268202	-4.61825	3.8699e-06	9.20227e-05
NCALD	83988	308.007	-0.807089	0.174792	-4.61743	3.88515e-06	9.22747e-05
KANK3	256949	149.819	-0.738585	0.159969	-4.61704	3.8926e-06	9.2329e-05
GPR55	9290	14.5545	-1.0607	0.229758	-4.61659	3.90089e-06	9.2329e-05
NHLRC4	283948	12.4503	-0.727088	0.157495	-4.61657	3.90142e-06	9.2329e-05
TMEM159	57146	509.531	-0.537139	0.116364	-4.61603	3.91152e-06	9.245e-05
RPL3	6122	22746.5	-0.462562	0.100213	-4.6158	3.91587e-06	9.245e-05
BUD31	8896	1434.17	0.560837	0.121516	4.61535	3.92429e-06	9.2515e-05
CES8	283848	43.5609	1.02327	0.221719	4.61516	3.92796e-06	9.2515e-05
LY9	4063	98.3558	-1.08936	0.236062	-4.6147	3.93671e-06	9.26109e-05
SAA2	6289	257.608	1.56117	0.338335	4.61428	3.94457e-06	9.26858e-05
CAMK2A	815	13.1634	-1.15822	0.251028	-4.61392	3.95141e-06	9.27364e-05
ST8SIA4	7903	311.224	-0.669548	0.145157	-4.61258	3.97705e-06	9.32276e-05
MED8	112950	688.331	0.304556	0.0660331	4.61218	3.98472e-06	9.32972e-05
EVL	51466	862.017	-0.663039	0.143773	-4.61172	3.9935e-06	9.33922e-05
TMEM109	79073	2409.77	-0.397734	0.0862514	-4.61133	4.00097e-06	9.34566e-05
C21orf57	54059	149.185	-0.583541	0.12662	-4.60862	4.05349e-06	9.45567e-05
SRCRB4D	136853	18.2462	0.658921	0.142982	4.60841	4.05761e-06	9.45567e-05
LOC389458	389458	5.615	1.30921	0.284316	4.60477	4.12918e-06	9.60674e-05
C9orf119	375757	221.094	0.480902	0.104439	4.60462	4.13214e-06	9.60674e-05
IL31RA	133396	10.6864	-1.46104	0.317327	-4.60422	4.1402e-06	9.6142e-05
LOC25845	25845	816.875	1.13759	0.247118	4.60343	4.15582e-06	9.63917e-05
KLHL6	89857	307.566	-0.88284	0.191819	-4.60246	4.17525e-06	9.67291e-05
CGN	57530	2350.96	0.715156	0.155422	4.60139	4.19691e-06	9.71172e-05
RGPD1	400966	314.58	0.749591	0.162927	4.60078	4.20904e-06	9.72458e-05
ANXA6	309	2552.71	-0.739916	0.160829	-4.60062	4.21228e-06	9.72458e-05
SUV420H1	51111	904.475	0.339717	0.0738536	4.59987	4.22761e-06	9.74859e-05
ATP2B4	493	4950.93	-0.862674	0.187576	-4.59905	4.24417e-06	9.77359e-05
SDPR	8436	596.935	-1.02793	0.223518	-4.59885	4.24832e-06	9.77359e-05
KLC3	147700	49.5154	1.39622	0.30367	4.59781	4.26945e-06	9.81082e-05
ZSCAN21	7589	200.111	0.529978	0.115308	4.5962	4.30258e-06	9.86795e-05
GRB7	2886	2701.45	1.25456	0.272961	4.59612	4.30428e-06	9.86795e-05
ACCN4	55515	2.25128	1.12187	0.244105	4.59588	4.30935e-06	9.86817e-05
LAYN	143903	178.816	-0.911251	0.19832	-4.59486	4.3304e-06	9.90491e-05
LAGE3	8270	427.957	0.536571	0.116799	4.59399	4.34853e-06	9.92753e-05
GIMAP4	55303	656.839	-0.671139	0.146093	-4.5939	4.35031e-06	9.92753e-05
FAM107A	11170	203.285	-1.03232	0.224734	-4.59354	4.35781e-06	9.93292e-05
SNCAIP	9627	168.314	1.21188	0.263836	4.59331	4.3627e-06	9.93292e-05
ZBTB4	57659	2336.52	-0.524988	0.114349	-4.5911	4.40917e-06	0.000100272
RAB33A	9363	18.1253	-0.782504	0.170451	-4.59079	4.41561e-06	0.000100303
SLC29A4	222962	267.806	1.29049	0.281129	4.59038	4.42446e-06	0.000100306
ARHGAP31	57514	831.12	-0.640049	0.139435	-4.59031	4.42587e-06	0.000100306
PIK3CG	5294	250.292	-1.00092	0.21811	-4.58906	4.45246e-06	0.000100794
TTYH1	57348	52.4516	1.28925	0.28098	4.58842	4.4661e-06	0.000100903
CD3E	916	516.734	-0.902364	0.196664	-4.58836	4.46748e-06	0.000100903
SYS1	90196	967.879	0.462361	0.100784	4.58766	4.48236e-06	0.000101124
ABHD3	171586	847.666	0.59372	0.129488	4.58512	4.53716e-06	0.000102244
MGC72080	389538	142.99	0.755394	0.164823	4.58307	4.58197e-06	0.000103136
FGF19	9965	13.4951	1.59248	0.34752	4.58242	4.59632e-06	0.000103342
NEXN	91624	1059.29	-1.09135	0.238229	-4.58109	4.6255e-06	0.00010388
ITGA8	8516	234.238	-1.2754	0.278429	-4.58069	4.63436e-06	0.000103961
AZGP1	563	1154.28	1.30829	0.28564	4.5802	4.64535e-06	0.000104089
C17orf87	388325	70.8902	-0.878775	0.191886	-4.57968	4.65682e-06	0.000104229
TNFRSF19	55504	460.883	1.25424	0.273945	4.57843	4.68473e-06	0.000104735
SNHG11	128439	146.211	0.46605	0.101813	4.5775	4.7056e-06	0.000105083
SCN5A	6331	18.7567	1.27329	0.27826	4.57592	4.74138e-06	0.000105763
SNRPD1	6632	1080.87	0.544296	0.118959	4.57551	4.75059e-06	0.000105849
PRAM1	84106	52.9305	-0.77122	0.168618	-4.57377	4.79023e-06	0.000106385
PIK3R6	146850	50.562	-0.70182	0.153445	-4.57376	4.79045e-06	0.000106385
TEX14	56155	4.74427	0.895993	0.195899	4.57375	4.79078e-06	0.000106385
FCRLA	84824	110.656	-1.39324	0.304735	-4.57198	4.83146e-06	0.000107147
ACSBG2	81616	1.8308	1.06402	0.232736	4.57178	4.83592e-06	0.000107147
FAIM3	9214	392.916	-1.06605	0.23321	-4.5712	4.84939e-06	0.000107326
MYO10	4651	3627.11	0.538353	0.117787	4.57056	4.86433e-06	0.000107537
UBASH3A	53347	55.8975	-0.962295	0.210555	-4.57027	4.87093e-06	0.000107562
AMIGO3	386724	119.935	0.575935	0.12603	4.56983	4.8812e-06	0.000107669
PMFBP1	83449	22.5589	1.11849	0.24484	4.56826	4.91782e-06	0.000108356
SLC34A2	10568	340.699	1.57701	0.345292	4.56719	4.94307e-06	0.000108791
NNAT	4826	59.6875	-1.05067	0.230068	-4.56677	4.95294e-06	0.000108888
NCF1B	654816	52.2023	-1.07643	0.235737	-4.56624	4.96546e-06	0.000108907
SH2D1A	4068	76.283	-0.958533	0.209925	-4.56607	4.96955e-06	0.000108907
TRAIP	10293	102.815	0.633122	0.138661	4.56598	4.97162e-06	0.000108907
GPAT2	150763	114.008	1.36133	0.298158	4.5658	4.97581e-06	0.000108907
SPNS1	83985	1240.78	0.470037	0.102963	4.5651	4.99267e-06	0.000109155
ADAMTS1	9510	1400.76	-0.884994	0.193889	-4.56444	5.0084e-06	0.000109378
COL14A1	7373	2429.98	-1.10618	0.24253	-4.56099	5.0913e-06	0.000111024
FADD	8772	677.051	0.494103	0.108336	4.56084	5.09493e-06	0.000111024
SEC24C	9632	2864.71	0.3698	0.0810986	4.55989	5.11813e-06	0.000111358
TLN1	7094	13608.7	-0.617471	0.135418	-4.55975	5.12151e-06	0.000111358
MOGS	7841	1415.06	0.385946	0.0846467	4.5595	5.12763e-06	0.000111368
CLPTM1L	81037	2192.17	0.426462	0.0935382	4.55923	5.13409e-06	0.000111387
PLCG2	5336	498.943	-0.752328	0.165027	-4.55882	5.14426e-06	0.000111485
CD33	945	51.8655	-0.724545	0.159061	-4.55515	5.23475e-06	0.000113322
HIC2	23119	272.413	0.627166	0.137694	4.55478	5.24394e-06	0.000113381
PFDN6	10471	387.762	0.558864	0.122704	4.55458	5.24892e-06	0.000113381
FILIP1	27145	292.74	-1.09445	0.240375	-4.55311	5.28587e-06	0.00011402
DNAJC14	85406	977.804	0.316858	0.0695967	4.55277	5.29436e-06	0.00011402
LRFN5	145581	20.435	-1.07628	0.236404	-4.55272	5.29578e-06	0.00011402
CARD8	22900	471.407	-0.459464	0.100928	-4.55239	5.30393e-06	0.000114072
DIXDC1	85458	746.727	-0.921612	0.202611	-4.54868	5.39845e-06	0.000115979
CENPQ	55166	116.839	0.550612	0.121061	4.54821	5.41031e-06	0.000116108
CLEC10A	10462	109.129	-1.11056	0.244232	-4.54714	5.43792e-06	0.000116477
MRVI1	10335	1675.06	-0.993234	0.218433	-4.54709	5.43929e-06	0.000116477
INHBC	3626	2.0468	1.12184	0.246761	4.54627	5.46046e-06	0.000116804
RNF165	494470	16.286	-1.13844	0.25054	-4.54395	5.52089e-06	0.00011797
FCRL1	115350	42.6592	-1.55093	0.341433	-4.54243	5.56093e-06	0.000118697
ZNF230	7773	76.8262	-0.406582	0.0895176	-4.54193	5.57419e-06	0.000118744
SYN3	8224	7.45099	1.29337	0.284764	4.54189	5.57511e-06	0.000118744
BAT4	7918	276.273	0.42467	0.0935506	4.53947	5.63945e-06	0.000119985
MORF4L2	9643	4019.89	0.313025	0.0689689	4.53864	5.66186e-06	0.000120333
C9orf173	441476	2.49693	1.42435	0.313937	4.53706	5.70427e-06	0.000120942
GTF3C2	2976	1605.07	0.252024	0.0555485	4.537	5.70595e-06	0.000120942
DPYD	1806	581.063	-0.759435	0.167391	-4.5369	5.70883e-06	0.000120942
MRPS35	60488	1949.4	0.62346	0.137431	4.53653	5.71884e-06	0.000121024
ZBTB42	100128927	300.094	0.554402	0.122237	4.53545	5.74803e-06	0.000121411
PIPSL	266971	165.63	0.38894	0.0857565	4.5354	5.74939e-06	0.000121411
C6orf70	55780	198.469	0.444151	0.0979746	4.53333	5.806e-06	0.000122476
DHX35	60625	358.839	0.40427	0.0891907	4.53265	5.82495e-06	0.000122745
PDCD1LG2	80380	90.7289	-0.853125	0.188249	-4.53191	5.84534e-06	0.000123044
C6orf124	653483	22.5959	0.866467	0.1913	4.52936	5.91639e-06	0.000124407
PAM	5066	2566.85	-0.55941	0.123539	-4.52822	5.9483e-06	0.000124946
DOCK11	139818	583.207	-0.802227	0.17718	-4.52775	5.96154e-06	0.000125091
WISP1	8840	222.801	-0.8156	0.18016	-4.52709	5.98021e-06	0.00012535
PLAC9	219348	63.6823	-1.03889	0.229542	-4.52595	6.01255e-06	0.000125895
PTGDS	5730	1244.59	-1.19143	0.263348	-4.52417	6.06324e-06	0.000126752
C5orf55	116349	46.7726	0.68561	0.151547	4.52407	6.06626e-06	0.000126752
RFTN1	23180	934.231	-0.718831	0.158915	-4.52336	6.08652e-06	0.000127041
SLC7A14	57709	8.92338	-1.61797	0.357724	-4.52297	6.09783e-06	0.000127143
CRISPLD2	83716	2389.02	-0.781472	0.172866	-4.52068	6.16403e-06	0.000128277
SPARCL1	8404	7788.19	-1.05771	0.233983	-4.52045	6.17069e-06	0.000128277
GPATCH1	55094	271.105	0.416349	0.092104	4.52042	6.17166e-06	0.000128277
KCNC3	3748	121.442	0.794118	0.175788	4.51748	6.25802e-06	0.000129936
CCDC142	84865	192.799	0.455709	0.100884	4.51714	6.26815e-06	0.00013001
CLIC2	1193	263.37	-0.668167	0.147971	-4.51554	6.3156e-06	0.000130857
DPM1	8813	851.053	0.452129	0.100153	4.51437	6.35054e-06	0.000131348
ANKRD43	134548	269.995	1.03595	0.229481	4.5143	6.35255e-06	0.000131348
GPR68	8111	248.716	-0.712203	0.15786	-4.5116	6.43402e-06	0.000132792
SCUBE1	80274	120.603	-1.15564	0.256153	-4.51154	6.4358e-06	0.000132792
LRRC7	57554	7.70972	-1.53678	0.340712	-4.51049	6.46777e-06	0.000133313
CPE	1363	752.96	-0.966284	0.214268	-4.50969	6.49214e-06	0.000133676
ACSS1	84532	1599.11	0.701869	0.155644	4.50944	6.49992e-06	0.000133677
PROZ	8858	3.70202	1.19203	0.264352	4.50925	6.50567e-06	0.000133677
C1S	716	6601.94	-0.774315	0.171733	-4.50883	6.51851e-06	0.000133802
MRPS16	51021	1650.96	0.407482	0.090383	4.50839	6.53199e-06	0.00013394
SLC15A1	6564	129.015	1.57315	0.348995	4.50766	6.5546e-06	0.000134138
CENPA	1058	190.128	0.694767	0.15414	4.50737	6.56363e-06	0.000134138
C8orf85	441376	15.1993	-1.29855	0.288107	-4.50719	6.56903e-06	0.000134138
KLF9	687	1587.15	-0.759105	0.168423	-4.50713	6.57107e-06	0.000134138
GNL2	29889	1064.94	0.345033	0.0765552	4.50699	6.57551e-06	0.000134138
CECR1	51816	1681.4	-0.791741	0.175737	-4.50525	6.62933e-06	0.000135078
LOC100272217	100272217	19.4366	0.647864	0.143808	4.50507	6.63524e-06	0.000135078
ATF6B	1388	2527.96	0.360676	0.0801062	4.50247	6.71671e-06	0.000136596
HSPB3	8988	3.05503	-1.75178	0.389145	-4.50161	6.74416e-06	0.000137014
FAM159A	348378	27.8344	-1.19313	0.265102	-4.50064	6.77488e-06	0.000137358
NEURL1B	54492	1111.75	-0.72186	0.16039	-4.50064	6.77496e-06	0.000137358
PPP2R1B	5519	919.683	0.447572	0.099454	4.50029	6.78614e-06	0.000137444
MITF	4286	387.153	-0.714879	0.158863	-4.49996	6.79657e-06	0.000137514
STAT5A	6776	977.868	-0.529102	0.117609	-4.49881	6.83341e-06	0.00013797
SLC26A1	10861	95.1381	0.700478	0.155726	4.49815	6.85487e-06	0.00013797
CDK5RAP1	51654	421.88	0.349012	0.0775905	4.49813	6.85537e-06	0.00013797
DAAM2	23500	769.879	-0.988294	0.219718	-4.49801	6.85911e-06	0.00013797
LOC100130581	100130581	53.411	0.626244	0.139228	4.49798	6.86035e-06	0.00013797
FAM133A	286499	5.37459	1.486	0.330373	4.49796	6.86088e-06	0.00013797
GZMA	3001	174.712	-0.919329	0.204501	-4.49547	6.94172e-06	0.000139454
ZSCAN10	84891	2.68433	1.62963	0.362677	4.49334	7.01132e-06	0.000140709
TMEM198	130612	95.5865	0.922015	0.205215	4.49292	7.0254e-06	0.000140849
LOC399959	399959	384.611	-1.09466	0.243789	-4.49018	7.11618e-06	0.000142525
APOBEC3H	164668	14.7263	-0.993252	0.221219	-4.4899	7.12565e-06	0.000142571
MAP1B	4131	2209.77	-0.966361	0.215257	-4.48934	7.14448e-06	0.000142803
PARD3	56288	1012.12	0.405329	0.0903061	4.48839	7.1765e-06	0.000143299
LRRC32	2615	1661.31	-0.727129	0.162126	-4.48495	7.29298e-06	0.000145363
TNFAIP8L2	79626	89.2325	-0.662552	0.147729	-4.48491	7.29457e-06	0.000145363
GUCY1B3	2983	652.384	-0.745749	0.166323	-4.48373	7.33488e-06	0.000145997
CARTPT	9607	42.3152	-1.79993	0.401453	-4.48355	7.34113e-06	0.000145997
WNT9A	7483	44.6363	-1.25636	0.280298	-4.48223	7.38669e-06	0.000146509
MRPL9	65005	961.233	0.394473	0.0880098	4.48214	7.38977e-06	0.000146509
ADIPOQ	9370	32.3738	-1.83311	0.408987	-4.48207	7.39216e-06	0.000146509
EDARADD	128178	125.965	0.965648	0.215453	4.48195	7.39643e-06	0.000146509
MAGIX	79917	126.225	0.913635	0.203928	4.48018	7.45816e-06	0.000147584
PODN	127435	1757.61	-0.992287	0.221645	-4.47692	7.57291e-06	0.000149705
ROR2	4920	449.93	-1.01313	0.226326	-4.47643	7.59024e-06	0.000149898
CFL2	1073	1007.64	-0.972154	0.217191	-4.47603	7.60434e-06	0.000150027
C8orf84	157869	262.825	-1.21476	0.271536	-4.47365	7.68959e-06	0.000151558
RBM9	23543	1969.7	-0.42137	0.0942073	-4.47279	7.72045e-06	0.000152015
GPR50	9248	0.973068	1.86526	0.417174	4.47118	7.77892e-06	0.000153014
FERMT3	83706	768.473	-0.796956	0.178265	-4.47063	7.79885e-06	0.000153254
GDF10	2662	25.1844	-1.40659	0.314789	-4.46835	7.88268e-06	0.000154736
CYLD	1540	889.454	-0.45163	0.101078	-4.46815	7.88992e-06	0.000154736
TACR1	6869	29.7629	-1.16625	0.26107	-4.4672	7.92497e-06	0.00015527
KCNB1	3745	38.3013	-1.52107	0.340679	-4.46482	8.01375e-06	0.000156854
ACOT8	10005	500.575	0.442677	0.099184	4.46319	8.07492e-06	0.000157894
PRKAR2B	5577	327.132	-0.926882	0.207682	-4.46298	8.08282e-06	0.000157894
NFIX	4784	3971.94	-0.60182	0.134889	-4.46158	8.13591e-06	0.000158658
LY96	23643	142.263	-0.669818	0.150132	-4.46152	8.13797e-06	0.000158658
DCN	1634	10104.3	-0.881717	0.197657	-4.46085	8.16368e-06	0.000159003
SMYD1	150572	184.439	-1.76185	0.395048	-4.45985	8.20176e-06	0.000159588
IRF2BP2	359948	6171.25	0.341059	0.0765046	4.45802	8.27192e-06	0.000160656
SCAMP5	192683	605.287	0.931214	0.208886	4.458	8.2729e-06	0.000160656
LOC283070	283070	226.371	-0.837007	0.187763	-4.45778	8.28115e-06	0.000160659
GCET2	257144	56.5921	-0.85864	0.192663	-4.4567	8.32306e-06	0.000161314
TLR6	10333	47.6089	-0.888193	0.199355	-4.45534	8.37622e-06	0.000162078
NMUR1	10316	52.7983	-0.96884	0.217467	-4.4551	8.38528e-06	0.000162078
C6orf174	387104	67.6493	-0.879113	0.197329	-4.45506	8.38704e-06	0.000162078
DTHD1	401124	9.37664	-1.18543	0.266131	-4.45432	8.41593e-06	0.000162478
JAKMIP2	9832	36.5505	-1.06753	0.239693	-4.45375	8.43824e-06	0.000162735
TFAP2E	339488	28.3612	1.06772	0.239745	4.45356	8.44564e-06	0.000162735
TRPC4	7223	39.6897	-1.0411	0.233814	-4.45269	8.47994e-06	0.000163237
ZEB2	9839	1043.92	-0.69752	0.156659	-4.45247	8.48884e-06	0.000163249
FAM70A	55026	73.5231	-0.935193	0.210057	-4.45209	8.50379e-06	0.000163378
BBC3	27113	346.855	-0.668744	0.150229	-4.45149	8.52766e-06	0.000163678
PIK3R5	23533	238.372	-0.759621	0.17066	-4.45108	8.54384e-06	0.00016383
HS6ST3	266722	26.8156	1.42331	0.319977	4.44817	8.66045e-06	0.000165905
GALNT9	50614	12.7651	-1.50029	0.337408	-4.44651	8.72784e-06	0.000167035
SPRED2	200734	1376.28	0.315237	0.0709052	4.44589	8.75287e-06	0.000167075
LYPD5	284348	103.196	-0.790954	0.177913	-4.44574	8.75899e-06	0.000167075
C2orf50	130813	7.25524	0.986592	0.221924	4.44563	8.7633e-06	0.000167075
FLT3LG	2323	132.895	-0.659934	0.148446	-4.44562	8.76367e-06	0.000167075
PTGIS	5740	1634.28	-1.24395	0.27985	-4.44506	8.78666e-06	0.000167352
STAMBP	10617	862.649	0.25313	0.0569628	4.44378	8.83914e-06	0.00016819
ETHE1	23474	1338.31	-0.673694	0.151648	-4.44249	8.89218e-06	0.000169037
SIT1	27240	121.321	-1.0023	0.225673	-4.4414	8.93767e-06	0.000169739
FMO2	2327	336.291	-1.15793	0.260743	-4.4409	8.95821e-06	0.000169966
TROAP	10024	447.252	0.692108	0.155896	4.43955	9.01483e-06	0.000170876
FBXL22	283807	82.3255	-1.00065	0.225445	-4.43853	9.05746e-06	0.00017152
HTR2B	3357	68.8288	-1.05934	0.238739	-4.43722	9.11297e-06	0.000172304
RGS9	8787	35.6032	-1.1422	0.257421	-4.43709	9.11827e-06	0.000172304
GPR183	1880	380.47	-0.793232	0.178779	-4.43693	9.12495e-06	0.000172304
LOC221442	221442	30.1124	0.989203	0.222986	4.43617	9.15739e-06	0.000172752
GSN	2934	9977.31	-0.684473	0.154339	-4.43488	9.21251e-06	0.000173564
CD99L2	83692	837.412	-0.556699	0.125531	-4.43475	9.21799e-06	0.000173564
LYSMD1	388695	164.927	0.371185	0.083711	4.43412	9.24478e-06	0.000173904
ANKRD44	91526	160.954	-0.846241	0.19087	-4.43361	9.26698e-06	0.000174156
TAF6	6878	1443.29	0.443316	0.100001	4.4331	9.28868e-06	0.000174398
COL15A1	1306	4287.82	-0.741304	0.167236	-4.43267	9.30725e-06	0.000174581
DOCK10	55619	395.59	-0.773202	0.174446	-4.43233	9.32221e-06	0.000174697
MPDZ	8777	424.252	-0.889631	0.200745	-4.43165	9.35129e-06	0.000175076
KIAA1949	170954	1553.74	-0.550587	0.124256	-4.43108	9.37639e-06	0.000175225
SYDE1	85360	529.006	-0.67162	0.151571	-4.43106	9.37697e-06	0.000175225
C2orf52	151477	4.64873	0.972007	0.219505	4.42819	9.50294e-06	0.000177412
RIMS1	22999	41.0155	-1.42157	0.321101	-4.42716	9.54809e-06	0.000178087
C7	730	1909.33	-1.45175	0.327941	-4.42685	9.56191e-06	0.000178177
DLK2	65989	14.8715	1.21074	0.273626	4.42479	9.6535e-06	0.000179715
COL6A3	1293	19918.8	-0.73577	0.166301	-4.42434	9.67397e-06	0.000179927
SORCS1	114815	27.7511	-1.39056	0.314326	-4.42394	9.69162e-06	0.000180086
CCDC150	284992	33.0805	0.867894	0.196243	4.42255	9.75423e-06	0.000181079
CYP1B1	1545	1052.95	-1.11824	0.252902	-4.42164	9.79526e-06	0.000181671
FERMT2	10979	1533.58	-0.87911	0.198835	-4.42131	9.81038e-06	0.000181781
RHBG	57127	7.05767	1.58385	0.358338	4.41999	9.87038e-06	0.000182722
CNTNAP1	8506	508.98	-0.870124	0.196878	-4.41962	9.88757e-06	0.000182869
FXYD4	53828	15.7001	1.48587	0.336251	4.41893	9.91918e-06	0.000183283
ZNF716	441234	8.73991	1.83412	0.415199	4.41745	9.98714e-06	0.000184366
GNMT	27232	5.00188	1.045	0.236598	4.41678	1.00181e-05	0.000184765
LRRC69	100130742	4.29999	1.05532	0.238947	4.41654	1.00291e-05	0.000184797
NPR1	4881	195.897	-0.893541	0.202396	-4.41481	1.01099e-05	0.000186113
C1orf112	55732	200.611	0.504878	0.114387	4.41378	1.01583e-05	0.000186791
MAMDC2	256691	185.19	-1.3504	0.305962	-4.41362	1.01656e-05	0.000186791
HSD17B7	51478	197.04	0.450342	0.102041	4.41336	1.01777e-05	0.00018684
ZNF541	84215	10.2423	1.25525	0.28447	4.41259	1.02143e-05	0.000187338
CHRM2	1129	87.6818	-1.62001	0.367183	-4.412	1.02418e-05	0.000187668
PRPF40B	25766	213.866	0.580301	0.131545	4.41143	1.0269e-05	0.000187993
ZSWIM1	90204	498.201	0.38251	0.0867456	4.40956	1.03579e-05	0.000189446
HDGF	3068	8620.86	0.45093	0.102267	4.40934	1.03686e-05	0.000189467
COL4A6	1288	174.998	-1.34727	0.305631	-4.40814	1.04262e-05	0.000190342
FOXD2	2306	182.628	0.758753	0.172152	4.40745	1.04593e-05	0.000190771
SYT11	23208	623.803	-0.761809	0.172987	-4.40385	1.06348e-05	0.000193794
POTEG	404785	1.29354	1.77386	0.40282	4.40362	1.06461e-05	0.000193822
PCDHGB7	56099	234.373	-0.896819	0.203675	-4.40318	1.06675e-05	0.000194033
DSN1	79980	480.584	0.478217	0.108652	4.40135	1.07578e-05	0.000195495
MYO15A	51168	11.0709	0.918699	0.208749	4.40098	1.07762e-05	0.00019565
HIST1H2BH	8345	12.122	1.0843	0.246399	4.40059	1.07956e-05	0.000195824
PVRIG	79037	128.851	-0.805613	0.183101	-4.39982	1.08342e-05	0.000196344
ITLN2	142683	10.3304	1.73639	0.394721	4.39904	1.08733e-05	0.000196872
CD72	971	99.6109	-0.843736	0.191838	-4.39818	1.09163e-05	0.00019747
SELP	6403	273.304	-1.0957	0.249154	-4.39768	1.09412e-05	0.000197741
PCDHGA9	56107	73.3907	-0.791169	0.179957	-4.39644	1.10039e-05	0.000198693
NR5A1	2516	0.800103	1.5332	0.348938	4.39391	1.11331e-05	0.000200842
CTSG	1511	30.4207	-1.44648	0.329368	-4.39169	1.12474e-05	0.000202719
AKT3	10000	651.254	-0.774418	0.176356	-4.39121	1.1272e-05	0.00020286
SLC25A13	10165	850.58	0.534196	0.121653	4.39114	1.12757e-05	0.00020286
GUCY2D	3000	2.6732	1.39787	0.318518	4.38868	1.14042e-05	0.000204987
WFDC3	140686	9.55823	1.08972	0.248395	4.38705	1.14901e-05	0.000206342
FAM54A	113115	154.36	0.726976	0.165721	4.38676	1.15053e-05	0.000206429
TBX15	6913	25.6447	1.09662	0.250006	4.38638	1.15254e-05	0.000206602
C12orf34	84915	246.279	0.88027	0.200703	4.38593	1.1549e-05	0.000206838
CHRM5	1133	4.25877	1.08115	0.246604	4.38417	1.16429e-05	0.000208331
BMP3	651	125.152	-1.50055	0.342373	-4.3828	1.17162e-05	0.000209445
SHOX2	6474	24.9274	1.09887	0.250733	4.38262	1.17263e-05	0.000209445
GLYCTK	132158	329.662	0.654884	0.149466	4.38149	1.17871e-05	0.000210341
SRR	63826	156.426	-0.476853	0.108839	-4.38128	1.17987e-05	0.000210358
C21orf58	54058	98.0288	0.61726	0.140896	4.38095	1.18161e-05	0.000210479
LCP1	3936	3545.66	-0.791113	0.180642	-4.37947	1.18971e-05	0.000211712
TARP	445347	10.3497	-1.03839	0.237114	-4.37929	1.19067e-05	0.000211712
GNGT2	2793	29.7835	-0.718284	0.164038	-4.37875	1.1936e-05	0.000212044
ILF2	3608	3342.26	0.394297	0.0900783	4.37726	1.20178e-05	0.000213305
RGAG4	340526	133.443	-0.850111	0.194329	-4.3746	1.21656e-05	0.000215734
WDR53	348793	102.26	0.335308	0.0766529	4.37436	1.21787e-05	0.000215775
LYVE1	10894	127.27	-1.02858	0.235234	-4.37256	1.22798e-05	0.000217371
STRC	161497	11.0392	0.978289	0.223752	4.37221	1.22994e-05	0.000217523
PRUNE2	158471	2516.4	-1.31796	0.30147	-4.37177	1.23241e-05	0.000217766
MYO18B	84700	22.7098	1.58889	0.36357	4.37024	1.24109e-05	0.000219104
LAPTM5	7805	5362.53	-0.730737	0.167238	-4.36945	1.24562e-05	0.000219709
CLEC2D	29121	395.439	-0.527726	0.120787	-4.36906	1.24783e-05	0.000219902
NEFM	4741	12.0457	-1.28083	0.293174	-4.36884	1.24907e-05	0.000219924
DNAJC18	202052	119.36	-0.629229	0.144053	-4.36802	1.25377e-05	0.000220557
TBX4	9496	17.2218	1.59414	0.365026	4.36719	1.25856e-05	0.000221203
RASSF7	8045	994.36	0.581207	0.133098	4.36678	1.26094e-05	0.000221425
HSD11B1L	374875	72.6046	0.738659	0.169175	4.36626	1.26395e-05	0.000221756
ASMTL	8623	366.259	-0.505215	0.115742	-4.36499	1.27128e-05	0.000222846
COLEC12	81035	297.723	-0.968301	0.22188	-4.36407	1.27662e-05	0.000223584
SLC25A46	91137	587.988	-0.404295	0.0926466	-4.36384	1.27796e-05	0.000223621
TPM2	7169	7455.6	-1.1199	0.256702	-4.36267	1.28487e-05	0.000224631
LILRB1	10859	153.582	-0.72968	0.167359	-4.35998	1.30074e-05	0.000227206
SUPT7L	9913	965.97	0.255718	0.0586686	4.35868	1.30847e-05	0.000228323
EIF2B4	8890	601.076	0.279583	0.0641464	4.35852	1.30945e-05	0.000228323
FKBPL	63943	101.948	0.471778	0.108273	4.35731	1.31672e-05	0.000229389
ETS1	2113	2586.09	-0.552068	0.126706	-4.35707	1.31814e-05	0.000229436
LOC100133957	100133957	4.4217	0.707005	0.162305	4.35603	1.32442e-05	0.000230326
PARK2	5071	50.8668	-0.919782	0.211206	-4.35491	1.33122e-05	0.000231306
KCNJ8	3764	246.597	-0.74948	0.172109	-4.35467	1.33267e-05	0.000231355
LTA	4049	27.4415	-0.945746	0.2172	-4.35426	1.33515e-05	0.00023139
NPTX1	4884	133.105	-1.40543	0.322773	-4.35425	1.33521e-05	0.00023139
GBP2	2634	2101.8	-0.603604	0.138631	-4.35405	1.33644e-05	0.000231401
SNAI3	333929	42.1495	-0.744509	0.171083	-4.35174	1.35061e-05	0.000233649
AKAP2	11217	1032.93	-0.730697	0.167922	-4.3514	1.35269e-05	0.000233681
LOC100133985	100133985	17.0053	0.945798	0.217358	4.35133	1.35315e-05	0.000233681
SERPINF1	5176	2456.4	-0.847166	0.194713	-4.35085	1.35613e-05	0.000233901
DACT2	168002	114.403	1.57428	0.361842	4.35074	1.35678e-05	0.000233901
C16orf53	79447	787.066	0.440864	0.101337	4.35047	1.35847e-05	0.000233987
SS18L1	26039	480.31	0.478044	0.109895	4.35003	1.36122e-05	0.000234161
ELK3	2004	872.127	-0.552049	0.12691	-4.34992	1.36184e-05	0.000234161
C1QA	712	2831.7	-0.788758	0.181392	-4.34837	1.37153e-05	0.000235622
VGLL3	389136	360.804	-0.853476	0.196302	-4.34778	1.37525e-05	0.000235976
TPX2	22974	2295.19	0.659462	0.151682	4.34766	1.37597e-05	0.000235976
ARHGDIB	397	2582.62	-0.687811	0.15837	-4.34305	1.40519e-05	0.000240778
SIGLEC10	89790	309.015	-0.795559	0.18319	-4.3428	1.40675e-05	0.000240838
FOXE3	2301	5.96508	1.22376	0.281818	4.3424	1.40937e-05	0.000241079
CENPO	79172	204.197	0.489706	0.112925	4.33658	1.44717e-05	0.00024733
MSI1	4440	167.426	1.27664	0.294581	4.33376	1.46585e-05	0.000250306
CBX8	57332	147.014	0.523948	0.120952	4.33186	1.47853e-05	0.000252254
SYCP2	10388	85.4805	1.31536	0.303717	4.33085	1.48532e-05	0.000253194
CD2	914	421.693	-0.799552	0.184687	-4.32923	1.49631e-05	0.000254849
PCDHB7	56129	44.0418	-0.801536	0.185188	-4.32822	1.50318e-05	0.0002558
CALD1	800	16516.8	-0.933707	0.215755	-4.32763	1.50722e-05	0.000256266
BHMT2	23743	55.6584	-1.06894	0.247048	-4.32685	1.51259e-05	0.000256955
PRPF6	24148	2613.79	0.411823	0.0951826	4.32666	1.51387e-05	0.000256955
RNF5	6048	1503.7	0.470267	0.108711	4.32584	1.51953e-05	0.000257695
IPCEF1	26034	88.9499	-0.835272	0.193175	-4.32391	1.53288e-05	0.000259737
KIAA0247	9766	1712.83	-0.38275	0.0885382	-4.323	1.53924e-05	0.000260593
FUT7	2529	12.2958	-0.975001	0.225559	-4.32259	1.54205e-05	0.000260844
SH2D3C	10044	394.857	-0.60864	0.140828	-4.32187	1.54712e-05	0.000261479
SILV	6490	58.9091	0.719532	0.166542	4.32041	1.55738e-05	0.000262989
MDFIC	29969	672.694	-0.644821	0.149285	-4.31938	1.56466e-05	0.000263993
CIRBP	1153	1865.75	-0.392807	0.0909465	-4.3191	1.56668e-05	0.000264109
NCOA6	23054	2810.45	0.363244	0.084108	4.31878	1.56895e-05	0.000264266
ZNF793	390927	89.6142	-1.01946	0.236066	-4.31853	1.57074e-05	0.000264343
NXPH3	11248	127.105	-1.1961	0.276984	-4.31832	1.5722e-05	0.00026436
ZNF98	148198	3.76433	1.30275	0.301702	4.31801	1.5744e-05	0.00026436
NHLH1	4807	5.09651	0.786443	0.182133	4.31795	1.57484e-05	0.00026436
TCEAL2	140597	97.2785	-1.47395	0.341394	-4.31744	1.57852e-05	0.000264753
RERG	85004	254.211	-1.03566	0.24	-4.31523	1.59439e-05	0.00026707
NFIC	4782	2013.91	-0.592875	0.137394	-4.31514	1.59503e-05	0.00026707
NOS1	4842	16.7202	-1.54883	0.359004	-4.31424	1.60149e-05	0.000267926
POR	5447	2571.76	0.567417	0.13153	4.31397	1.60346e-05	0.000268028
ZBTB32	27033	14.9646	-0.859319	0.199396	-4.3096	1.63548e-05	0.000272705
LOC440356	440356	3.65839	1.63867	0.380237	4.3096	1.63554e-05	0.000272705
ZNF334	55713	46.4182	1.14534	0.265765	4.30959	1.63557e-05	0.000272705
EEF1A2	1917	319.125	1.53236	0.355726	4.30769	1.64967e-05	0.000274825
VMO1	284013	65.4144	0.962563	0.223483	4.3071	1.65409e-05	0.00027533
NCS1	23413	1073.71	-0.934199	0.216939	-4.30627	1.66031e-05	0.000276133
RIBC1	158787	18.5486	0.741116	0.172115	4.30593	1.66288e-05	0.000276328
C2orf29	55571	1410.31	0.296167	0.0688041	4.3045	1.67366e-05	0.000277887
MDGA1	266727	132.183	-0.806151	0.187429	-4.30109	1.69959e-05	0.000281956
FAM115C	285966	198.964	-0.604417	0.140579	-4.29948	1.71199e-05	0.000283702
NUF2	83540	318.484	0.664928	0.154658	4.29935	1.71298e-05	0.000283702
KCNT2	343450	28.71	-1.0303	0.239681	-4.29865	1.71841e-05	0.000284363
MCC	4163	394.801	-0.737124	0.171531	-4.29733	1.7287e-05	0.000285827
CFP	5199	57.3593	-0.837949	0.195005	-4.29707	1.73071e-05	0.00028592
CD200	4345	242.572	-0.650367	0.151372	-4.29647	1.73538e-05	0.000286453
JAKMIP1	152789	20.5806	-1.00879	0.23482	-4.29603	1.73882e-05	0.000286782
CIDECP	152302	96.9867	0.365613	0.085132	4.29466	1.74958e-05	0.000288316
UNC45B	146862	8.16424	-1.37572	0.320349	-4.29444	1.75131e-05	0.000288363
TLE4	7091	511.844	-0.580351	0.135187	-4.29295	1.76316e-05	0.000290071
C13orf30	144809	12.3102	-1.28425	0.299191	-4.29239	1.76756e-05	0.000290555
DHH	50846	14.028	-0.898775	0.209414	-4.29185	1.77191e-05	0.000291028
GOLPH3	64083	3368.8	0.325157	0.0757756	4.29105	1.77833e-05	0.00029184
CD1D	912	55.6285	-0.765297	0.178363	-4.29067	1.78135e-05	0.000292094
FOXN4	121643	2.28062	1.71523	0.399809	4.29013	1.78568e-05	0.000292464
PLCXD3	345557	47.5344	-1.2744	0.297061	-4.29002	1.78656e-05	0.000292464
PDE4D	5144	690.265	-0.64741	0.150995	-4.28763	1.80593e-05	0.000295391
RASGRP4	115727	56.3135	-0.744592	0.173669	-4.28741	1.80769e-05	0.000295434
PI3	5266	2859.97	1.3965	0.325753	4.28699	1.81113e-05	0.000295754
LOC283663	283663	72.1581	-0.993927	0.231877	-4.28645	1.81551e-05	0.000296225
HSPA12B	116835	197.51	-0.674627	0.157427	-4.28535	1.82454e-05	0.000297453
VCAM1	7412	744.597	-0.713777	0.166629	-4.28363	1.83865e-05	0.000299506
ENPEP	2028	262.229	-0.856177	0.199892	-4.28319	1.84232e-05	0.000299857
ZBTB12	221527	145.999	0.603998	0.141043	4.28236	1.84924e-05	0.000300737
CD40LG	959	42.9489	-0.912451	0.21316	-4.28058	1.86404e-05	0.000302896
FYCO1	79443	1859.91	-0.604846	0.141318	-4.28004	1.86856e-05	0.000303381
CSAG1	158511	59.623	1.75352	0.40973	4.27971	1.8714e-05	0.000303592
TMEM9	252839	1087.35	0.472114	0.110334	4.27893	1.87791e-05	0.000304199
PDE2A	5138	215.038	-0.915428	0.21394	-4.2789	1.87821e-05	0.000304199
MESP2	145873	19.786	1.17235	0.274007	4.27853	1.8813e-05	0.000304451
MSC	9242	291.421	-0.690034	0.161308	-4.27775	1.88788e-05	0.000304863
C6orf138	442213	7.76295	-0.908154	0.212298	-4.27774	1.888e-05	0.000304863
YTHDF1	54915	1963.91	0.370249	0.0865536	4.27769	1.88846e-05	0.000304863
C20orf3	57136	2143.66	0.396753	0.0927598	4.27721	1.8925e-05	0.000305265
CRTAM	56253	29.1265	-1.03444	0.241887	-4.27656	1.89801e-05	0.000305792
MRC2	9902	2508.14	-0.710905	0.166237	-4.27646	1.89885e-05	0.000305792
ODC1	4953	3291.04	0.560211	0.131017	4.27586	1.90401e-05	0.000306374
ERBB2	2064	15766.2	1.14299	0.267434	4.27393	1.92061e-05	0.000308474
NFASC	23114	687.59	-1.08719	0.254385	-4.27382	1.9215e-05	0.000308474
GRID2IP	392862	21.7395	0.827836	0.1937	4.2738	1.92173e-05	0.000308474
GNGT1	2792	3.08379	1.60245	0.375307	4.26971	1.95732e-05	0.000313931
C1orf109	54955	331.361	0.32856	0.0769711	4.26861	1.96691e-05	0.00031499
GPR89C	728932	136.97	0.625538	0.146544	4.26859	1.9671e-05	0.00031499
BCKDHA	593	843.751	-0.377276	0.0884722	-4.26435	2.00484e-05	0.000320774
STX11	8676	190.362	-0.654811	0.153584	-4.26355	2.01204e-05	0.000321666
CPB1	1360	5.48727	-1.69989	0.398763	-4.26291	2.0178e-05	0.000322327
MAP3K12	7786	167.584	-0.617978	0.145052	-4.26039	2.04067e-05	0.000325718
SLC22A1	6580	3.75836	0.984018	0.230984	4.26012	2.04318e-05	0.000325856
MST1	4485	92.0912	0.943147	0.221412	4.2597	2.04701e-05	0.000326205
LY6H	4062	12.6683	-1.11361	0.261452	-4.25932	2.05047e-05	0.000326493
KLRD1	3824	88.9872	-0.881509	0.206992	-4.25867	2.05646e-05	0.000326926
ZYG11A	440590	16.2296	1.33911	0.314443	4.25867	2.05649e-05	0.000326926
BOLA1	51027	147.676	0.51935	0.121994	4.25718	2.0702e-05	0.000328831
MYEOV	26579	907.266	0.980619	0.230354	4.25701	2.07179e-05	0.000328831
GGH	8836	914.85	0.923766	0.217061	4.25579	2.08312e-05	0.000330364
C4orf3	401152	1792.31	-0.376916	0.0885871	-4.25475	2.09283e-05	0.000331556
ZNF24	7572	1643.61	0.385085	0.0905097	4.25463	2.09398e-05	0.000331556
NPW	283869	203.576	1.34518	0.316395	4.25159	2.1226e-05	0.000335818
LONRF1	91694	335.871	0.504799	0.118745	4.25111	2.12711e-05	0.000336115
SIGLEC6	946	31.4605	-1.13853	0.267825	-4.25103	2.12787e-05	0.000336115
CDH26	60437	11.2637	1.14057	0.268333	4.25056	2.13237e-05	0.000336557
TBX1	6899	39.032	1.05833	0.249121	4.24826	2.15433e-05	0.000339754
STAP1	26228	28.5087	-1.15694	0.272359	-4.24784	2.15841e-05	0.000339884
ABR	29	3223.53	-0.338422	0.0796697	-4.24782	2.15859e-05	0.000339884
HSPA14	51182	632.096	0.371847	0.0875485	4.24732	2.1634e-05	0.00034037
CNTN2	6900	18.6037	-1.32996	0.313159	-4.24693	2.16718e-05	0.000340695
LOC389791	389791	12.8734	1.10322	0.259815	4.24618	2.17443e-05	0.000341563
RND1	27289	237.034	0.856202	0.201664	4.24569	2.1792e-05	0.000342041
THG1L	54974	207.894	-0.419957	0.0989555	-4.2439	2.19668e-05	0.000344511
ADAM33	80332	215.384	-1.15998	0.273464	-4.24181	2.21722e-05	0.000347459
ZEB1	6935	1360.44	-0.77458	0.18262	-4.24148	2.22054e-05	0.000347703
MDC1	9656	1012.01	0.36369	0.0857523	4.24117	2.22354e-05	0.000347898
ADH1B	125	593.398	-1.36354	0.321651	-4.23921	2.24307e-05	0.000350676
PIGT	51604	5677.66	0.494449	0.116645	4.23891	2.24608e-05	0.000350871
SLC35A2	7355	1138.34	0.43284	0.102116	4.23869	2.24828e-05	0.000350938
CDHR1	92211	24.7191	-1.3724	0.323848	-4.23779	2.25729e-05	0.000352066
AMHR2	269	1.69667	1.42826	0.33709	4.23702	2.26507e-05	0.000353002
KCTD10	83892	1493.76	-0.407011	0.0960673	-4.23673	2.26798e-05	0.000353047
CSNK2A1	1457	1790.59	0.360638	0.0851236	4.23664	2.26892e-05	0.000353047
MTBP	27085	153.809	0.597427	0.141024	4.23634	2.2719e-05	0.000353232
CCL21	6366	844.78	-1.12712	0.266226	-4.23371	2.29865e-05	0.000357111
PLAC2	257000	22.422	1.25138	0.295626	4.23299	2.30603e-05	0.000357977
SUZ12P	440423	119.558	0.45072	0.106488	4.23261	2.30995e-05	0.000358277
ECM2	1842	314.438	-0.734	0.173422	-4.23245	2.31158e-05	0.000358277
SPI1	6688	806.122	-0.686388	0.162181	-4.23223	2.31383e-05	0.000358345
TSPAN9	10867	776.837	-0.531955	0.125703	-4.23183	2.31801e-05	0.000358712
LGALS7	3963	30.3348	1.4981	0.354034	4.23151	2.3213e-05	0.00035894
MUSK	4593	18.6017	-1.42945	0.337898	-4.23041	2.33264e-05	0.000360413
C20orf24	55969	2414.67	0.508666	0.120246	4.23022	2.33466e-05	0.000360444
NBPF22P	285622	0.611917	1.61974	0.383073	4.22827	2.35491e-05	0.000363287
KIN	22944	190.813	0.361458	0.0855106	4.22706	2.36768e-05	0.000364926
GLT8D2	83468	279.659	-0.728176	0.172276	-4.22679	2.37046e-05	0.000364926
PCYT2	5833	999.832	0.580477	0.137335	4.22674	2.37106e-05	0.000364926
MAP3K3	4215	814.648	-0.454934	0.107638	-4.22652	2.37331e-05	0.000364989
SYT12	91683	82.7937	1.31872	0.312078	4.2256	2.383e-05	0.000366194
INTS3	65123	1633.29	0.292029	0.06912	4.22496	2.38983e-05	0.000366959
ABHD1	84696	8.82599	0.987032	0.233658	4.22426	2.39731e-05	0.000367823
SLC45A2	51151	2.12755	1.31896	0.312467	4.22112	2.43097e-05	0.000372698
VCX3A	51481	1.54818	1.54705	0.366543	4.22066	2.43592e-05	0.000373168
POLDIP2	26073	2381.67	0.320217	0.0758735	4.22041	2.43862e-05	0.000373294
LRRN1	57633	225.74	1.3103	0.310518	4.21972	2.44607e-05	0.000374145
ZNF695	57116	72.2272	0.842742	0.199743	4.21913	2.45246e-05	0.000374833
RNF114	55905	1950.54	0.335307	0.0794881	4.21833	2.46123e-05	0.000375883
CXCL13	10563	822.809	-1.17858	0.279473	-4.21715	2.47412e-05	0.000377561
NEFL	4747	14.9497	-1.36977	0.325021	-4.21439	2.5045e-05	0.000381902
LINGO1	84894	204.14	0.845172	0.200567	4.21392	2.50973e-05	0.000382406
FAM13C	220965	145.376	-0.84631	0.200872	-4.21317	2.51809e-05	0.00038315
MCM7	4176	3159.36	0.623434	0.147974	4.21314	2.51848e-05	0.00038315
GPBAR1	151306	142.409	-0.91376	0.216914	-4.21254	2.5251e-05	0.000383862
CTSK	1513	1932.3	-0.718409	0.170566	-4.21191	2.5322e-05	0.000384624
SLITRK5	26050	41.2403	-1.381	0.327912	-4.21149	2.53688e-05	0.000384624
PHOSPHO1	162466	19.3173	-0.805336	0.19123	-4.21136	2.53843e-05	0.000384624
CT45A2	728911	1.61801	1.75728	0.417275	4.21132	2.53887e-05	0.000384624
TMEM140	55281	585.645	-0.41225	0.0978941	-4.21119	2.54035e-05	0.000384624
FOXA2	3170	744.042	0.927931	0.220356	4.21106	2.54176e-05	0.000384624
MLLT4	4301	2915.07	0.447443	0.106262	4.21077	2.54505e-05	0.000384827
CCDC151	115948	6.86234	0.961116	0.228335	4.20925	2.56224e-05	0.000387131
PIRT	644139	11.3502	-1.35589	0.322141	-4.20901	2.56497e-05	0.000387249
ESR1	2099	40.4569	-0.84516	0.200837	-4.20819	2.57426e-05	0.000388354
LGI1	9211	5.8986	-1.54182	0.366613	-4.20558	2.60408e-05	0.000392309
PAK1	5058	1874.04	0.386914	0.0920008	4.20555	2.60443e-05	0.000392309
IL12RB1	3594	111.007	-0.760047	0.180752	-4.20491	2.61189e-05	0.000393133
PPM1F	9647	707.238	-0.41775	0.0993533	-4.20469	2.61445e-05	0.000393219
STK17B	9262	1173.2	-0.53223	0.126622	-4.20328	2.6307e-05	0.000395363
RGPD3	653489	212.997	0.376037	0.0894803	4.20246	2.64035e-05	0.000396513
PHKG2	5261	504.295	0.34177	0.0813485	4.20131	2.65377e-05	0.000398226
PTPN22	26191	198.705	-0.774336	0.184403	-4.19916	2.67912e-05	0.000401726
HVCN1	84329	210.464	-0.730592	0.174033	-4.198	2.69286e-05	0.000403481
ABCA8	10351	272.008	-1.29948	0.309564	-4.19778	2.69545e-05	0.000403564
PTPN5	84867	22.6762	-1.13171	0.269702	-4.19615	2.71485e-05	0.000406161
MRE11A	4361	470.82	0.468992	0.111779	4.19572	2.72005e-05	0.000406633
LOC400752	400752	13.6122	0.609728	0.145345	4.19503	2.72838e-05	0.00040757
ARSB	411	514.834	-0.502415	0.1198	-4.19379	2.74326e-05	0.000409484
GGT1	2678	624.18	1.00837	0.240468	4.19337	2.74836e-05	0.000409937
DPF3	8110	14.327	-0.787369	0.187919	-4.18994	2.79029e-05	0.000415877
PARVA	55742	2225.18	-0.524371	0.125164	-4.18948	2.79594e-05	0.000416407
PSRC1	84722	169.612	0.657698	0.156998	4.18923	2.79907e-05	0.000416558
AGBL4	84871	2.81522	1.15839	0.276626	4.18757	2.81953e-05	0.000419289
C20orf165	128497	8.31269	0.7625	0.182101	4.18724	2.82367e-05	0.000419589
PCOLCE	5118	1716.28	-0.756421	0.180688	-4.18635	2.83482e-05	0.000420931
AMICA1	120425	207.891	-0.724364	0.173047	-4.18593	2.84001e-05	0.000421099
MYO3A	53904	8.18789	1.3948	0.333214	4.18591	2.8402e-05	0.000421099
MSRB3	253827	1206.72	-0.952854	0.227654	-4.18554	2.84487e-05	0.000421475
HAL	3034	12.6927	1.2027	0.287378	4.18509	2.85052e-05	0.000421996
KCND2	3751	31.8257	-0.940865	0.225007	-4.1815	2.89595e-05	0.000428237
EEF1A1	1915	63774.6	-0.365935	0.0875146	-4.18142	2.897e-05	0.000428237
EFHA2	286097	54.7099	-0.897697	0.214778	-4.17965	2.91955e-05	0.000431248
MIR155HG	114614	40.0931	-0.811897	0.194353	-4.17743	2.94818e-05	0.000434528
CDK16	5127	2559.22	0.383918	0.0919037	4.17739	2.9487e-05	0.000434528
CHD3	1107	3063.82	-0.477932	0.11441	-4.17737	2.94893e-05	0.000434528
S100A1	6271	49.9719	0.974523	0.233293	4.17725	2.95053e-05	0.000434528
FGFR1OP	11116	245.622	0.463847	0.111083	4.17569	2.97082e-05	0.000437024
CNOT6L	246175	1183.77	-0.379481	0.0908803	-4.17561	2.97189e-05	0.000437024
LOC154761	154761	34.8761	-0.646954	0.154952	-4.17519	2.97744e-05	0.000437516
ELANE	1991	3.34211	-1.40097	0.335674	-4.17362	2.99804e-05	0.000439897
SMG5	23381	2536.04	0.325218	0.0779224	4.17361	2.99809e-05	0.000439897
UNC119	9094	451.86	0.397084	0.095146	4.17342	3.00066e-05	0.000439949
PTCD1	26024	586.33	0.434408	0.104104	4.17283	3.00839e-05	0.000440756
AFTPH	54812	1459.64	0.263529	0.0631903	4.1704	3.04059e-05	0.000445121
KRTAP5-5	439915	3.75083	1.40176	0.336134	4.17025	3.04268e-05	0.000445121
SHE	126669	200.114	-0.713127	0.171014	-4.16999	3.04617e-05	0.000445225
TMEM14A	28978	423.717	0.453617	0.108785	4.16986	3.04788e-05	0.000445225
TUBA1A	7846	3620.83	-0.686625	0.164714	-4.16858	3.06502e-05	0.000447096
EBF1	1879	287.46	-0.728248	0.174703	-4.16849	3.06621e-05	0.000447096
ADAMTS20	80070	1.73091	1.70671	0.40944	4.1684	3.06747e-05	0.000447096
DSCR6	53820	25.0996	1.38768	0.332919	4.16821	3.07003e-05	0.00044714
ABHD12	26090	1800.49	0.440007	0.105568	4.16799	3.073e-05	0.000447244
FBN1	2200	4180.55	-0.748453	0.179614	-4.16702	3.08614e-05	0.000448645
USP36	57602	1250.39	0.316346	0.0759212	4.16677	3.0894e-05	0.000448645
PIGM	93183	530.066	0.401008	0.0962395	4.16677	3.08942e-05	0.000448645
ARHGAP10	79658	377.463	-0.675667	0.162193	-4.16582	3.1023e-05	0.000450186
NOD1	10392	372.473	-0.400343	0.0961127	-4.16535	3.10875e-05	0.000450792
ST6GALNAC6	30815	642.49	-0.554361	0.133114	-4.16456	3.1196e-05	0.000452034
WDR70	55100	390.424	0.359806	0.0864169	4.16361	3.13254e-05	0.000453578
LOC100287227	100287227	9.32576	0.574394	0.137988	4.16265	3.14576e-05	0.000454648
DOLK	22845	488.427	0.346832	0.0833211	4.16259	3.14653e-05	0.000454648
CD4	920	1394.76	-0.652516	0.156758	-4.16257	3.14682e-05	0.000454648
SLC46A1	113235	484.882	0.628133	0.150926	4.16186	3.15671e-05	0.000455745
CCL25	6370	481.718	-1.65387	0.397601	-4.15962	3.18784e-05	0.000459903
PDCD1	5133	79.2222	-0.893295	0.214819	-4.15835	3.2055e-05	0.000461835
ADCYAP1R1	117	3.81866	-1.61277	0.387842	-4.15833	3.20589e-05	0.000461835
EFNA1	1942	1512.17	0.573932	0.138036	4.15783	3.21278e-05	0.000462491
FMNL3	91010	1330.73	-0.541768	0.130358	-4.15599	3.23888e-05	0.000465839
FOXP4	116113	4455.33	0.522401	0.125703	4.15583	3.24106e-05	0.000465839
FSTL1	11167	7556.67	-0.664761	0.159964	-4.15569	3.2431e-05	0.000465839
TNFSF8	944	54.1558	-0.847287	0.20391	-4.1552	3.25006e-05	0.000466502
MS4A15	219995	7.35892	1.37574	0.331145	4.15448	3.26022e-05	0.00046762
ERAL1	26284	1229.88	0.37167	0.0894842	4.15347	3.27475e-05	0.000469365
C1orf131	128061	446.832	0.387206	0.0932288	4.15329	3.27725e-05	0.000469384
GMFG	9535	214.383	-0.602392	0.145085	-4.15199	3.29601e-05	0.00047173
FAM164C	79696	57.1172	0.518711	0.124941	4.15165	3.3009e-05	0.000472088
ZNF182	7569	164.441	0.463831	0.111749	4.15066	3.31525e-05	0.000473799
FOXH1	8928	33.3384	1.12623	0.271426	4.14931	3.33485e-05	0.000476256
ITPRIP	85450	842.818	-0.53347	0.128577	-4.14904	3.33878e-05	0.000476474
APOBEC3G	60489	341.913	-0.725232	0.174814	-4.14859	3.34523e-05	0.000476735
RASA1	5921	742.433	-0.350421	0.0844677	-4.14858	3.34542e-05	0.000476735
NCF1C	654817	86.3764	-0.932692	0.224844	-4.14817	3.35146e-05	0.000477045
ITGA9	3680	404.588	-0.914202	0.22039	-4.1481	3.35242e-05	0.000477045
C13orf27	93081	135.719	0.587224	0.141597	4.14716	3.36629e-05	0.000478591
RPL23AP53	644128	169.028	-0.491871	0.118613	-4.14686	3.3706e-05	0.000478591
EML4	27436	2601.29	0.369709	0.0891572	4.14671	3.37279e-05	0.000478591
PRC1	9055	1237.84	0.573477	0.138302	4.14655	3.37521e-05	0.000478591
NIPBL	25836	2219.92	0.374567	0.0903325	4.14654	3.37536e-05	0.000478591
ZNF396	252884	28.782	0.645492	0.155696	4.14585	3.38553e-05	0.000479316
FAM13B	51306	695.867	-0.470519	0.113494	-4.14576	3.38688e-05	0.000479316
MCTP1	79772	162.164	-0.702437	0.169437	-4.1457	3.38774e-05	0.000479316
IKZF3	22806	243.958	-0.980349	0.236493	-4.14537	3.3927e-05	0.000479676
TUBG1	7283	1064.44	0.375273	0.0905411	4.14478	3.4014e-05	0.000480431
PRPH	5630	33.8919	-1.36438	0.329189	-4.14468	3.40289e-05	0.000480431
IFT52	51098	499.005	0.376061	0.0908007	4.14161	3.44884e-05	0.000486571
ANXA7	310	2015.63	0.332328	0.0802502	4.14115	3.45563e-05	0.000487183
ATP8B2	57198	799.915	-0.734553	0.177448	-4.13953	3.4802e-05	0.000490297
LAPTM4B	55353	4548.68	0.643054	0.155373	4.13878	3.49153e-05	0.000491063
CACNA1C	775	711.428	-0.986043	0.23825	-4.13868	3.49305e-05	0.000491063
SEC61A2	55176	126.222	0.431784	0.104329	4.13868	3.49307e-05	0.000491063
PCID2	55795	642.371	0.306302	0.0740145	4.1384	3.49734e-05	0.000491314
C1RL	51279	924.403	-0.445827	0.107746	-4.13775	3.50721e-05	0.000492352
C15orf56	644809	6.68051	0.758493	0.183326	4.13739	3.51274e-05	0.000492779
STAU1	6780	4162.12	0.342076	0.0826931	4.13669	3.52348e-05	0.000493936
TENC1	23371	1844.18	-0.671603	0.162359	-4.13652	3.52606e-05	0.000493947
GAS7	8522	1121.51	-0.737025	0.178225	-4.13535	3.54414e-05	0.000496129
BRIX1	55299	749.959	0.455669	0.110223	4.13407	3.56399e-05	0.000498556
ASCC1	51008	542.198	0.345875	0.0836876	4.13293	3.58165e-05	0.000500672
AMFR	267	2025.91	-0.31418	0.0760296	-4.13235	3.59079e-05	0.000501597
BARX1	56033	920.628	-1.14831	0.277926	-4.13173	3.6005e-05	0.000502599
COPA	1314	6241.11	0.268019	0.0648733	4.13142	3.60523e-05	0.000502904
XKR4	114786	7.84496	-1.34582	0.325809	-4.13071	3.61651e-05	0.000503903
PBX2	5089	1161.33	0.383904	0.0929404	4.13064	3.61748e-05	0.000503903
PARS2	25973	175.266	0.336645	0.0815245	4.12937	3.63762e-05	0.000506116
C5orf28	64417	368.712	0.441628	0.106949	4.12931	3.63847e-05	0.000506116
WDR88	126248	5.80295	0.760254	0.184134	4.12882	3.64631e-05	0.000506849
CKM	1158	9.26312	1.31819	0.319287	4.12856	3.65047e-05	0.000507072
OSBP2	23762	223.153	0.820412	0.198728	4.12831	3.65434e-05	0.000507255
SLFN12L	342615	42.0785	-0.828126	0.200616	-4.12791	3.66069e-05	0.000507779
TRAF1	7185	363.769	-0.631945	0.15311	-4.1274	3.66884e-05	0.000508554
HIST1H3F	8968	2.01148	1.12975	0.273757	4.12685	3.67767e-05	0.000509421
GALNT8	26290	13.2663	-1.45002	0.351663	-4.12333	3.73432e-05	0.000516907
GFI1	2672	73.6622	-0.753848	0.182908	-4.12146	3.76478e-05	0.000520759
NACC2	138151	242.741	-0.640908	0.155543	-4.12046	3.78117e-05	0.000522662
GUCY1A3	2982	1847.19	-0.818715	0.19874	-4.11953	3.79646e-05	0.00052441
COLEC10	10584	2.68434	0.981587	0.238434	4.11681	3.84156e-05	0.000530269
C5orf20	140947	21.8108	-0.942658	0.229004	-4.11635	3.84923e-05	0.000530957
MSX2	4488	389.974	0.883093	0.214585	4.11535	3.86591e-05	0.000532888
RPS23	6228	8548.41	-0.428139	0.104039	-4.11515	3.8692e-05	0.00053297
VPS33B	26276	286.434	0.316154	0.0768393	4.11449	3.88043e-05	0.000534146
FANCI	55215	949.556	0.544585	0.13238	4.1138	3.8919e-05	0.000535353
FOXP2	93986	144.483	-1.2132	0.294946	-4.1133	3.90037e-05	0.000536145
MEMO1	51072	352.294	0.350376	0.0851856	4.1131	3.90386e-05	0.000536253
LNPEP	4012	450.263	-0.569846	0.138556	-4.11275	3.90974e-05	0.000536377
SMG6	23293	1002.62	-0.300391	0.0730417	-4.1126	3.91236e-05	0.000536377
RBMS3	27303	73.5822	-0.908334	0.220868	-4.11256	3.91289e-05	0.000536377
TMOD1	7111	310.844	-0.939224	0.228419	-4.11184	3.92519e-05	0.000537691
LAMA4	3910	2548.04	-0.577048	0.140357	-4.11129	3.93446e-05	0.000538531
NRXN2	9379	187.394	-1.11435	0.271054	-4.11116	3.93676e-05	0.000538531
C6orf208	80069	13.9709	1.02575	0.249615	4.10934	3.96795e-05	0.000542423
RECK	8434	252.212	-0.708502	0.17243	-4.10893	3.97498e-05	0.00054301
OLFML2B	25903	1238.12	-0.724954	0.176458	-4.10836	3.98484e-05	0.000543661
PRCC	5546	1441.24	0.29924	0.0728373	4.10833	3.98523e-05	0.000543661
RAP1GAP	5909	779.049	0.941714	0.22925	4.1078	3.99438e-05	0.000544534
SGOL1	151648	207.617	0.608724	0.148194	4.10761	3.99772e-05	0.000544614
PHKG1	5260	18.4763	-1.04867	0.255313	-4.10741	4.00129e-05	0.000544725
SMG7	9887	2635.77	0.277286	0.067531	4.10606	4.02468e-05	0.000547533
HCST	10870	192.604	-0.788498	0.192077	-4.10511	4.04124e-05	0.000549409
C14orf159	80017	689.147	-0.414389	0.100983	-4.10355	4.06858e-05	0.00055264
DSCR9	257203	4.19751	0.811464	0.197752	4.10344	4.07059e-05	0.00055264
PCMT1	5110	1067.79	0.31637	0.0771084	4.10292	4.0796e-05	0.000553484
HRASLS5	117245	92.0405	1.23613	0.301304	4.10262	4.08502e-05	0.00055384
ISLR	3671	2511.41	-0.846195	0.206269	-4.10239	4.08895e-05	0.000553974
HYOU1	10525	4852.45	0.424991	0.1036	4.10225	4.0916e-05	0.000553974
B3GNT4	79369	17.4154	0.945632	0.23068	4.09933	4.14353e-05	0.000560622
PSIP1	11168	1225.11	-0.42858	0.104592	-4.09763	4.17396e-05	0.000564353
SVIL	6840	4153.37	-0.903399	0.220515	-4.09678	4.18944e-05	0.000566061
ALPI	248	111.151	1.47815	0.360882	4.09595	4.20437e-05	0.00056769
LOXHD1	125336	4.43534	-1.05561	0.257769	-4.0952	4.21811e-05	0.000569157
PPP4R1L	55370	114.96	0.594598	0.145213	4.09467	4.22765e-05	0.000570057
INTS4L1	285905	24.2897	0.830573	0.202862	4.09427	4.23501e-05	0.00057066
MICAL3	57553	1556.66	-0.456376	0.111472	-4.09409	4.23833e-05	0.00057072
ANTXR2	118429	2030.74	-0.730685	0.178522	-4.09297	4.25878e-05	0.000573084
SGCA	6442	134.6	-1.22015	0.298136	-4.09259	4.26573e-05	0.000573629
GPR135	64582	27.3866	-0.786148	0.192121	-4.09195	4.2776e-05	0.000574836
NTN3	4917	4.65769	-1.23378	0.301528	-4.09175	4.28128e-05	0.00057494
DLX4	1748	35.591	1.20969	0.295728	4.09055	4.30344e-05	0.000577524
MS4A6A	64231	724.152	-0.690901	0.168915	-4.09022	4.3097e-05	0.000577972
CYTL1	54360	26.8645	-0.970455	0.23739	-4.08801	4.35082e-05	0.000583093
ADCYAP1	116	38.0564	-1.23605	0.302381	-4.08772	4.3564e-05	0.000583445
GPR37	2861	33.36	1.11171	0.272021	4.08683	4.373e-05	0.000585272
MAP6	4135	119.558	-0.94007	0.230065	-4.0861	4.38689e-05	0.000586736
BVES	11149	234.96	-1.04335	0.255447	-4.08441	4.41898e-05	0.000590629
MS4A1	931	370.787	-1.29104	0.316189	-4.08314	4.44306e-05	0.000593446
CHCHD1	118487	658.017	0.42732	0.104669	4.08258	4.45386e-05	0.000594488
LRRC43	254050	9.73816	1.03861	0.254441	4.08191	4.46678e-05	0.000595811
BMPER	168667	36.9884	-1.1221	0.274916	-4.0816	4.47264e-05	0.000596191
CLUL1	27098	4.26319	1.16863	0.286328	4.08144	4.47577e-05	0.000596208
SEC31B	25956	81.6732	-0.787284	0.192907	-4.08116	4.48123e-05	0.000596534
LOC100272146	100272146	56.1769	0.596006	0.146169	4.07751	4.55202e-05	0.000605551
ATP6V0B	533	2281.74	0.417505	0.102425	4.0762	4.57772e-05	0.000608561
SDC3	9672	2894.13	-0.580448	0.142432	-4.07526	4.59632e-05	0.000610623
C9orf4	23732	17.6178	-1.52854	0.375259	-4.07329	4.63531e-05	0.00061539
ALK	238	3.93577	-1.24093	0.304704	-4.07257	4.64967e-05	0.000616883
STAT4	6775	80.9258	-0.770823	0.189293	-4.07212	4.65875e-05	0.000617675
OPRK1	4986	3.04853	1.45545	0.357497	4.07124	4.6764e-05	0.000619599
GNB4	59345	1124.95	-0.623151	0.153146	-4.069	4.72152e-05	0.00062516
TP53TG3B	729355	2.1626	1.6215	0.398543	4.06857	4.73015e-05	0.000625486
RUNDC3B	154661	42.4972	-0.821323	0.20187	-4.06857	4.7303e-05	0.000625486
PRX	57716	105.199	-0.596423	0.14669	-4.06587	4.78542e-05	0.000632352
RNFT2	84900	146.428	0.714888	0.175855	4.06522	4.79876e-05	0.000633692
PYGO2	90780	1307.24	0.277105	0.0681932	4.06352	4.83372e-05	0.000637884
NOVA1	4857	67.4361	-1.07971	0.265779	-4.06243	4.85639e-05	0.000640449
LOC84856	84856	16.9032	0.909744	0.223983	4.06167	4.87228e-05	0.000642117
LAT2	7462	219.623	-0.636756	0.156783	-4.06139	4.87808e-05	0.000642453
EVI2A	2123	246.393	-0.67618	0.166554	-4.05983	4.91089e-05	0.000646345
CREB3L3	84699	225.385	1.29767	0.319791	4.05786	4.95244e-05	0.000651381
GAB3	139716	118.548	-0.617106	0.152122	-4.05666	4.97798e-05	0.000654306
C17orf53	78995	135.288	0.548226	0.135166	4.05594	4.9934e-05	0.000655897
AGXT	189	6.406	1.35325	0.333679	4.05553	5.002e-05	0.000656591
MRM1	79922	203.134	0.534585	0.131823	4.05532	5.00662e-05	0.000656763
C11orf42	160298	3.06331	0.867096	0.213847	4.05475	5.01872e-05	0.000657914
TMEM213	155006	14.6755	1.51145	0.372854	4.05374	5.04051e-05	0.000660333
CST4	1472	37.1167	1.29917	0.320593	4.05241	5.06918e-05	0.000663355
OSBPL5	114879	637.766	-0.533993	0.131773	-4.05236	5.07027e-05	0.000663355
ABL1	25	3030.68	-0.383762	0.0947059	-4.05214	5.07505e-05	0.000663542
CD101	9398	59.6549	-0.610328	0.150625	-4.05197	5.07884e-05	0.0006636
AP1S2	8905	340.581	-0.621018	0.153291	-4.05124	5.09467e-05	0.000665229
C5orf36	285600	35.2718	-0.561354	0.138574	-4.05094	5.10119e-05	0.000665642
TMCO1	54499	2261.12	0.453634	0.111991	4.05063	5.10802e-05	0.000665984
LY86	9450	156.217	-0.750279	0.185231	-4.05051	5.11054e-05	0.000665984
SGCB	6443	1162.11	-0.452938	0.111837	-4.04998	5.12228e-05	0.000666801
ZNF574	64763	832.078	-0.333629	0.082381	-4.04983	5.1254e-05	0.000666801
ZNF580	51157	652.931	-0.450532	0.111249	-4.04977	5.12691e-05	0.000666801
FASLG	356	30.39	-0.879987	0.217317	-4.04932	5.13661e-05	0.00066761
GRRP1	79927	48.5142	-0.776203	0.191694	-4.04917	5.13987e-05	0.00066761
ZMYM2	7750	1431.97	0.452278	0.111722	4.04823	5.16054e-05	0.000669635
ENTPD1	953	1728.74	-0.432469	0.106831	-4.04816	5.16222e-05	0.000669635
TOP1P1	7151	137.873	0.345611	0.0853824	4.04781	5.16997e-05	0.000669843
ZCCHC18	644353	11.806	-0.777757	0.192146	-4.04774	5.1715e-05	0.000669843
SH3BP5	9467	601.833	-0.527026	0.130206	-4.04763	5.17397e-05	0.000669843
KCNA3	3738	91.8505	-0.937504	0.231627	-4.04747	5.17749e-05	0.00066986
DPYSL3	1809	5151.27	-0.903916	0.223359	-4.04693	5.18943e-05	0.000670967
TLR3	7098	276.471	-0.694124	0.171586	-4.04534	5.22465e-05	0.00067508
AMDHD1	144193	15.9709	1.04796	0.259165	4.04359	5.26383e-05	0.0006797
C5orf4	10826	432.283	-0.937657	0.231912	-4.04315	5.27374e-05	0.000680194
LIPT2	387787	81.3913	0.536274	0.132639	4.04312	5.27453e-05	0.000680194
SUV39H2	79723	282.179	0.428306	0.105976	4.04155	5.30997e-05	0.000684319
IMPG2	50939	2.62435	-0.912893	0.225929	-4.04062	5.33096e-05	0.000685639
TSR2	90121	552.958	0.356161	0.0881465	4.04056	5.3323e-05	0.000685639
CCDC75	253635	107.373	0.310416	0.0768263	4.04049	5.33399e-05	0.000685639
C22orf45	646023	6.15873	1.01806	0.251964	4.04049	5.33405e-05	0.000685639
LOC388796	388796	489.497	0.598273	0.148179	4.03751	5.4022e-05	0.000693928
DNAJB4	11080	361.354	-0.546819	0.13544	-4.03736	5.40555e-05	0.000693928
GEMIN6	79833	189.752	0.379845	0.0940877	4.03713	5.4108e-05	0.000694152
LRRC25	126364	211.181	-0.599472	0.148514	-4.03647	5.42622e-05	0.00069568
KIAA0319L	79932	1918.76	0.34478	0.0854211	4.03624	5.4315e-05	0.000695906
TSPAN7	7102	459.582	-0.893372	0.221386	-4.03536	5.45194e-05	0.000698074
CKS1B	1163	779.269	0.486576	0.120639	4.03333	5.49911e-05	0.000703659
MRPL18	29074	984.644	0.38977	0.0966536	4.03265	5.51519e-05	0.000705261
JAGN1	84522	973.426	0.366074	0.0907989	4.0317	5.53739e-05	0.000707643
RAB1A	5861	3857.06	0.271847	0.0674324	4.0314	5.54465e-05	0.000708113
PAEP	5047	22.5976	1.54552	0.383508	4.02996	5.57858e-05	0.000711987
GRASP	160622	167.65	-0.659037	0.163567	-4.02916	5.59758e-05	0.000713952
LRRC10B	390205	39.7747	-1.00156	0.24859	-4.02896	5.60235e-05	0.000714102
ERAS	3266	0.710195	1.29877	0.322404	4.02838	5.61625e-05	0.000715412
MAGEA5	4104	0.803345	1.65906	0.411881	4.028	5.62534e-05	0.00071611
ABCC4	10257	657.807	0.694004	0.172318	4.02746	5.63815e-05	0.000717279
GXYLT1	283464	410.165	0.371292	0.0922119	4.02652	5.66096e-05	0.000719719
CTNNA3	29119	23.3488	-1.40845	0.34984	-4.02598	5.67377e-05	0.000720885
C10orf111	221060	6.93701	0.548082	0.13615	4.02557	5.68384e-05	0.000721702
CD53	963	1056.35	-0.720946	0.179149	-4.02427	5.7152e-05	0.000725219
PDE4B	5142	563.313	-0.71229	0.17705	-4.0231	5.74374e-05	0.000728038
FABP4	2167	76.9758	-1.16947	0.290693	-4.02306	5.74476e-05	0.000728038
LOC728392	728392	107.891	-0.736009	0.182965	-4.02268	5.75403e-05	0.000728229
LOC148413	148413	272.435	0.338129	0.084057	4.02262	5.75545e-05	0.000728229
FCRL3	115352	66.0075	-1.14758	0.285294	-4.02245	5.75959e-05	0.000728229
CD200R1	131450	32.3125	-0.805204	0.20018	-4.02239	5.76098e-05	0.000728229
PAH	5053	15.5735	1.56206	0.388358	4.0222	5.76559e-05	0.000728347
RAMP3	10268	279.65	-0.65231	0.162193	-4.02183	5.77485e-05	0.000729052
LOC653653	653653	102.638	-0.656503	0.163268	-4.021	5.79517e-05	0.000731151
CAMK4	814	30.3895	-0.830647	0.206588	-4.02079	5.80031e-05	0.000731333
CNKSR2	22866	23.2021	-1.36473	0.339434	-4.0206	5.80497e-05	0.000731408
TNFAIP8L3	388121	79.4208	-0.84298	0.209672	-4.02047	5.80828e-05	0.000731408
CAST	831	4534.72	-0.390852	0.0972318	-4.01979	5.82495e-05	0.000732261
TBP	6908	278.188	0.256837	0.0638933	4.01978	5.8253e-05	0.000732261
P2RX2	22953	5.54672	-1.33121	0.331167	-4.01974	5.82615e-05	0.000732261
FCER1A	2205	48.1892	-1.21479	0.302269	-4.01892	5.84657e-05	0.000734362
NUDT10	170685	14.7939	-0.988567	0.246076	-4.01733	5.88616e-05	0.000738866
REM1	28954	52.294	-0.764968	0.190475	-4.0161	5.91686e-05	0.000742249
LOC144486	144486	7.9193	0.589203	0.146721	4.01581	5.9242e-05	0.000742376
LIG3	3980	600.379	0.337919	0.0841481	4.01576	5.92536e-05	0.000742376
FAM200A	221786	154.129	0.525999	0.130998	4.01532	5.93655e-05	0.000743307
MMRN2	79812	788.132	-0.609081	0.151713	-4.0147	5.95224e-05	0.000744801
GPR82	27197	29.0956	-0.673388	0.167743	-4.01441	5.95949e-05	0.000745238
MCOLN3	55283	81.2272	1.12302	0.279758	4.01424	5.96374e-05	0.000745298
HMGCS1	3157	1757.1	0.615646	0.153376	4.01396	5.97073e-05	0.000745701
ISM1	140862	152.755	-1.02701	0.255892	-4.01345	5.98386e-05	0.00074687
CKAP5	9793	3041.7	0.342478	0.085342	4.01301	5.99492e-05	0.00074778
COL3A1	1281	60069	-0.771557	0.192279	-4.01269	6.00307e-05	0.000748325
TMEM143	55260	178.767	-0.372352	0.0928234	-4.0114	6.03592e-05	0.000751889
SLC1A3	6507	262.589	-0.798529	0.199075	-4.01121	6.04087e-05	0.000751889
TMEM71	137835	50.4148	-0.801447	0.199813	-4.01098	6.0468e-05	0.000751889
FAM71F1	84691	0.687949	1.51299	0.377212	4.01098	6.04685e-05	0.000751889
FGF7	2252	562.278	-0.925971	0.230903	-4.01022	6.06623e-05	0.000753826
VWA5A	4013	674.075	-0.628711	0.156828	-4.00893	6.09956e-05	0.000757493
NCRNA00176	284739	23.0132	0.757663	0.189016	4.00846	6.1116e-05	0.000758512
C4orf14	84273	950.587	-0.296355	0.0739404	-4.00803	6.12275e-05	0.00075942
BOLL	66037	2.58451	1.12755	0.281346	4.0077	6.13124e-05	0.000759872
FMNL1	752	852.803	-0.635883	0.15867	-4.00759	6.13406e-05	0.000759872
PLA2G2D	26279	144.383	-1.14024	0.284577	-4.0068	6.15466e-05	0.000761947
TTLL4	9654	826.426	0.405909	0.101314	4.00645	6.16386e-05	0.00076261
TMTC4	84899	660.087	0.433728	0.108267	4.00608	6.17352e-05	0.000763328
CHMP7	91782	1006.45	-0.313871	0.0783678	-4.0051	6.19921e-05	0.000765596
SFMBT1	51460	447.28	0.384162	0.0959187	4.00508	6.19959e-05	0.000765596
GTPBP2	54676	1134.22	0.430449	0.107487	4.00468	6.21013e-05	0.00076642
RSPO2	340419	42.0028	-1.20643	0.301269	-4.0045	6.21482e-05	0.000766521
CCDC163P	126661	28.0221	0.569979	0.14242	4.00211	6.27789e-05	0.000773818
LOC100270746	100270746	14.3294	0.774613	0.193572	4.00167	6.28967e-05	0.00077436
KNG1	3827	3.66199	1.46881	0.367051	4.00165	6.29011e-05	0.00077436
ARRDC5	645432	12.509	-0.987928	0.246936	-4.00075	6.31417e-05	0.000776839
MTL5	9633	151.023	0.701933	0.175468	4.00034	6.32503e-05	0.000777692
GPRC5C	55890	1073.87	0.689132	0.172352	3.99839	6.3774e-05	0.000783644
ILK	3611	2864.31	-0.481638	0.120497	-3.99711	6.41218e-05	0.00078743
TOP1	7150	3536.58	0.356029	0.0891048	3.99562	6.45245e-05	0.000791885
NKIRAS2	28511	1126.05	0.337466	0.0844645	3.99536	6.45955e-05	0.000792265
LILRB5	10990	89.4794	-0.887565	0.222276	-3.99307	6.52228e-05	0.000799463
SMOX	54498	507.308	0.633049	0.158558	3.99254	6.53688e-05	0.000800576
FBXO7	25793	1949.8	-0.22447	0.0562236	-3.99245	6.53944e-05	0.000800576
SPAST	6683	606.585	0.312044	0.0781729	3.99172	6.55952e-05	0.000802539
PRKG1	5592	153.056	-0.78087	0.195662	-3.99092	6.58165e-05	0.000804749
FAM122C	159091	74.8785	0.527064	0.132091	3.99015	6.60325e-05	0.000806892
PJA2	9867	2484.4	-0.447698	0.112251	-3.98837	6.65293e-05	0.000812461
AKT2	208	2127.43	-0.338689	0.0849326	-3.98774	6.67059e-05	0.000814116
TMEM17	200728	46.505	0.61221	0.153571	3.9865	6.70553e-05	0.000817877
MAGEA10	4109	27.6726	1.60498	0.402626	3.98627	6.71204e-05	0.000818167
C1orf70	339453	10.2133	-1.0153	0.254751	-3.98544	6.73541e-05	0.000820511
BICC1	80114	239.121	-0.835599	0.209685	-3.98502	6.74758e-05	0.000821488
NUFIP1	26747	218.576	0.369961	0.0928534	3.98436	6.76625e-05	0.000822959
XAGE2	9502	0.773421	1.56507	0.39281	3.9843	6.76798e-05	0.000822959
FRZB	2487	694	-0.899653	0.225846	-3.98348	6.79125e-05	0.000825283
NTN1	9423	891.955	-0.989271	0.248434	-3.98203	6.83285e-05	0.000829531
NRG3	10718	8.27243	1.20923	0.303675	3.98197	6.83458e-05	0.000829531
FSD1	79187	8.29853	0.809729	0.203382	3.98133	6.85321e-05	0.000831282
LAIR1	3903	583.432	-0.604913	0.151962	-3.98068	6.87196e-05	0.000833047
SH2B3	10019	1377.31	-0.394396	0.0990834	-3.98045	6.87848e-05	0.000833327
GPR98	84059	27.3928	1.32492	0.332936	3.9795	6.90597e-05	0.000836145
NEURL2	140825	48.2279	0.589337	0.1481	3.97933	6.9111e-05	0.000836256
TTC31	64427	599.617	0.240565	0.0604661	3.97851	6.93495e-05	0.000838629
PEAR1	375033	238.279	-0.615084	0.154626	-3.97787	6.9534e-05	0.000839835
DNASE1L2	1775	8.97111	0.792271	0.19917	3.97787	6.9534e-05	0.000839835
ZFP90	146198	428.371	-0.327609	0.0823824	-3.97669	6.98804e-05	0.000843504
ZC3HAV1	56829	1956.87	-0.273736	0.0688387	-3.97648	6.99433e-05	0.000843628
C16orf73	254528	0.90142	1.38317	0.347847	3.97637	6.99758e-05	0.000843628
C12orf66	144577	172.053	0.4564	0.1148	3.97562	7.01973e-05	0.000845477
EME1	146956	94.7011	0.611884	0.153911	3.97556	7.02145e-05	0.000845477
SERPINB2	5055	114.859	-1.3988	0.351888	-3.97514	7.03389e-05	0.00084646
C16orf54	283897	116.142	-0.865492	0.217754	-3.97463	7.0488e-05	0.000847739
TMEM49	81671	2940.5	0.372555	0.093765	3.97329	7.08873e-05	0.000852024
PNMA5	114824	5.20178	1.36856	0.344454	3.97313	7.0935e-05	0.000852081
CHST13	166012	83.3645	1.119	0.281751	3.97161	7.13892e-05	0.000857016
ANO3	63982	13.0815	1.4392	0.362397	3.97135	7.14665e-05	0.000857425
GJB5	2709	108.989	-1.30513	0.328733	-3.97019	7.18156e-05	0.000861092
RSPO3	84870	326.358	-0.952657	0.240002	-3.96938	7.20612e-05	0.000863514
TMEM132C	92293	21.0338	-1.29941	0.327445	-3.96832	7.23809e-05	0.00086682
COMTD1	118881	503.818	0.679617	0.17127	3.96812	7.24428e-05	0.000867037
MAP2K5	5607	287.997	-0.27385	0.0690179	-3.96781	7.25369e-05	0.00086764
RGMB	285704	1106.72	-0.689832	0.173895	-3.96695	7.27998e-05	0.000870258
GABRR2	2570	3.49636	0.934276	0.235529	3.96671	7.28707e-05	0.000870581
C2orf84	653140	4.13273	-1.12123	0.28272	-3.96587	7.31293e-05	0.000873143
APOA1BP	128240	1866.26	0.439571	0.110867	3.96484	7.34445e-05	0.000876379
ART5	116969	6.78635	1.00422	0.253305	3.96447	7.356e-05	0.000876929
PPT2	9374	433.725	0.337525	0.0851423	3.96424	7.36294e-05	0.000876929
FAM20A	54757	167.736	-0.748421	0.188798	-3.96414	7.36597e-05	0.000876929
PRRT1	80863	78.5796	-0.762488	0.192348	-3.96412	7.36677e-05	0.000876929
AFF3	3899	127.592	-1.05118	0.265219	-3.96346	7.38709e-05	0.00087882
NAIP	4671	74.3445	-0.655888	0.165521	-3.96256	7.41511e-05	0.000881623
CLDN9	9080	56.8888	1.20885	0.305137	3.96166	7.44314e-05	0.000884426
C1QTNF4	114900	15.8634	-1.07534	0.271491	-3.96087	7.4678e-05	0.000886824
SH2D6	284948	1.80248	1.32532	0.334654	3.96027	7.48646e-05	0.000888507
LOC80054	80054	91.6849	0.772029	0.194958	3.95997	7.49599e-05	0.000889105
PYCR2	29920	1373.08	0.314731	0.0794818	3.95978	7.50179e-05	0.000889261
PRPSAP1	5635	749.178	0.278076	0.0702441	3.95871	7.53547e-05	0.000892719
MST1P9	11223	179.343	1.13047	0.285585	3.95843	7.54452e-05	0.000893245
APOB48R	55911	312.477	-0.582558	0.147174	-3.95829	7.54893e-05	0.000893245
TLCD1	116238	304.479	0.684562	0.172975	3.95757	7.57154e-05	0.000895385
MAP3K6	9064	681.324	-0.488023	0.123332	-3.957	7.58982e-05	0.000897011
CSAG3	389903	41.4057	1.59997	0.40441	3.95631	7.61149e-05	0.000899036
IL7R	3575	250.601	-0.817161	0.206566	-3.95593	7.62367e-05	0.000899172
LEPR	3953	379.355	-0.834294	0.2109	-3.95588	7.62544e-05	0.000899172
CAMK1D	57118	110.703	-0.776425	0.196273	-3.95585	7.62626e-05	0.000899172
SLC26A11	284129	224.725	0.485975	0.122865	3.95536	7.64208e-05	0.000900502
FAM124B	79843	44.8576	-0.73246	0.185233	-3.95426	7.67722e-05	0.000904104
TMPRSS7	344805	2.55441	1.01844	0.257624	3.95321	7.71103e-05	0.000907546
UTS2R	2837	17.0116	1.40174	0.354603	3.95297	7.71875e-05	0.000907915
KIAA1432	57589	649.05	-0.40226	0.101785	-3.95205	7.74859e-05	0.000910885
MFAP4	4239	3712.55	-0.913287	0.231118	-3.9516	7.76317e-05	0.000911144
LIMS3-LOC440895	100271835	92.0356	0.825588	0.208934	3.95143	7.76863e-05	0.000911144
C1orf104	284618	62.1069	0.60792	0.153849	3.95142	7.76895e-05	0.000911144
PEBP4	157310	3.11373	-1.40801	0.356332	-3.95141	7.76919e-05	0.000911144
F2	2147	2.64371	1.46245	0.370157	3.9509	7.78594e-05	0.000912567
LRRK2	120892	220.085	-0.833345	0.210957	-3.9503	7.80532e-05	0.000914298
DIRC3	729582	4.61279	-1.00851	0.255315	-3.95004	7.81384e-05	0.000914711
BHLHE22	27319	47.8927	-0.816421	0.206694	-3.94991	7.81809e-05	0.000914711
CFB	629	5984.04	0.859346	0.217592	3.94934	7.8366e-05	0.000916336
GFPT2	9945	276.527	-0.837064	0.211973	-3.94892	7.85043e-05	0.000917412
KIAA0907	22889	817.875	0.413776	0.104801	3.94822	7.87342e-05	0.000919556
C1orf51	148523	71.7366	0.853583	0.216203	3.94806	7.87883e-05	0.000919646
CLCN5	1184	580.727	0.541032	0.137051	3.94766	7.89184e-05	0.000920621
C2orf85	285093	2.50123	-1.18409	0.299968	-3.94739	7.90088e-05	0.000921134
RAB23	51715	913.193	-0.739927	0.187456	-3.9472	7.90708e-05	0.000921309
PDGFRB	5159	4967.15	-0.582953	0.147693	-3.94706	7.91168e-05	0.000921309
TIFAB	497189	16.7127	-0.923793	0.234088	-3.94634	7.93539e-05	0.000923449
TPM1	7168	8040.42	-0.73128	0.185311	-3.94622	7.93939e-05	0.000923449
C14orf143	90141	80.5166	0.364606	0.0924054	3.94572	7.95615e-05	0.000924623
DHTKD1	55526	775.953	0.346782	0.0878918	3.94556	7.96152e-05	0.000924623
MATN4	8785	2.9614	0.935593	0.237134	3.94541	7.96634e-05	0.000924623
ADD1	118	4622.51	-0.28982	0.0734594	-3.94531	7.96969e-05	0.000924623
LOC441046	441046	6.63483	0.916151	0.232221	3.94518	7.97417e-05	0.000924623
CITED2	10370	1026.96	-0.485664	0.123106	-3.94508	7.97749e-05	0.000924623
C1orf162	128346	315.157	-0.656597	0.166449	-3.94473	7.98901e-05	0.000925417
PTK7	5754	1849.94	0.722231	0.183148	3.94344	8.0321e-05	0.000929865
FOXN3	1112	2490.05	-0.459329	0.116491	-3.94304	8.04561e-05	0.000930613
CRHBP	1393	6.57583	-0.888202	0.225262	-3.94297	8.04796e-05	0.000930613
C10orf128	170371	27.4426	-0.798368	0.20252	-3.94216	8.07497e-05	0.000933192
MYO9B	4650	2857.84	-0.353903	0.089789	-3.94149	8.09758e-05	0.000934754
EPM2A	7957	133.111	-0.628974	0.159578	-3.94148	8.09793e-05	0.000934754
ASAH2	56624	19.5757	0.986254	0.250247	3.94112	8.11027e-05	0.000935633
KIAA0125	9834	66.8206	-1.10271	0.279822	-3.94077	8.12205e-05	0.000936446
UBXN2A	165324	345.762	0.271145	0.0688316	3.93926	8.17347e-05	0.000941475
ATP1A3	478	121.675	-1.05927	0.268904	-3.93921	8.17517e-05	0.000941475
CCL5	6352	1227.75	-0.855482	0.217236	-3.93803	8.21533e-05	0.00094555
NEK2	4751	463.389	0.621692	0.157905	3.93711	8.24675e-05	0.000948615
VWC2	375567	4.05233	-1.32555	0.336698	-3.93691	8.25369e-05	0.000948864
IQCC	55721	83.0211	0.360836	0.0916593	3.93671	8.26055e-05	0.000949101
S100A4	6275	1564.1	-0.893124	0.226888	-3.93642	8.27067e-05	0.000949712
FLRT1	23769	24.206	-0.880307	0.223708	-3.93508	8.31702e-05	0.000954481
SAGE1	55511	13.4461	1.6195	0.411614	3.93452	8.33625e-05	0.000956134
NCOA5	57727	986.153	0.275354	0.0699985	3.93371	8.36454e-05	0.000958825
TCFL5	10732	451.084	0.456368	0.116023	3.93341	8.37481e-05	0.000959446
TCF4	6925	1389.41	-0.55178	0.140295	-3.93301	8.38903e-05	0.000960519
FGL1	2267	21.5512	1.55632	0.395808	3.932	8.4243e-05	0.000964001
PLEK	5341	677.646	-0.77015	0.195883	-3.93169	8.4352e-05	0.000964691
C21orf90	114043	14.0271	1.03946	0.264421	3.93107	8.4567e-05	0.000966592
HRNBP3	146713	26.5711	-1.36991	0.348529	-3.93055	8.47504e-05	0.000968129
MTRR	4552	757.924	0.34998	0.0890706	3.92924	8.52148e-05	0.000972873
SLC25A33	84275	204.414	0.437741	0.111421	3.92871	8.54045e-05	0.000974477
CCDC99	54908	308.618	0.415496	0.105773	3.92817	8.5593e-05	0.000976066
RBM39	9584	2941.34	0.30719	0.0782136	3.92758	8.58045e-05	0.000977915
AQP1	358	5917.36	-0.826548	0.210508	-3.92644	8.62138e-05	0.000982015
SCYL3	57147	363.128	0.310959	0.0792379	3.92437	8.69562e-05	0.000989901
NFS1	9054	596.677	0.353318	0.0900394	3.92404	8.70773e-05	0.000990711
PNKD	25953	2551.15	0.529573	0.134996	3.92288	8.74981e-05	0.000994927
MFSD2A	84879	239.034	0.722112	0.184091	3.92258	8.76052e-05	0.000995052
HYDIN	54768	29.1541	1.09526	0.279221	3.92256	8.76128e-05	0.000995052
SCN2B	6327	21.5853	-1.14351	0.29153	-3.92243	8.76598e-05	0.000995052
SP8	221833	13.2567	1.42473	0.363275	3.92191	8.7849e-05	0.000996628
CBLN1	869	11.9592	-1.26961	0.323769	-3.92133	8.806e-05	0.00099845
CLECL1	160365	15.0629	-0.973873	0.248364	-3.92115	8.81257e-05	0.000998624
LOC401588	401588	55.654	0.443455	0.1131	3.9209	8.82176e-05	0.000999093
DHRS13	147015	253.357	0.571869	0.145886	3.91997	8.85607e-05	0.00100241
NAV3	89795	77.6516	-0.924211	0.235787	-3.91969	8.86625e-05	0.00100299
LPAR4	2846	10.0747	-0.842518	0.214959	-3.91943	8.87597e-05	0.00100351
IL10	3586	19.2284	-0.758851	0.193631	-3.91907	8.88924e-05	0.00100395
DNAJB13	374407	4.42367	1.53421	0.391485	3.91894	8.89393e-05	0.00100395
GAS6	2621	2630.28	-0.587169	0.14983	-3.91891	8.89509e-05	0.00100395
DLX6	1750	25.4797	1.4306	0.365504	3.91405	9.07625e-05	0.00102228
C8orf77	286103	14.4489	0.654341	0.167179	3.91401	9.07764e-05	0.00102228
ALDH1B1	219	2358.33	-0.684029	0.174764	-3.91401	9.07771e-05	0.00102228
C17orf100	388327	56.5903	0.476716	0.121798	3.914	9.07813e-05	0.00102228
OLFML1	283298	302.821	-0.648134	0.165616	-3.91347	9.09805e-05	0.00102394
TRAT1	50852	50.0446	-0.921244	0.235434	-3.91295	9.11741e-05	0.00102554
SLC6A16	28968	15.0837	-0.957487	0.24473	-3.91243	9.13734e-05	0.0010272
ZNF772	400720	115.119	0.747801	0.191148	3.91216	9.14733e-05	0.00102774
DCAF12L2	340578	3.68951	-1.31988	0.33756	-3.91005	9.22789e-05	0.0010362
LOX	4015	1012.11	-0.717208	0.183469	-3.90916	9.26195e-05	0.00103944
FST	10468	56.7763	-1.03394	0.264506	-3.90896	9.26951e-05	0.00103964
ZNF135	7694	48.1343	-0.776336	0.198611	-3.90883	9.27427e-05	0.00103964
METTL7A	25840	1416.6	-0.659349	0.168703	-3.90834	9.2933e-05	0.00104119
CRABP1	1381	105.629	1.484	0.379852	3.90677	9.35375e-05	0.00104737
RNASE7	84659	4.26753	-1.34514	0.344428	-3.90544	9.40554e-05	0.00105257
NAPSB	256236	125.388	-0.895325	0.229299	-3.90462	9.43738e-05	0.00105554
SNX29	92017	577.461	-0.459602	0.117742	-3.90347	9.48242e-05	0.00105955
MCM8	84515	470.055	0.482125	0.123513	3.90343	9.484e-05	0.00105955
ITGA5	3678	3616.66	-0.66534	0.170477	-3.90281	9.50811e-05	0.00106165
C15orf42	90381	400.393	0.648149	0.166097	3.90222	9.53133e-05	0.0010633
GMEB2	26205	638.725	0.334516	0.0857257	3.90216	9.53367e-05	0.0010633
C18orf18	147525	40.2945	0.547899	0.140468	3.90054	9.598e-05	0.00106988
SRL	6345	33.9128	-0.815332	0.209115	-3.89897	9.66032e-05	0.00107622
WASF2	10163	4662	-0.294561	0.0755543	-3.89867	9.67244e-05	0.00107696
FAM172A	83989	474.037	-0.40647	0.104284	-3.89774	9.70959e-05	0.00108049
CACNA1F	778	9.14036	1.08385	0.278086	3.89755	9.717e-05	0.00108062
CDC20	991	1054.87	0.653292	0.167626	3.89733	9.72597e-05	0.00108062
IGSF10	285313	82.0396	-1.03936	0.266688	-3.8973	9.72715e-05	0.00108062
UPF0639	400224	6.02879	1.22872	0.315306	3.8969	9.74305e-05	0.00108178
TMEM204	79652	338.136	-0.573995	0.147335	-3.89584	9.78597e-05	0.00108594
MOSPD1	56180	290.499	0.459777	0.118026	3.89554	9.79784e-05	0.00108665
PANX2	56666	39.7437	1.00036	0.256871	3.89439	9.84446e-05	0.00109121
TMTC1	83857	524.36	-0.810334	0.208118	-3.89363	9.87551e-05	0.00109404
FILIP1L	11259	2722.01	-0.660643	0.169695	-3.89311	9.8966e-05	0.00109576
KPNA2	3838	2821.03	0.4769	0.122503	3.89297	9.90248e-05	0.0010958
ANKS1B	56899	23.3087	-1.0608	0.272587	-3.89159	9.95899e-05	0.00110078
PHLDB1	23187	1467.11	-0.549742	0.141267	-3.8915	9.9628e-05	0.00110078
YTHDC2	64848	689.949	-0.371844	0.0955537	-3.89146	9.96414e-05	0.00110078
CSRP2BP	57325	762.356	0.348136	0.0894847	3.89045	0.00010006	0.00110478
FAM173B	134145	229.695	0.426584	0.109661	3.89004	0.000100227	0.00110602
EDN1	1906	421.489	-0.73362	0.188611	-3.88959	0.000100415	0.00110719
GHRL	51738	30.1095	-1.1902	0.306003	-3.88951	0.000100445	0.00110719
LRRC8C	84230	515.732	-0.466213	0.11991	-3.88802	0.000101066	0.00111342
BDKRB1	623	59.762	-0.758499	0.195111	-3.88751	0.000101276	0.0011151
SGEF	26084	268.858	-0.979376	0.252028	-3.88598	0.000101917	0.00112147
H2AFB1	474382	2.57565	1.06559	0.274222	3.88586	0.000101967	0.00112147
SNRNP200	23020	5875.5	0.284237	0.0731719	3.8845	0.00010254	0.00112714
PRELP	5549	1981.13	-1.03307	0.265966	-3.88423	0.000102655	0.00112778
ZNF530	348327	45.3496	0.695152	0.178989	3.88378	0.000102846	0.00112926
DNAJC21	134218	1166.73	0.307688	0.0792326	3.88335	0.000103029	0.00113064
FGFR3	2261	831.33	0.891188	0.229616	3.88121	0.00010394	0.00114
GRIK3	2899	41.0732	-1.21766	0.313758	-3.88088	0.00010408	0.00114031
RBM34	23029	638.764	0.386509	0.0995933	3.88087	0.000104083	0.00114031
GBP1	2633	1615.82	-0.671414	0.17306	-3.87966	0.000104602	0.00114536
FAM129C	199786	34.0525	-1.28529	0.331446	-3.87783	0.000105391	0.00115299
SRGAP1	57522	703.241	0.476502	0.12288	3.87778	0.000105415	0.00115299
CCDC136	64753	114.305	-1.04853	0.270484	-3.8765	0.000105969	0.00115841
C11orf84	144097	457.876	0.454878	0.117349	3.87629	0.000106062	0.00115878
MGC16025	85009	2.69285	0.872666	0.225167	3.87565	0.000106342	0.0011612
IGSF6	10261	217.149	-0.654019	0.168759	-3.87545	0.000106426	0.00116148
C17orf47	284083	3.78115	0.690261	0.178129	3.87506	0.000106598	0.0011622
TXNIP	10628	11501.2	-0.626524	0.161682	-3.87503	0.00010661	0.0011622
SLAMF1	6504	59.7253	-0.743299	0.191841	-3.87455	0.000106821	0.00116378
MEN1	4221	993.427	0.357425	0.0922522	3.87444	0.000106872	0.00116378
LRRC46	90506	18.8056	0.770192	0.198836	3.8735	0.000107282	0.0011676
PLAGL2	5326	1770.33	0.55522	0.143359	3.87294	0.00010753	0.00116923
TNFRSF13B	23495	38.1318	-1.18869	0.306925	-3.8729	0.00010755	0.00116923
FASN	2194	7708.28	0.518545	0.133902	3.87258	0.000107687	0.00117009
SDF2	6388	729.534	0.320044	0.0826501	3.87227	0.000107826	0.00117095
C17orf55	284185	13.9975	1.03065	0.266222	3.87138	0.000108221	0.0011746
WDYHV1	55093	205.944	0.412187	0.106488	3.87073	0.00010851	0.00117709
ATP5J2	9551	3273.47	0.56464	0.145884	3.87046	0.000108629	0.00117774
YWHAB	7529	11086.6	0.322792	0.0834211	3.86943	0.000109091	0.00118209
SSX4	6759	10.1765	1.60689	0.415413	3.86816	0.000109658	0.00118747
FAM86C	55199	195.954	0.341858	0.0883799	3.86806	0.000109706	0.00118747
CACNB1	782	160.261	0.627863	0.162349	3.86738	0.000110012	0.00119013
LHX1	3975	6.40459	1.54389	0.399287	3.86661	0.000110357	0.0011932
FLJ43860	389690	1.72189	1.60989	0.416544	3.86488	0.000111143	0.00120104
KIAA1751	85452	6.58561	1.25243	0.324069	3.86471	0.000111221	0.00120124
ZNF383	163087	100.819	-0.400336	0.103599	-3.86428	0.000111416	0.0012015
SIGLEC1	6614	508.781	-0.777509	0.201204	-3.86427	0.00011142	0.0012015
PLXDC2	84898	671.491	-0.670235	0.173446	-3.86423	0.000111439	0.0012015
CD28	940	98.477	-0.741251	0.191829	-3.86413	0.000111488	0.0012015
ADCY4	196883	178.625	-0.561218	0.145252	-3.86376	0.000111654	0.00120263
LBX2	85474	19.9473	0.72311	0.187181	3.86317	0.000111925	0.00120486
C1QTNF7	114905	128.147	-1.03899	0.268956	-3.86304	0.000111983	0.00120486
THBS1	7057	11056.8	-0.740053	0.191587	-3.86275	0.000112117	0.00120566
FAM175A	84142	208.21	-0.420153	0.108787	-3.86216	0.000112388	0.00120791
GPN1	11321	808.293	0.265877	0.0688504	3.86167	0.000112615	0.0012097
UTRN	7402	2005.7	-0.516358	0.133723	-3.8614	0.000112741	0.00121003
BTN3A3	10384	590.683	-0.509156	0.13186	-3.86134	0.000112768	0.00121003
TP53I13	90313	589.615	0.490942	0.12721	3.85931	0.000113705	0.00121942
LGALS2	3957	506.083	1.18245	0.306436	3.85872	0.000113984	0.00122175
FAM183A	440585	1.52991	1.40272	0.363552	3.85838	0.00011414	0.00122245
SLC22A9	114571	1.6945	1.3888	0.359959	3.85823	0.000114212	0.00122245
TMEM47	83604	901.986	-0.720138	0.186652	-3.85818	0.000114235	0.00122245
SFXN5	94097	275.84	0.445122	0.115381	3.85783	0.000114399	0.00122355
AGTR1	185	63.2142	-1.2275	0.318274	-3.85674	0.000114909	0.00122834
PTGER3	5733	218.125	-0.902163	0.233965	-3.85597	0.000115273	0.00123157
NIN	51199	835.884	-0.505341	0.131085	-3.85507	0.000115697	0.00123543
ITGB2	3689	1881.27	-0.70603	0.183165	-3.85462	0.000115909	0.00123702
ZNF224	7767	163.94	-0.528132	0.137018	-3.85446	0.000115986	0.00123718
TOP2A	7153	4386.24	0.733643	0.190366	3.85384	0.000116277	0.00123963
CTNNBL1	56259	816.263	0.332636	0.0863211	3.85348	0.000116452	0.0012401
P2RX7	5027	90.3912	-0.684839	0.177722	-3.85343	0.000116476	0.0012401
FBXO31	79791	758.499	-0.351066	0.0911065	-3.85336	0.000116509	0.0012401
ANP32E	81611	1562.03	0.430469	0.111732	3.8527	0.000116824	0.0012422
B3GNT8	374907	214.41	-0.791324	0.205396	-3.85268	0.000116832	0.0012422
NAP1L3	4675	46.0408	-0.821269	0.213177	-3.85252	0.000116909	0.00124235
SPON1	10418	2301.64	-0.941924	0.244552	-3.85163	0.000117332	0.00124617
SCARB1	949	1439.96	0.523605	0.135955	3.85132	0.000117484	0.00124679
ALS2CR11	151254	4.37282	0.906353	0.23534	3.85125	0.000117516	0.00124679
SMPX	23676	42.7794	-1.47879	0.384042	-3.85059	0.000117832	0.00124947
WNT9B	7484	4.25937	-1.02378	0.265886	-3.85046	0.000117898	0.0012495
ARID5A	10865	699.144	-0.428153	0.111218	-3.84967	0.000118276	0.00125225
GIMAP2	26157	197.883	-0.534578	0.138864	-3.84966	0.000118283	0.00125225
TBC1D3	729873	254.561	0.446356	0.115977	3.84864	0.000118773	0.00125645
ATP6V0A4	50617	17.2127	1.55215	0.403305	3.84858	0.000118807	0.00125645
ZNF862	643641	349.322	-0.495606	0.128835	-3.84682	0.00011966	0.0012648
LOC84931	84931	2.54837	1.44827	0.376551	3.84615	0.000119989	0.00126759
CXorf21	80231	50.3525	-0.607621	0.158003	-3.84562	0.000120249	0.00126966
COL1A2	1278	51623.9	-0.704754	0.183285	-3.84513	0.000120489	0.00127152
NEGR1	257194	351.624	-0.954616	0.248312	-3.84442	0.000120838	0.00127453
AGPAT1	10554	1902.31	0.358725	0.0933331	3.84349	0.000121296	0.00127861
PFDN2	5202	683.825	0.407372	0.105993	3.84337	0.000121354	0.00127861
VWF	7450	4294.34	-0.633765	0.164984	-3.84138	0.000122343	0.00128834
TOMM6	100188893	1999.95	0.400194	0.10419	3.84101	0.00012253	0.00128962
THSD7B	80731	33.1112	-1.18487	0.308653	-3.83886	0.000123608	0.00130028
FTCD	10841	9.50116	1.49241	0.38884	3.83812	0.000123979	0.00130349
C3orf65	646600	6.93644	0.869203	0.226514	3.83731	0.000124391	0.00130713
REEP5	7905	2891.12	-0.299152	0.0779807	-3.83624	0.000124933	0.00131213
ARFGAP1	55738	1464.21	0.350662	0.091418	3.83581	0.000125152	0.00131373
LOC100303728	100303728	19.6188	0.565313	0.147431	3.83444	0.000125853	0.00132039
RGS13	6003	21.572	-1.10528	0.288354	-3.83306	0.000126559	0.0013271
DKFZp686A1627	266695	7.65246	1.3838	0.361071	3.83249	0.000126852	0.00132913
TNFSF12	8742	478.1	-0.611061	0.159445	-3.83242	0.000126887	0.00132913
TCEAL7	56849	43.2691	-0.841252	0.219526	-3.83213	0.000127038	0.00133001
C2orf39	92749	1.66089	1.3419	0.350192	3.83189	0.000127164	0.00133062
GPR19	2842	21.3273	0.67309	0.175678	3.83139	0.000127424	0.00133263
GDPD5	81544	388.515	0.71395	0.186387	3.83047	0.0001279	0.00133691
ZDHHC23	254887	361.06	0.486046	0.12694	3.82894	0.000128695	0.00134451
IL19	29949	12.96	1.50673	0.393621	3.82786	0.000129263	0.00134973
MYCNOS	10408	1.28553	1.40674	0.367524	3.82762	0.00012939	0.00135035
COX7A1	1346	125.505	-0.760964	0.198822	-3.82737	0.000129517	0.00135096
JAM3	83700	798.916	-0.70165	0.183453	-3.82468	0.000130941	0.00136509
MTMR6	9107	887.327	-0.327358	0.085611	-3.82379	0.000131418	0.00136935
CACNA1E	777	59.9188	1.15919	0.303188	3.82335	0.000131649	0.00137104
HERC2P4	440362	3.98411	1.23527	0.32313	3.82281	0.000131937	0.00137331
CNTLN	54875	148.297	-0.600239	0.157054	-3.82186	0.00013245	0.00137721
CXCR3	2833	187.08	-0.795861	0.208239	-3.82186	0.00013245	0.00137721
DLC1	10395	1050.8	-0.586282	0.15341	-3.82167	0.000132549	0.00137751
CEACAM21	90273	21.9814	-0.711789	0.186263	-3.82142	0.000132687	0.00137822
NAT9	26151	343.707	0.360121	0.0942724	3.82	0.00013345	0.00138541
AP3M1	26985	1824.39	0.328835	0.0860892	3.8197	0.000133612	0.00138637
SLC2A6	11182	189.151	0.653548	0.171108	3.81951	0.000133714	0.00138659
GPR158	57512	80.0951	1.07223	0.280732	3.81941	0.000133773	0.00138659
HLA-DPB1	3115	3971.85	-0.701425	0.183691	-3.81851	0.000134262	0.00139093
APOC3	345	21.5342	1.56024	0.408727	3.81732	0.000134907	0.00139688
RIOK3	8780	1914.41	0.440252	0.115372	3.81595	0.000135658	0.00140393
CXCL10	3627	853.985	-0.995318	0.260884	-3.81518	0.000136082	0.00140758
NPHP1	4867	62.7908	0.657789	0.172429	3.81484	0.000136273	0.00140817
HTR2C	3358	6.16173	1.57661	0.413286	3.81482	0.000136281	0.00140817
TMEM156	80008	39.9357	-0.851552	0.223236	-3.81458	0.000136415	0.00140835
TAF7L	54457	1.88873	1.11229	0.291592	3.81453	0.000136441	0.00140835
NCR3	259197	14.6623	-0.996222	0.261177	-3.81436	0.000136536	0.0014086
SPIB	6689	153.288	-1.1366	0.297996	-3.81413	0.000136661	0.00140915
BEND3	57673	352.114	0.436205	0.114372	3.81392	0.000136781	0.00140965
CSF2RB	1439	645.702	-0.714082	0.18729	-3.81271	0.000137451	0.00141583
SQLE	6713	1141.92	0.645315	0.169284	3.81203	0.000137828	0.00141897
C10orf79	80217	21.433	0.906408	0.237792	3.81176	0.000137978	0.00141978
PLP1	5354	67.4215	-1.30639	0.342758	-3.8114	0.000138185	0.00142116
RBM43	375287	213.261	-0.485959	0.127512	-3.8111	0.000138349	0.00142211
PTPRN	5798	36.463	-1.16834	0.30663	-3.81027	0.000138817	0.00142619
CHRDL2	25884	888.071	-1.14462	0.300456	-3.80962	0.000139183	0.00142921
RIMS3	9783	129.177	-0.836771	0.21968	-3.80904	0.000139509	0.00143181
GPER	2852	90.9356	-0.942669	0.247497	-3.80881	0.000139638	0.00143239
ADAP2	55803	321.996	-0.463757	0.121769	-3.80851	0.000139808	0.00143338
SFTA2	389376	278.977	1.22564	0.321836	3.80826	0.000139946	0.00143338
SCAP	22937	2118.72	0.307961	0.0808667	3.80825	0.000139951	0.00143338
C6orf27	80737	165.147	0.686213	0.180272	3.80654	0.000140926	0.00144262
CD19	930	76.9986	-1.16062	0.30492	-3.8063	0.000141062	0.00144327
ATP8B5P	158381	11.3433	0.989363	0.259986	3.80544	0.000141552	0.00144753
ADAMTS3	9508	27.6963	-0.727144	0.191119	-3.80466	0.000141997	0.00145133
MMP23B	8510	153.203	-0.749853	0.197113	-3.80418	0.000142272	0.00145303
LOC285359	285359	39.0194	0.491384	0.129171	3.80412	0.00014231	0.00145303
GRPR	2925	24.614	-1.12411	0.295651	-3.80213	0.000143456	0.00146397
PPP1R3C	5507	211.083	-1.00642	0.264782	-3.80096	0.000144136	0.00147015
PDLIM7	9260	2420.47	-0.660774	0.173867	-3.80045	0.000144432	0.00147242
GTF2H4	2968	357.236	0.286063	0.0752792	3.80002	0.000144682	0.00147421
NINL	22981	255.371	0.824866	0.217078	3.79986	0.000144777	0.00147442
TIGIT	201633	94.3073	-0.783751	0.206279	-3.79947	0.000145008	0.00147601
C21orf45	54069	288.882	0.483818	0.127348	3.79918	0.000145178	0.00147699
LHFPL5	222662	2.79528	1.13717	0.29934	3.79891	0.000145335	0.00147782
ODZ2	57451	86.8346	-1.13362	0.298525	-3.79741	0.000146215	0.001486
TTC28	23331	717.959	-0.660365	0.173907	-3.79722	0.000146326	0.00148637
PTP4A2	8073	2750.37	0.30292	0.0797813	3.79688	0.000146529	0.00148767
DEM1	64789	105.233	0.458523	0.120784	3.79623	0.000146913	0.00149081
NLGN2	57555	552.578	-0.591269	0.155802	-3.795	0.000147642	0.00149744
RPS21	6227	8061.49	0.473036	0.12466	3.79462	0.000147872	0.00149859
LOC440461	440461	4.80823	-0.975391	0.25705	-3.79456	0.000147907	0.00149859
NFAM1	150372	269.457	-0.629584	0.165942	-3.79399	0.000148245	0.00150125
IPO9	55705	2284.66	0.235649	0.0621146	3.79377	0.000148376	0.0015018
FLJ37453	729614	61.7737	0.41556	0.109577	3.79242	0.000149189	0.00150926
CR1	1378	167.264	-0.956957	0.252346	-3.79224	0.000149296	0.00150957
IFT20	90410	329.754	0.317121	0.0836383	3.79158	0.00014969	0.00151261
CEP120	153241	519.541	-0.332972	0.0878228	-3.79141	0.000149795	0.00151261
SPTBN4	57731	57.9647	-0.976917	0.25767	-3.79135	0.00014983	0.00151261
C12orf11	55726	653.398	0.453746	0.119683	3.79123	0.000149902	0.00151261
C14orf28	122525	123.402	-0.407637	0.107555	-3.79004	0.000150621	0.0015191
LEMD3	23592	822.293	0.472299	0.124628	3.78968	0.000150843	0.00152056
C20orf160	140706	95.8997	-0.701918	0.185245	-3.78915	0.000151166	0.00152293
CPNE1	8904	3054.83	0.46113	0.121701	3.78904	0.000151232	0.00152293
LPPR3	79948	7.95558	1.28886	0.340219	3.78832	0.000151672	0.00152658
SAA4	6291	22.9376	1.376	0.363312	3.78738	0.000152244	0.00153157
PKD1	5310	2178.02	-0.559406	0.147716	-3.78705	0.000152447	0.00153283
CRB2	286204	21.1829	-0.990141	0.261533	-3.78591	0.000153148	0.00153909
LAMA2	3908	660.865	-0.840306	0.222093	-3.78357	0.000154594	0.00155284
PRAME	23532	181.28	1.3795	0.364729	3.78227	0.000155406	0.0015602
GJD3	125111	260.278	-0.563731	0.149077	-3.78149	0.000155895	0.00156296
SYT4	6860	11.5653	-1.36915	0.36207	-3.78146	0.000155912	0.00156296
CBFA2T2	9139	1011.54	0.366454	0.0969082	3.78145	0.000155917	0.00156296
ZAK	51776	2984.04	-0.643739	0.170273	-3.78064	0.000156426	0.00156727
TTC24	164118	4.07571	-1.18605	0.313768	-3.78001	0.00015682	0.00157042
FREM1	158326	138.046	-1.1521	0.304824	-3.77955	0.000157111	0.00157254
KIF22	3835	1103.53	0.436996	0.115683	3.77755	0.000158381	0.00158445
VAPA	9218	3141.4	0.248016	0.0656619	3.77717	0.00015862	0.00158604
MNT	4335	912.349	-0.296626	0.0785645	-3.77558	0.000159637	0.00159538
C6orf47	57827	659.239	0.351627	0.093135	3.77546	0.000159715	0.00159538
GALNTL2	117248	129.291	-0.889559	0.235683	-3.77439	0.000160399	0.0016014
GPX8	493869	597.615	-0.613385	0.162537	-3.77382	0.000160764	0.00160303
SIRPG	55423	92.3779	-0.800284	0.212062	-3.77381	0.000160771	0.00160303
CSE1L	1434	3314.65	0.431041	0.114221	3.77376	0.000160805	0.00160303
SCARF2	91179	778.847	-0.701911	0.18607	-3.77231	0.000161745	0.00161105
LOC145837	145837	10.7267	1.16426	0.308637	3.77227	0.000161772	0.00161105
BPI	671	4.4064	-1.16646	0.309246	-3.77194	0.000161986	0.00161237
CCL13	6357	47.994	-0.994246	0.263609	-3.77168	0.000162155	0.00161324
SGIP1	84251	111.684	-0.613783	0.16274	-3.77155	0.000162238	0.00161325
NKAPL	222698	9.57144	-0.821261	0.217766	-3.7713	0.000162398	0.00161404
LOC284440	284440	28.9437	-0.54995	0.145847	-3.77073	0.000162771	0.00161693
CAPS	828	400.463	0.985193	0.261325	3.76999	0.000163255	0.00162093
SNX1	6642	1881.09	-0.248832	0.0660283	-3.76857	0.000164184	0.00162933
DIMT1L	27292	524.014	-0.270533	0.0718081	-3.76745	0.000164922	0.00163584
DNAJC9	23234	664.88	0.36712	0.0974492	3.7673	0.000165025	0.00163604
[truncated: 18,504 more rows]
