# Supplementary material for: Comparative transcriptome analysis of isogenic cell line models and primary cancers links capicua (CIC) loss to activation of the MAPK signalling cascade
Source: J Pathol. 2017 Apr 26;242(2):206–20. doi: 10.1002/path.4894 (PMC5485162; doi:10.1002/path.4894)
Supplement: Supplementary file 16 — Table S8. Functional enrichment results for genes differentially expressed in CIC‐deficient samples. (a) All DE genes, testing enrichment for Gene Ontology (GO) biological processes. (b) Genes whose expression increases in CIC‐deficient samples, testing enrichment for Hallmark gene sets and Oncogenic signatures. (b) Genes whose expression decreases in CIC‐deficient samples, testing enrichment for Hallmark gene sets and Oncogenic signatures. [file PATH-242-206-s016.xls]

## Sheet: Table S8A
Table S8. Overlap of differentially expressed genes. (A) Genes identified as DE in the CIC knockout cell lines and in STAD samples.
					HEK Microarray			HOG Microarray			TCGA STAD
Transcript Cluster ID	Entrez ID	Gene	Description	Chromosome	log2 Fold Change	Up Frequency	Down Frequency	log2 Fold Change	Up Frequency	Down Frequency	log2 Fold Change	p-value	BH-adjusted p-value	Same_dir
16860266	57615	ZNF492	zinc finger protein 492	chr19	0.694266	5	2	0.0124813	0	0	2.52087	2.42551e-15	4.36767e-12	Yes
17051286, 17124802	2318	FLNC	filamin C	chr7	0.443227	4	0	-0.310371	0	2	-1.94167	2.99025e-10	9.19373e-08	No
16885290	2995	GYPC	glycophorin C (Gerbich blood group)	chr2	-0.517178	0	4	-0.00679833	0	0	-1.05655	3.49118e-09	6.34435e-07	Yes
16715793	3778	KCNMA1	potassium calcium-activated channel subfamily M alpha 1	chr10	0.2178	2	0	-1.55276	0	9	-1.68231	4.36564e-09	7.58549e-07	Yes
16707149	355	FAS	Fas cell surface death receptor	chr10	-0.229051	0	0	-1.0099	0	9	-0.893871	5.52153e-09	9.34791e-07	Yes
17115505	2316	FLNA	filamin A	chrX	0.321648	3	1	-1.00319	0	8	-1.36594	5.9899e-09	9.6834e-07	Yes
16739979	5837	PYGM	phosphorylase, glycogen, muscle	chr11	0.530775	4	0	-0.244659	0	2	-1.69611	5.92832e-09	9.6834e-07	No
16972198	7092	TLL1	tolloid like 1	chr4	0.50665	5	2	0.0820077	0	0	-1.29212	1.48528e-08	1.83878e-06	No
17107230	2273	FHL1	four and a half LIM domains 1	chrX	-0.436906	0	4	-0.341171	0	0	-1.5279	1.72561e-08	2.0842e-06	Yes
16887062	6326	SCN2A	sodium voltage-gated channel alpha subunit 2	chr2	-0.632383	0	4	0.0426423	0	0	1.76641	2.43728e-08	2.53627e-06	No
16787135	23768	FLRT2	fibronectin leucine rich transmembrane protein 2	chr14	-0.0749939	0	1	0.885798	8	0	-1.35447	2.81498e-08	2.80196e-06	No
16713399	441666	LOC441666	zinc finger protein 91 pseudogene	chr10	0.413163	4	0	0.0469877	2	2	1.37879	2.91092e-08	2.84037e-06	Yes
16763783	1280	COL2A1	collagen type II alpha 1 chain	chr12	0.515367	4	1	0.0427593	0	0	2.22422	3.26511e-08	3.09451e-06	Yes
16724861	710	SERPING1	serpin family G member 1	chr11	-0.58448	0	6	0.0403867	0	0	-0.92789	6.69062e-08	5.30111e-06	Yes
16729789	11098	PRSS23	protease, serine 23	chr11	-0.508786	0	4	-0.625864	0	5	-0.836982	8.04807e-08	5.94836e-06	Yes
16754373	11010	GLIPR1	GLI pathogenesis related 1	chr12	-0.0927996	0	1	-0.674163	0	6	-0.943928	8.10425e-08	5.96762e-06	Yes
16957396	151887	CCDC80	coiled-coil domain containing 80	chr3	-0.0637589	0	1	-0.617293	0	6	-1.24864	1.21761e-07	8.06633e-06	Yes
17109170	2824	GPM6B	glycoprotein M6B	chrX	-0.607558	0	4	-0.146308	0	0	-1.08608	1.91316e-07	1.09693e-05	Yes
16766658	116986	AGAP2	ArfGAP with GTPase domain, ankyrin repeat and PH domain 2	chr12	-0.334029	0	3	0.785148	7	0	-0.896986	1.98141e-07	1.12137e-05	No
16904667	6335	SCN9A	sodium voltage-gated channel alpha subunit 9	chr2	-0.639968	0	5	-0.056408	0	0	-1.25061	3.47578e-07	1.6467e-05	Yes
16821721	57338	JPH3	junctophilin 3	chr16	0.120724	0	0	1.00365	9	0	1.41527	3.89709e-07	1.78276e-05	Yes
16673075	4921	DDR2	discoidin domain receptor tyrosine kinase 2	chr1	-1.16411	0	6	-0.0702263	0	0	-1.10127	4.24623e-07	1.88442e-05	Yes
16995241	167127	UGT3A2	UDP glycosyltransferase family 3 member A2	chr5	-0.606579	2	4	0.225892	0	0	1.65086	5.71693e-07	2.27392e-05	No
16672390	3428	IFI16	interferon gamma inducible protein 16	chr1	0.0058334	0	0	-4.23344	0	9	-0.719391	8.53267e-07	3.01275e-05	Yes
16965377	9353	SLIT2	slit guidance ligand 2	chr4	-1.12769	0	9	-0.616617	0	6	-1.33085	9.84651e-07	3.30576e-05	Yes
16935905	85352	KIAA1644	KIAA1644	chr22	0.0556012	0	0	-0.747941	0	6	-1.35489	1.25212e-06	3.95566e-05	Yes
16755131	8835	SOCS2	suppressor of cytokine signaling 2	chr12	-0.236962	0	0	0.68489	6	0	-0.709248	1.49106e-06	4.50226e-05	No
16761350	3823	KLRC3	killer cell lectin like receptor C3	chr12	-0.535845	0	4	0.143026	1	0	-1.26128	1.54668e-06	4.6279e-05	Yes
17021792	2045	EPHA7	EPH receptor A7	chr6	-1.6938	1	6	-0.044255	0	0	-1.45321	1.97728e-06	5.51865e-05	Yes
16670728	54964	C1orf56	chromosome 1 open reading frame 56	chr1	0.265637	2	0	0.803164	6	0	0.658686	1.98152e-06	5.52039e-05	Yes
16980918	1519	CTSO	cathepsin O	chr4	-0.240777	0	2	1.20903	9	0	-0.645101	2.00959e-06	5.55008e-05	No
16667760	1901	S1PR1	sphingosine-1-phosphate receptor 1	chr1	-0.627815	0	5	0.821023	9	0	-0.781656	2.07959e-06	5.7051e-05	Yes
16804658, 16804684	56964	WDR93	WD repeat domain 93	chr15	-0.536518	0	4	0.288235	0	0	1.06576	2.43696e-06	6.40204e-05	No
16761212	9976	CLEC2B	C-type lectin domain family 2 member B	chr12	0.460447	3	0	1.23531	9	0	-0.716885	2.48067e-06	6.45841e-05	No
16793692	27133	KCNH5	potassium voltage-gated channel subfamily H member 5	chr14	-0.107558	0	0	0.89452	9	0	1.7999	2.74483e-06	6.97941e-05	Yes
16843162	2124	EVI2B	ecotropic viral integration site 2B	chr17	0.099104	0	0	-1.40833	0	9	-0.844479	2.92202e-06	7.35444e-05	Yes
16669821	128077	LIX1L	limb and CNS expressed 1 like	chr1	-0.110076	0	0	0.719124	6	0	-0.710489	3.37105e-06	8.25555e-05	No
16889268	316	AOX1	aldehyde oxidase 1	chr2	0.345083	2	0	-1.79829	0	9	-1.29791	3.76306e-06	8.98619e-05	Yes
16773165	55504	TNFRSF19	TNF receptor superfamily member 19	chr13	-0.15242	0	0	0.760024	7	0	1.25424	4.68473e-06	0.000104735	Yes
16924602	9510	ADAMTS1	ADAM metallopeptidase with thrombospondin type 1 motif 1	chr21	0.179514	2	1	-0.806965	0	6	-0.884994	5.0084e-06	0.000109378	Yes
16780481	6564	SLC15A1	solute carrier family 15 member 1	chr13	0.467701	4	0	0.0110563	0	0	1.57315	6.5546e-06	0.000134138	Yes
16984768	8988	HSPB3	heat shock protein family B (small) member 3	chr5	-0.366639	0	4	-0.00591567	0	0	-1.75178	6.74416e-06	0.000137014	Yes
16664828	127435	PODN	podocan	chr1	-0.455655	0	4	-0.13593	0	0	-0.992287	7.57291e-06	0.000149705	Yes
16662412	339488	TFAP2E	transcription factor AP-2 epsilon	chr1	-0.555905	0	5	0.16522	0	0	1.06772	8.44564e-06	0.000162735	No
16873104, 16873114	284348	LYPD5	LY6/PLAUR domain containing 5	chr19	-0.0904696	0	0	1.06962	9	0	-0.790954	8.75899e-06	0.000167075	No
16896561	1545	CYP1B1	cytochrome P450 family 1 subfamily B member 1	chr2	0.331612	6	2	-0.236764	0	2	-1.11824	9.79526e-06	0.000181671	No
17085760	256691	MAMDC2	MAM domain containing 2	chr9	0.703037	5	0	-0.0791333	0	0	-1.3504	1.01656e-05	0.000186791	No
16671874	23208	SYT11	synaptotagmin 11	chr1	0.823989	5	0	0.26068	1	0	-0.761809	1.06348e-05	0.000193794	No
16701238	10000	AKT3	AKT serine/threonine kinase 3	chr1	-0.00785573	0	1	0.774181	7	0	-0.774418	1.1272e-05	0.00020286	No
16853399	81035	COLEC12	collectin subfamily member 12	chr18	-0.54906	0	4	-0.104101	0	0	-0.968301	1.27662e-05	0.000223584	Yes
16865398	10859	LILRB1	leukocyte immunoglobulin like receptor B1	chr19	-0.834204	0	6	-0.00894	1	0	-0.72968	1.30074e-05	0.000227206	Yes
16829570	5176	SERPINF1	serpin family F member 1	chr17	0.284515	4	2	0.199051	1	0	-0.847166	1.35613e-05	0.000233901	No
16956532	389136	VGLL3	vestigial like family member 3	chr3	-0.0505931	1	3	0.790409	6	0	-0.853476	1.37525e-05	0.000235976	No
16990280	56129	PCDHB7	protocadherin beta 7	chr5	-0.628168	0	4	0.104047	1	0	-0.801536	1.50318e-05	0.0002558	Yes
16919864	55713	ZNF334	zinc finger protein 334	chr20	-0.00946137	3	4	0.007922	0	0	1.14534	1.63557e-05	0.000272705	No
16921258	1917	EEF1A2	eukaryotic translation elongation factor 1 alpha 2	chr20	0.270243	4	2	0.0416517	0	0	1.53236	1.64967e-05	0.000274825	Yes
16697492	343450	KCNT2	potassium sodium-activated channel subfamily T member 2	chr1	-0.848667	1	4	-0.0982647	0	0	-1.0303	1.71841e-05	0.000284363	Yes
17107886	158511	CSAG1	chondrosarcoma associated gene 1	chrX	-0.408623	0	3	-1.32848	0	9	1.75352	1.8714e-05	0.000303592	No
16769419	83468	GLT8D2	glycosyltransferase 8 domain containing 2	chr12	0.235273	1	0	1.1807	8	0	-0.728176	2.37046e-05	0.000364926	No
16848123	10351	ABCA8	ATP binding cassette subfamily A member 8	chr17	-0.541054	1	4	0.150893	0	0	-1.29948	2.69545e-05	0.000403564	Yes
16856292	1991	ELANE	elastase, neutrophil expressed	chr19	-0.0017603	0	0	1.0266	7	0	-1.40097	2.99804e-05	0.000439897	No
17002278	1879	EBF1	early B-cell factor 1	chr5	-0.73305	0	6	-0.0982743	0	0	-0.728248	3.06621e-05	0.000447096	Yes
16930199	60489	APOBEC3G	apolipoprotein B mRNA editing enzyme catalytic subunit 3G	chr22	-0.444312	0	5	-0.281729	0	0	-0.725232	3.34523e-05	0.000476735	Yes
17087329	7111	TMOD1	tropomodulin 1	chr9	-0.510273	0	4	0.0883197	1	0	-0.939224	3.92519e-05	0.000537691	Yes
16843167	2123	EVI2A	ecotropic viral integration site 2A	chr17	-0.061423	0	0	-2.35749	0	9	-0.67618	4.91089e-05	0.000646345	Yes
17102607	7102	TSPAN7	tetraspanin 7	chrX	0.0419945	2	2	1.00944	8	0	-0.893372	5.45194e-05	0.000698074	No
16705089	80114	BICC1	BicC family RNA binding protein 1	chr10	0.0647879	0	0	0.815048	7	0	-0.835599	6.74758e-05	0.000821488	No
17017724, 17017746	80863	PRRT1	proline rich transmembrane protein 1	chr6	-0.222706	0	2	0.498378	6	0	-0.762488	7.36677e-05	0.000876929	No
16842812	116238	TLCD1	TLC domain containing 1	chr17	-0.266257	0	0	0.7716	6	0	0.684562	7.57154e-05	0.000895385	Yes
17107183	55511	SAGE1	sarcoma antigen 1	chrX	-0.30055	0	1	1.18058	9	0	1.6195	8.33625e-05	0.000956134	Yes
16662945	84879	MFSD2A	major facilitator superfamily domain containing 2A	chr1	0.856723	7	0	-0.00355533	0	0	0.722112	8.76052e-05	0.000995052	Yes
16803492	1381	CRABP1	cellular retinoic acid binding protein 1	chr15	-0.459996	0	4	0.237415	0	0	1.484	9.35375e-05	0.00104737	No
16762759	83857	TMTC1	transmembrane and tetratricopeptide repeat containing 1	chr12	-0.113578	0	0	0.860656	7	0	-0.810334	9.87551e-05	0.00109404	No
16703036, 17117463	84898	PLXDC2	plexin domain containing 2	chr10	-0.638051	2	5	-0.374471	0	0	-0.670235	0.000111439	0.0012015	Yes
17110040	83604	TMEM47	transmembrane protein 47	chrX	-0.255213	0	0	-1.707	0	9	-0.720138	0.000114235	0.00122245	Yes
17112560	4675	NAP1L3	nucleosome assembly protein 1 like 3	chrX	0.599009	4	2	-0.498727	0	2	-0.821269	0.000116909	0.00124235	No
16976706	9508	ADAMTS3	ADAM metallopeptidase with thrombospondin type 1 motif 3	chr4	-0.142595	0	1	0.744557	7	0	-0.727144	0.000141997	0.00145133	No
16932928	23532	PRAME	preferentially expressed antigen in melanoma	chr22	-0.631684	1	5	-0.134592	0	1	1.3795	0.000155406	0.0015602	No
16988565	93166	PRDM6	PR/SET domain 6	chr5	-0.191318	0	0	0.709222	7	0	-0.831988	0.000172671	0.00168818	No
16712277	338596	ST8SIA6	ST8 alpha-N-acetyl-neuraminide alpha-2,8-sialyltransferase 6	chr10	-0.336469	0	2	0.995673	8	0	-1.10708	0.000173304	0.00169237	No
16845410	2118	ETV4	ETS variant 4	chr17	3.86869	9	0	0.886755	7	0	0.748515	0.000175278	0.00170862	Yes
17020268	81578	COL21A1	collagen type XXI alpha 1 chain	chr6	0.33029	4	0	0.150956	0	0	-1.02158	0.000175878	0.00171194	No
16669422	653820	FAM72B	family with sequence similarity 72 member B	chr1	-0.369995	0	4	0.212142	1	0	0.59731	0.000179756	0.00174113	No
17113463	57631	LRCH2	leucine rich repeats and calponin homology domain containing 2	chrX	-0.0478625	0	0	-0.970444	0	9	-0.737674	0.00018138	0.00175337	Yes
16947357	5806	PTX3	pentraxin 3	chr3	0.513796	4	0	0.0324673	0	0	-0.920827	0.000181463	0.00175337	No
16909551	4880	NPPC	natriuretic peptide C	chr2	-0.0868728	1	3	1.20576	9	0	-1.38632	0.00018582	0.00178416	No
16896836	6546	SLC8A1	solute carrier family 8 member A1	chr2	-0.28056	1	3	-0.944248	0	7	-0.673249	0.000190523	0.00181787	Yes
17002667	100131897	FAM196B	family with sequence similarity 196 member B	chr5	-0.0666651	0	1	-0.926885	0	7	-0.76159	0.000197589	0.00186956	Yes
16980762	6423	SFRP2	secreted frizzled related protein 2	chr4	1.3192	6	1	0.232101	1	0	-1.05108	0.000206191	0.0019327	No
17113346	91851	CHRDL1	chordin like 1	chrX	-0.619018	1	5	-0.0406497	0	0	-1.19696	0.000211795	0.00197795	Yes
16779667	5101	PCDH9	protocadherin 9	chr13	-0.936574	1	5	0.214936	0	0	-1.04287	0.000218331	0.00202556	Yes
17085901	301	ANXA1	annexin A1	chr9	-0.470318	3	5	-0.356587	0	0	-0.671814	0.00023841	0.00217223	Yes
16713562	11067	C10orf10	chromosome 10 open reading frame 10	chr10	-1.42389	0	6	-0.0351723	0	0	-0.713956	0.000261038	0.00234019	Yes
16798951	26585	GREM1	gremlin 1, DAN family BMP antagonist	chr15	-0.520289	0	4	0.098016	0	0	-0.875927	0.000261336	0.00234127	Yes
17079210	2669	GEM	GTP binding protein overexpressed in skeletal muscle	chr8	0.143434	0	0	0.748535	8	0	-0.638996	0.000266569	0.00237419	No
17057661	256979	SUN3	Sad1 and UNC84 domain containing 3	chr7	-0.0569772	0	0	0.842186	9	0	1.445	0.00027255	0.0024171	Yes
16874866	27181	SIGLEC8	sialic acid binding Ig like lectin 8	chr19	-0.476889	0	4	0.273105	1	0	-0.863392	0.000273234	0.00242157	Yes
16984612	3670	ISL1	ISL LIM homeobox 1	chr5	-0.898192	0	5	-0.0105067	0	0	-0.814235	0.000351292	0.00295348	Yes
17123694	152687	ZNF595	zinc finger protein 595	chr4	0.158272	1	0	1.48733	9	0	0.733465	0.000355034	0.00297609	Yes
16868361	374879	ZNF699	zinc finger protein 699	chr19	-0.104437	0	0	1.32858	9	0	-0.587921	0.000359499	0.00300209	No
16835158	3690	ITGB3	integrin subunit beta 3	chr17	0.309848	5	2	0.0999397	0	0	-0.640275	0.000409723	0.003309	No
16682278	284729	ESPNP	espin pseudogene	chr1	-0.66189	0	5	0.235614	0	0	1.12562	0.000410876	0.00331647	No
16743912	114769	CARD16	caspase recruitment domain family member 16	chr11	-0.579825	0	5	-0.022883	0	0	-0.591026	0.000420603	0.00337984	Yes
16943241	1295	COL8A1	collagen type VIII alpha 1 chain	chr3	0.208402	3	0	-0.927817	0	8	-0.777918	0.000435162	0.00346311	Yes
16963420	80235	PIGZ	phosphatidylinositol glycan anchor biosynthesis class Z	chr3	0.0761843	2	1	0.754441	6	0	0.613462	0.000440735	0.00349064	Yes
16731461	4837	NNMT	nicotinamide N-methyltransferase	chr11	0.369907	2	0	-1.57518	0	9	-0.666565	0.000565015	0.00424737	Yes
16858137	3383	ICAM1	intercellular adhesion molecule 1	chr19	0.0162792	1	0	1.20524	7	0	-0.601075	0.000633721	0.00464057	No
17043882	9734	HDAC9	histone deacetylase 9	chr7	0.230646	1	0	0.823286	9	0	-0.748191	0.000645816	0.00471369	No
16905528	50940	PDE11A	phosphodiesterase 11A	chr2	0.211844	0	0	0.575808	6	0	0.841677	0.000655335	0.00476013	Yes
16711533	5588	PRKCQ	protein kinase C theta	chr10	-0.384592	0	4	-0.0906443	0	0	-0.731759	0.000655105	0.00476013	Yes
16860123	90649	ZNF486	zinc finger protein 486	chr19	-1.17591	0	6	0.427686	3	0	0.825299	0.000668822	0.00484035	No
17023658	26002	MOXD1	monooxygenase DBH like 1	chr6	-0.206587	0	2	0.92121	8	0	-0.71834	0.00067597	0.00488138	No

## Sheet: Table S8B
Table S8. Overlap of differentially expressed genes. (B) Genes identified as DE in Type I LGGs and in STAD samples. Shaded genes have consistent directional changes in expression.
		LGG			STAD
Entrez ID	Gene	log2 Fold Change	p-value	BH-adjusted p-value	log2 Fold Change	p-value	BH-adjusted p-value
2118	ETV4	1.69146	3.30165e-15	5.93867e-11	0.748515	0.000175278	0.00170862
6474	SHOX2	1.45918	4.38553e-11	9.86031e-08	1.09887	1.17263e-05	0.000209445
5350	PLN	-1.2689	9.94157e-09	1.27728e-05	-1.75974	7.17845e-10	1.82296e-07
56107	PCDHGA9	-1.16905	4.07441e-08	3.66432e-05	-0.791169	1.10039e-05	0.000198693
92659	LOC92659	0.554847	1.52967e-07	7.86119e-05	0.887159	4.91976e-08	4.23699e-06
26025	PCDHGA12	-1.05729	6.41838e-07	0.000235607	-1.04825	3.61815e-07	1.69429e-05
60468	BACH2	0.416394	2.08772e-06	0.000582168	-0.813553	0.000235819	0.00215159
51339	DACT1	-0.674798	2.3343e-06	0.000617457	-0.631152	0.000455014	0.00356947
4804	NGFR	0.793254	4.12323e-06	0.000919712	-1.7187	3.51596e-08	3.2851e-06
5142	PDE4B	0.563709	5.06744e-06	0.00109817	-0.71229	5.74374e-05	0.000728038
11077	HSF2BP	0.630032	5.44816e-06	0.00115289	0.889775	1.31946e-06	4.12237e-05
51715	RAB23	-0.49502	6.1268e-06	0.00128143	-0.739927	7.90708e-05	0.000921309
2123	EVI2A	-0.829238	7.88554e-06	0.00150891	-0.67618	4.91089e-05	0.000646345
10894	LYVE1	-0.825382	8.46846e-06	0.00157033	-1.02858	1.22798e-05	0.000217371
79870	BAALC	0.425961	1.3757e-05	0.00229492	-0.796598	0.000263133	0.00234993
2306	FOXD2	0.820677	1.84671e-05	0.00293953	0.758753	1.04593e-05	0.000190771
2731	GLDC	0.421696	1.90232e-05	0.00300149	1.21718	0.000497517	0.00383379
443	ASPA	-0.786365	2.11068e-05	0.00316106	-1.24495	2.5064e-06	6.50678e-05
6527	SLC5A4	0.743738	2.11336e-05	0.00316106	-0.962651	0.000514673	0.00393229
5137	PDE1C	-0.856366	2.6162e-05	0.00376461	-0.847958	0.000512021	0.00392041
5354	PLP1	-0.7588	5.1466e-05	0.00582214	-1.30639	0.000138185	0.00142116
151534	LOC151534	0.503462	6.27134e-05	0.00655829	0.856495	2.69698e-10	8.61641e-08
9844	ELMO1	0.415385	6.49798e-05	0.00671719	-0.794119	1.02573e-07	7.1627e-06
57188	ADAMTSL3	-0.683574	8.49197e-05	0.00816818	-0.866422	0.000468982	0.00365876
23114	NFASC	-0.435723	8.65561e-05	0.00819413	-1.08719	1.9215e-05	0.000308474
56062	KLHL4	-0.71431	9.75811e-05	0.0089096	-1.1828	3.33169e-06	8.19544e-05
1280	COL2A1	0.859567	0.0001042	0.0093133	2.22422	3.26511e-08	3.09451e-06
5266	PI3	-0.836593	0.000105861	0.00932776	1.3965	1.81113e-05	0.000295754
64386	MMP25	0.601419	0.000120848	0.0102657	-0.677243	0.000275307	0.0024345
56849	TCEAL7	-0.364104	0.000126843	0.0106117	-0.841252	0.000127038	0.00133001
387763	AG2	0.521077	0.00013504	0.0109762	-0.955029	1.60343e-06	4.75461e-05
3852	KRT5	-0.839346	0.000141858	0.0112405	-1.87261	1.11295e-06	3.65594e-05
140706	C20orf160	0.420742	0.000148798	0.0116366	-0.701918	0.000151166	0.00152293
2687	GGT5	0.489753	0.000150896	0.0116488	-0.84281	5.83604e-07	2.29658e-05
4130	MAP1A	-0.435192	0.000163151	0.0119479	-0.972487	8.65349e-07	3.03378e-05
286499	FAM133A	0.407392	0.000173835	0.0123725	1.486	6.86088e-06	0.00013797
81025	GJA9	-0.578088	0.000181004	0.0127675	0.594707	0.000226057	0.0020788
26011	ODZ4	-0.491175	0.000183828	0.0128219	-0.791654	0.000184883	0.00177775
23635	SSBP2	-0.454053	0.00019045	0.0129269	-0.821424	2.18819e-06	5.92968e-05
1133	CHRM5	-0.820195	0.000192146	0.0129929	1.08115	1.16429e-05	0.000208331
1381	CRABP1	-0.82273	0.000200726	0.0133721	1.484	9.35375e-05	0.00104737
8698	S1PR4	0.496305	0.000207977	0.0137029	-1.00367	6.23206e-07	2.38771e-05
51252	FAM178B	-0.76595	0.000213099	0.0138877	1.27156	0.000215044	0.00200263
974	CD79B	0.703512	0.000214287	0.0139044	-1.16604	3.65075e-06	8.7692e-05
256691	MAMDC2	-0.630103	0.000223864	0.0144193	-1.3504	1.01656e-05	0.000186791
11155	LDB3	-0.744035	0.000238192	0.0149064	-1.72773	3.13447e-08	2.9994e-06
80274	SCUBE1	-0.761201	0.00023933	0.0149064	-1.15564	6.4358e-06	0.000132792
5158	PDE6B	-0.700978	0.000286987	0.016545	1.29571	1.09571e-07	7.50997e-06
5733	PTGER3	-0.790859	0.000286004	0.016545	-0.902163	0.000115273	0.00123157
84620	ST6GAL2	-0.596695	0.000307007	0.0174087	-0.910479	0.000375129	0.00310169
7018	TF	-0.683346	0.000313629	0.0175194	1.72766	1.91609e-07	1.09693e-05
4004	LMO1	0.66334	0.000324219	0.017834	-2.0466	2.18925e-07	1.19462e-05
441376	C8orf85	-0.729496	0.000335374	0.0183355	-1.29855	6.56903e-06	0.000134138
9201	DCLK1	-0.584913	0.000348293	0.0186531	-1.24843	1.35252e-06	4.17952e-05
9945	GFPT2	-0.597104	0.000346318	0.0186531	-0.837064	7.85043e-05	0.000917412
55521	TRIM36	-0.673364	0.000396455	0.0200111	-0.69341	0.000693417	0.00496214
653140	C2orf84	-0.493287	0.000410053	0.0202627	-1.12123	7.31293e-05	0.000873143
26002	MOXD1	-0.759607	0.000491511	0.022727	-0.71834	0.00067597	0.00488138
6098	ROS1	-0.760267	0.000499665	0.0229344	1.86206	8.11951e-07	2.9205e-05
11197	WIF1	-0.759474	0.000517332	0.0233129	2.08344	2.81435e-07	1.39367e-05
596	BCL2	0.446419	0.000527716	0.0233991	-0.845479	1.35467e-07	8.6839e-06
2824	GPM6B	-0.287696	0.000528162	0.0233991	-1.08608	1.91316e-07	1.09693e-05
145820	LOC145820	0.546673	0.000537804	0.0234227	-0.852188	0.000436126	0.00346383
4223	MEOX2	-0.680774	0.000537809	0.0234227	-1.29735	1.79226e-06	5.11037e-05
27098	CLUL1	-0.702995	0.000632058	0.0254336	1.16863	4.47577e-05	0.000596208
84891	ZSCAN10	0.757587	0.000625272	0.0254336	1.62963	7.01132e-06	0.000140709
7846	TUBA1A	-0.275018	0.00064833	0.0257998	-0.686625	3.06502e-05	0.000447096
286133	SCARA5	0.736289	0.000663019	0.0261417	-1.13157	0.000172091	0.00168501
7010	TEK	0.535256	0.000725753	0.027657	-0.600817	0.000221658	0.00204977
254427	C10orf47	0.461905	0.000752252	0.0283664	0.634652	0.000365346	0.00304066
5199	CFP	0.464133	0.000806041	0.0295299	-0.837949	1.73071e-05	0.00028592
482	ATP1B2	0.346259	0.000851701	0.0302373	-0.799094	0.000395378	0.00322688
84879	MFSD2A	0.372245	0.000869823	0.0303208	0.722112	8.76052e-05	0.000995052
11010	GLIPR1	-0.491417	0.000990561	0.0332411	-0.943928	8.10425e-08	5.96762e-06
5376	PMP22	-0.476507	0.00101406	0.0335345	-0.708784	6.14807e-07	2.36752e-05
27303	RBMS3	-0.513968	0.0010114	0.0335345	-0.908334	3.91289e-05	0.000536377
79974	C7orf58	-0.573268	0.00103438	0.0338897	-1.13135	3.40147e-06	8.3078e-05
6335	SCN9A	-0.720339	0.0010453	0.0339382	-1.25061	3.47578e-07	1.6467e-05
7111	TMOD1	0.377309	0.00113441	0.0356101	-0.939224	3.92519e-05	0.000537691
2861	GPR37	-0.689743	0.00114769	0.0359017	1.11171	4.373e-05	0.000585272
53828	FXYD4	-0.714679	0.00115443	0.0360498	1.48587	9.91918e-06	0.000183283
9783	RIMS3	-0.670221	0.00117872	0.0363042	-0.836771	0.000139509	0.00143181
6525	SMTN	0.349736	0.00118869	0.0364755	-1.16359	3.9477e-08	3.55436e-06
256949	KANK3	0.36303	0.00119623	0.0365306	-0.738585	3.8926e-06	9.2329e-05
653567	FAM23A	-0.565747	0.00123473	0.0372637	-1.42635	7.69007e-08	5.81393e-06
4881	NPR1	0.610691	0.00126015	0.0377771	-0.893541	1.01099e-05	0.000186113
7450	VWF	0.510172	0.00129788	0.0384597	-0.633765	0.000122343	0.00128834
91156	IGFN1	-0.702195	0.00131054	0.0385878	-1.84935	5.62497e-07	2.25545e-05
85445	CNTNAP4	-0.66907	0.00140014	0.0399967	1.90581	1.79619e-07	1.04591e-05
25805	BAMBI	-0.359844	0.00142038	0.040202	1.491	2.11309e-08	2.3331e-06
27133	KCNH5	-0.700972	0.00148922	0.0409844	1.7999	2.74483e-06	6.97941e-05
1378	CR1	-0.649798	0.00150641	0.0412417	-0.956957	0.000149296	0.00150957
5630	PRPH	0.549418	0.00153208	0.041601	-1.36438	3.40289e-05	0.000480431
7957	EPM2A	-0.24502	0.00157246	0.0422147	-0.628974	8.09793e-05	0.000934754
88	ACTN2	-0.44003	0.00161853	0.0429091	-2.03937	2.18357e-08	2.38369e-06
8506	CNTNAP1	-0.458143	0.00161503	0.0429091	-0.870124	9.88757e-06	0.000182869
79812	MMRN2	0.403632	0.00171173	0.0444672	-0.609081	5.95224e-05	0.000744801
10673	TNFSF13B	0.678492	0.00171569	0.0444672	-0.604922	0.00047424	0.00369541
1594	CYP27B1	0.485724	0.00173633	0.0449372	0.935499	1.81348e-06	5.15371e-05
728264	LOC728264	0.503452	0.00180006	0.0459258	-1.44349	1.75762e-07	1.03616e-05
64506	CPEB1	-0.376362	0.00180869	0.0460155	-1.02016	0.000637823	0.00466199
8522	GAS7	-0.568714	0.00182946	0.0462171	-0.737025	3.54414e-05	0.000496129
4286	MITF	-0.432658	0.00184206	0.0462771	-0.714879	6.79657e-06	0.000137514
2326	FMO1	0.677893	0.00189388	0.0467928	-1.38461	1.49819e-07	9.24488e-06
1789	DNMT3B	0.32387	0.00190107	0.0468418	1.12514	2.54753e-09	5.09711e-07
8787	RGS9	-0.566663	0.00194007	0.0470373	-1.1422	9.11827e-06	0.000172304
55340	GIMAP5	0.357099	0.00195814	0.0472416	-0.882562	2.06608e-08	2.33289e-06
1013	CDH15	-0.682188	0.0019832	0.047355	0.924203	0.000436579	0.00346603
85458	DIXDC1	-0.33521	0.00199492	0.047355	-0.921612	5.39845e-06	0.000115979
9046	DOK2	0.624848	0.00199574	0.047355	-0.791663	9.22803e-07	3.19003e-05
9472	AKAP6	-0.256276	0.00205107	0.0480999	-1.57402	3.11784e-09	5.87092e-07
79843	FAM124B	0.462778	0.00209993	0.0485439	-0.73246	7.67722e-05	0.000904104
134548	ANKRD43	-0.610461	0.00212251	0.0487581	1.03595	6.35255e-06	0.000131348
339983	NAT8L	-0.411663	0.00219369	0.0497009	2.1591	1.32204e-13	1.09113e-10
80070	ADAMTS20	0.671001	0.00220565	0.049778	1.70671	3.06747e-05	0.000447096
