# Supplementary material for: Comparative transcriptome analysis of isogenic cell line models and primary cancers links capicua (CIC) loss to activation of the MAPK signalling cascade
Source: J Pathol. 2017 Apr 26;242(2):206–20. doi: 10.1002/path.4894 (PMC5485162; doi:10.1002/path.4894)
Supplement: Supplementary file 17 — Table S9. Antibody and primer information. (a) Antibody information. (b) RT‐qPCR and ChIP‐qPCR primer information. [file PATH-242-206-s017.xls]

## Sheet: Table S9A
Table S9. Functional enrichment results for genes differentially expressed in CIC-deficient samples. (A) All DE genes, testing enrichment for Gene Ontology (GO) biological processes.
GroupID	Term	Description	Membership	p-value	Adjusted p-value	InTerm/ InList	Genes	Symbols
1	GO:0072358	cardiovascular system development	HEK,HOG,LGG,STAD	5.41493e-18	3.96102e-14	187/913	59,88,94,148,154,196,287,306,388,577,578,581,650,688,694,727,857,947,1003,1012,1136,1215,1280,1282,1295,1490,1545,1649,1848,1901,1954,1969,2022,2034,2065,2078,2113,2247,2260,2294,2307,2324,2335,2624,2625,2701,2737,2828,2876,3084,3164,3198,3280,3397,3569,3643,3670,3690,3726,4017,4088,4091,4208,4209,4211,4223,4303,4322,4327,4435,4629,4638,4838,4855,4856,4878,4881,4886,5020,5125,5156,5159,5168,5176,…	ACTA2,ACTN2,ACVRL1,ADRA1A,ADRB2,AHR,ANK2,ANXA3,RHOB,ADGRB3,BAK1,BAX,BMP2,KLF5,BTG1,C5,CAV1,CD34,CDH5,CDH13,CHRNA3,CMA1,COL2A1,COL4A1,COL8A1,CTGF,CYP1B1,DDIT3,DUSP6,S1PR1,MEGF8,EPHA2,ENG,EPAS1,ERBB3,ERG,ETS1,FGF2,FGFR1,FOXF1,FOXS1,FLT4,FN1,GATA2,GATA3,GJA4,GLI3,GPR4,GPX1,NRG1,NR4A1,HOXA1,HES1,ID1,IL6,INSR,ISL1,ITGB3,JUNB,LOXL2,SMAD3,SMAD6,MEF2C,MEF2D,MEIS1,MEOX2,FOXO4,MMP13,MMP19,CITED1,MYH11,MYLK…
	GO:0072359	circulatory system development	HEK,HOG,LGG,STAD	5.41493e-18	3.96102e-14	187/913	59,88,94,148,154,196,287,306,388,577,578,581,650,688,694,727,857,947,1003,1012,1136,1215,1280,1282,1295,1490,1545,1649,1848,1901,1954,1969,2022,2034,2065,2078,2113,2247,2260,2294,2307,2324,2335,2624,2625,2701,2737,2828,2876,3084,3164,3198,3280,3397,3569,3643,3670,3690,3726,4017,4088,4091,4208,4209,4211,4223,4303,4322,4327,4435,4629,4638,4838,4855,4856,4878,4881,4886,5020,5125,5156,5159,5168,5176,…	ACTA2,ACTN2,ACVRL1,ADRA1A,ADRB2,AHR,ANK2,ANXA3,RHOB,ADGRB3,BAK1,BAX,BMP2,KLF5,BTG1,C5,CAV1,CD34,CDH5,CDH13,CHRNA3,CMA1,COL2A1,COL4A1,COL8A1,CTGF,CYP1B1,DDIT3,DUSP6,S1PR1,MEGF8,EPHA2,ENG,EPAS1,ERBB3,ERG,ETS1,FGF2,FGFR1,FOXF1,FOXS1,FLT4,FN1,GATA2,GATA3,GJA4,GLI3,GPR4,GPX1,NRG1,NR4A1,HOXA1,HES1,ID1,IL6,INSR,ISL1,ITGB3,JUNB,LOXL2,SMAD3,SMAD6,MEF2C,MEF2D,MEIS1,MEOX2,FOXO4,MMP13,MMP19,CITED1,MYH11,MYLK…
	GO:0001944	vasculature development	HEK,HOG,LGG,STAD	1.54704e-13	1.01378e-10	125/589	59,94,154,196,306,388,577,578,581,688,694,727,857,947,1003,1012,1215,1282,1295,1490,1545,1649,1901,1954,1969,2022,2034,2113,2247,2260,2294,2307,2324,2335,2624,2701,2737,2828,2876,3164,3198,3280,3397,3569,3670,3690,3726,4017,4091,4208,4211,4223,4303,4327,4435,4638,4838,4855,4856,4881,5125,5156,5159,5168,5176,5396,5579,6237,6278,6303,6347,6422,6423,6495,6659,6672,6915,6926,7010,7058,7101,7422,7424,…	ACTA2,ACVRL1,ADRB2,AHR,ANXA3,RHOB,ADGRB3,BAK1,BAX,KLF5,BTG1,C5,CAV1,CD34,CDH5,CDH13,CMA1,COL4A1,COL8A1,CTGF,CYP1B1,DDIT3,S1PR1,MEGF8,EPHA2,ENG,EPAS1,ETS1,FGF2,FGFR1,FOXF1,FOXS1,FLT4,FN1,GATA2,GJA4,GLI3,GPR4,GPX1,NR4A1,HOXA1,HES1,ID1,IL6,ISL1,ITGB3,JUNB,LOXL2,SMAD6,MEF2C,MEIS1,MEOX2,FOXO4,MMP19,CITED1,MYLK,NODAL,NOTCH4,NOV,NPR1,PCSK5,PDGFRA,PDGFRB,ENPP2,SERPINF1,PRRX1,PRKCB,RRAS,S100A7,SAT1,CCL2,S…
	GO:0001568	blood vessel development	HEK,HOG,LGG,STAD	3.2963e-13	1.7861e-10	121/569	59,94,154,196,306,388,577,578,581,688,694,727,857,947,1003,1012,1215,1282,1295,1490,1545,1649,1901,1954,1969,2022,2034,2113,2247,2260,2294,2307,2324,2335,2624,2701,2737,2828,2876,3164,3198,3280,3397,3569,3670,3690,3726,4017,4091,4208,4211,4223,4303,4327,4435,4638,4838,4855,4856,4881,5125,5156,5159,5168,5176,5396,5579,6237,6278,6303,6347,6422,6423,6495,6659,6672,6915,6926,7010,7058,7101,7422,7424,…	ACTA2,ACVRL1,ADRB2,AHR,ANXA3,RHOB,ADGRB3,BAK1,BAX,KLF5,BTG1,C5,CAV1,CD34,CDH5,CDH13,CMA1,COL4A1,COL8A1,CTGF,CYP1B1,DDIT3,S1PR1,MEGF8,EPHA2,ENG,EPAS1,ETS1,FGF2,FGFR1,FOXF1,FOXS1,FLT4,FN1,GATA2,GJA4,GLI3,GPR4,GPX1,NR4A1,HOXA1,HES1,ID1,IL6,ISL1,ITGB3,JUNB,LOXL2,SMAD6,MEF2C,MEIS1,MEOX2,FOXO4,MMP19,CITED1,MYLK,NODAL,NOTCH4,NOV,NPR1,PCSK5,PDGFRA,PDGFRB,ENPP2,SERPINF1,PRRX1,PRKCB,RRAS,S100A7,SAT1,CCL2,S…
	GO:0048514	blood vessel morphogenesis	HEK,HOG,LGG,STAD	4.19745e-11	1.07735e-08	102/484	94,154,306,388,577,578,581,688,694,727,857,947,1012,1215,1282,1295,1490,1545,1901,1969,2022,2034,2113,2247,2260,2294,2324,2335,2624,2828,2876,3164,3198,3280,3397,3569,3670,3690,3726,4017,4211,4223,4303,4327,4435,4638,4838,4855,4856,4881,5156,5159,5168,5176,5396,5579,6237,6278,6303,6347,6422,6423,6495,6659,6672,6915,7010,7058,7101,7422,7424,7857,8828,8829,8879,9047,9353,9464,9734,10016,11061,23166…	ACVRL1,ADRB2,ANXA3,RHOB,ADGRB3,BAK1,BAX,KLF5,BTG1,C5,CAV1,CD34,CDH13,CMA1,COL4A1,COL8A1,CTGF,CYP1B1,S1PR1,EPHA2,ENG,EPAS1,ETS1,FGF2,FGFR1,FOXF1,FLT4,FN1,GATA2,GPR4,GPX1,NR4A1,HOXA1,HES1,ID1,IL6,ISL1,ITGB3,JUNB,LOXL2,MEIS1,MEOX2,FOXO4,MMP19,CITED1,MYLK,NODAL,NOTCH4,NOV,NPR1,PDGFRA,PDGFRB,ENPP2,SERPINF1,PRRX1,PRKCB,RRAS,S100A7,SAT1,CCL2,SFRP1,SFRP2,SIX1,SOX4,SP100,TBXA2R,TEK,THBS2,NR2E1,VEGFA,VEGFC…
	GO:0001525	angiogenesis	HEK,HOG,LGG	5.0734e-11	1.27972e-08	74/412	94,154,306,577,578,581,688,694,727,947,1012,1282,1295,1490,1545,1901,1969,2022,2034,2113,2260,2324,2335,2624,2828,2876,3164,3397,3569,3670,3690,4017,4223,4303,4327,4838,4855,4856,4881,5156,5159,5168,5176,6237,6278,6303,6347,6423,6672,6915,7010,7058,7422,7424,8829,9047,9353,9734,10016,11061,23462,25932,25960,26585,51378,54345,54538,54922,79625,79812,84432,147372,255324,641700	ACVRL1,ADRB2,ANXA3,ADGRB3,BAK1,BAX,KLF5,BTG1,C5,CD34,CDH13,COL4A1,COL8A1,CTGF,CYP1B1,S1PR1,EPHA2,ENG,EPAS1,ETS1,FGFR1,FLT4,FN1,GATA2,GPR4,GPX1,NR4A1,ID1,IL6,ISL1,ITGB3,LOXL2,MEOX2,FOXO4,MMP19,NODAL,NOTCH4,NOV,NPR1,PDGFRA,PDGFRB,ENPP2,SERPINF1,RRAS,S100A7,SAT1,CCL2,SFRP2,SP100,TBXA2R,TEK,THBS2,VEGFA,VEGFC,NRP1,SH2D2A,SLIT2,HDAC9,PDCD6,LECT1,HEY1,CLIC4,ADGRA2,GREM1,ANGPT4,SOX18,ROBO4,RASIP1,NDNF,MM…
	GO:0043542	endothelial cell migration	HEK,HOG,LGG	1.59793e-08	1.90062e-06	35/154	94,306,1012,1545,1969,2113,2260,2324,2625,2876,3164,3397,3690,4017,4223,4233,4856,5176,6273,6672,6781,7010,7422,7424,8829,9353,9734,10016,11156,25960,26585,51378,54345,79812,147372	ACVRL1,ANXA3,CDH13,CYP1B1,EPHA2,ETS1,FGFR1,FLT4,GATA3,GPX1,NR4A1,ID1,ITGB3,LOXL2,MEOX2,MET,NOV,SERPINF1,S100A2,SP100,STC1,TEK,VEGFA,VEGFC,NRP1,SLIT2,HDAC9,PDCD6,PTP4A3,ADGRA2,GREM1,ANGPT4,SOX18,MMRN2,CCBE1
	GO:0045765	regulation of angiogenesis	HEK,LGG	1.35424e-07	1.23059e-05	34/210	94,306,694,947,1545,1969,2022,2113,2624,2828,3397,3670,4223,4838,4881,5168,5176,6237,6347,6423,6672,6915,7010,7058,7422,7424,10016,11061,25960,26585,51378,79812,84432,641700	ACVRL1,ANXA3,BTG1,CD34,CYP1B1,EPHA2,ENG,ETS1,GATA2,GPR4,ID1,ISL1,MEOX2,NODAL,NPR1,ENPP2,SERPINF1,RRAS,CCL2,SFRP2,SP100,TBXA2R,TEK,THBS2,VEGFA,VEGFC,PDCD6,LECT1,ADGRA2,GREM1,ANGPT4,MMRN2,PROK1,ECSCR
	GO:1901342	regulation of vasculature development	HEK,HOG,LGG	2.21645e-07	1.8963e-05	43/232	94,154,306,577,694,727,947,1545,1969,2022,2113,2624,2828,3397,3569,3670,4223,4303,4838,4881,5168,5176,6237,6347,6423,6672,6915,7010,7058,7422,7424,8710,9734,10016,11061,23462,25960,26585,51378,79812,84432,147372,641700	ACVRL1,ADRB2,ANXA3,ADGRB3,BTG1,C5,CD34,CYP1B1,EPHA2,ENG,ETS1,GATA2,GPR4,ID1,IL6,ISL1,MEOX2,FOXO4,NODAL,NPR1,ENPP2,SERPINF1,RRAS,CCL2,SFRP2,SP100,TBXA2R,TEK,THBS2,VEGFA,VEGFC,SERPINB7,HDAC9,PDCD6,LECT1,HEY1,ADGRA2,GREM1,ANGPT4,MMRN2,PROK1,CCBE1,ECSCR
	GO:0001667	ameboidal-type cell migration	HEK,LGG	4.02238e-07	3.13018e-05	44/324	94,306,1012,1545,1910,1947,1969,2113,2260,2324,2876,3397,3670,3690,4223,4233,4838,4856,4902,4921,5168,5176,5581,6273,6672,6781,7010,7422,7424,8394,8482,9353,10016,10507,10512,23380,25960,26585,51378,54345,60626,79812,91862,223117	ACVRL1,ANXA3,CDH13,CYP1B1,EDNRB,EFNB1,EPHA2,ETS1,FGFR1,FLT4,GPX1,ID1,ISL1,ITGB3,MEOX2,MET,NODAL,NOV,NRTN,DDR2,ENPP2,SERPINF1,PRKCE,S100A2,SP100,STC1,TEK,VEGFA,VEGFC,PIP5K1A,SEMA7A,SLIT2,PDCD6,SEMA4D,SEMA3C,SRGAP2,ADGRA2,GREM1,ANGPT4,SOX18,RIC8A,MMRN2,MARVELD3,SEMA3D
	GO:0090130	tissue migration	HEK,LGG,STAD	5.06042e-06	0.00028807	43/235	59,72,94,306,335,388,1012,1545,1969,2113,2247,2260,2294,2324,2876,3397,3690,4223,4233,4856,5168,5176,5581,6273,6672,6781,7010,7040,7101,7422,7424,7857,8828,9353,10016,25960,26585,51378,51466,54345,79812,91862,152007	ACTA2,ACTG2,ACVRL1,ANXA3,APOA1,RHOB,CDH13,CYP1B1,EPHA2,ETS1,FGF2,FGFR1,FOXF1,FLT4,GPX1,ID1,ITGB3,MEOX2,MET,NOV,ENPP2,SERPINF1,PRKCE,S100A2,SP100,STC1,TEK,TGFB1,NR2E1,VEGFA,VEGFC,SCG2,NRP2,SLIT2,PDCD6,ADGRA2,GREM1,ANGPT4,EVL,SOX18,MMRN2,MARVELD3,GLIPR2
	GO:0010631	epithelial cell migration	HEK,LGG	1.63351e-05	0.000826927	31/226	94,306,1012,1545,1969,2113,2260,2324,2876,3397,3690,4223,4233,4856,5168,5176,5581,6273,6672,6781,7010,7422,7424,9353,10016,25960,26585,51378,54345,79812,91862	ACVRL1,ANXA3,CDH13,CYP1B1,EPHA2,ETS1,FGFR1,FLT4,GPX1,ID1,ITGB3,MEOX2,MET,NOV,ENPP2,SERPINF1,PRKCE,S100A2,SP100,STC1,TEK,VEGFA,VEGFC,SLIT2,PDCD6,ADGRA2,GREM1,ANGPT4,SOX18,MMRN2,MARVELD3
	GO:0010594	regulation of endothelial cell migration	HEK,LGG	1.69003e-05	0.000848151	20/115	94,306,1969,2113,2260,2324,3690,4223,4233,5176,6672,6781,7010,7422,7424,9353,10016,25960,51378,79812	ACVRL1,ANXA3,EPHA2,ETS1,FGFR1,FLT4,ITGB3,MEOX2,MET,SERPINF1,SP100,STC1,TEK,VEGFA,VEGFC,SLIT2,PDCD6,ADGRA2,ANGPT4,MMRN2
	GO:0090132	epithelium migration	HEK,LGG	2.12574e-05	0.00102979	31/229	94,306,1012,1545,1969,2113,2260,2324,2876,3397,3690,4223,4233,4856,5168,5176,5581,6273,6672,6781,7010,7422,7424,9353,10016,25960,26585,51378,54345,79812,91862	ACVRL1,ANXA3,CDH13,CYP1B1,EPHA2,ETS1,FGFR1,FLT4,GPX1,ID1,ITGB3,MEOX2,MET,NOV,ENPP2,SERPINF1,PRKCE,S100A2,SP100,STC1,TEK,VEGFA,VEGFC,SLIT2,PDCD6,ADGRA2,GREM1,ANGPT4,SOX18,MMRN2,MARVELD3
	GO:0045766	positive regulation of angiogenesis	HEK,LGG	7.21451e-05	0.00296484	19/117	94,306,694,947,1545,2022,2113,2624,3670,4838,6237,6423,6915,7010,7422,7424,10016,26585,51378	ACVRL1,ANXA3,BTG1,CD34,CYP1B1,ENG,ETS1,GATA2,ISL1,NODAL,RRAS,SFRP2,TBXA2R,TEK,VEGFA,VEGFC,PDCD6,GREM1,ANGPT4
	GO:0010632	regulation of epithelial cell migration	HEK,LGG	0.000236776	0.00800009	23/170	94,306,1969,2113,2260,2324,3690,4223,4233,5168,5176,5581,6672,6781,7010,7422,7424,9353,10016,25960,51378,79812,91862	ACVRL1,ANXA3,EPHA2,ETS1,FGFR1,FLT4,ITGB3,MEOX2,MET,ENPP2,SERPINF1,PRKCE,SP100,STC1,TEK,VEGFA,VEGFC,SLIT2,PDCD6,ADGRA2,ANGPT4,MMRN2,MARVELD3
	GO:1904018	positive regulation of vasculature development	HEK,LGG	0.000329918	0.0104701	19/131	94,306,694,947,1545,2022,2113,2624,3670,4838,6237,6423,6915,7010,7422,7424,10016,26585,51378	ACVRL1,ANXA3,BTG1,CD34,CYP1B1,ENG,ETS1,GATA2,ISL1,NODAL,RRAS,SFRP2,TBXA2R,TEK,VEGFA,VEGFC,PDCD6,GREM1,ANGPT4
	GO:0010634	positive regulation of epithelial cell migration	LGG	0.00360591	0.0497684	10/105	2113,2260,2324,4233,5168,5581,7010,7422,25960,51378	ETS1,FGFR1,FLT4,MET,ENPP2,PRKCE,TEK,VEGFA,ADGRA2,ANGPT4
2	GO:0046649	lymphocyte activation	HOG,STAD	1.71621e-16	2.46829e-12	86/621	30009,9935,857,5293,3624,9402,6693,257101,3123,4063,3127,202309,5551,2625,860,79576,6363,915,5063,6347,1794,3135,23240,64926,79865,10320,3707,3718,8654,399,200558,3623,7409,4208,3683,3280,917,695,387357,9734,9840,4088,923,3071,1236,974,6778,7704,3251,151888,84174,3383,23705,1380,3476,925,7454,115650,3560,6422,3702,4004,50615,3569,11151,114836,7040,3620,1840,51744,919,2000,197358,355,2737,643,3125…	TBX21,MAFB,CAV1,PIK3CD,INHBA,GRAP2,SPN,ZNF683,HLA-DRB1,LY9,HLA-DRB5,GAPT,PRF1,GATA3,RUNX2,NKAP,CCL19,CD3D,PAK3,CCL2,DOCK2,HLA-G,KIAA0922,RASAL3,TREML2,IKZF1,ITPKB,JAK3,PDE5A,RHOH,APLF,INHA,VAV1,MEF2C,ITGAL,HES1,CD3G,BTK,THEMIS,HDAC9,TESPA1,SMAD3,CD6,NCKAP1L,CCR7,CD79B,STAT6,ZBTB16,HPRT1,BTLA,SLA2,ICAM1,CADM1,CR2,IGBP1,CD8A,WAS,TNFRSF13C,IL2RB,SFRP1,ITK,LMO1,IL21R,IL6,CORO1A,SLAMF6,TGFB1,IDO1,DTX1…
	GO:0001775	cell activation	HOG,STAD	5.06143e-16	2.46829e-12	107/884	30009,9935,857,5293,151,3624,9402,2294,6693,2266,133396,257101,3123,4063,3127,202309,5551,2625,860,79576,54331,6363,1465,915,917,6347,1794,3135,154,6288,23240,64926,3569,10320,6665,3707,3718,10398,8654,399,388,200558,3623,7409,4208,3683,6622,2316,5063,695,387357,9734,9840,4088,923,3620,1236,974,6778,1269,7704,8323,3251,151888,84174,3383,23705,1380,3476,925,7454,115650,3560,6422,3702,10627,4004,50…	TBX21,MAFB,CAV1,PIK3CD,ADRA2B,INHBA,GRAP2,FOXF1,SPN,FGG,IL31RA,ZNF683,HLA-DRB1,LY9,HLA-DRB5,GAPT,PRF1,GATA3,RUNX2,NKAP,GNG2,CCL19,CSRP1,CD3D,CD3G,CCL2,DOCK2,HLA-G,ADRB2,SAA1,KIAA0922,RASAL3,IL6,IKZF1,SOX15,ITPKB,JAK3,MYL9,PDE5A,RHOH,RHOB,APLF,INHA,VAV1,MEF2C,ITGAL,SNCA,FLNA,PAK3,BTK,THEMIS,HDAC9,TESPA1,SMAD3,CD6,IDO1,CCR7,CD79B,STAT6,CNR2,ZBTB16,FZD6,HPRT1,BTLA,SLA2,ICAM1,CADM1,CR2,IGBP1,CD8A,WAS…
	GO:0070486	leukocyte aggregation	HOG,STAD	1.62447e-15	2.75851e-12	69/441	355,399,596,857,860,915,917,919,923,925,960,1236,1794,1840,2000,2625,2737,3071,3123,3125,3127,3135,3280,3383,3569,3620,3683,3702,3707,3718,4004,4063,4088,5063,5293,5788,6280,6347,6363,6693,6778,7040,7409,7454,7704,8013,8654,9020,9402,9840,9935,11151,22914,23240,23705,30009,51744,54440,64926,79576,79865,84174,114836,115650,151888,197358,257101,387357,100133941	FAS,RHOH,BCL2,CAV1,RUNX2,CD3D,CD3G,CD247,CD6,CD8A,CD44,CCR7,DOCK2,DTX1,ELF4,GATA3,GLI3,NCKAP1L,HLA-DRB1,HLA-DRB3,HLA-DRB5,HLA-G,HES1,ICAM1,IL6,IDO1,ITGAL,ITK,ITPKB,JAK3,LMO1,LY9,SMAD3,PAK3,PIK3CD,PTPRC,S100A9,CCL2,CCL19,SPN,STAT6,TGFB1,VAV1,WAS,ZBTB16,NR4A3,PDE5A,MAP3K14,GRAP2,TESPA1,MAFB,CORO1A,KLRK1,KIAA0922,CADM1,TBX21,CD244,SASH3,RASAL3,NKAP,TREML2,SLA2,SLAMF6,TNFRSF13C,BTLA,NLRC3,ZNF683,THEM…
	GO:0016337	single organismal cell-cell adhesion	HOG,STAD	1.63284e-15	2.75851e-12	93/707	154,335,355,399,596,857,860,915,917,919,923,925,960,1236,1310,1465,1501,1794,1840,1946,2000,2045,2266,2294,2316,2625,2737,3071,3123,3125,3127,3135,3280,3383,3569,3620,3679,3683,3702,3707,3718,4004,4063,4088,4478,4973,5063,5293,5788,6280,6347,6363,6387,6693,6778,7040,7148,7409,7454,7704,8013,8654,9020,9369,9378,9402,9780,9840,9935,10398,10627,11151,22914,23240,23657,23705,26999,30009,51744,54440,5…	ADRB2,APOA1,FAS,RHOH,BCL2,CAV1,RUNX2,CD3D,CD3G,CD247,CD6,CD8A,CD44,CCR7,COL19A1,CSRP1,CTNND2,DOCK2,DTX1,EFNA5,ELF4,EPHA7,FGG,FOXF1,FLNA,GATA3,GLI3,NCKAP1L,HLA-DRB1,HLA-DRB3,HLA-DRB5,HLA-G,HES1,ICAM1,IL6,IDO1,ITGA7,ITGAL,ITK,ITPKB,JAK3,LMO1,LY9,SMAD3,MSN,OLR1,PAK3,PIK3CD,PTPRC,S100A9,CCL2,CCL19,CXCL12,SPN,STAT6,TGFB1,TNXB,VAV1,WAS,ZBTB16,NR4A3,PDE5A,MAP3K14,NRXN3,NRXN1,GRAP2,PIEZO1,TESPA1,MAFB,MYL…
	GO:0007159	leukocyte cell-cell adhesion	HOG,STAD	1.69696e-15	2.75851e-12	72/473	355,399,596,857,860,915,917,919,923,925,960,1236,1794,1840,2000,2625,2737,3071,3123,3125,3127,3135,3280,3383,3569,3620,3683,3702,3707,3718,4004,4063,4088,4478,4973,5063,5293,5788,6280,6347,6363,6387,6693,6778,7040,7409,7454,7704,8013,8654,9020,9402,9840,9935,11151,22914,23240,23705,30009,51744,54440,64926,79576,79865,84174,114836,115650,151888,197358,257101,387357,100133941	FAS,RHOH,BCL2,CAV1,RUNX2,CD3D,CD3G,CD247,CD6,CD8A,CD44,CCR7,DOCK2,DTX1,ELF4,GATA3,GLI3,NCKAP1L,HLA-DRB1,HLA-DRB3,HLA-DRB5,HLA-G,HES1,ICAM1,IL6,IDO1,ITGAL,ITK,ITPKB,JAK3,LMO1,LY9,SMAD3,MSN,OLR1,PAK3,PIK3CD,PTPRC,S100A9,CCL2,CCL19,CXCL12,SPN,STAT6,TGFB1,VAV1,WAS,ZBTB16,NR4A3,PDE5A,MAP3K14,GRAP2,TESPA1,MAFB,CORO1A,KLRK1,KIAA0922,CADM1,TBX21,CD244,SASH3,RASAL3,NKAP,TREML2,SLA2,SLAMF6,TNFRSF13C,BTLA,N…
	GO:0045321	leukocyte activation	STAD	1.93082e-15	6.36103e-12	68/723	355,399,596,643,695,857,915,917,919,923,925,974,1236,1269,1380,1794,1840,2294,2737,3071,3135,3560,3620,3623,3683,3702,3707,3718,4004,4063,4208,5293,5452,5551,5579,5788,6363,6404,6422,6693,7040,7454,7704,8654,9402,9840,9935,10320,11151,22914,23240,23705,30009,50615,51744,54440,64926,79865,84174,114836,115650,133396,151888,197358,202309,257101,374403,387357	FAS,RHOH,BCL2,CXCR5,BTK,CAV1,CD3D,CD3G,CD247,CD6,CD8A,CD79B,CCR7,CNR2,CR2,DOCK2,DTX1,FOXF1,GLI3,NCKAP1L,HLA-G,IL2RB,IDO1,INHA,ITGAL,ITK,ITPKB,JAK3,LMO1,LY9,MEF2C,PIK3CD,POU2F2,PRF1,PRKCB,PTPRC,CCL19,SELPLG,SFRP1,SPN,TGFB1,WAS,ZBTB16,PDE5A,GRAP2,TESPA1,MAFB,IKZF1,CORO1A,KLRK1,KIAA0922,CADM1,TBX21,IL21R,CD244,SASH3,RASAL3,TREML2,SLA2,SLAMF6,TNFRSF13C,IL31RA,BTLA,NLRC3,GAPT,ZNF683,TBC1D10C,THEMIS
	GO:0098602	single organism cell adhesion	HOG,STAD	2.1424e-14	2.23881e-11	95/761	154,335,355,399,596,857,860,915,917,919,923,925,960,1236,1310,1465,1501,1794,1840,1946,2000,2045,2266,2294,2316,2625,2737,3071,3123,3125,3127,3135,3280,3383,3569,3620,3679,3683,3702,3707,3718,4004,4063,4088,4478,4653,4973,5063,5293,5788,6280,6347,6363,6387,6693,6778,7040,7148,7409,7454,7704,8013,8654,9020,9369,9378,9402,9780,9840,9935,10398,10627,10631,11151,22914,23240,23657,23705,26999,30009,51…	ADRB2,APOA1,FAS,RHOH,BCL2,CAV1,RUNX2,CD3D,CD3G,CD247,CD6,CD8A,CD44,CCR7,COL19A1,CSRP1,CTNND2,DOCK2,DTX1,EFNA5,ELF4,EPHA7,FGG,FOXF1,FLNA,GATA3,GLI3,NCKAP1L,HLA-DRB1,HLA-DRB3,HLA-DRB5,HLA-G,HES1,ICAM1,IL6,IDO1,ITGA7,ITGAL,ITK,ITPKB,JAK3,LMO1,LY9,SMAD3,MSN,MYOC,OLR1,PAK3,PIK3CD,PTPRC,S100A9,CCL2,CCL19,CXCL12,SPN,STAT6,TGFB1,TNXB,VAV1,WAS,ZBTB16,NR4A3,PDE5A,MAP3K14,NRXN3,NRXN1,GRAP2,PIEZO1,TESPA1,MAF…
	GO:0042110	T cell activation	HOG,STAD	1.94773e-14	2.49591e-11	66/433	6347,7040,3620,387357,1840,1794,5293,3135,4088,51744,3569,923,919,1236,9935,23240,64926,857,860,7704,355,151888,3071,2625,115650,2737,3707,3718,6693,257101,5788,197358,8654,23705,3383,6778,9840,9402,3123,4063,3127,5063,399,30009,3280,925,100133941,7454,54440,2000,3702,3125,84174,22914,4004,9020,79865,7409,79576,11151,3683,6363,114836,917,915,596	CCL2,TGFB1,IDO1,THEMIS,DTX1,DOCK2,PIK3CD,HLA-G,SMAD3,CD244,IL6,CD6,CD247,CCR7,MAFB,KIAA0922,RASAL3,CAV1,RUNX2,ZBTB16,FAS,BTLA,NCKAP1L,GATA3,TNFRSF13C,GLI3,ITPKB,JAK3,SPN,ZNF683,PTPRC,NLRC3,PDE5A,CADM1,ICAM1,STAT6,TESPA1,GRAP2,HLA-DRB1,LY9,HLA-DRB5,PAK3,RHOH,TBX21,HES1,CD8A,CD24,WAS,SASH3,ELF4,ITK,HLA-DRB3,SLA2,KLRK1,LMO1,MAP3K14,TREML2,VAV1,NKAP,CORO1A,ITGAL,CCL19,SLAMF6,CD3G,CD3D,BCL2
	GO:0070489	T cell aggregation	HOG,STAD	1.94773e-14	2.49591e-11	66/433	6347,7040,3620,387357,1840,1794,5293,3135,4088,51744,3569,923,919,1236,9935,23240,64926,857,860,7704,355,151888,3071,2625,115650,2737,3707,3718,6693,257101,5788,197358,8654,23705,3383,6778,9840,9402,3123,4063,3127,5063,399,30009,3280,925,100133941,7454,54440,2000,3702,3125,84174,22914,4004,9020,79865,7409,79576,11151,3683,6363,114836,917,915,596	CCL2,TGFB1,IDO1,THEMIS,DTX1,DOCK2,PIK3CD,HLA-G,SMAD3,CD244,IL6,CD6,CD247,CCR7,MAFB,KIAA0922,RASAL3,CAV1,RUNX2,ZBTB16,FAS,BTLA,NCKAP1L,GATA3,TNFRSF13C,GLI3,ITPKB,JAK3,SPN,ZNF683,PTPRC,NLRC3,PDE5A,CADM1,ICAM1,STAT6,TESPA1,GRAP2,HLA-DRB1,LY9,HLA-DRB5,PAK3,RHOH,TBX21,HES1,CD8A,CD24,WAS,SASH3,ELF4,ITK,HLA-DRB3,SLA2,KLRK1,LMO1,MAP3K14,TREML2,VAV1,NKAP,CORO1A,ITGAL,CCL19,SLAMF6,CD3G,CD3D,BCL2
	GO:0071593	lymphocyte aggregation	HOG,STAD	2.1304e-14	2.49591e-11	66/434	6347,7040,3620,387357,1840,1794,5293,3135,4088,51744,3569,923,919,1236,9935,23240,64926,857,860,7704,355,151888,3071,2625,115650,2737,3707,3718,6693,257101,5788,197358,8654,23705,3383,6778,9840,9402,3123,4063,3127,5063,399,30009,3280,925,100133941,7454,54440,2000,3702,3125,84174,22914,4004,9020,79865,7409,79576,11151,3683,6363,114836,917,915,596	CCL2,TGFB1,IDO1,THEMIS,DTX1,DOCK2,PIK3CD,HLA-G,SMAD3,CD244,IL6,CD6,CD247,CCR7,MAFB,KIAA0922,RASAL3,CAV1,RUNX2,ZBTB16,FAS,BTLA,NCKAP1L,GATA3,TNFRSF13C,GLI3,ITPKB,JAK3,SPN,ZNF683,PTPRC,NLRC3,PDE5A,CADM1,ICAM1,STAT6,TESPA1,GRAP2,HLA-DRB1,LY9,HLA-DRB5,PAK3,RHOH,TBX21,HES1,CD8A,CD24,WAS,SASH3,ELF4,ITK,HLA-DRB3,SLA2,KLRK1,LMO1,MAP3K14,TREML2,VAV1,NKAP,CORO1A,ITGAL,CCL19,SLAMF6,CD3G,CD3D,BCL2
	GO:0045785	positive regulation of cell adhesion	HOG,STAD	1.84575e-12	7.71525e-10	57/376	335,857,915,917,919,923,960,1236,1295,2266,2294,2316,2625,2737,3071,3123,3125,3127,3135,3280,3569,3707,3718,4088,4653,5063,5212,5788,6288,6347,6363,6387,6422,6693,7040,7409,7448,7704,8013,9020,9402,9780,9840,10085,11151,22914,25890,51744,54440,64926,79576,79625,115650,136227,151887,151888,100133941	APOA1,CAV1,CD3D,CD3G,CD247,CD6,CD44,CCR7,COL8A1,FGG,FOXF1,FLNA,GATA3,GLI3,NCKAP1L,HLA-DRB1,HLA-DRB3,HLA-DRB5,HLA-G,HES1,IL6,ITPKB,JAK3,SMAD3,MYOC,PAK3,VIT,PTPRC,SAA1,CCL2,CCL19,CXCL12,SFRP1,SPN,TGFB1,VAV1,VTN,ZBTB16,NR4A3,MAP3K14,GRAP2,PIEZO1,TESPA1,EDIL3,CORO1A,KLRK1,ABI3BP,CD244,SASH3,RASAL3,NKAP,NDNF,TNFRSF13C,COL26A1,CCDC80,BTLA,CD24
	GO:0030155	regulation of cell adhesion	HEK,HOG,STAD	6.77782e-12	2.421e-09	101/633	154,301,335,596,650,857,915,917,919,923,960,1012,1029,1236,1295,1545,1840,1901,1946,1969,2042,2045,2046,2065,2266,2294,2316,2335,2625,2737,2824,3071,3123,3125,3127,3135,3280,3371,3383,3569,3620,3707,3718,3910,4004,4088,4651,4653,5063,5212,5274,5588,5788,5800,6288,6347,6363,6387,6422,6423,6591,6693,7040,7292,7409,7424,7448,7704,8013,8654,9020,9267,9402,9404,9595,9780,9840,10085,10631,10859,11151,2…	ADRB2,ANXA1,APOA1,BCL2,BMP2,CAV1,CD3D,CD3G,CD247,CD6,CD44,CDH13,CDKN2A,CCR7,COL8A1,CYP1B1,DTX1,S1PR1,EFNA5,EPHA2,EPHA3,EPHA7,EPHA8,ERBB3,FGG,FOXF1,FLNA,FN1,GATA3,GLI3,GPM6B,NCKAP1L,HLA-DRB1,HLA-DRB3,HLA-DRB5,HLA-G,HES1,TNC,ICAM1,IL6,IDO1,ITPKB,JAK3,LAMA4,LMO1,SMAD3,MYO10,MYOC,PAK3,VIT,SERPINI1,PRKCQ,PTPRC,PTPRO,SAA1,CCL2,CCL19,CXCL12,SFRP1,SFRP2,SNAI2,SPN,TGFB1,TNFSF4,VAV1,VEGFC,VTN,ZBTB16,NR4A3,…
	GO:1903039	positive regulation of leukocyte cell-cell adhesion	HOG,STAD	1.94009e-11	5.35537e-09	39/213	857,915,917,919,923,960,1236,2625,2737,3071,3123,3125,3127,3135,3280,3569,3707,3718,5063,5788,6347,6363,6693,7040,7409,7704,8013,9020,9402,9840,11151,22914,51744,54440,64926,79576,115650,151888,100133941	CAV1,CD3D,CD3G,CD247,CD6,CD44,CCR7,GATA3,GLI3,NCKAP1L,HLA-DRB1,HLA-DRB3,HLA-DRB5,HLA-G,HES1,IL6,ITPKB,JAK3,PAK3,PTPRC,CCL2,CCL19,SPN,TGFB1,VAV1,ZBTB16,NR4A3,MAP3K14,GRAP2,TESPA1,CORO1A,KLRK1,CD244,SASH3,RASAL3,NKAP,TNFRSF13C,BTLA,CD24
	GO:0022409	positive regulation of cell-cell adhesion	HOG,STAD	6.58912e-11	1.60665e-08	41/241	857,915,917,919,923,960,1236,2266,2625,2737,3071,3123,3125,3127,3135,3280,3569,3707,3718,5063,5788,6347,6363,6693,7040,7409,7704,8013,9020,9402,9780,9840,11151,22914,51744,54440,64926,79576,115650,151888,100133941	CAV1,CD3D,CD3G,CD247,CD6,CD44,CCR7,FGG,GATA3,GLI3,NCKAP1L,HLA-DRB1,HLA-DRB3,HLA-DRB5,HLA-G,HES1,IL6,ITPKB,JAK3,PAK3,PTPRC,CCL2,CCL19,SPN,TGFB1,VAV1,ZBTB16,NR4A3,MAP3K14,GRAP2,PIEZO1,TESPA1,CORO1A,KLRK1,CD244,SASH3,RASAL3,NKAP,TNFRSF13C,BTLA,CD24
	GO:0050870	positive regulation of T cell activation	HOG,STAD	9.76904e-11	2.26859e-08	37/205	857,915,917,919,923,1236,2625,2737,3071,3123,3125,3127,3135,3280,3569,3707,3718,5063,5788,6347,6363,6693,7040,7409,7704,9020,9402,9840,11151,22914,51744,54440,64926,79576,115650,151888,100133941	CAV1,CD3D,CD3G,CD247,CD6,CCR7,GATA3,GLI3,NCKAP1L,HLA-DRB1,HLA-DRB3,HLA-DRB5,HLA-G,HES1,IL6,ITPKB,JAK3,PAK3,PTPRC,CCL2,CCL19,SPN,TGFB1,VAV1,ZBTB16,MAP3K14,GRAP2,TESPA1,CORO1A,KLRK1,CD244,SASH3,RASAL3,NKAP,TNFRSF13C,BTLA,CD24
	GO:0050865	regulation of cell activation	HOG,STAD	1.13649e-10	2.55799e-08	63/485	154,355,596,695,857,915,917,919,923,1236,1269,1490,1840,2294,2625,2737,3071,3123,3125,3127,3135,3280,3569,3620,3623,3624,3707,3718,4004,4208,5063,5788,6347,6363,6422,6622,6665,6693,6778,7040,7409,7704,8013,8654,9020,9402,9840,11151,22914,23240,30009,51744,54440,64926,79576,84174,115650,133396,151888,200558,257101,374403,100133941	ADRB2,FAS,BCL2,BTK,CAV1,CD3D,CD3G,CD247,CD6,CCR7,CNR2,CTGF,DTX1,FOXF1,GATA3,GLI3,NCKAP1L,HLA-DRB1,HLA-DRB3,HLA-DRB5,HLA-G,HES1,IL6,IDO1,INHA,INHBA,ITPKB,JAK3,LMO1,MEF2C,PAK3,PTPRC,CCL2,CCL19,SFRP1,SNCA,SOX15,SPN,STAT6,TGFB1,VAV1,ZBTB16,NR4A3,PDE5A,MAP3K14,GRAP2,TESPA1,CORO1A,KLRK1,KIAA0922,TBX21,CD244,SASH3,RASAL3,NKAP,SLA2,TNFRSF13C,IL31RA,BTLA,APLF,ZNF683,TBC1D10C,CD24
	GO:0051249	regulation of lymphocyte activation	HOG,STAD	1.29249e-10	2.82766e-08	55/395	355,596,695,857,915,917,919,923,1236,1840,2625,2737,3071,3123,3125,3127,3135,3280,3569,3620,3623,3624,3707,3718,4004,4208,5063,5788,6347,6363,6422,6693,6778,7040,7409,7704,8654,9020,9402,9840,11151,22914,23240,30009,51744,54440,64926,79576,84174,115650,151888,200558,257101,374403,100133941	FAS,BCL2,BTK,CAV1,CD3D,CD3G,CD247,CD6,CCR7,DTX1,GATA3,GLI3,NCKAP1L,HLA-DRB1,HLA-DRB3,HLA-DRB5,HLA-G,HES1,IL6,IDO1,INHA,INHBA,ITPKB,JAK3,LMO1,MEF2C,PAK3,PTPRC,CCL2,CCL19,SFRP1,SPN,STAT6,TGFB1,VAV1,ZBTB16,PDE5A,MAP3K14,GRAP2,TESPA1,CORO1A,KLRK1,KIAA0922,TBX21,CD244,SASH3,RASAL3,NKAP,SLA2,TNFRSF13C,BTLA,APLF,ZNF683,TBC1D10C,CD24
	GO:0002694	regulation of leukocyte activation	HOG,STAD	1.32562e-10	2.85202e-08	60/452	355,596,695,857,915,917,919,923,1236,1269,1840,2294,2625,2737,3071,3123,3125,3127,3135,3280,3569,3620,3623,3624,3707,3718,4004,4208,5063,5788,6347,6363,6422,6622,6693,6778,7040,7409,7704,8013,8654,9020,9402,9840,11151,22914,23240,30009,51744,54440,64926,79576,84174,115650,133396,151888,200558,257101,374403,100133941	FAS,BCL2,BTK,CAV1,CD3D,CD3G,CD247,CD6,CCR7,CNR2,DTX1,FOXF1,GATA3,GLI3,NCKAP1L,HLA-DRB1,HLA-DRB3,HLA-DRB5,HLA-G,HES1,IL6,IDO1,INHA,INHBA,ITPKB,JAK3,LMO1,MEF2C,PAK3,PTPRC,CCL2,CCL19,SFRP1,SNCA,SPN,STAT6,TGFB1,VAV1,ZBTB16,NR4A3,PDE5A,MAP3K14,GRAP2,TESPA1,CORO1A,KLRK1,KIAA0922,TBX21,CD244,SASH3,RASAL3,NKAP,SLA2,TNFRSF13C,IL31RA,BTLA,APLF,ZNF683,TBC1D10C,CD24
	GO:1903037	regulation of leukocyte cell-cell adhesion	HOG,STAD	2.18036e-10	4.49278e-08	46/302	857,915,917,919,923,960,1236,1840,2625,2737,3071,3123,3125,3127,3135,3280,3569,3620,3707,3718,4004,5063,5788,6347,6363,6387,6693,7040,7409,7704,8013,8654,9020,9402,9840,11151,22914,23240,51744,54440,64926,79576,115650,151888,257101,100133941	CAV1,CD3D,CD3G,CD247,CD6,CD44,CCR7,DTX1,GATA3,GLI3,NCKAP1L,HLA-DRB1,HLA-DRB3,HLA-DRB5,HLA-G,HES1,IL6,IDO1,ITPKB,JAK3,LMO1,PAK3,PTPRC,CCL2,CCL19,CXCL12,SPN,TGFB1,VAV1,ZBTB16,NR4A3,PDE5A,MAP3K14,GRAP2,TESPA1,CORO1A,KLRK1,KIAA0922,CD244,SASH3,RASAL3,NKAP,TNFRSF13C,BTLA,ZNF683,CD24
	GO:0022407	regulation of cell-cell adhesion	HOG,STAD	5.81836e-10	1.16606e-07	52/377	154,335,857,915,917,919,923,960,1236,1840,1946,2045,2266,2625,2737,3071,3123,3125,3127,3135,3280,3569,3620,3707,3718,4004,5063,5788,6347,6363,6387,6693,7040,7409,7704,8013,8654,9020,9402,9780,9840,11151,22914,23240,51744,54440,64926,79576,115650,151888,257101,100133941	ADRB2,APOA1,CAV1,CD3D,CD3G,CD247,CD6,CD44,CCR7,DTX1,EFNA5,EPHA7,FGG,GATA3,GLI3,NCKAP1L,HLA-DRB1,HLA-DRB3,HLA-DRB5,HLA-G,HES1,IL6,IDO1,ITPKB,JAK3,LMO1,PAK3,PTPRC,CCL2,CCL19,CXCL12,SPN,TGFB1,VAV1,ZBTB16,NR4A3,PDE5A,MAP3K14,GRAP2,PIEZO1,TESPA1,CORO1A,KLRK1,KIAA0922,CD244,SASH3,RASAL3,NKAP,TNFRSF13C,BTLA,ZNF683,CD24
	GO:0050867	positive regulation of cell activation	HOG,STAD	1.6508e-09	2.83123e-07	45/310	596,695,857,915,917,919,923,1236,1490,2625,2737,3071,3123,3125,3127,3135,3280,3569,3707,3718,4208,5063,5788,6347,6363,6665,6693,6778,7040,7409,7704,8013,9020,9402,9840,11151,22914,30009,51744,54440,64926,79576,115650,151888,100133941	BCL2,BTK,CAV1,CD3D,CD3G,CD247,CD6,CCR7,CTGF,GATA3,GLI3,NCKAP1L,HLA-DRB1,HLA-DRB3,HLA-DRB5,HLA-G,HES1,IL6,ITPKB,JAK3,MEF2C,PAK3,PTPRC,CCL2,CCL19,SOX15,SPN,STAT6,TGFB1,VAV1,ZBTB16,NR4A3,MAP3K14,GRAP2,TESPA1,CORO1A,KLRK1,TBX21,CD244,SASH3,RASAL3,NKAP,TNFRSF13C,BTLA,CD24
	GO:0050863	regulation of T cell activation	HOG,STAD	1.76273e-09	2.96423e-07	43/289	857,915,917,919,923,1236,1840,2625,2737,3071,3123,3125,3127,3135,3280,3569,3620,3707,3718,4004,5063,5788,6347,6363,6693,7040,7409,7704,8654,9020,9402,9840,11151,22914,23240,51744,54440,64926,79576,115650,151888,257101,100133941	CAV1,CD3D,CD3G,CD247,CD6,CCR7,DTX1,GATA3,GLI3,NCKAP1L,HLA-DRB1,HLA-DRB3,HLA-DRB5,HLA-G,HES1,IL6,IDO1,ITPKB,JAK3,LMO1,PAK3,PTPRC,CCL2,CCL19,SPN,TGFB1,VAV1,ZBTB16,PDE5A,MAP3K14,GRAP2,TESPA1,CORO1A,KLRK1,KIAA0922,CD244,SASH3,RASAL3,NKAP,TNFRSF13C,BTLA,ZNF683,CD24
	GO:0051251	positive regulation of lymphocyte activation	HOG,STAD	1.90052e-09	3.15962e-07	42/279	596,695,857,915,917,919,923,1236,2625,2737,3071,3123,3125,3127,3135,3280,3569,3707,3718,4208,5063,5788,6347,6363,6693,6778,7040,7409,7704,9020,9402,9840,11151,22914,30009,51744,54440,64926,79576,115650,151888,100133941	BCL2,BTK,CAV1,CD3D,CD3G,CD247,CD6,CCR7,GATA3,GLI3,NCKAP1L,HLA-DRB1,HLA-DRB3,HLA-DRB5,HLA-G,HES1,IL6,ITPKB,JAK3,MEF2C,PAK3,PTPRC,CCL2,CCL19,SPN,STAT6,TGFB1,VAV1,ZBTB16,MAP3K14,GRAP2,TESPA1,CORO1A,KLRK1,TBX21,CD244,SASH3,RASAL3,NKAP,TNFRSF13C,BTLA,CD24
	GO:0002696	positive regulation of leukocyte activation	HOG,STAD	6.84604e-09	9.63053e-07	43/302	596,695,857,915,917,919,923,1236,2625,2737,3071,3123,3125,3127,3135,3280,3569,3707,3718,4208,5063,5788,6347,6363,6693,6778,7040,7409,7704,8013,9020,9402,9840,11151,22914,30009,51744,54440,64926,79576,115650,151888,100133941	BCL2,BTK,CAV1,CD3D,CD3G,CD247,CD6,CCR7,GATA3,GLI3,NCKAP1L,HLA-DRB1,HLA-DRB3,HLA-DRB5,HLA-G,HES1,IL6,ITPKB,JAK3,MEF2C,PAK3,PTPRC,CCL2,CCL19,SPN,STAT6,TGFB1,VAV1,ZBTB16,NR4A3,MAP3K14,GRAP2,TESPA1,CORO1A,KLRK1,TBX21,CD244,SASH3,RASAL3,NKAP,TNFRSF13C,BTLA,CD24
	GO:0031295	T cell costimulation	HOG,STAD	1.3827e-07	1.2487e-05	18/78	857,915,917,919,1236,3123,3125,3127,5063,6363,6693,7409,9020,9402,22914,115650,151888,100133941	CAV1,CD3D,CD3G,CD247,CCR7,HLA-DRB1,HLA-DRB3,HLA-DRB5,PAK3,CCL19,SPN,VAV1,MAP3K14,GRAP2,KLRK1,TNFRSF13C,BTLA,CD24
	GO:0031294	lymphocyte costimulation	HOG,STAD	1.70073e-07	1.46362e-05	18/79	857,915,917,919,1236,3123,3125,3127,5063,6363,6693,7409,9020,9402,22914,115650,151888,100133941	CAV1,CD3D,CD3G,CD247,CCR7,HLA-DRB1,HLA-DRB3,HLA-DRB5,PAK3,CCL19,SPN,VAV1,MAP3K14,GRAP2,KLRK1,TNFRSF13C,BTLA,CD24
3	GO:0072507	divalent inorganic cation homeostasis	LGG,STAD	4.64536e-16	2.46829e-12	72/409	1043,7040,5737,7780,147138,9217,6288,57158,57338,11151,1233,1234,5319,1236,5729,1910,3741,7781,3736,844,845,6261,1901,2829,493,56923,6280,1594,1760,5733,525,857,10800,5837,3718,6915,1649,25769,3777,309,5020,5581,5745,5579,2782,5739,64116,948,5910,6373,9001,5156,6387,2624,2247,3270,148,8698,9472,6358,160335,6363,578,5158,784,287,5788,477,5350,1902,6263,596	CD52,TGFB1,PTGFR,SLC30A2,TMC8,VAPB,SAA1,JPH2,JPH3,CORO1A,CCR4,CCR5,PLA2G1B,CCR7,PTGDR,EDNRB,KCNA5,SLC30A3,KCNA1,CASQ1,CASQ2,RYR1,S1PR1,XCR1,ATP2B4,NMUR2,S100A9,CYP27B1,DMPK,PTGER3,ATP6V1B1,CAV1,CYSLTR1,PYGM,JAK3,TBXA2R,DDIT3,SLC24A2,KCNK3,ANXA6,OXT,PRKCE,PTH1R,PRKCB,GNB1,PTGIR,SLC39A8,CD36,RAP1GDS1,CXCL11,HAP1,PDGFRA,CXCL12,GATA2,FGF2,HRC,ADRA1A,S1PR4,AKAP6,CCL14,TMTC2,CCL19,BAK1,PDE6B,CACNB3,ANK…
	GO:0055065	metal ion homeostasis	LGG,STAD	1.01851e-15	2.48346e-12	87/532	148,287,309,477,482,493,525,578,596,784,844,845,857,948,1043,1233,1234,1236,1594,1649,1760,1901,1902,1910,2247,2624,2782,2829,3263,3270,3718,3736,3741,3777,3778,4881,5020,5156,5158,5319,5350,5579,5581,5621,5729,5733,5737,5739,5745,5788,5837,5910,6261,6263,6280,6288,6332,6338,6358,6363,6373,6387,6915,7018,7040,7780,7781,8698,9001,9217,9429,9472,10058,10110,10800,11151,23678,25769,56923,57158,57338…	ADRA1A,ANK2,ANXA6,ATP1A2,ATP1B2,ATP2B4,ATP6V1B1,BAK1,BCL2,CACNB3,CASQ1,CASQ2,CAV1,CD36,CD52,CCR4,CCR5,CCR7,CYP27B1,DDIT3,DMPK,S1PR1,LPAR1,EDNRB,FGF2,GATA2,GNB1,XCR1,HPX,HRC,JAK3,KCNA1,KCNA5,KCNK3,KCNMA1,NPR1,OXT,PDGFRA,PDE6B,PLA2G1B,PLN,PRKCB,PRKCE,PRNP,PTGDR,PTGER3,PTGFR,PTGIR,PTH1R,PTPRC,PYGM,RAP1GDS1,RYR1,RYR3,S100A9,SAA1,SCN7A,SCNN1B,CCL14,CCL19,CXCL11,CXCL12,TBXA2R,TF,TGFB1,SLC30A2,SLC30A3,S…
	GO:0006875	cellular metal ion homeostasis	LGG,STAD	1.00146e-14	1.22095e-11	78/467	148,287,309,477,482,493,578,596,784,844,845,857,948,1043,1233,1234,1236,1649,1760,1901,1902,1910,2247,2624,2782,2829,3263,3270,3718,3741,3777,3778,5020,5156,5158,5319,5350,5579,5581,5621,5729,5733,5737,5739,5745,5788,5837,5910,6261,6263,6280,6288,6358,6363,6373,6387,6915,7018,7040,7780,7781,8698,9001,9217,9429,9472,10058,10110,10800,11151,23678,25769,56923,57158,57338,64116,164656,286133	ADRA1A,ANK2,ANXA6,ATP1A2,ATP1B2,ATP2B4,BAK1,BCL2,CACNB3,CASQ1,CASQ2,CAV1,CD36,CD52,CCR4,CCR5,CCR7,DDIT3,DMPK,S1PR1,LPAR1,EDNRB,FGF2,GATA2,GNB1,XCR1,HPX,HRC,JAK3,KCNA5,KCNK3,KCNMA1,OXT,PDGFRA,PDE6B,PLA2G1B,PLN,PRKCB,PRKCE,PRNP,PTGDR,PTGER3,PTGFR,PTGIR,PTH1R,PTPRC,PYGM,RAP1GDS1,RYR1,RYR3,S100A9,SAA1,CCL14,CCL19,CXCL11,CXCL12,TBXA2R,TF,TGFB1,SLC30A2,SLC30A3,S1PR4,HAP1,VAPB,ABCG2,AKAP6,ABCB6,SGK2,CYS…
	GO:0072503	cellular divalent inorganic cation homeostasis	LGG,STAD	3.00875e-14	2.93453e-11	67/391	1043,7040,5737,9217,6288,57158,57338,11151,1233,1234,5319,1236,5729,1910,3741,7781,857,844,845,6261,1901,2829,493,56923,6280,3718,1760,5733,7780,10800,5837,6915,1649,25769,3777,309,5020,5581,5745,5579,2782,5739,64116,948,5910,6373,9001,5156,6387,2624,2247,3270,148,8698,9472,6358,6363,578,5158,784,287,5788,477,5350,1902,6263,596	CD52,TGFB1,PTGFR,VAPB,SAA1,JPH2,JPH3,CORO1A,CCR4,CCR5,PLA2G1B,CCR7,PTGDR,EDNRB,KCNA5,SLC30A3,CAV1,CASQ1,CASQ2,RYR1,S1PR1,XCR1,ATP2B4,NMUR2,S100A9,JAK3,DMPK,PTGER3,SLC30A2,CYSLTR1,PYGM,TBXA2R,DDIT3,SLC24A2,KCNK3,ANXA6,OXT,PRKCE,PTH1R,PRKCB,GNB1,PTGIR,SLC39A8,CD36,RAP1GDS1,CXCL11,HAP1,PDGFRA,CXCL12,GATA2,FGF2,HRC,ADRA1A,S1PR4,AKAP6,CCL14,CCL19,BAK1,PDE6B,CACNB3,ANK2,PTPRC,ATP1A2,PLN,LPAR1,RYR3,BCL2
	GO:0055074	calcium ion homeostasis	LGG,STAD	4.13291e-14	3.77903e-11	66/379	1043,7040,5737,9217,6288,57158,57338,11151,1233,1234,5319,1236,5729,1910,3741,857,844,845,6261,1901,2829,493,56923,1594,1760,5733,525,10800,25769,5837,3718,6915,1649,3777,309,5020,5581,5745,5579,2782,5739,948,5910,6373,9001,5156,6387,2624,2247,3270,148,8698,9472,6358,160335,6363,578,5158,784,287,5788,477,5350,1902,6263,596	CD52,TGFB1,PTGFR,VAPB,SAA1,JPH2,JPH3,CORO1A,CCR4,CCR5,PLA2G1B,CCR7,PTGDR,EDNRB,KCNA5,CAV1,CASQ1,CASQ2,RYR1,S1PR1,XCR1,ATP2B4,NMUR2,CYP27B1,DMPK,PTGER3,ATP6V1B1,CYSLTR1,SLC24A2,PYGM,JAK3,TBXA2R,DDIT3,KCNK3,ANXA6,OXT,PRKCE,PTH1R,PRKCB,GNB1,PTGIR,CD36,RAP1GDS1,CXCL11,HAP1,PDGFRA,CXCL12,GATA2,FGF2,HRC,ADRA1A,S1PR4,AKAP6,CCL14,TMTC2,CCL19,BAK1,PDE6B,CACNB3,ANK2,PTPRC,ATP1A2,PLN,LPAR1,RYR3,BCL2
	GO:0051480	regulation of cytosolic calcium ion concentration	LGG,STAD	7.34032e-14	5.65204e-11	54/269	148,287,477,493,578,596,784,844,845,857,948,1043,1233,1234,1236,1649,1901,1902,1910,2247,2624,2782,2829,3270,3718,3741,3777,5020,5156,5158,5319,5350,5581,5729,5733,5737,5739,5745,5788,6261,6263,6288,6363,6373,6915,7040,8698,9001,9472,10800,11151,56923,57158,57338	ADRA1A,ANK2,ATP1A2,ATP2B4,BAK1,BCL2,CACNB3,CASQ1,CASQ2,CAV1,CD36,CD52,CCR4,CCR5,CCR7,DDIT3,S1PR1,LPAR1,EDNRB,FGF2,GATA2,GNB1,XCR1,HRC,JAK3,KCNA5,KCNK3,OXT,PDGFRA,PDE6B,PLA2G1B,PLN,PRKCE,PTGDR,PTGER3,PTGFR,PTGIR,PTH1R,PTPRC,RYR1,RYR3,SAA1,CCL19,CXCL11,TBXA2R,TGFB1,S1PR4,HAP1,AKAP6,CYSLTR1,CORO1A,NMUR2,JPH2,JPH3
	GO:0050801	ion homeostasis	LGG,STAD	9.09765e-14	6.65493e-11	96/664	148,287,309,477,482,493,525,578,596,771,784,844,845,857,948,1043,1233,1234,1236,1594,1649,1760,1901,1902,1910,2247,2273,2624,2782,2829,3263,3270,3718,3736,3741,3777,3778,4653,4804,4881,5020,5156,5158,5319,5350,5579,5581,5621,5729,5733,5737,5739,5745,5788,5837,5910,6261,6263,6280,6288,6332,6338,6358,6363,6373,6387,6915,7018,7040,7780,7781,8698,9001,9217,9429,9472,10021,10058,10110,10800,11151,2367…	ADRA1A,ANK2,ANXA6,ATP1A2,ATP1B2,ATP2B4,ATP6V1B1,BAK1,BCL2,CA12,CACNB3,CASQ1,CASQ2,CAV1,CD36,CD52,CCR4,CCR5,CCR7,CYP27B1,DDIT3,DMPK,S1PR1,LPAR1,EDNRB,FGF2,FHL1,GATA2,GNB1,XCR1,HPX,HRC,JAK3,KCNA1,KCNA5,KCNK3,KCNMA1,MYOC,NGFR,NPR1,OXT,PDGFRA,PDE6B,PLA2G1B,PLN,PRKCB,PRKCE,PRNP,PTGDR,PTGER3,PTGFR,PTGIR,PTH1R,PTPRC,PYGM,RAP1GDS1,RYR1,RYR3,S100A9,SAA1,SCN7A,SCNN1B,CCL14,CCL19,CXCL11,CXCL12,TBXA2R,TF,TGF…
	GO:0007204	positive regulation of cytosolic calcium ion concentration	LGG,STAD	9.66524e-14	6.73345e-11	51/246	148,287,477,493,578,596,784,844,845,857,948,1043,1233,1234,1236,1649,1901,1902,1910,2247,2624,2782,2829,3270,3718,5020,5156,5319,5350,5581,5729,5733,5737,5739,5745,5788,6261,6263,6288,6363,6373,6915,7040,8698,9001,9472,10800,11151,56923,57158,57338	ADRA1A,ANK2,ATP1A2,ATP2B4,BAK1,BCL2,CACNB3,CASQ1,CASQ2,CAV1,CD36,CD52,CCR4,CCR5,CCR7,DDIT3,S1PR1,LPAR1,EDNRB,FGF2,GATA2,GNB1,XCR1,HRC,JAK3,OXT,PDGFRA,PLA2G1B,PLN,PRKCE,PTGDR,PTGER3,PTGFR,PTGIR,PTH1R,PTPRC,RYR1,RYR3,SAA1,CCL19,CXCL11,TBXA2R,TGFB1,S1PR4,HAP1,AKAP6,CYSLTR1,CORO1A,NMUR2,JPH2,JPH3
	GO:0006874	cellular calcium ion homeostasis	LGG,STAD	2.44224e-13	1.985e-10	63/367	1043,7040,5737,9217,6288,57158,57338,11151,1233,1234,5319,1236,5729,1910,3741,857,844,845,6261,1901,2829,493,56923,3718,1760,5733,10800,25769,5837,6915,1649,3777,309,5020,5581,5745,5579,2782,5739,948,5910,6373,9001,5156,6387,2624,2247,3270,148,8698,9472,6358,6363,578,5158,784,287,5788,477,5350,1902,6263,596	CD52,TGFB1,PTGFR,VAPB,SAA1,JPH2,JPH3,CORO1A,CCR4,CCR5,PLA2G1B,CCR7,PTGDR,EDNRB,KCNA5,CAV1,CASQ1,CASQ2,RYR1,S1PR1,XCR1,ATP2B4,NMUR2,JAK3,DMPK,PTGER3,CYSLTR1,SLC24A2,PYGM,TBXA2R,DDIT3,KCNK3,ANXA6,OXT,PRKCE,PTH1R,PRKCB,GNB1,PTGIR,CD36,RAP1GDS1,CXCL11,HAP1,PDGFRA,CXCL12,GATA2,FGF2,HRC,ADRA1A,S1PR4,AKAP6,CCL14,CCL19,BAK1,PDE6B,CACNB3,ANK2,PTPRC,ATP1A2,PLN,LPAR1,RYR3,BCL2
	GO:0055080	cation homeostasis	LGG,STAD	4.8988e-13	2.47136e-10	89/611	148,287,309,477,482,493,525,578,596,784,844,845,857,948,1043,1233,1234,1236,1594,1649,1760,1901,1902,1910,2247,2624,2782,2829,3263,3270,3718,3736,3741,3777,3778,4881,5020,5156,5158,5319,5350,5579,5581,5621,5729,5733,5737,5739,5745,5788,5837,5910,6261,6263,6280,6288,6332,6338,6358,6363,6373,6387,6915,7018,7040,7780,7781,8698,9001,9217,9429,9472,10058,10110,10800,11151,23678,25769,25932,56923,57158…	ADRA1A,ANK2,ANXA6,ATP1A2,ATP1B2,ATP2B4,ATP6V1B1,BAK1,BCL2,CACNB3,CASQ1,CASQ2,CAV1,CD36,CD52,CCR4,CCR5,CCR7,CYP27B1,DDIT3,DMPK,S1PR1,LPAR1,EDNRB,FGF2,GATA2,GNB1,XCR1,HPX,HRC,JAK3,KCNA1,KCNA5,KCNK3,KCNMA1,NPR1,OXT,PDGFRA,PDE6B,PLA2G1B,PLN,PRKCB,PRKCE,PRNP,PTGDR,PTGER3,PTGFR,PTGIR,PTH1R,PTPRC,PYGM,RAP1GDS1,RYR1,RYR3,S100A9,SAA1,SCN7A,SCNN1B,CCL14,CCL19,CXCL11,CXCL12,TBXA2R,TF,TGFB1,SLC30A2,SLC30A3,S…
	GO:0098771	inorganic ion homeostasis	LGG,STAD	7.00011e-13	3.41372e-10	90/625	148,287,309,477,482,493,525,578,596,771,784,844,845,857,948,1043,1233,1234,1236,1594,1649,1760,1901,1902,1910,2247,2624,2782,2829,3263,3270,3718,3736,3741,3777,3778,4881,5020,5156,5158,5319,5350,5579,5581,5621,5729,5733,5737,5739,5745,5788,5837,5910,6261,6263,6280,6288,6332,6338,6358,6363,6373,6387,6915,7018,7040,7780,7781,8698,9001,9217,9429,9472,10058,10110,10800,11151,23678,25769,25932,56923,5…	ADRA1A,ANK2,ANXA6,ATP1A2,ATP1B2,ATP2B4,ATP6V1B1,BAK1,BCL2,CA12,CACNB3,CASQ1,CASQ2,CAV1,CD36,CD52,CCR4,CCR5,CCR7,CYP27B1,DDIT3,DMPK,S1PR1,LPAR1,EDNRB,FGF2,GATA2,GNB1,XCR1,HPX,HRC,JAK3,KCNA1,KCNA5,KCNK3,KCNMA1,NPR1,OXT,PDGFRA,PDE6B,PLA2G1B,PLN,PRKCB,PRKCE,PRNP,PTGDR,PTGER3,PTGFR,PTGIR,PTH1R,PTPRC,PYGM,RAP1GDS1,RYR1,RYR3,S100A9,SAA1,SCN7A,SCNN1B,CCL14,CCL19,CXCL11,CXCL12,TBXA2R,TF,TGFB1,SLC30A2,SLC3…
	GO:0030003	cellular cation homeostasis	HOG,LGG,STAD	2.30452e-12	1.46587e-09	96/543	1991,5156,948,3778,57158,57338,6341,7781,857,6261,6263,5621,5733,1760,5837,1649,482,100133941,6373,6358,6387,2624,493,3270,148,9472,4886,578,8614,6347,6288,5319,5729,1910,10800,10479,285195,3718,7780,5020,5581,28982,64116,5910,2247,9429,5158,6622,5745,5737,9217,8671,1233,1234,1236,3741,784,1901,8698,6280,6546,9633,6915,25932,2782,23678,10110,6363,57030,477,5350,1902,1043,7040,54734,23566,11151,84…	ELANE,PDGFRA,CD36,KCNMA1,JPH2,JPH3,SCO1,SLC30A3,CAV1,RYR1,RYR3,PRNP,PTGER3,DMPK,PYGM,DDIT3,ATP1B2,CD24,CXCL11,CCL14,CXCL12,GATA2,ATP2B4,HRC,ADRA1A,AKAP6,NPY1R,BAK1,STC2,CCL2,SAA1,PLA2G1B,PTGDR,EDNRB,CYSLTR1,SLC9A6,SLC9A9,JAK3,SLC30A2,OXT,PRKCE,FLVCR1,SLC39A8,RAP1GDS1,FGF2,ABCG2,PDE6B,SNCA,PTH1R,PTGFR,VAPB,SLC4A4,CCR4,CCR5,CCR7,KCNA5,CACNB3,S1PR1,S1PR4,S100A9,SLC8A1,TESMIN,TBXA2R,CLIC4,GNB1,SGK3,S…
	GO:0010959	regulation of metal ion transport	HOG,LGG,STAD	5.78346e-12	2.22663e-09	67/320	88,154,287,477,482,493,578,596,784,815,818,844,845,857,1272,1760,1804,2273,2332,2775,3270,3383,3718,3741,3755,3787,4638,4878,5142,5159,5319,5348,5350,5581,5621,5733,5987,6338,6347,6373,6387,6546,6622,7040,7432,8614,9001,9472,10110,11151,23566,23678,27075,27347,30820,53828,54106,57158,57338,64805,65267,79026,79570,117144,154215,162514,255738	ACTN2,ADRB2,ANK2,ATP1A2,ATP1B2,ATP2B4,BAK1,BCL2,CACNB3,CAMK2A,CAMK2G,CASQ1,CASQ2,CAV1,CNTN1,DMPK,DPP6,FHL1,FMR1,GNAO1,HRC,ICAM1,JAK3,KCNA5,KCNG1,KCNS1,MYLK,NPPA,PDE4B,PDGFRB,PLA2G1B,FXYD1,PLN,PRKCE,PRNP,PTGER3,TRIM27,SCNN1B,CCL2,CXCL11,CXCL12,SLC8A1,SNCA,TGFB1,VIP,STC2,HAP1,AKAP6,SGK2,CORO1A,LPAR3,SGK3,TSPAN13,STK39,KCNIP1,FXYD4,TLR9,JPH2,JPH3,P2RY12,WNK3,AHNAK,NKAIN1,CATSPER1,NKAIN2,TRPV3,PCSK9
	GO:0006873	cellular ion homeostasis	HOG,LGG,STAD	5.66268e-12	3.3138e-09	97/556	1991,1152,5156,948,3778,57158,57338,6341,7781,857,6261,6263,5621,5733,1760,5837,1649,482,100133941,6373,6358,6387,2624,493,3270,148,9472,4886,578,8614,6347,6288,5319,5729,1910,10800,10479,285195,3718,7780,5020,5581,28982,64116,5910,2247,9429,5158,6622,5745,5737,9217,8671,1233,1234,1236,3741,784,1901,8698,6280,6546,9633,6915,25932,2782,23678,10110,6363,57030,477,5350,1902,1043,7040,54734,23566,111…	ELANE,CKB,PDGFRA,CD36,KCNMA1,JPH2,JPH3,SCO1,SLC30A3,CAV1,RYR1,RYR3,PRNP,PTGER3,DMPK,PYGM,DDIT3,ATP1B2,CD24,CXCL11,CCL14,CXCL12,GATA2,ATP2B4,HRC,ADRA1A,AKAP6,NPY1R,BAK1,STC2,CCL2,SAA1,PLA2G1B,PTGDR,EDNRB,CYSLTR1,SLC9A6,SLC9A9,JAK3,SLC30A2,OXT,PRKCE,FLVCR1,SLC39A8,RAP1GDS1,FGF2,ABCG2,PDE6B,SNCA,PTH1R,PTGFR,VAPB,SLC4A4,CCR4,CCR5,CCR7,KCNA5,CACNB3,S1PR1,S1PR4,S100A9,SLC8A1,TESMIN,TBXA2R,CLIC4,GNB1,SG…
	GO:0055082	cellular chemical homeostasis	HOG,LGG,STAD	1.5262e-11	4.37811e-09	113/690	148,287,309,355,477,482,493,525,578,596,784,844,845,857,948,1043,1152,1215,1233,1234,1236,1649,1760,1901,1902,1910,1946,1991,2030,2044,2247,2624,2782,2829,2901,3101,3263,3270,3383,3554,3718,3741,3777,3778,4886,5020,5156,5158,5319,5350,5579,5581,5621,5729,5733,5737,5739,5745,5788,5837,5910,6261,6263,6280,6288,6341,6347,6358,6363,6373,6387,6546,6622,6915,7018,7040,7351,7780,7781,8614,8671,8698,9001…	ADRA1A,ANK2,ANXA6,FAS,ATP1A2,ATP1B2,ATP2B4,ATP6V1B1,BAK1,BCL2,CACNB3,CASQ1,CASQ2,CAV1,CD36,CD52,CKB,CMA1,CCR4,CCR5,CCR7,DDIT3,DMPK,S1PR1,LPAR1,EDNRB,EFNA5,ELANE,SLC29A1,EPHA5,FGF2,GATA2,GNB1,XCR1,GRIK5,HK3,HPX,HRC,ICAM1,IL1R1,JAK3,KCNA5,KCNK3,KCNMA1,NPY1R,OXT,PDGFRA,PDE6B,PLA2G1B,PLN,PRKCB,PRKCE,PRNP,PTGDR,PTGER3,PTGFR,PTGIR,PTH1R,PTPRC,PYGM,RAP1GDS1,RYR1,RYR3,S100A9,SAA1,SCO1,CCL2,CCL14,CCL19,CX…
	GO:2000021	regulation of ion homeostasis	LGG,STAD	3.68131e-11	1.79525e-08	38/196	7040,57158,57338,11151,4804,5319,1236,4653,1910,7781,7780,80763,844,845,6261,6263,2273,857,4881,1649,5020,65267,5581,27347,6373,9001,2247,3270,9472,1234,6363,10021,578,287,5788,477,5350,596	TGFB1,JPH2,JPH3,CORO1A,NGFR,PLA2G1B,CCR7,MYOC,EDNRB,SLC30A3,SLC30A2,SPX,CASQ1,CASQ2,RYR1,RYR3,FHL1,CAV1,NPR1,DDIT3,OXT,WNK3,PRKCE,STK39,CXCL11,HAP1,FGF2,HRC,AKAP6,CCR5,CCL19,HCN4,BAK1,ANK2,PTPRC,ATP1A2,PLN,BCL2
	GO:0060402	calcium ion transport into cytosol	LGG,STAD	7.60953e-11	3.26519e-08	29/125	7040,57158,57338,11151,1234,5319,1236,857,844,845,6261,6263,493,1649,5581,6373,2247,3270,148,9472,9001,6363,578,784,287,5788,477,5350,596	TGFB1,JPH2,JPH3,CORO1A,CCR5,PLA2G1B,CCR7,CAV1,CASQ1,CASQ2,RYR1,RYR3,ATP2B4,DDIT3,PRKCE,CXCL11,FGF2,HRC,ADRA1A,AKAP6,HAP1,CCL19,BAK1,CACNB3,ANK2,PTPRC,ATP1A2,PLN,BCL2
	GO:0060401	cytosolic calcium ion transport	LGG,STAD	1.0498e-10	3.93808e-08	29/127	7040,57158,57338,11151,1234,5319,1236,857,844,845,6261,6263,493,1649,5581,6373,2247,3270,148,9472,9001,6363,578,784,287,5788,477,5350,596	TGFB1,JPH2,JPH3,CORO1A,CCR5,PLA2G1B,CCR7,CAV1,CASQ1,CASQ2,RYR1,RYR3,ATP2B4,DDIT3,PRKCE,CXCL11,FGF2,HRC,ADRA1A,AKAP6,HAP1,CCL19,BAK1,CACNB3,ANK2,PTPRC,ATP1A2,PLN,BCL2
	GO:0097553	calcium ion transmembrane import into cytosol	STAD	1.26144e-10	4.50119e-08	20/105	287,477,493,844,845,1234,1236,1649,2247,5350,5788,6261,6263,6363,7040,9001,9472,11151,57158,57338	ANK2,ATP1A2,ATP2B4,CASQ1,CASQ2,CCR5,CCR7,DDIT3,FGF2,PLN,PTPRC,RYR1,RYR3,CCL19,TGFB1,HAP1,AKAP6,CORO1A,JPH2,JPH3
	GO:0070838	divalent metal ion transport	LGG,STAD	6.38948e-10	1.26322e-07	62/415	148,287,309,477,493,578,596,779,784,815,818,844,845,857,1234,1236,1594,1649,2247,2701,2775,2823,3270,3718,4638,4878,5142,5159,5319,5350,5579,5581,5733,5788,5987,6261,6263,6363,6373,6387,7018,7040,7780,7781,8912,9001,9033,9472,10800,11151,25769,54106,56923,57158,57338,64116,64805,65267,84061,117144,123606,162514	ADRA1A,ANK2,ANXA6,ATP1A2,ATP2B4,BAK1,BCL2,CACNA1S,CACNB3,CAMK2A,CAMK2G,CASQ1,CASQ2,CAV1,CCR5,CCR7,CYP27B1,DDIT3,FGF2,GJA4,GNAO1,GPM6A,HRC,JAK3,MYLK,NPPA,PDE4B,PDGFRB,PLA2G1B,PLN,PRKCB,PRKCE,PTGER3,PTPRC,TRIM27,RYR1,RYR3,CCL19,CXCL11,CXCL12,TF,TGFB1,SLC30A2,SLC30A3,CACNA1H,HAP1,PKD2L1,AKAP6,CYSLTR1,CORO1A,SLC24A2,TLR9,NMUR2,JPH2,JPH3,SLC39A8,P2RY12,WNK3,MAGT1,CATSPER1,NIPA1,TRPV3
	GO:0019725	cellular homeostasis	HOG,LGG,STAD	7.17755e-10	1.4001e-07	121/804	148,287,309,355,477,482,493,525,578,596,784,844,845,857,948,1043,1152,1215,1233,1234,1236,1649,1760,1901,1902,1910,1946,1991,2030,2044,2247,2624,2660,2782,2829,2901,3101,3263,3270,3383,3554,3569,3718,3741,3777,3778,3920,4689,4753,4886,5020,5156,5158,5319,5350,5579,5581,5621,5729,5733,5737,5739,5745,5788,5837,5910,6261,6263,6280,6288,6341,6347,6358,6363,6373,6387,6546,6622,6915,7018,7040,7351,7780…	ADRA1A,ANK2,ANXA6,FAS,ATP1A2,ATP1B2,ATP2B4,ATP6V1B1,BAK1,BCL2,CACNB3,CASQ1,CASQ2,CAV1,CD36,CD52,CKB,CMA1,CCR4,CCR5,CCR7,DDIT3,DMPK,S1PR1,LPAR1,EDNRB,EFNA5,ELANE,SLC29A1,EPHA5,FGF2,GATA2,MSTN,GNB1,XCR1,GRIK5,HK3,HPX,HRC,ICAM1,IL1R1,IL6,JAK3,KCNA5,KCNK3,KCNMA1,LAMP2,NCF4,NELL2,NPY1R,OXT,PDGFRA,PDE6B,PLA2G1B,PLN,PRKCB,PRKCE,PRNP,PTGDR,PTGER3,PTGFR,PTGIR,PTH1R,PTPRC,PYGM,RAP1GDS1,RYR1,RYR3,S100A9,SAA…
	GO:0072511	divalent inorganic cation transport	LGG,STAD	8.55574e-10	1.62559e-07	62/418	148,287,309,477,493,578,596,779,784,815,818,844,845,857,1234,1236,1594,1649,2247,2701,2775,2823,3270,3718,4638,4878,5142,5159,5319,5350,5579,5581,5733,5788,5987,6261,6263,6363,6373,6387,7018,7040,7780,7781,8912,9001,9033,9472,10800,11151,25769,54106,56923,57158,57338,64116,64805,65267,84061,117144,123606,162514	ADRA1A,ANK2,ANXA6,ATP1A2,ATP2B4,BAK1,BCL2,CACNA1S,CACNB3,CAMK2A,CAMK2G,CASQ1,CASQ2,CAV1,CCR5,CCR7,CYP27B1,DDIT3,FGF2,GJA4,GNAO1,GPM6A,HRC,JAK3,MYLK,NPPA,PDE4B,PDGFRB,PLA2G1B,PLN,PRKCB,PRKCE,PTGER3,PTPRC,TRIM27,RYR1,RYR3,CCL19,CXCL11,CXCL12,TF,TGFB1,SLC30A2,SLC30A3,CACNA1H,HAP1,PKD2L1,AKAP6,CYSLTR1,CORO1A,SLC24A2,TLR9,NMUR2,JPH2,JPH3,SLC39A8,P2RY12,WNK3,MAGT1,CATSPER1,NIPA1,TRPV3
	GO:0051283	negative regulation of sequestering of calcium ion	STAD	6.49519e-10	1.93928e-07	19/103	287,477,844,845,1234,1236,1649,2247,5350,5788,6261,6263,6363,7040,9001,9472,11151,57158,57338	ANK2,ATP1A2,CASQ1,CASQ2,CCR5,CCR7,DDIT3,FGF2,PLN,PTPRC,RYR1,RYR3,CCL19,TGFB1,HAP1,AKAP6,CORO1A,JPH2,JPH3
	GO:0051209	release of sequestered calcium ion into cytosol	STAD	6.49519e-10	1.93928e-07	19/103	287,477,844,845,1234,1236,1649,2247,5350,5788,6261,6263,6363,7040,9001,9472,11151,57158,57338	ANK2,ATP1A2,CASQ1,CASQ2,CCR5,CCR7,DDIT3,FGF2,PLN,PTPRC,RYR1,RYR3,CCL19,TGFB1,HAP1,AKAP6,CORO1A,JPH2,JPH3
	GO:0051282	regulation of sequestering of calcium ion	STAD	7.71182e-10	2.16969e-07	19/104	287,477,844,845,1234,1236,1649,2247,5350,5788,6261,6263,6363,7040,9001,9472,11151,57158,57338	ANK2,ATP1A2,CASQ1,CASQ2,CCR5,CCR7,DDIT3,FGF2,PLN,PTPRC,RYR1,RYR3,CCL19,TGFB1,HAP1,AKAP6,CORO1A,JPH2,JPH3
	GO:0051208	sequestering of calcium ion	STAD	1.27465e-09	3.51852e-07	19/107	287,477,844,845,1234,1236,1649,2247,5350,5788,6261,6263,6363,7040,9001,9472,11151,57158,57338	ANK2,ATP1A2,CASQ1,CASQ2,CCR5,CCR7,DDIT3,FGF2,PLN,PTPRC,RYR1,RYR3,CCL19,TGFB1,HAP1,AKAP6,CORO1A,JPH2,JPH3
	GO:0006816	calcium ion transport	LGG,STAD	2.65821e-09	4.22713e-07	56/370	148,287,309,477,493,578,596,779,784,815,818,844,845,857,1234,1236,1594,1649,2247,2701,2775,2823,3270,3718,4638,4878,5142,5159,5319,5350,5579,5581,5733,5788,5987,6261,6263,6363,6373,6387,7040,8912,9001,9033,9472,10800,11151,25769,54106,56923,57158,57338,64805,65267,117144,162514	ADRA1A,ANK2,ANXA6,ATP1A2,ATP2B4,BAK1,BCL2,CACNA1S,CACNB3,CAMK2A,CAMK2G,CASQ1,CASQ2,CAV1,CCR5,CCR7,CYP27B1,DDIT3,FGF2,GJA4,GNAO1,GPM6A,HRC,JAK3,MYLK,NPPA,PDE4B,PDGFRB,PLA2G1B,PLN,PRKCB,PRKCE,PTGER3,PTPRC,TRIM27,RYR1,RYR3,CCL19,CXCL11,CXCL12,TGFB1,CACNA1H,HAP1,PKD2L1,AKAP6,CYSLTR1,CORO1A,SLC24A2,TLR9,NMUR2,JPH2,JPH3,P2RY12,WNK3,CATSPER1,TRPV3
	GO:0051924	regulation of calcium ion transport	HOG,LGG,STAD	3.6097e-09	5.42526e-07	45/205	154,287,477,578,596,784,815,818,844,845,857,2332,2775,3270,3383,3718,4638,4878,5142,5159,5319,5350,5581,5733,5987,6347,6373,6387,6546,6622,7040,8614,9001,9472,11151,23566,27075,54106,57158,57338,64805,65267,79026,117144,162514	ADRB2,ANK2,ATP1A2,BAK1,BCL2,CACNB3,CAMK2A,CAMK2G,CASQ1,CASQ2,CAV1,FMR1,GNAO1,HRC,ICAM1,JAK3,MYLK,NPPA,PDE4B,PDGFRB,PLA2G1B,PLN,PRKCE,PTGER3,TRIM27,CCL2,CXCL11,CXCL12,SLC8A1,SNCA,TGFB1,STC2,HAP1,AKAP6,CORO1A,LPAR3,TSPAN13,TLR9,JPH2,JPH3,P2RY12,WNK3,AHNAK,CATSPER1,TRPV3
	GO:0070509	calcium ion import	STAD	4.61273e-09	1.08845e-06	22/154	287,477,493,844,845,1234,1236,1649,2247,5350,5788,6261,6263,6363,6387,7040,8912,9001,9472,11151,57158,57338	ANK2,ATP1A2,ATP2B4,CASQ1,CASQ2,CCR5,CCR7,DDIT3,FGF2,PLN,PTPRC,RYR1,RYR3,CCL19,CXCL12,TGFB1,CACNA1H,HAP1,AKAP6,CORO1A,JPH2,JPH3
	GO:0032845	negative regulation of homeostatic process	STAD	8.45932e-09	1.904e-06	23/173	287,477,596,844,845,1234,1236,1649,2247,3707,4982,5350,5788,6261,6263,6363,7040,9001,9472,9935,11151,57158,57338	ANK2,ATP1A2,BCL2,CASQ1,CASQ2,CCR5,CCR7,DDIT3,FGF2,ITPKB,TNFRSF11B,PLN,PTPRC,RYR1,RYR3,CCL19,TGFB1,HAP1,AKAP6,MAFB,CORO1A,JPH2,JPH3
	GO:0019722	calcium-mediated signaling	STAD	9.11335e-09	1.98997e-06	21/146	287,477,493,695,844,845,925,1234,1240,1760,2065,5350,5737,9001,9472,10231,55273,57158,57338,83988,84174	ANK2,ATP1A2,ATP2B4,BTK,CASQ1,CASQ2,CD8A,CCR5,CMKLR1,DMPK,ERBB3,PLN,PTGFR,HAP1,AKAP6,RCAN2,TMEM100,JPH2,JPH3,NCALD,SLA2
	GO:0032844	regulation of homeostatic process	STAD	1.09927e-07	1.64105e-05	37/440	287,477,596,844,845,857,1234,1236,1649,1901,2247,2273,3071,3707,4004,4653,4804,4982,5020,5350,5788,6261,6263,6363,7040,7780,7781,9001,9378,9472,9935,10021,11065,11151,57158,57338,388581	ANK2,ATP1A2,BCL2,CASQ1,CASQ2,CAV1,CCR5,CCR7,DDIT3,S1PR1,FGF2,FHL1,NCKAP1L,ITPKB,LMO1,MYOC,NGFR,TNFRSF11B,OXT,PLN,PTPRC,RYR1,RYR3,CCL19,TGFB1,SLC30A2,SLC30A3,HAP1,NRXN1,AKAP6,MAFB,HCN4,UBE2C,CORO1A,JPH2,JPH3,FAM132A
	GO:0019932	second-messenger-mediated signaling	LGG,STAD	3.22736e-06	0.000196735	35/234	114,287,477,493,695,844,845,925,948,1234,1240,1760,1910,2044,2065,3084,3270,5350,5621,5737,5739,6373,6915,9001,9472,10231,10645,51555,55273,56923,57158,57338,63928,83988,84174	ADCY8,ANK2,ATP1A2,ATP2B4,BTK,CASQ1,CASQ2,CD8A,CD36,CCR5,CMKLR1,DMPK,EDNRB,EPHA5,ERBB3,NRG1,HRC,PLN,PRNP,PTGFR,PTGIR,CXCL11,TBXA2R,HAP1,AKAP6,RCAN2,CAMKK2,PEX5L,TMEM100,NMUR2,JPH2,JPH3,CHP2,NCALD,SLA2
	GO:0010522	regulation of calcium ion transport into cytosol	LGG,STAD	5.11666e-06	0.000396068	18/89	7040,9472,844,845,5581,9001,578,57158,57338,287,11151,477,5319,6373,5350,596,3270,857	TGFB1,AKAP6,CASQ1,CASQ2,PRKCE,HAP1,BAK1,JPH2,JPH3,ANK2,CORO1A,ATP1A2,PLA2G1B,CXCL11,PLN,BCL2,HRC,CAV1
	GO:0070588	calcium ion transmembrane transport	LGG,STAD	8.93437e-06	0.000619478	36/255	7040,57158,57338,11151,2823,1234,9033,1236,5733,8912,844,845,6261,6263,117144,64805,493,779,162514,4878,1649,25769,5581,6373,2247,3270,9472,9001,6363,784,287,5788,477,5350,5142,54106	TGFB1,JPH2,JPH3,CORO1A,GPM6A,CCR5,PKD2L1,CCR7,PTGER3,CACNA1H,CASQ1,CASQ2,RYR1,RYR3,CATSPER1,P2RY12,ATP2B4,CACNA1S,TRPV3,NPPA,DDIT3,SLC24A2,PRKCE,CXCL11,FGF2,HRC,AKAP6,HAP1,CCL19,CACNB3,ANK2,PTPRC,ATP1A2,PLN,PDE4B,TLR9
	GO:0051279	regulation of release of sequestered calcium ion into cytosol	STAD	2.00294e-05	0.00117212	11/73	287,477,844,845,5350,7040,9001,9472,11151,57158,57338	ANK2,ATP1A2,CASQ1,CASQ2,PLN,TGFB1,HAP1,AKAP6,CORO1A,JPH2,JPH3
	GO:1903169	regulation of calcium ion transmembrane transport	HOG,LGG,STAD	3.1651e-05	0.00142478	24/114	287,477,784,844,845,2332,3270,4878,5142,5350,5581,5733,6373,6546,6622,7040,9001,9472,11151,27075,54106,57158,57338,79026	ANK2,ATP1A2,CACNB3,CASQ1,CASQ2,FMR1,HRC,NPPA,PDE4B,PLN,PRKCE,PTGER3,CXCL11,SLC8A1,SNCA,TGFB1,HAP1,AKAP6,CORO1A,TSPAN13,TLR9,JPH2,JPH3,AHNAK
	GO:0090279	regulation of calcium ion import	LGG,STAD	7.95426e-05	0.00317953	18/101	287,477,844,845,3270,5159,5350,5581,5987,6373,6387,7040,9001,9472,11151,57158,57338,162514	ANK2,ATP1A2,CASQ1,CASQ2,HRC,PDGFRB,PLN,PRKCE,TRIM27,CXCL11,CXCL12,TGFB1,HAP1,AKAP6,CORO1A,JPH2,JPH3,TRPV3
4	GO:0006935	chemotaxis	HEK,HOG,LGG,STAD	5.90217e-16	2.48346e-12	123/536	214,301,335,627,643,727,1002,1012,1233,1234,1236,1240,1794,1901,1902,1910,1946,1947,1954,1969,1991,2044,2045,2046,2115,2118,2155,2247,2260,2331,2335,2625,2737,2829,3053,3071,3084,3164,3569,3603,3670,3690,3798,3897,4046,4088,4147,4233,4354,4684,4804,4856,4983,5142,5156,5159,5168,5293,5319,5459,5588,5649,5786,5800,6036,6092,6278,6280,6288,6289,6346,6347,6358,6363,6373,6387,6585,6586,6693,7040,7409,…	ALCAM,ANXA1,APOA1,BDNF,CXCR5,C5,CDH4,CDH13,CCR4,CCR5,CCR7,CMKLR1,DOCK2,S1PR1,LPAR1,EDNRB,EFNA5,EFNB1,MEGF8,EPHA2,ELANE,EPHA5,EPHA7,EPHA8,ETV1,ETV4,F7,FGF2,FGFR1,FMOD,FN1,GATA3,GLI3,XCR1,SERPIND1,NCKAP1L,NRG1,NR4A1,IL6,IL16,ISL1,ITGB3,KIF5A,L1CAM,LSP1,SMAD3,MATN2,MET,MPP1,NCAM1,NGFR,NOV,OPHN1,PDE4B,PDGFRA,PDGFRB,ENPP2,PIK3CD,PLA2G1B,POU4F3,PRKCQ,RELN,PTPRA,PTPRO,RNASE2,ROBO2,S100A7,S100A9,SAA1,SAA…
	GO:0042330	taxis	HEK,HOG,LGG,STAD	6.85271e-16	2.48346e-12	123/537	214,301,335,627,643,727,1002,1012,1233,1234,1236,1240,1794,1901,1902,1910,1946,1947,1954,1969,1991,2044,2045,2046,2115,2118,2155,2247,2260,2331,2335,2625,2737,2829,3053,3071,3084,3164,3569,3603,3670,3690,3798,3897,4046,4088,4147,4233,4354,4684,4804,4856,4983,5142,5156,5159,5168,5293,5319,5459,5588,5649,5786,5800,6036,6092,6278,6280,6288,6289,6346,6347,6358,6363,6373,6387,6585,6586,6693,7040,7409,…	ALCAM,ANXA1,APOA1,BDNF,CXCR5,C5,CDH4,CDH13,CCR4,CCR5,CCR7,CMKLR1,DOCK2,S1PR1,LPAR1,EDNRB,EFNA5,EFNB1,MEGF8,EPHA2,ELANE,EPHA5,EPHA7,EPHA8,ETV1,ETV4,F7,FGF2,FGFR1,FMOD,FN1,GATA3,GLI3,XCR1,SERPIND1,NCKAP1L,NRG1,NR4A1,IL6,IL16,ISL1,ITGB3,KIF5A,L1CAM,LSP1,SMAD3,MATN2,MET,MPP1,NCAM1,NGFR,NOV,OPHN1,PDE4B,PDGFRA,PDGFRB,ENPP2,PIK3CD,PLA2G1B,POU4F3,PRKCQ,RELN,PTPRA,PTPRO,RNASE2,ROBO2,S100A7,S100A9,SAA1,SAA…
	GO:0040012	regulation of locomotion	HEK,HOG,LGG,STAD	5.95225e-12	2.23286e-09	143/741	29,94,301,306,388,596,650,653,727,1012,1081,1236,1240,1495,1545,1601,1636,1800,1901,1902,1954,1969,1991,2022,2065,2113,2155,2159,2247,2260,2294,2316,2324,2335,2625,2651,2886,3071,3084,3352,3383,3480,3569,3603,3643,3690,3910,4088,4223,4233,4354,4478,4638,4653,4838,4856,4921,5156,5159,5168,5176,5293,5420,5581,5649,5733,5788,5800,6092,6237,6278,6347,6363,6373,6387,6422,6423,6546,6591,6615,6622,6672,…	ABR,ACVRL1,ANXA1,ANXA3,RHOB,BCL2,BMP2,BMP5,C5,CDH13,CGA,CCR7,CMKLR1,CTNNA1,CYP1B1,DAB2,ACE,DPEP1,S1PR1,LPAR1,MEGF8,EPHA2,ELANE,ENG,ERBB3,ETS1,F7,F10,FGF2,FGFR1,FOXF1,FLNA,FLT4,FN1,GATA3,GCNT2,GRB7,NCKAP1L,NRG1,HTR1D,ICAM1,IGF1R,IL6,IL16,INSR,ITGB3,LAMA4,SMAD3,MEOX2,MET,MPP1,MSN,MYLK,MYOC,NODAL,NOV,DDR2,PDGFRA,PDGFRB,ENPP2,SERPINF1,PIK3CD,PODXL,PRKCE,RELN,PTGER3,PTPRC,PTPRO,ROBO2,RRAS,S100A7,CCL2,…
	GO:0051270	regulation of cellular component movement	HEK,HOG,LGG,STAD	8.48898e-12	2.82259e-09	147/772	29,94,287,301,306,388,477,596,604,650,653,727,857,1012,1081,1236,1240,1495,1545,1601,1636,1800,1901,1902,1954,1969,2022,2065,2113,2155,2159,2247,2260,2294,2316,2324,2335,2625,2651,2886,3071,3084,3383,3476,3480,3569,3643,3690,3910,3916,3925,4088,4223,4233,4354,4478,4638,4653,4838,4856,4921,5142,5156,5159,5168,5176,5293,5350,5420,5581,5649,5733,5788,5800,6237,6278,6347,6363,6373,6387,6422,6423,6546…	ABR,ACVRL1,ANK2,ANXA1,ANXA3,RHOB,ATP1A2,BCL2,BCL6,BMP2,BMP5,C5,CAV1,CDH13,CGA,CCR7,CMKLR1,CTNNA1,CYP1B1,DAB2,ACE,DPEP1,S1PR1,LPAR1,MEGF8,EPHA2,ENG,ERBB3,ETS1,F7,F10,FGF2,FGFR1,FOXF1,FLNA,FLT4,FN1,GATA3,GCNT2,GRB7,NCKAP1L,NRG1,ICAM1,IGBP1,IGF1R,IL6,INSR,ITGB3,LAMA4,LAMP1,STMN1,SMAD3,MEOX2,MET,MPP1,MSN,MYLK,MYOC,NODAL,NOV,DDR2,PDE4B,PDGFRA,PDGFRB,ENPP2,SERPINF1,PIK3CD,PLN,PODXL,PRKCE,RELN,PTGER3,PT…
	GO:0030334	regulation of cell migration	HEK,HOG,LGG,STAD	2.02965e-11	5.49884e-09	130/664	29,94,301,306,388,596,650,653,727,1012,1081,1236,1240,1545,1601,1636,1800,1901,1902,1969,2022,2113,2155,2159,2247,2260,2294,2316,2324,2335,2625,2651,2886,3071,3084,3383,3480,3569,3643,3690,3910,4088,4223,4233,4354,4478,4638,4653,4838,4856,4921,5156,5159,5168,5176,5293,5420,5581,5649,5733,5788,6237,6278,6347,6363,6373,6387,6422,6423,6546,6591,6615,6672,6781,7010,7040,7101,7422,7424,7448,8482,8633,…	ABR,ACVRL1,ANXA1,ANXA3,RHOB,BCL2,BMP2,BMP5,C5,CDH13,CGA,CCR7,CMKLR1,CYP1B1,DAB2,ACE,DPEP1,S1PR1,LPAR1,EPHA2,ENG,ETS1,F7,F10,FGF2,FGFR1,FOXF1,FLNA,FLT4,FN1,GATA3,GCNT2,GRB7,NCKAP1L,NRG1,ICAM1,IGF1R,IL6,INSR,ITGB3,LAMA4,SMAD3,MEOX2,MET,MPP1,MSN,MYLK,MYOC,NODAL,NOV,DDR2,PDGFRA,PDGFRB,ENPP2,SERPINF1,PIK3CD,PODXL,PRKCE,RELN,PTGER3,PTPRC,RRAS,S100A7,CCL2,CCL19,CXCL11,CXCL12,SFRP1,SFRP2,SLC8A1,SNAI2,SNA…
	GO:2000145	regulation of cell motility	HEK,HOG,LGG,STAD	9.1998e-11	2.17086e-08	135/713	29,94,301,306,388,596,650,653,727,1012,1081,1236,1240,1495,1545,1601,1636,1800,1901,1902,1969,2022,2065,2113,2155,2159,2247,2260,2294,2316,2324,2335,2625,2651,2886,3071,3084,3383,3480,3569,3643,3690,3910,4088,4223,4233,4354,4478,4638,4653,4838,4856,4921,5156,5159,5168,5176,5293,5420,5581,5649,5733,5788,6237,6278,6347,6363,6373,6387,6422,6423,6546,6591,6615,6672,6781,7010,7040,7101,7422,7424,7448,…	ABR,ACVRL1,ANXA1,ANXA3,RHOB,BCL2,BMP2,BMP5,C5,CDH13,CGA,CCR7,CMKLR1,CTNNA1,CYP1B1,DAB2,ACE,DPEP1,S1PR1,LPAR1,EPHA2,ENG,ERBB3,ETS1,F7,F10,FGF2,FGFR1,FOXF1,FLNA,FLT4,FN1,GATA3,GCNT2,GRB7,NCKAP1L,NRG1,ICAM1,IGF1R,IL6,INSR,ITGB3,LAMA4,SMAD3,MEOX2,MET,MPP1,MSN,MYLK,MYOC,NODAL,NOV,DDR2,PDGFRA,PDGFRB,ENPP2,SERPINF1,PIK3CD,PODXL,PRKCE,RELN,PTGER3,PTPRC,RRAS,S100A7,CCL2,CCL19,CXCL11,CXCL12,SFRP1,SFRP2,SLC…
	GO:0050900	leukocyte migration	HEK,HOG,LGG,STAD	9.00601e-09	1.20879e-06	76/358	29,301,482,653,727,857,947,960,962,1234,1236,1240,1901,1910,1991,2155,2335,2625,2886,3071,3383,3569,3603,3635,3683,3690,3897,4286,4354,4478,4856,4973,5142,5293,5319,5420,5733,5800,6278,6280,6288,6346,6347,6358,6363,6373,6387,6402,6404,6693,7010,7409,7422,7424,7857,8140,9023,9046,9353,9547,10544,11151,11240,22914,23657,26585,30009,50848,51378,51744,57126,57580,58494,64005,64805,90952	ABR,ANXA1,ATP1B2,BMP5,C5,CAV1,CD34,CD44,CD48,CCR5,CCR7,CMKLR1,S1PR1,EDNRB,ELANE,F7,FN1,GATA3,GRB7,NCKAP1L,ICAM1,IL6,IL16,INPP5D,ITGAL,ITGB3,L1CAM,MITF,MPP1,MSN,NOV,OLR1,PDE4B,PIK3CD,PLA2G1B,PODXL,PTGER3,PTPRO,S100A7,S100A9,SAA1,CCL1,CCL2,CCL14,CCL19,CXCL11,CXCL12,SELL,SELPLG,SPN,TEK,VAV1,VEGFA,VEGFC,SCG2,SLC7A5,CH25H,DOK2,SLIT2,CXCL14,PROCR,CORO1A,PADI2,KLRK1,SLC7A11,GREM1,TBX21,F11R,ANGPT4,CD244…
	GO:0040017	positive regulation of locomotion	HEK,HOG,LGG,STAD	9.80653e-09	1.29252e-06	84/411	306,388,596,650,1012,1081,1236,1240,1601,1901,1902,1954,2113,2155,2159,2247,2260,2294,2324,2335,2625,2651,2886,3071,3383,3480,3569,3603,3643,3690,4088,4233,4638,4653,4921,5156,5159,5168,5293,5420,5581,5649,5733,5788,6278,6347,6363,6373,6387,6546,6591,6615,7010,7040,7422,7424,7448,7857,8482,8828,8829,9353,9547,9585,9734,10016,10371,10396,10507,10512,10631,11151,22902,25960,29984,50507,51378,57556,…	ANXA3,RHOB,BCL2,BMP2,CDH13,CGA,CCR7,CMKLR1,DAB2,S1PR1,LPAR1,MEGF8,ETS1,F7,F10,FGF2,FGFR1,FOXF1,FLT4,FN1,GATA3,GCNT2,GRB7,NCKAP1L,ICAM1,IGF1R,IL6,IL16,INSR,ITGB3,SMAD3,MET,MYLK,MYOC,DDR2,PDGFRA,PDGFRB,ENPP2,PIK3CD,PODXL,PRKCE,RELN,PTGER3,PTPRC,S100A7,CCL2,CCL19,CXCL11,CXCL12,SLC8A1,SNAI2,SNAI1,TEK,TGFB1,VEGFA,VEGFC,VTN,SCG2,SEMA7A,NRP2,NRP1,SLIT2,CXCL14,KIF20B,HDAC9,PDCD6,SEMA3A,ATP8A1,SEMA4D,SEMA…
	GO:0030335	positive regulation of cell migration	HEK,HOG,LGG,STAD	1.46028e-08	1.78032e-06	80/388	306,388,596,650,1012,1081,1236,1240,1601,1901,1902,2113,2155,2159,2247,2260,2294,2324,2335,2625,2651,2886,3071,3383,3480,3569,3643,3690,4088,4233,4638,4653,4921,5156,5159,5168,5293,5420,5581,5649,5733,5788,6278,6347,6363,6373,6387,6546,6591,6615,7010,7040,7422,7424,7448,8482,8828,8829,9547,9585,9734,10016,10371,10396,10507,10512,10631,11151,22902,25960,29984,50507,51378,57556,57698,64506,84904,14…	ANXA3,RHOB,BCL2,BMP2,CDH13,CGA,CCR7,CMKLR1,DAB2,S1PR1,LPAR1,ETS1,F7,F10,FGF2,FGFR1,FOXF1,FLT4,FN1,GATA3,GCNT2,GRB7,NCKAP1L,ICAM1,IGF1R,IL6,INSR,ITGB3,SMAD3,MET,MYLK,MYOC,DDR2,PDGFRA,PDGFRB,ENPP2,PIK3CD,PODXL,PRKCE,RELN,PTGER3,PTPRC,S100A7,CCL2,CCL19,CXCL11,CXCL12,SLC8A1,SNAI2,SNAI1,TEK,TGFB1,VEGFA,VEGFC,VTN,SEMA7A,NRP2,NRP1,CXCL14,KIF20B,HDAC9,PDCD6,SEMA3A,ATP8A1,SEMA4D,SEMA3C,POSTN,CORO1A,RUFY3,…
	GO:0051272	positive regulation of cellular component movement	HEK,HOG,LGG,STAD	2.65017e-08	2.98246e-06	83/413	306,388,596,604,650,1012,1081,1236,1240,1601,1901,1902,1954,2113,2155,2159,2247,2260,2294,2324,2335,2625,2651,2886,3071,3383,3480,3569,3643,3690,3925,4088,4233,4638,4653,4921,5156,5159,5168,5293,5420,5581,5649,5733,5788,6278,6347,6363,6373,6387,6546,6591,6615,7010,7040,7422,7424,7448,8482,8828,8829,9547,9585,9734,10016,10371,10396,10507,10512,10631,11151,22902,25960,29984,50507,51378,57556,57698,…	ANXA3,RHOB,BCL2,BCL6,BMP2,CDH13,CGA,CCR7,CMKLR1,DAB2,S1PR1,LPAR1,MEGF8,ETS1,F7,F10,FGF2,FGFR1,FOXF1,FLT4,FN1,GATA3,GCNT2,GRB7,NCKAP1L,ICAM1,IGF1R,IL6,INSR,ITGB3,STMN1,SMAD3,MET,MYLK,MYOC,DDR2,PDGFRA,PDGFRB,ENPP2,PIK3CD,PODXL,PRKCE,RELN,PTGER3,PTPRC,S100A7,CCL2,CCL19,CXCL11,CXCL12,SLC8A1,SNAI2,SNAI1,TEK,TGFB1,VEGFA,VEGFC,VTN,SEMA7A,NRP2,NRP1,CXCL14,KIF20B,HDAC9,PDCD6,SEMA3A,ATP8A1,SEMA4D,SEMA3C,PO…
	GO:0050920	regulation of chemotaxis	HEK,HOG,LGG,STAD	6.14049e-08	6.11125e-06	45/179	727,1012,1236,1240,1901,1902,1954,1991,2155,2247,2260,2335,3071,3569,3603,4088,4233,4354,4856,5156,5159,5800,6092,6278,6347,6363,6373,6387,7040,7422,7424,7857,8482,8829,9353,9547,10371,10507,10512,11240,22914,25960,26585,57556,223117	C5,CDH13,CCR7,CMKLR1,S1PR1,LPAR1,MEGF8,ELANE,F7,FGF2,FGFR1,FN1,NCKAP1L,IL6,IL16,SMAD3,MET,MPP1,NOV,PDGFRA,PDGFRB,PTPRO,ROBO2,S100A7,CCL2,CCL19,CXCL11,CXCL12,TGFB1,VEGFA,VEGFC,SCG2,SEMA7A,NRP1,SLIT2,CXCL14,SEMA3A,SEMA4D,SEMA3C,PADI2,KLRK1,ADGRA2,GREM1,SEMA6A,SEMA3D
	GO:2000147	positive regulation of cell motility	HEK,HOG,LGG,STAD	6.53358e-08	6.45853e-06	80/401	306,388,596,650,1012,1081,1236,1240,1601,1901,1902,2113,2155,2159,2247,2260,2294,2324,2335,2625,2651,2886,3071,3383,3480,3569,3643,3690,4088,4233,4638,4653,4921,5156,5159,5168,5293,5420,5581,5649,5733,5788,6278,6347,6363,6373,6387,6546,6591,6615,7010,7040,7422,7424,7448,8482,8828,8829,9547,9585,9734,10016,10371,10396,10507,10512,10631,11151,22902,25960,29984,50507,51378,57556,57698,64506,84904,14…	ANXA3,RHOB,BCL2,BMP2,CDH13,CGA,CCR7,CMKLR1,DAB2,S1PR1,LPAR1,ETS1,F7,F10,FGF2,FGFR1,FOXF1,FLT4,FN1,GATA3,GCNT2,GRB7,NCKAP1L,ICAM1,IGF1R,IL6,INSR,ITGB3,SMAD3,MET,MYLK,MYOC,DDR2,PDGFRA,PDGFRB,ENPP2,PIK3CD,PODXL,PRKCE,RELN,PTGER3,PTPRC,S100A7,CCL2,CCL19,CXCL11,CXCL12,SLC8A1,SNAI2,SNAI1,TEK,TGFB1,VEGFA,VEGFC,VTN,SEMA7A,NRP2,NRP1,CXCL14,KIF20B,HDAC9,PDCD6,SEMA3A,ATP8A1,SEMA4D,SEMA3C,POSTN,CORO1A,RUFY3,…
	GO:0060326	cell chemotaxis	HEK,HOG,LGG,STAD	1.87228e-06	0.000122283	50/232	301,727,1234,1236,1240,1902,1910,1969,2155,2247,2260,3071,3164,3569,3603,4233,4354,4856,5142,5156,5159,5293,5319,5588,5800,6278,6280,6288,6289,6346,6347,6358,6363,6373,6387,7409,7422,7424,7857,8394,8829,9023,9353,9547,11151,11240,22914,26585,51411,57580	ANXA1,C5,CCR5,CCR7,CMKLR1,LPAR1,EDNRB,EPHA2,F7,FGF2,FGFR1,NCKAP1L,NR4A1,IL6,IL16,MET,MPP1,NOV,PDE4B,PDGFRA,PDGFRB,PIK3CD,PLA2G1B,PRKCQ,PTPRO,S100A7,S100A9,SAA1,SAA2,CCL1,CCL2,CCL14,CCL19,CXCL11,CXCL12,VAV1,VEGFA,VEGFC,SCG2,PIP5K1A,NRP1,CH25H,SLIT2,CXCL14,CORO1A,PADI2,KLRK1,GREM1,BIN2,PREX1
	GO:0050921	positive regulation of chemotaxis	HEK,HOG,STAD	4.36643e-05	0.0019126	23/118	1012,1236,1240,1901,1902,1954,2155,2247,2335,3071,3569,3603,4088,6278,6347,6363,6387,7040,7424,7857,8829,9353,9547	CDH13,CCR7,CMKLR1,S1PR1,LPAR1,MEGF8,F7,FGF2,FN1,NCKAP1L,IL6,IL16,SMAD3,S100A7,CCL2,CCL19,CXCL12,TGFB1,VEGFC,SCG2,NRP1,SLIT2,CXCL14
	GO:0002688	regulation of leukocyte chemotaxis	HEK,HOG,STAD	0.00101457	0.0276409	17/94	727,1236,1240,2155,3071,3569,4354,6278,6347,6363,6387,7424,9353,9547,11240,22914,26585	C5,CCR7,CMKLR1,F7,NCKAP1L,IL6,MPP1,S100A7,CCL2,CCL19,CXCL12,VEGFC,SLIT2,CXCL14,PADI2,KLRK1,GREM1
5	GO:0006936	muscle contraction	STAD	1.15281e-14	1.87396e-11	42/322	59,72,88,151,287,309,477,844,845,857,1136,1264,1410,1674,1760,2775,3363,3736,3741,3778,4606,4629,4638,4660,5020,5348,5350,6261,6332,6525,6865,7431,8557,8654,8912,10021,10398,10580,25802,92241,93649,126393	ACTA2,ACTG2,ACTN2,ADRA2B,ANK2,ANXA6,ATP1A2,CASQ1,CASQ2,CAV1,CHRNA3,CNN1,CRYAB,DES,DMPK,GNAO1,HTR7,KCNA1,KCNA5,KCNMA1,MYBPC2,MYH11,MYLK,PPP1R12B,OXT,FXYD1,PLN,RYR1,SCN7A,SMTN,TACR2,VIM,TCAP,PDE5A,CACNA1H,HCN4,MYL9,SORBS1,LMOD1,RCSD1,MYOCD,HSPB6
	GO:0030001	metal ion transport	LGG,STAD	3.84663e-14	3.12646e-11	110/799	88,148,287,309,477,482,493,525,578,596,779,784,815,818,844,845,857,1234,1236,1594,1649,1760,1804,2247,2273,2701,2775,2823,3270,3718,3736,3741,3755,3763,3773,3777,3778,3779,3780,3787,4638,4878,5142,5159,5319,5348,5350,5579,5581,5621,5733,5788,5987,6261,6263,6326,6332,6335,6338,6363,6373,6387,6527,6558,7018,7040,7432,7780,7781,8912,9001,9033,9472,10021,10060,10110,10800,11151,23678,23704,25769,2626…	ACTN2,ADRA1A,ANK2,ANXA6,ATP1A2,ATP1B2,ATP2B4,ATP6V1B1,BAK1,BCL2,CACNA1S,CACNB3,CAMK2A,CAMK2G,CASQ1,CASQ2,CAV1,CCR5,CCR7,CYP27B1,DDIT3,DMPK,DPP6,FGF2,FHL1,GJA4,GNAO1,GPM6A,HRC,JAK3,KCNA1,KCNA5,KCNG1,KCNJ6,KCNJ16,KCNK3,KCNMA1,KCNMB1,KCNN1,KCNS1,MYLK,NPPA,PDE4B,PDGFRB,PLA2G1B,FXYD1,PLN,PRKCB,PRKCE,PRNP,PTGER3,PTPRC,TRIM27,RYR1,RYR3,SCN2A,SCN7A,SCN9A,SCNN1B,CCL19,CXCL11,CXCL12,SLC5A4,SLC12A2,TF,TGFB1…
	GO:0043269	regulation of ion transport	LGG,STAD	1.77043e-12	7.61805e-10	82/554	88,287,477,482,493,578,596,779,784,815,818,844,845,857,1136,1760,1804,2273,2564,2775,3270,3718,3736,3741,3755,3763,3773,3778,3787,4208,4638,4878,5020,5142,5159,5319,5348,5350,5581,5621,5649,5733,5923,5987,6098,6326,6332,6335,6338,6373,6387,6865,7040,7432,8912,9001,9472,10021,10110,10971,11151,23678,23704,25932,27133,27347,30820,53828,54106,54413,55107,55144,56479,57158,57338,64805,65267,79570,117…	ACTN2,ANK2,ATP1A2,ATP1B2,ATP2B4,BAK1,BCL2,CACNA1S,CACNB3,CAMK2A,CAMK2G,CASQ1,CASQ2,CAV1,CHRNA3,DMPK,DPP6,FHL1,GABRE,GNAO1,HRC,JAK3,KCNA1,KCNA5,KCNG1,KCNJ6,KCNJ16,KCNMA1,KCNS1,MEF2C,MYLK,NPPA,OXT,PDE4B,PDGFRB,PLA2G1B,FXYD1,PLN,PRKCE,PRNP,RELN,PTGER3,RASGRF1,TRIM27,ROS1,SCN2A,SCN7A,SCN9A,SCNN1B,CXCL11,CXCL12,TACR2,TGFB1,VIP,CACNA1H,HAP1,AKAP6,HCN4,SGK2,YWHAQ,CORO1A,SGK3,KCNE4,CLIC4,KCNH5,STK39,KCNI…
	GO:0044057	regulation of system process	LGG,STAD	2.31378e-12	9.14881e-10	77/507	132,148,151,287,309,335,477,482,493,668,779,784,818,844,845,857,1136,1264,1636,1674,1760,1910,2260,2266,2660,2661,2775,2906,3084,3270,3623,3736,3741,3777,4660,4804,4856,4878,4881,5020,5142,5348,5350,5729,5733,5800,6261,6263,6865,6915,7432,8654,8912,9464,9472,10021,10060,10398,10659,26011,26164,27129,27347,30820,53826,53828,54413,55273,56923,57616,64091,65267,80223,80763,93649,116519,126393	ADK,ADRA1A,ADRA2B,ANK2,ANXA6,APOA1,ATP1A2,ATP1B2,ATP2B4,FOXL2,CACNA1S,CACNB3,CAMK2G,CASQ1,CASQ2,CAV1,CHRNA3,CNN1,ACE,DES,DMPK,EDNRB,FGFR1,FGG,MSTN,GDF9,GNAO1,GRIN2D,NRG1,HRC,INHA,KCNA1,KCNA5,KCNK3,PPP1R12B,NGFR,NOV,NPPA,NPR1,OXT,PDE4B,FXYD1,PLN,PTGDR,PTGER3,PTPRO,RYR1,RYR3,TACR2,TBXA2R,VIP,PDE5A,CACNA1H,HAND2,AKAP6,HCN4,ABCC9,MYL9,CELF2,TENM4,MTG2,HSPB7,STK39,KCNIP1,FXYD6,FXYD4,NLGN3,TMEM100,NMUR…
	GO:0006812	cation transport	LGG,STAD	8.7653e-12	2.8497e-09	118/957	88,148,287,309,477,482,493,525,578,596,779,784,815,818,844,845,857,1136,1234,1236,1594,1649,1760,1804,2247,2273,2701,2775,2823,3270,3718,3736,3741,3755,3763,3773,3777,3778,3779,3780,3787,4638,4878,5142,5159,5319,5348,5350,5579,5581,5621,5733,5788,5987,6261,6263,6326,6332,6335,6338,6363,6373,6387,6527,6558,6582,6865,7018,7040,7386,7432,7780,7781,8912,9001,9033,9472,10021,10060,10110,10396,10800,11…	ACTN2,ADRA1A,ANK2,ANXA6,ATP1A2,ATP1B2,ATP2B4,ATP6V1B1,BAK1,BCL2,CACNA1S,CACNB3,CAMK2A,CAMK2G,CASQ1,CASQ2,CAV1,CHRNA3,CCR5,CCR7,CYP27B1,DDIT3,DMPK,DPP6,FGF2,FHL1,GJA4,GNAO1,GPM6A,HRC,JAK3,KCNA1,KCNA5,KCNG1,KCNJ6,KCNJ16,KCNK3,KCNMA1,KCNMB1,KCNN1,KCNS1,MYLK,NPPA,PDE4B,PDGFRB,PLA2G1B,FXYD1,PLN,PRKCB,PRKCE,PRNP,PTGER3,PTPRC,TRIM27,RYR1,RYR3,SCN2A,SCN7A,SCN9A,SCNN1B,CCL19,CXCL11,CXCL12,SLC5A4,SLC12A2,S…
	GO:0003013	circulatory system process	LGG,STAD	5.3914e-10	1.0955e-07	70/494	29,59,94,148,151,155,287,477,482,493,710,779,784,844,845,857,947,1215,1636,1674,1760,1910,2035,2266,2313,2775,3084,3270,3350,3363,3741,3777,4223,4878,4881,5020,5125,5142,5348,5350,5729,5733,5800,5973,6261,6263,6387,6445,6865,6915,7010,7040,7432,8557,8654,8912,9353,10021,10060,10659,10800,27129,27347,30820,53826,53828,64091,80763,83988,143282	ABR,ACTA2,ACVRL1,ADRA1A,ADRA2B,ADRB3,ANK2,ATP1A2,ATP1B2,ATP2B4,SERPING1,CACNA1S,CACNB3,CASQ1,CASQ2,CAV1,CD34,CMA1,ACE,DES,DMPK,EDNRB,EPB41,FGG,FLI1,GNAO1,NRG1,HRC,HTR1A,HTR7,KCNA5,KCNK3,MEOX2,NPPA,NPR1,OXT,PCSK5,PDE4B,FXYD1,PLN,PTGDR,PTGER3,PTPRO,RENBP,RYR1,RYR3,CXCL12,SGCG,TACR2,TBXA2R,TEK,TGFB1,VIP,TCAP,PDE5A,CACNA1H,SLIT2,HCN4,ABCC9,CELF2,CYSLTR1,HSPB7,STK39,KCNIP1,FXYD6,FXYD4,POPDC2,SPX,NCALD…
	GO:0008015	blood circulation	LGG,STAD	9.3939e-10	1.76196e-07	69/490	29,59,94,148,151,155,287,477,482,493,710,779,784,844,845,857,947,1215,1636,1674,1760,1910,2035,2266,2313,2775,3084,3270,3350,3363,3741,3777,4223,4878,4881,5020,5125,5142,5348,5350,5729,5733,5800,5973,6261,6263,6387,6445,6865,6915,7010,7040,7432,8557,8654,8912,9353,10021,10060,10659,27129,27347,30820,53826,53828,64091,80763,83988,143282	ABR,ACTA2,ACVRL1,ADRA1A,ADRA2B,ADRB3,ANK2,ATP1A2,ATP1B2,ATP2B4,SERPING1,CACNA1S,CACNB3,CASQ1,CASQ2,CAV1,CD34,CMA1,ACE,DES,DMPK,EDNRB,EPB41,FGG,FLI1,GNAO1,NRG1,HRC,HTR1A,HTR7,KCNA5,KCNK3,MEOX2,NPPA,NPR1,OXT,PCSK5,PDE4B,FXYD1,PLN,PTGDR,PTGER3,PTPRO,RENBP,RYR1,RYR3,CXCL12,SGCG,TACR2,TBXA2R,TEK,TGFB1,VIP,TCAP,PDE5A,CACNA1H,SLIT2,HCN4,ABCC9,CELF2,HSPB7,STK39,KCNIP1,FXYD6,FXYD4,POPDC2,SPX,NCALD,FGFBP3
	GO:0034220	ion transmembrane transport	LGG,STAD	1.37706e-09	2.39838e-07	110/945	88,287,309,477,482,493,525,578,779,784,844,845,857,1136,1234,1236,1374,1649,1804,2247,2273,2564,2823,2901,2906,3270,3736,3741,3755,3763,3773,3777,3778,3779,3780,3787,3927,4208,4878,5142,5348,5350,5581,5621,5649,5733,5788,5923,6261,6263,6326,6332,6335,6338,6363,6373,6542,6558,7040,7386,7780,7781,8912,9001,9033,9376,9472,9635,10021,10060,10110,10396,10864,10971,11095,11151,22802,23678,23704,25769,2…	ACTN2,ANK2,ANXA6,ATP1A2,ATP1B2,ATP2B4,ATP6V1B1,BAK1,CACNA1S,CACNB3,CASQ1,CASQ2,CAV1,CHRNA3,CCR5,CCR7,CPT1A,DDIT3,DPP6,FGF2,FHL1,GABRE,GPM6A,GRIK5,GRIN2D,HRC,KCNA1,KCNA5,KCNG1,KCNJ6,KCNJ16,KCNK3,KCNMA1,KCNMB1,KCNN1,KCNS1,LASP1,MEF2C,NPPA,PDE4B,FXYD1,PLN,PRKCE,PRNP,RELN,PTGER3,PTPRC,RASGRF1,RYR1,RYR3,SCN2A,SCN7A,SCN9A,SCNN1B,CCL19,CXCL11,SLC7A2,SLC12A2,TGFB1,UQCRFS1,SLC30A2,SLC30A3,CACNA1H,HAP1,PKD…
	GO:0034765	regulation of ion transmembrane transport	LGG,STAD	7.07349e-09	9.85572e-07	56/380	88,287,477,482,493,779,784,844,845,857,1804,2273,3270,3736,3741,3755,3763,3773,3778,3787,4208,4878,5142,5348,5350,5581,5621,5649,5733,5923,6326,6332,6335,6373,7040,8912,9001,9472,10021,10971,11151,23704,25932,27133,27347,30820,53828,54106,54413,55107,56479,57158,57338,65267,117144,255738	ACTN2,ANK2,ATP1A2,ATP1B2,ATP2B4,CACNA1S,CACNB3,CASQ1,CASQ2,CAV1,DPP6,FHL1,HRC,KCNA1,KCNA5,KCNG1,KCNJ6,KCNJ16,KCNMA1,KCNS1,MEF2C,NPPA,PDE4B,FXYD1,PLN,PRKCE,PRNP,RELN,PTGER3,RASGRF1,SCN2A,SCN7A,SCN9A,CXCL11,TGFB1,CACNA1H,HAP1,AKAP6,HCN4,YWHAQ,CORO1A,KCNE4,CLIC4,KCNH5,STK39,KCNIP1,FXYD4,TLR9,NLGN3,ANO1,KCNQ5,JPH2,JPH3,WNK3,CATSPER1,PCSK9
	GO:0034762	regulation of transmembrane transport	LGG,STAD	1.02371e-08	1.33722e-06	57/394	88,287,477,482,493,596,779,784,844,845,857,1804,2273,3270,3736,3741,3755,3763,3773,3778,3787,4208,4878,5142,5348,5350,5581,5621,5649,5733,5923,6326,6332,6335,6373,7040,8912,9001,9472,10021,10971,11151,23704,25932,27133,27347,30820,53828,54106,54413,55107,56479,57158,57338,65267,117144,255738	ACTN2,ANK2,ATP1A2,ATP1B2,ATP2B4,BCL2,CACNA1S,CACNB3,CASQ1,CASQ2,CAV1,DPP6,FHL1,HRC,KCNA1,KCNA5,KCNG1,KCNJ6,KCNJ16,KCNMA1,KCNS1,MEF2C,NPPA,PDE4B,FXYD1,PLN,PRKCE,PRNP,RELN,PTGER3,RASGRF1,SCN2A,SCN7A,SCN9A,CXCL11,TGFB1,CACNA1H,HAP1,AKAP6,HCN4,YWHAQ,CORO1A,KCNE4,CLIC4,KCNH5,STK39,KCNIP1,FXYD4,TLR9,NLGN3,ANO1,KCNQ5,JPH2,JPH3,WNK3,CATSPER1,PCSK9
	GO:0098662	inorganic cation transmembrane transport	LGG,STAD	7.16367e-09	1.63757e-06	78/620	6332,53828,255738,23704,5348,7780,3755,6335,57158,57338,11151,2823,1234,9033,1236,3741,7781,3736,8912,844,845,6261,6263,162514,5621,3778,64805,493,6326,2273,3787,65267,5733,525,56901,857,25769,5142,1804,10060,7040,27133,1649,3773,117144,55515,56479,482,4878,30820,64116,84701,3780,27347,6373,54106,2247,3270,3779,88,9472,779,9001,3763,5581,26266,6363,286133,10021,784,285195,287,6338,5788,477,5350,7…	SCN7A,FXYD4,PCSK9,KCNE4,FXYD1,SLC30A2,KCNG1,SCN9A,JPH2,JPH3,CORO1A,GPM6A,CCR5,PKD2L1,CCR7,KCNA5,SLC30A3,KCNA1,CACNA1H,CASQ1,CASQ2,RYR1,RYR3,TRPV3,PRNP,KCNMA1,P2RY12,ATP2B4,SCN2A,FHL1,KCNS1,WNK3,PTGER3,ATP6V1B1,NDUFA4L2,CAV1,SLC24A2,PDE4B,DPP6,ABCC9,TGFB1,KCNH5,DDIT3,KCNJ16,CATSPER1,ASIC4,KCNQ5,ATP1B2,NPPA,KCNIP1,SLC39A8,COX4I2,KCNN1,STK39,CXCL11,TLR9,FGF2,HRC,KCNMB1,ACTN2,AKAP6,CACNA1S,HAP1,KCNJ6…
	GO:0098660	inorganic ion transmembrane transport	LGG,STAD	1.14927e-08	2.36815e-06	86/709	53828,255738,23704,5348,285195,57158,57338,2823,9033,7781,7780,8912,6261,6263,5621,11095,5733,6558,779,162514,1649,65267,482,3780,6373,493,3270,3779,9472,10021,7386,54106,3755,55107,3778,6338,857,30820,4878,55515,56479,64116,2247,27133,2564,27347,6332,1234,1236,9635,3741,22802,3736,784,64805,2273,25932,88,5581,84701,3763,6363,477,5350,5142,7040,6335,11151,844,845,117144,3777,6326,3787,525,56901,1…	FXYD4,PCSK9,KCNE4,FXYD1,SLC9A9,JPH2,JPH3,GPM6A,PKD2L1,SLC30A3,SLC30A2,CACNA1H,RYR1,RYR3,PRNP,ADAMTS8,PTGER3,SLC12A2,CACNA1S,TRPV3,DDIT3,WNK3,ATP1B2,KCNN1,CXCL11,ATP2B4,HRC,KCNMB1,AKAP6,HCN4,UQCRFS1,TLR9,KCNG1,ANO1,KCNMA1,SCNN1B,CAV1,KCNIP1,NPPA,ASIC4,KCNQ5,SLC39A8,FGF2,KCNH5,GABRE,STK39,SCN7A,CCR5,CCR7,CLCA2,KCNA5,CLCA4,KCNA1,CACNB3,P2RY12,FHL1,CLIC4,ACTN2,PRKCE,COX4I2,KCNJ6,CCL19,ATP1A2,PLN,PDE4…
	GO:0098655	cation transmembrane transport	LGG,STAD	5.1127e-08	5.30488e-06	82/684	88,287,477,482,493,525,779,784,844,845,857,1136,1234,1236,1649,1804,2247,2273,2823,3270,3736,3741,3755,3763,3773,3777,3778,3779,3780,3787,4878,5142,5348,5350,5581,5621,5733,5788,6261,6263,6326,6332,6335,6338,6363,6373,6558,7040,7386,7780,7781,8912,9001,9033,9472,10021,10060,10396,11151,23704,25769,26266,27133,27347,30820,53828,54106,55107,55515,56479,56901,57158,57338,64116,64805,65267,84701,1171…	ACTN2,ANK2,ATP1A2,ATP1B2,ATP2B4,ATP6V1B1,CACNA1S,CACNB3,CASQ1,CASQ2,CAV1,CHRNA3,CCR5,CCR7,DDIT3,DPP6,FGF2,FHL1,GPM6A,HRC,KCNA1,KCNA5,KCNG1,KCNJ6,KCNJ16,KCNK3,KCNMA1,KCNMB1,KCNN1,KCNS1,NPPA,PDE4B,FXYD1,PLN,PRKCE,PRNP,PTGER3,PTPRC,RYR1,RYR3,SCN2A,SCN7A,SCN9A,SCNN1B,CCL19,CXCL11,SLC12A2,TGFB1,UQCRFS1,SLC30A2,SLC30A3,CACNA1H,HAP1,PKD2L1,AKAP6,HCN4,ABCC9,ATP8A1,CORO1A,KCNE4,SLC24A2,SLC13A4,KCNH5,STK39…
	GO:1903779	regulation of cardiac conduction	LGG,STAD	1.2735e-07	1.17919e-05	18/66	287,477,482,493,844,845,857,1760,3270,4878,4881,5348,5350,6261,6263,10060,53826,53828	ANK2,ATP1A2,ATP1B2,ATP2B4,CASQ1,CASQ2,CAV1,DMPK,HRC,NPPA,NPR1,FXYD1,PLN,RYR1,RYR3,ABCC9,FXYD6,FXYD4
	GO:0071805	potassium ion transmembrane transport	LGG,STAD	1.3408e-07	1.22599e-05	33/187	88,287,477,482,845,857,1804,2273,3736,3741,3755,3763,3773,3777,3778,3779,3780,3787,4878,5621,5733,9033,9472,10021,10060,23704,27133,27347,30820,53828,56479,64805,285195	ACTN2,ANK2,ATP1A2,ATP1B2,CASQ2,CAV1,DPP6,FHL1,KCNA1,KCNA5,KCNG1,KCNJ6,KCNJ16,KCNK3,KCNMA1,KCNMB1,KCNN1,KCNS1,NPPA,PRNP,PTGER3,PKD2L1,AKAP6,HCN4,ABCC9,KCNE4,KCNH5,STK39,KCNIP1,FXYD4,KCNQ5,P2RY12,SLC9A9
	GO:0071804	cellular potassium ion transport	LGG,STAD	1.3408e-07	1.22599e-05	33/187	88,287,477,482,845,857,1804,2273,3736,3741,3755,3763,3773,3777,3778,3779,3780,3787,4878,5621,5733,9033,9472,10021,10060,23704,27133,27347,30820,53828,56479,64805,285195	ACTN2,ANK2,ATP1A2,ATP1B2,CASQ2,CAV1,DPP6,FHL1,KCNA1,KCNA5,KCNG1,KCNJ6,KCNJ16,KCNK3,KCNMA1,KCNMB1,KCNN1,KCNS1,NPPA,PRNP,PTGER3,PKD2L1,AKAP6,HCN4,ABCC9,KCNE4,KCNH5,STK39,KCNIP1,FXYD4,KCNQ5,P2RY12,SLC9A9
	GO:0015672	monovalent inorganic cation transport	LGG,STAD	1.58663e-07	1.38997e-05	64/501	88,287,477,482,493,525,845,857,1760,1804,2273,3736,3741,3755,3763,3773,3777,3778,3779,3780,3787,4878,5348,5581,5621,5733,6326,6332,6335,6338,6527,6558,7040,7386,7432,9033,9472,10021,10060,10110,23678,23704,25769,26266,27133,27347,30820,53828,55515,56479,56901,60482,64805,64849,65267,79570,81539,84701,151258,154215,159963,255738,284111,285195	ACTN2,ANK2,ATP1A2,ATP1B2,ATP2B4,ATP6V1B1,CASQ2,CAV1,DMPK,DPP6,FHL1,KCNA1,KCNA5,KCNG1,KCNJ6,KCNJ16,KCNK3,KCNMA1,KCNMB1,KCNN1,KCNS1,NPPA,FXYD1,PRKCE,PRNP,PTGER3,SCN2A,SCN7A,SCN9A,SCNN1B,SLC5A4,SLC12A2,TGFB1,UQCRFS1,VIP,PKD2L1,AKAP6,HCN4,ABCC9,SGK2,SGK3,KCNE4,SLC24A2,SLC13A4,KCNH5,STK39,KCNIP1,FXYD4,ASIC4,KCNQ5,NDUFA4L2,SLC5A7,P2RY12,SLC13A3,WNK3,NKAIN1,SLC38A1,COX4I2,SLC38A11,NKAIN2,SLC5A12,PCSK9,S…
	GO:0090257	regulation of muscle system process	LGG,STAD	9.88821e-08	1.49139e-05	33/197	857,93649,9464,5733,10398,844,132,845,151,493,4660,3736,8654,4878,126393,6915,1760,309,5020,818,2660,1136,6865,3270,148,56923,9472,1264,10021,287,477,5350,5142	CAV1,MYOCD,HAND2,PTGER3,MYL9,CASQ1,ADK,CASQ2,ADRA2B,ATP2B4,PPP1R12B,KCNA1,PDE5A,NPPA,HSPB6,TBXA2R,DMPK,ANXA6,OXT,CAMK2G,MSTN,CHRNA3,TACR2,HRC,ADRA1A,NMUR2,AKAP6,CNN1,HCN4,ANK2,ATP1A2,PLN,PDE4B
	GO:0035637	multicellular organismal signaling	LGG,STAD	3.30656e-07	2.64925e-05	32/185	287,477,482,493,779,784,844,845,857,1133,1760,1901,3270,3736,3741,3777,4878,4881,5348,5350,6261,6263,6326,6332,6335,8506,10021,10060,23114,30820,53826,53828	ANK2,ATP1A2,ATP1B2,ATP2B4,CACNA1S,CACNB3,CASQ1,CASQ2,CAV1,CHRM5,DMPK,S1PR1,HRC,KCNA1,KCNA5,KCNK3,NPPA,NPR1,FXYD1,PLN,RYR1,RYR3,SCN2A,SCN7A,SCN9A,CNTNAP1,HCN4,ABCC9,NFASC,KCNIP1,FXYD6,FXYD4
	GO:0006813	potassium ion transport	LGG,STAD	3.6557e-07	2.89097e-05	36/223	88,287,477,482,845,857,1804,2273,3736,3741,3755,3763,3773,3777,3778,3779,3780,3787,4878,5621,5733,6558,7432,9033,9472,10021,10060,23704,25769,27133,27347,30820,53828,56479,64805,285195	ACTN2,ANK2,ATP1A2,ATP1B2,CASQ2,CAV1,DPP6,FHL1,KCNA1,KCNA5,KCNG1,KCNJ6,KCNJ16,KCNK3,KCNMA1,KCNMB1,KCNN1,KCNS1,NPPA,PRNP,PTGER3,SLC12A2,VIP,PKD2L1,AKAP6,HCN4,ABCC9,KCNE4,SLC24A2,KCNH5,STK39,KCNIP1,FXYD4,KCNQ5,P2RY12,SLC9A9
	GO:0060047	heart contraction	LGG,STAD	1.01556e-06	7.14311e-05	38/252	148,287,477,482,493,779,784,844,845,857,1636,1674,1760,2775,3270,3741,3777,4878,4881,5020,5142,5348,5350,6261,6263,6445,8557,8654,8912,10021,10060,10659,27129,30820,53826,53828,64091,80763	ADRA1A,ANK2,ATP1A2,ATP1B2,ATP2B4,CACNA1S,CACNB3,CASQ1,CASQ2,CAV1,ACE,DES,DMPK,GNAO1,HRC,KCNA5,KCNK3,NPPA,NPR1,OXT,PDE4B,FXYD1,PLN,RYR1,RYR3,SGCG,TCAP,PDE5A,CACNA1H,HCN4,ABCC9,CELF2,HSPB7,KCNIP1,FXYD6,FXYD4,POPDC2,SPX
	GO:0042391	regulation of membrane potential	LGG,STAD	6.82436e-07	7.80003e-05	43/341	6332,5348,6335,8506,4804,2030,4653,3741,10021,3736,8912,1269,845,784,9351,64208,3778,3777,6326,2273,5649,1760,857,57369,4878,148,54413,117144,482,1136,27133,88,9472,779,2901,9378,578,4208,287,477,5350,9783,596	SCN7A,FXYD1,SCN9A,CNTNAP1,NGFR,SLC29A1,MYOC,KCNA5,HCN4,KCNA1,CACNA1H,CNR2,CASQ2,CACNB3,SLC9A3R2,POPDC3,KCNMA1,KCNK3,SCN2A,FHL1,RELN,DMPK,CAV1,GJD2,NPPA,ADRA1A,NLGN3,CATSPER1,ATP1B2,CHRNA3,KCNH5,ACTN2,AKAP6,CACNA1S,GRIK5,NRXN1,BAK1,MEF2C,ANK2,ATP1A2,PLN,RIMS3,BCL2
	GO:0008016	regulation of heart contraction	LGG,STAD	8.49749e-07	9.27749e-05	35/222	53826,53828,5348,2775,1674,10659,3741,857,8912,844,845,6261,6263,3777,1760,779,8654,10060,27129,80763,5020,482,30820,493,3270,148,4881,10021,784,287,477,5350,5142,4878,64091	FXYD6,FXYD4,FXYD1,GNAO1,DES,CELF2,KCNA5,CAV1,CACNA1H,CASQ1,CASQ2,RYR1,RYR3,KCNK3,DMPK,CACNA1S,PDE5A,ABCC9,HSPB7,SPX,OXT,ATP1B2,KCNIP1,ATP2B4,HRC,ADRA1A,NPR1,HCN4,CACNB3,ANK2,ATP1A2,PLN,PDE4B,NPPA,POPDC2
	GO:0003015	heart process	LGG,STAD	1.36574e-06	9.29337e-05	38/255	148,287,477,482,493,779,784,844,845,857,1636,1674,1760,2775,3270,3741,3777,4878,4881,5020,5142,5348,5350,6261,6263,6445,8557,8654,8912,10021,10060,10659,27129,30820,53826,53828,64091,80763	ADRA1A,ANK2,ATP1A2,ATP1B2,ATP2B4,CACNA1S,CACNB3,CASQ1,CASQ2,CAV1,ACE,DES,DMPK,GNAO1,HRC,KCNA5,KCNK3,NPPA,NPR1,OXT,PDE4B,FXYD1,PLN,RYR1,RYR3,SGCG,TCAP,PDE5A,CACNA1H,HCN4,ABCC9,CELF2,HSPB7,KCNIP1,FXYD6,FXYD4,POPDC2,SPX
	GO:1903522	regulation of blood circulation	STAD	1.30588e-06	0.000129088	27/297	151,287,477,493,844,845,857,1674,1760,2266,2775,3741,5020,5348,5350,5729,6261,6263,7432,8654,8912,10021,10060,10659,27129,53826,64091	ADRA2B,ANK2,ATP1A2,ATP2B4,CASQ1,CASQ2,CAV1,DES,DMPK,FGG,GNAO1,KCNA5,OXT,FXYD1,PLN,PTGDR,RYR1,RYR3,VIP,PDE5A,CACNA1H,HCN4,ABCC9,CELF2,HSPB7,FXYD6,POPDC2
	GO:0061337	cardiac conduction	LGG,STAD	2.93124e-06	0.000181712	24/130	287,477,482,493,779,784,844,845,857,1760,3270,3741,3777,4878,4881,5348,5350,6261,6263,10021,10060,30820,53826,53828	ANK2,ATP1A2,ATP1B2,ATP2B4,CACNA1S,CACNB3,CASQ1,CASQ2,CAV1,DMPK,HRC,KCNA5,KCNK3,NPPA,NPR1,FXYD1,PLN,RYR1,RYR3,HCN4,ABCC9,KCNIP1,FXYD6,FXYD4
6	GO:0051241	negative regulation of multicellular organismal process	LGG,STAD	1.71147e-14	1.92606e-11	128/981	29,94,148,155,335,477,493,577,596,604,653,695,710,714,857,947,1240,1495,1649,1840,1902,1910,2045,2118,2247,2260,2266,2624,2660,2737,2828,3071,3084,3135,3400,3620,3623,3707,3718,4038,4208,4211,4223,4613,4804,4838,4856,4878,4881,4982,5020,5142,5156,5350,5376,5621,5733,5800,5987,6049,6096,6422,6495,6496,6585,6665,6865,7010,7040,7043,7101,7431,7448,7704,8313,8363,8365,8370,8482,8654,9241,9290,9353,94…	ABR,ACVRL1,ADRA1A,ADRB3,APOA1,ATP1A2,ATP2B4,ADGRB3,BCL2,BCL6,BMP5,BTK,SERPING1,C1QC,CAV1,CD34,CMKLR1,CTNNA1,DDIT3,DTX1,LPAR1,EDNRB,EPHA7,ETV4,FGF2,FGFR1,FGG,GATA2,MSTN,GLI3,GPR4,NCKAP1L,NRG1,HLA-G,ID4,IDO1,INHA,ITPKB,JAK3,LRP4,MEF2C,MEIS1,MEOX2,MYCN,NGFR,NODAL,NOV,NPPA,NPR1,TNFRSF11B,OXT,PDE4B,PDGFRA,PLN,PMP22,PRNP,PTGER3,PTPRO,TRIM27,RNF6,RORB,SFRP1,SIX1,SIX3,SLIT1,SOX15,TACR2,TEK,TGFB1,TGFB3,NR…
	GO:0045596	negative regulation of cell differentiation	HEK,HOG,LGG,STAD	1.75514e-13	1.0699e-10	127/603	94,301,595,596,604,650,653,714,857,862,1071,1290,1495,1649,1746,1840,1902,1910,1946,2001,2045,2260,2624,2625,2660,2737,3084,3135,3280,3397,3400,3569,3623,3624,3635,3670,3690,3707,3718,4038,4088,4211,4303,4435,4613,4792,4804,4838,4855,4856,4880,5376,5727,5733,5800,6049,6096,6422,6423,6496,6591,6615,6658,6664,6926,7040,7041,7101,7161,7225,7292,7431,7704,8313,8363,8365,8366,8370,8482,8829,9241,9290,…	ACVRL1,ANXA1,CCND1,BCL2,BCL6,BMP2,BMP5,C1QC,CAV1,RUNX1T1,CETP,COL5A2,CTNNA1,DDIT3,DLX2,DTX1,LPAR1,EDNRB,EFNA5,ELF5,EPHA7,FGFR1,GATA2,GATA3,MSTN,GLI3,NRG1,HLA-G,HES1,ID1,ID4,IL6,INHA,INHBA,INPP5D,ISL1,ITGB3,ITPKB,JAK3,LRP4,SMAD3,MEIS1,FOXO4,CITED1,MYCN,NFKBIA,NGFR,NODAL,NOTCH4,NOV,NPPC,PMP22,PTCH1,PTGER3,PTPRO,RNF6,RORB,SFRP1,SFRP2,SIX3,SNAI2,SNAI1,SOX3,SOX11,TBX3,TGFB1,TGFB1I1,NR2E1,TP73,TRPC6,TN…
	GO:0051093	negative regulation of developmental process	HEK,HOG,LGG,STAD	1.64216e-12	7.50777e-10	154/804	29,94,154,155,301,577,595,596,604,650,653,714,857,862,1071,1290,1495,1649,1746,1840,1902,1910,1946,2001,2045,2118,2260,2624,2625,2660,2737,2828,3084,3135,3280,3397,3400,3569,3623,3624,3635,3670,3690,3707,3718,4038,4088,4134,4211,4223,4303,4435,4613,4792,4804,4838,4855,4856,4880,4881,4982,5176,5376,5552,5727,5733,5800,6049,6092,6096,6347,6422,6423,6495,6496,6585,6591,6615,6658,6664,6665,6926,7010,…	ABR,ACVRL1,ADRB2,ADRB3,ANXA1,ADGRB3,CCND1,BCL2,BCL6,BMP2,BMP5,C1QC,CAV1,RUNX1T1,CETP,COL5A2,CTNNA1,DDIT3,DLX2,DTX1,LPAR1,EDNRB,EFNA5,ELF5,EPHA7,ETV4,FGFR1,GATA2,GATA3,MSTN,GLI3,GPR4,NRG1,HLA-G,HES1,ID1,ID4,IL6,INHA,INHBA,INPP5D,ISL1,ITGB3,ITPKB,JAK3,LRP4,SMAD3,MAP4,MEIS1,MEOX2,FOXO4,CITED1,MYCN,NFKBIA,NGFR,NODAL,NOTCH4,NOV,NPPC,NPR1,TNFRSF11B,SERPINF1,PMP22,SRGN,PTCH1,PTGER3,PTPRO,RNF6,ROBO2,RORB…
	GO:0010721	negative regulation of cell development	HEK,HOG,LGG,STAD	1.68135e-07	1.45551e-05	63/297	596,653,857,1495,1746,1840,1902,1910,1946,2045,2737,3084,3280,3397,3400,3670,4038,4211,4435,4613,4804,4838,4880,5376,5733,5800,6049,6422,6423,6496,6658,6664,7040,7101,7161,7225,7431,8482,8829,9241,9353,9745,10215,10371,10507,10512,10631,10683,10769,10859,22882,22902,23380,29956,54413,56963,57142,57556,64843,79191,85458,147906,223117	BCL2,BMP5,CAV1,CTNNA1,DLX2,DTX1,LPAR1,EDNRB,EFNA5,EPHA7,GLI3,NRG1,HES1,ID1,ID4,ISL1,LRP4,MEIS1,CITED1,MYCN,NGFR,NODAL,NPPC,PMP22,PTGER3,PTPRO,RNF6,SFRP1,SFRP2,SIX3,SOX3,SOX11,TGFB1,NR2E1,TP73,TRPC6,VIM,SEMA7A,NRP1,NOG,SLIT2,ZNF536,OLIG2,SEMA3A,SEMA4D,SEMA3C,POSTN,DLL3,PLK2,LILRB1,ZHX2,RUFY3,SRGAP2,CERS2,NLGN3,RGMA,RTN4,SEMA6A,ISL2,IRX3,DIXDC1,DACT3,SEMA3D
	GO:0051961	negative regulation of nervous system development	HEK,HOG,LGG,STAD	5.41684e-07	4.08238e-05	56/261	857,1495,1746,1840,1902,1910,2045,2737,3084,3280,3397,3400,3670,4038,4211,4613,4804,5376,5733,5800,6049,6092,6496,6585,6658,6664,7040,7101,7161,7225,7431,8482,8829,9241,9353,9745,10215,10371,10507,10512,10683,10769,22882,22899,22902,22943,23380,29956,54413,56963,57142,57556,64843,79191,85458,223117	CAV1,CTNNA1,DLX2,DTX1,LPAR1,EDNRB,EPHA7,GLI3,NRG1,HES1,ID1,ID4,ISL1,LRP4,MEIS1,MYCN,NGFR,PMP22,PTGER3,PTPRO,RNF6,ROBO2,SIX3,SLIT1,SOX3,SOX11,TGFB1,NR2E1,TP73,TRPC6,VIM,SEMA7A,NRP1,NOG,SLIT2,ZNF536,OLIG2,SEMA3A,SEMA4D,SEMA3C,DLL3,PLK2,ZHX2,ARHGEF15,RUFY3,DKK1,SRGAP2,CERS2,NLGN3,RGMA,RTN4,SEMA6A,ISL2,IRX3,DIXDC1,SEMA3D
	GO:0050768	negative regulation of neurogenesis	HEK,LGG,STAD	6.31453e-07	4.68942e-05	46/240	857,1495,1746,1840,1902,1910,2045,2737,3084,3397,3400,3670,4038,4211,4613,4804,5376,5733,5800,6049,6496,6658,6664,7040,7101,7161,7225,7431,8482,9241,9353,9745,10215,10507,10512,10683,22902,23380,29956,54413,56963,57142,64843,79191,85458,223117	CAV1,CTNNA1,DLX2,DTX1,LPAR1,EDNRB,EPHA7,GLI3,NRG1,ID1,ID4,ISL1,LRP4,MEIS1,MYCN,NGFR,PMP22,PTGER3,PTPRO,RNF6,SIX3,SOX3,SOX11,TGFB1,NR2E1,TP73,TRPC6,VIM,SEMA7A,NOG,SLIT2,ZNF536,OLIG2,SEMA4D,SEMA3C,DLL3,RUFY3,SRGAP2,CERS2,NLGN3,RGMA,RTN4,ISL2,IRX3,DIXDC1,SEMA3D
	GO:0045665	negative regulation of neuron differentiation	HEK,LGG,STAD	5.19344e-06	0.000292231	37/190	857,1840,1902,1910,2045,2737,3397,3400,3670,4038,4211,4804,5376,5733,5800,6049,6496,6658,7101,7161,7225,7431,8482,9353,9745,10215,10507,10512,22902,29956,54413,56963,57142,64843,79191,85458,223117	CAV1,DTX1,LPAR1,EDNRB,EPHA7,GLI3,ID1,ID4,ISL1,LRP4,MEIS1,NGFR,PMP22,PTGER3,PTPRO,RNF6,SIX3,SOX3,NR2E1,TP73,TRPC6,VIM,SEMA7A,SLIT2,ZNF536,OLIG2,SEMA4D,SEMA3C,RUFY3,CERS2,NLGN3,RGMA,RTN4,ISL2,IRX3,DIXDC1,SEMA3D
7	GO:0000904	cell morphogenesis involved in differentiation	HEK,HOG,LGG,STAD	2.33844e-13	1.31582e-10	147/738	94,214,335,577,596,627,650,653,1002,1136,1267,1382,1501,1601,1946,1947,1954,1969,2022,2042,2044,2045,2046,2078,2115,2118,2266,2295,2316,2331,2335,2625,2651,2737,3084,3251,3280,3397,3670,3690,3798,3897,3925,4017,4038,4088,4147,4208,4233,4435,4653,4684,4692,4804,4838,4855,4929,4983,5063,5459,5588,5649,5786,5800,6049,6092,6383,6387,6422,6423,6474,6585,6586,6591,6615,6781,7010,7040,7041,7043,7101,722…	ACVRL1,ALCAM,APOA1,ADGRB3,BCL2,BDNF,BMP2,BMP5,CDH4,CHRNA3,CNP,CRABP2,CTNND2,DAB2,EFNA5,EFNB1,MEGF8,EPHA2,ENG,EPHA3,EPHA5,EPHA7,EPHA8,ERG,ETV1,ETV4,FGG,FOXF2,FLNA,FMOD,FN1,GATA3,GCNT2,GLI3,NRG1,HPRT1,HES1,ID1,ISL1,ITGB3,KIF5A,L1CAM,STMN1,LOXL2,LRP4,SMAD3,MATN2,MEF2C,MET,CITED1,MYOC,NCAM1,NDN,NGFR,NODAL,NOTCH4,NR4A2,OPHN1,PAK3,POU4F3,PRKCQ,RELN,PTPRA,PTPRO,RNF6,ROBO2,SDC2,CXCL12,SFRP1,SFRP2,SHOX2,S…
	GO:0060284	regulation of cell development	HEK,HOG,LGG,STAD	4.22381e-13	2.20694e-10	160/832	151,335,577,596,604,627,650,653,857,1002,1003,1136,1272,1382,1495,1601,1746,1789,1840,1902,1910,1946,1954,2022,2042,2045,2119,2260,2266,2316,2331,2332,2335,2624,2625,2651,2737,3084,3280,3397,3400,3569,3670,3897,4038,4088,4124,4208,4211,4435,4613,4653,4654,4758,4804,4838,4880,5063,5176,5376,5396,5583,5649,5733,5800,6049,6092,6383,6387,6422,6423,6474,6495,6496,6585,6586,6615,6658,6663,6664,6770,679…	ADRA2B,APOA1,ADGRB3,BCL2,BCL6,BDNF,BMP2,BMP5,CAV1,CDH4,CDH5,CHRNA3,CNTN1,CRABP2,CTNNA1,DAB2,DLX2,DNMT3B,DTX1,LPAR1,EDNRB,EFNA5,MEGF8,ENG,EPHA3,EPHA7,ETV5,FGFR1,FGG,FLNA,FMOD,FMR1,FN1,GATA2,GATA3,GCNT2,GLI3,NRG1,HES1,ID1,ID4,IL6,ISL1,L1CAM,LRP4,SMAD3,MAN2A1,MEF2C,MEIS1,CITED1,MYCN,MYOC,MYOD1,NEU1,NGFR,NODAL,NPPC,PAK3,SERPINF1,PMP22,PRRX1,PRKCH,RELN,PTGER3,PTPRO,RNF6,ROBO2,SDC2,CXCL12,SFRP1,SFRP2,S…
	GO:0051960	regulation of nervous system development	HEK,HOG,LGG,STAD	1.23114e-11	3.67583e-09	144/755	151,577,596,604,627,650,653,857,1002,1136,1272,1382,1495,1746,1789,1840,1902,1910,1946,1954,2042,2045,2119,2260,2331,2332,2335,2624,2625,2737,3084,3280,3397,3400,3569,3670,3897,4038,4124,4208,4211,4613,4758,4804,5020,5063,5176,5376,5396,5583,5649,5733,5800,6049,6092,6383,6387,6422,6423,6474,6495,6496,6585,6586,6658,6663,6664,6770,7040,7058,7101,7161,7225,7422,7424,7431,7732,7804,8153,8482,8578,88…	ADRA2B,ADGRB3,BCL2,BCL6,BDNF,BMP2,BMP5,CAV1,CDH4,CHRNA3,CNTN1,CRABP2,CTNNA1,DLX2,DNMT3B,DTX1,LPAR1,EDNRB,EFNA5,MEGF8,EPHA3,EPHA7,ETV5,FGFR1,FMOD,FMR1,FN1,GATA2,GATA3,GLI3,NRG1,HES1,ID1,ID4,IL6,ISL1,L1CAM,LRP4,MAN2A1,MEF2C,MEIS1,MYCN,NEU1,NGFR,OXT,PAK3,SERPINF1,PMP22,PRRX1,PRKCH,RELN,PTGER3,PTPRO,RNF6,ROBO2,SDC2,CXCL12,SFRP1,SFRP2,SHOX2,SIX1,SIX3,SLIT1,SLIT3,SOX3,SOX10,SOX11,STAR,TGFB1,THBS2,NR2E1…
	GO:0048666	neuron development	HOG,LGG,STAD	1.48105e-11	4.33356e-09	143/947	214,335,355,577,596,653,1136,1267,1272,1382,1495,1501,1902,1910,1946,1947,1954,2044,2045,2046,2115,2118,2182,2260,2332,2624,2625,2737,2775,2823,3084,3251,3280,3371,3569,3798,3925,4038,4134,4147,4208,4653,4684,4692,4758,4804,4902,4929,4983,5063,5205,5354,5376,5396,5649,5786,5800,5923,6049,6092,6096,6383,6387,6474,6585,6586,6790,7101,7422,7431,8013,8450,8482,8506,8578,8633,8828,8829,9201,9241,9253,…	ALCAM,APOA1,FAS,ADGRB3,BCL2,BMP5,CHRNA3,CNP,CNTN1,CRABP2,CTNNA1,CTNND2,LPAR1,EDNRB,EFNA5,EFNB1,MEGF8,EPHA5,EPHA7,EPHA8,ETV1,ETV4,ACSL4,FGFR1,FMR1,GATA2,GATA3,GLI3,GNAO1,GPM6A,NRG1,HPRT1,HES1,TNC,IL6,KIF5A,STMN1,LRP4,MAP4,MATN2,MEF2C,MYOC,NCAM1,NDN,NEU1,NGFR,NRTN,NR4A2,OPHN1,PAK3,ATP8B1,PLP1,PMP22,PRRX1,RELN,PTPRA,PTPRO,RASGRF1,RNF6,ROBO2,RORB,SDC2,CXCL12,SHOX2,SLIT1,SLIT3,AURKA,NR2E1,VEGFA,VIM,NR…
	GO:0050767	regulation of neurogenesis	HEK,HOG,LGG,STAD	1.86511e-11	5.24742e-09	131/670	151,577,596,604,627,650,653,857,1002,1136,1272,1382,1495,1746,1789,1840,1902,1910,1946,1954,2042,2045,2119,2260,2331,2332,2335,2624,2625,2737,3084,3280,3397,3400,3569,3670,3897,4038,4124,4208,4211,4613,4758,4804,5063,5176,5376,5396,5583,5649,5733,5800,6049,6092,6383,6387,6422,6423,6474,6495,6496,6585,6586,6658,6663,6664,6770,7040,7101,7161,7225,7422,7424,7431,7732,7804,8153,8482,8578,8829,9001,92…	ADRA2B,ADGRB3,BCL2,BCL6,BDNF,BMP2,BMP5,CAV1,CDH4,CHRNA3,CNTN1,CRABP2,CTNNA1,DLX2,DNMT3B,DTX1,LPAR1,EDNRB,EFNA5,MEGF8,EPHA3,EPHA7,ETV5,FGFR1,FMOD,FMR1,FN1,GATA2,GATA3,GLI3,NRG1,HES1,ID1,ID4,IL6,ISL1,L1CAM,LRP4,MAN2A1,MEF2C,MEIS1,MYCN,NEU1,NGFR,PAK3,SERPINF1,PMP22,PRRX1,PRKCH,RELN,PTGER3,PTPRO,RNF6,ROBO2,SDC2,CXCL12,SFRP1,SFRP2,SHOX2,SIX1,SIX3,SLIT1,SLIT3,SOX3,SOX10,SOX11,STAR,TGFB1,NR2E1,TP73,TRPC…
	GO:0031175	neuron projection development	HOG,LGG,STAD	2.62462e-11	6.92626e-09	127/815	214,335,355,577,596,653,1136,1267,1272,1382,1495,1501,1902,1946,1947,1954,2044,2045,2046,2115,2118,2182,2260,2332,2625,2737,2775,2823,3084,3251,3371,3569,3798,3925,4038,4134,4147,4208,4653,4684,4692,4758,4804,4902,4929,4983,5063,5354,5376,5396,5649,5786,5800,5923,6049,6092,6383,6387,6474,6585,6586,6790,7101,7422,7431,8013,8450,8482,8506,8578,8633,8828,8829,9201,9241,9253,9353,9369,9378,9510,9585,…	ALCAM,APOA1,FAS,ADGRB3,BCL2,BMP5,CHRNA3,CNP,CNTN1,CRABP2,CTNNA1,CTNND2,LPAR1,EFNA5,EFNB1,MEGF8,EPHA5,EPHA7,EPHA8,ETV1,ETV4,ACSL4,FGFR1,FMR1,GATA3,GLI3,GNAO1,GPM6A,NRG1,HPRT1,TNC,IL6,KIF5A,STMN1,LRP4,MAP4,MATN2,MEF2C,MYOC,NCAM1,NDN,NEU1,NGFR,NRTN,NR4A2,OPHN1,PAK3,PLP1,PMP22,PRRX1,RELN,PTPRA,PTPRO,RASGRF1,RNF6,ROBO2,SDC2,CXCL12,SHOX2,SLIT1,SLIT3,AURKA,NR2E1,VEGFA,VIM,NR4A3,CUL4B,SEMA7A,CNTNAP1,SCAR…
	GO:0045664	regulation of neuron differentiation	HEK,HOG,LGG,STAD	2.6512e-11	6.92626e-09	114/559	151,577,596,604,627,650,653,857,1002,1136,1272,1382,1789,1840,1902,1910,1946,1954,2042,2045,2119,2260,2331,2332,2335,2624,2625,2737,3084,3280,3397,3400,3569,3670,3897,4038,4208,4211,4613,4758,4804,5063,5176,5376,5396,5649,5733,5800,6049,6092,6383,6387,6422,6423,6474,6495,6496,6585,6586,6658,6664,7101,7161,7225,7422,7431,7732,7804,8153,8482,8578,8829,9241,9253,9353,9510,9699,9745,10215,10371,10507…	ADRA2B,ADGRB3,BCL2,BCL6,BDNF,BMP2,BMP5,CAV1,CDH4,CHRNA3,CNTN1,CRABP2,DNMT3B,DTX1,LPAR1,EDNRB,EFNA5,MEGF8,EPHA3,EPHA7,ETV5,FGFR1,FMOD,FMR1,FN1,GATA2,GATA3,GLI3,NRG1,HES1,ID1,ID4,IL6,ISL1,L1CAM,LRP4,MEF2C,MEIS1,MYCN,NEU1,NGFR,PAK3,SERPINF1,PMP22,PRRX1,RELN,PTGER3,PTPRO,RNF6,ROBO2,SDC2,CXCL12,SFRP1,SFRP2,SHOX2,SIX1,SIX3,SLIT1,SLIT3,SOX3,SOX11,NR2E1,TP73,TRPC6,VEGFA,VIM,RNF112,LRP8,RND2,SEMA7A,SCARF1…
	GO:0045597	positive regulation of cell differentiation	HEK,HOG,LGG,STAD	1.11876e-10	2.55742e-08	151/827	94,151,301,335,596,604,627,650,653,688,694,695,860,898,947,948,1002,1003,1013,1240,1272,1382,1490,1495,1594,1601,1789,1902,1946,1954,2022,2042,2113,2119,2201,2247,2260,2266,2316,2332,2335,2353,2624,2625,2651,2737,3059,3071,3084,3135,3280,3400,3569,3624,3635,3707,3726,3727,3897,4017,4088,4124,4208,4653,4654,4758,4804,4880,4921,5063,5176,5583,5649,5727,6092,6363,6387,6422,6423,6474,6591,6615,6663,6…	ACVRL1,ADRA2B,ANXA1,APOA1,BCL2,BCL6,BDNF,BMP2,BMP5,KLF5,BTG1,BTK,RUNX2,CCNE1,CD34,CD36,CDH4,CDH5,CDH15,CMKLR1,CNTN1,CRABP2,CTGF,CTNNA1,CYP27B1,DAB2,DNMT3B,LPAR1,EFNA5,MEGF8,ENG,EPHA3,ETS1,ETV5,FBN2,FGF2,FGFR1,FGG,FLNA,FMR1,FN1,FOS,GATA2,GATA3,GCNT2,GLI3,HCLS1,NCKAP1L,NRG1,HLA-G,HES1,ID4,IL6,INHBA,INPP5D,ITPKB,JUNB,JUND,L1CAM,LOXL2,SMAD3,MAN2A1,MEF2C,MYOC,MYOD1,NEU1,NGFR,NPPC,DDR2,PAK3,SERPINF1,PR…
	GO:0061564	axon development	HEK,HOG,LGG,STAD	1.29496e-10	2.82766e-08	96/454	214,335,596,627,1002,1267,1382,1495,1946,1947,1954,2042,2044,2045,2046,2115,2118,2331,2335,2625,2737,3084,3371,3670,3798,3897,3925,4038,4147,4684,4692,4804,4929,4983,5063,5354,5459,5588,5649,5786,5800,6049,6092,6387,6474,6585,6586,7101,7422,8013,8153,8482,8578,8633,8828,8829,9201,9241,9253,9353,9369,9378,9890,10100,10371,10479,10507,10512,22865,22902,23114,23566,23767,23768,25806,29956,51393,5146…	ALCAM,APOA1,BCL2,BDNF,CDH4,CNP,CRABP2,CTNNA1,EFNA5,EFNB1,MEGF8,EPHA3,EPHA5,EPHA7,EPHA8,ETV1,ETV4,FMOD,FN1,GATA3,GLI3,NRG1,TNC,ISL1,KIF5A,L1CAM,STMN1,LRP4,MATN2,NCAM1,NDN,NGFR,NR4A2,OPHN1,PAK3,PLP1,POU4F3,PRKCQ,RELN,PTPRA,PTPRO,RNF6,ROBO2,CXCL12,SHOX2,SLIT1,SLIT3,NR2E1,VEGFA,NR4A3,RND2,SEMA7A,SCARF1,UNC5C,NRP2,NRP1,DCLK1,NOG,NUMBL,SLIT2,NRXN3,NRXN1,PLPPR4,TSPAN2,SEMA3A,SLC9A6,SEMA4D,SEMA3C,SLITRK3…
	GO:0097485	neuron projection guidance	HEK,HOG,LGG,STAD	9.61106e-10	1.77987e-07	56/220	214,627,1002,1946,1947,1954,2044,2045,2046,2115,2118,2331,2625,2737,3670,3798,3897,4147,4684,4804,4983,5459,5588,5649,5786,5800,6092,6387,6585,6586,7422,8013,8482,8633,8828,8829,9241,9353,9369,9378,10371,10507,10512,10570,23114,23767,23768,51466,55740,57556,64843,89884,91653,137970,223117,100507050	ALCAM,BDNF,CDH4,EFNA5,EFNB1,MEGF8,EPHA5,EPHA7,EPHA8,ETV1,ETV4,FMOD,GATA3,GLI3,ISL1,KIF5A,L1CAM,MATN2,NCAM1,NGFR,OPHN1,POU4F3,PRKCQ,RELN,PTPRA,PTPRO,ROBO2,CXCL12,SLIT1,SLIT3,VEGFA,NR4A3,SEMA7A,UNC5C,NRP2,NRP1,NOG,SLIT2,NRXN3,NRXN1,SEMA3A,SEMA4D,SEMA3C,DPYSL4,NFASC,FLRT3,FLRT2,EVL,ENAH,SEMA6A,ISL2,LHX4,BOC,UNC5D,SEMA3D,TPBGL
	GO:0048667	cell morphogenesis involved in neuron differentiation	HEK,HOG,LGG,STAD	1.10193e-09	1.99027e-07	101/505	214,577,596,627,1002,1136,1267,1382,1501,1946,1947,1954,2044,2045,2046,2115,2118,2331,2335,2625,2737,3084,3251,3280,3397,3670,3798,3897,3925,4038,4147,4208,4684,4692,4804,4929,4983,5063,5459,5588,5649,5786,5800,6049,6092,6383,6387,6474,6585,6586,7101,7225,7422,7804,8013,8153,8482,8633,8828,8829,9201,9241,9253,9353,9369,9378,9890,10371,10479,10507,10512,22865,22902,22903,23114,23566,23767,23768,25…	ALCAM,ADGRB3,BCL2,BDNF,CDH4,CHRNA3,CNP,CRABP2,CTNND2,EFNA5,EFNB1,MEGF8,EPHA5,EPHA7,EPHA8,ETV1,ETV4,FMOD,FN1,GATA3,GLI3,NRG1,HPRT1,HES1,ID1,ISL1,KIF5A,L1CAM,STMN1,LRP4,MATN2,MEF2C,NCAM1,NDN,NGFR,NR4A2,OPHN1,PAK3,POU4F3,PRKCQ,RELN,PTPRA,PTPRO,RNF6,ROBO2,SDC2,CXCL12,SHOX2,SLIT1,SLIT3,NR2E1,TRPC6,VEGFA,LRP8,NR4A3,RND2,SEMA7A,UNC5C,NRP2,NRP1,DCLK1,NOG,NUMBL,SLIT2,NRXN3,NRXN1,PLPPR4,SEMA3A,SLC9A6,SEMA4…
	GO:0010720	positive regulation of cell development	HEK,HOG,LGG,STAD	2.02754e-09	3.29588e-07	96/477	151,335,596,604,627,650,653,1002,1003,1272,1382,1601,1789,1902,1946,1954,2022,2042,2119,2260,2266,2316,2332,2335,2624,2651,2737,3084,3280,3569,3897,4088,4124,4208,4653,4654,4758,4804,5063,5176,5583,5649,6092,6387,6474,6615,6663,6664,6770,6790,7040,7041,7043,7122,7161,7225,7422,7424,7732,7804,8153,8313,8482,8578,8654,8829,9001,9253,9353,9472,9510,9585,9699,10215,10371,10507,10677,22902,23531,23566…	ADRA2B,APOA1,BCL2,BCL6,BDNF,BMP2,BMP5,CDH4,CDH5,CNTN1,CRABP2,DAB2,DNMT3B,LPAR1,EFNA5,MEGF8,ENG,EPHA3,ETV5,FGFR1,FGG,FLNA,FMR1,FN1,GATA2,GCNT2,GLI3,NRG1,HES1,IL6,L1CAM,SMAD3,MAN2A1,MEF2C,MYOC,MYOD1,NEU1,NGFR,PAK3,SERPINF1,PRKCH,RELN,ROBO2,CXCL12,SHOX2,SNAI1,SOX10,SOX11,STAR,AURKA,TGFB1,TGFB1I1,TGFB3,CLDN5,TP73,TRPC6,VEGFA,VEGFC,RNF112,LRP8,RND2,AXIN2,SEMA7A,SCARF1,PDE5A,NRP1,HAP1,NUMBL,SLIT2,AKAP6…
	GO:0007411	axon guidance	HEK,HOG,LGG,STAD	2.28997e-09	3.68156e-07	55/219	214,627,1002,1946,1947,1954,2044,2045,2046,2115,2118,2331,2625,2737,3670,3798,3897,4147,4684,4804,4983,5459,5588,5649,5786,5800,6092,6387,6585,6586,7422,8013,8482,8633,8828,8829,9241,9353,9369,9378,10371,10507,10512,23114,23767,23768,51466,55740,57556,64843,89884,91653,137970,223117,100507050	ALCAM,BDNF,CDH4,EFNA5,EFNB1,MEGF8,EPHA5,EPHA7,EPHA8,ETV1,ETV4,FMOD,GATA3,GLI3,ISL1,KIF5A,L1CAM,MATN2,NCAM1,NGFR,OPHN1,POU4F3,PRKCQ,RELN,PTPRA,PTPRO,ROBO2,CXCL12,SLIT1,SLIT3,VEGFA,NR4A3,SEMA7A,UNC5C,NRP2,NRP1,NOG,SLIT2,NRXN3,NRXN1,SEMA3A,SEMA4D,SEMA3C,NFASC,FLRT3,FLRT2,EVL,ENAH,SEMA6A,ISL2,LHX4,BOC,UNC5D,SEMA3D,TPBGL
	GO:0048812	neuron projection morphogenesis	HEK,HOG,LGG,STAD	3.28503e-09	5.11276e-07	106/549	214,577,596,627,1002,1136,1267,1382,1501,1946,1947,1954,2044,2045,2046,2115,2118,2331,2335,2625,2737,2823,3084,3251,3397,3670,3798,3897,3925,4038,4147,4684,4692,4804,4929,4983,5063,5459,5588,5649,5786,5800,6049,6092,6383,6387,6474,6585,6586,6790,7101,7225,7422,7804,8013,8153,8482,8506,8633,8828,8829,9201,9241,9253,9353,9369,9378,9585,9699,9890,10371,10479,10507,10512,10570,10631,22865,22902,22903…	ALCAM,ADGRB3,BCL2,BDNF,CDH4,CHRNA3,CNP,CRABP2,CTNND2,EFNA5,EFNB1,MEGF8,EPHA5,EPHA7,EPHA8,ETV1,ETV4,FMOD,FN1,GATA3,GLI3,GPM6A,NRG1,HPRT1,ID1,ISL1,KIF5A,L1CAM,STMN1,LRP4,MATN2,NCAM1,NDN,NGFR,NR4A2,OPHN1,PAK3,POU4F3,PRKCQ,RELN,PTPRA,PTPRO,RNF6,ROBO2,SDC2,CXCL12,SHOX2,SLIT1,SLIT3,AURKA,NR2E1,TRPC6,VEGFA,LRP8,NR4A3,RND2,SEMA7A,CNTNAP1,UNC5C,NRP2,NRP1,DCLK1,NOG,NUMBL,SLIT2,NRXN3,NRXN1,KIF20B,RIMS2,PLPP…
	GO:0007409	axonogenesis	HEK,HOG,LGG,STAD	4.1903e-09	6.13042e-07	86/417	214,596,627,1002,1267,1382,1946,1947,1954,2044,2045,2046,2115,2118,2331,2335,2625,2737,3084,3670,3798,3897,3925,4038,4147,4684,4692,4804,4929,4983,5063,5459,5588,5649,5786,5800,6049,6092,6387,6474,6585,6586,7101,7422,8013,8153,8482,8633,8828,8829,9201,9241,9253,9353,9369,9378,9890,10371,10479,10507,10512,22865,22902,23114,23566,23767,23768,25806,51393,51466,54106,54413,54961,55740,57142,57497,575…	ALCAM,BCL2,BDNF,CDH4,CNP,CRABP2,EFNA5,EFNB1,MEGF8,EPHA5,EPHA7,EPHA8,ETV1,ETV4,FMOD,FN1,GATA3,GLI3,NRG1,ISL1,KIF5A,L1CAM,STMN1,LRP4,MATN2,NCAM1,NDN,NGFR,NR4A2,OPHN1,PAK3,POU4F3,PRKCQ,RELN,PTPRA,PTPRO,RNF6,ROBO2,CXCL12,SHOX2,SLIT1,SLIT3,NR2E1,VEGFA,NR4A3,RND2,SEMA7A,UNC5C,NRP2,NRP1,DCLK1,NOG,NUMBL,SLIT2,NRXN3,NRXN1,PLPPR4,SEMA3A,SLC9A6,SEMA4D,SEMA3C,SLITRK3,RUFY3,NFASC,LPAR3,FLRT3,FLRT2,VAX2,TRPV2,…
	GO:0051962	positive regulation of nervous system development	HEK,HOG,LGG	5.61387e-09	8.13178e-07	72/439	577,596,604,627,650,653,1002,1272,1382,1789,1902,1946,2042,2119,2260,2332,2335,2624,3084,3280,3569,3897,4124,4804,5063,5176,5583,6092,6474,6664,6770,7058,7161,7225,7422,7424,7732,7804,8153,8482,8578,8829,9353,9510,9585,9699,10215,10371,10507,10677,22865,22902,23284,23531,23566,23767,23768,26011,26045,27063,51393,54413,57556,57698,64084,64506,79625,79816,158038,163404,285016,347902	ADGRB3,BCL2,BCL6,BDNF,BMP2,BMP5,CDH4,CNTN1,CRABP2,DNMT3B,LPAR1,EFNA5,EPHA3,ETV5,FGFR1,FMR1,FN1,GATA2,NRG1,HES1,IL6,L1CAM,MAN2A1,NGFR,PAK3,SERPINF1,PRKCH,ROBO2,SHOX2,SOX11,STAR,THBS2,TP73,TRPC6,VEGFA,VEGFC,RNF112,LRP8,RND2,SEMA7A,SCARF1,NRP1,SLIT2,ADAMTS1,KIF20B,RIMS2,OLIG2,SEMA3A,SEMA4D,AVIL,SLITRK3,RUFY3,ADGRL3,MMD,LPAR3,FLRT3,FLRT2,TENM4,LRRTM2,ANKRD1,TRPV2,NLGN3,SEMA6A,SHTN1,CLSTN2,CPEB1,NDNF,…
	GO:0010769	regulation of cell morphogenesis involved in differentiation	HEK,HOG,LGG,STAD	6.83536e-09	9.63053e-07	74/343	335,577,627,650,653,1002,1136,1382,1601,1946,1954,2022,2042,2045,2266,2316,2331,2335,2651,3084,3397,3897,4038,4088,4435,4653,4804,5063,5649,5800,6049,6092,6383,6387,6422,6423,6474,6585,6586,6615,7040,7041,7043,7101,7225,7422,7804,8153,8313,8482,8829,9253,9353,10371,10507,10512,10631,22902,23566,25805,26585,51393,54413,54961,57142,57556,57580,57689,57698,80725,147906,152007,223117,100507050	APOA1,ADGRB3,BDNF,BMP2,BMP5,CDH4,CHRNA3,CRABP2,DAB2,EFNA5,MEGF8,ENG,EPHA3,EPHA7,FGG,FLNA,FMOD,FN1,GCNT2,NRG1,ID1,L1CAM,LRP4,SMAD3,CITED1,MYOC,NGFR,PAK3,RELN,PTPRO,RNF6,ROBO2,SDC2,CXCL12,SFRP1,SFRP2,SHOX2,SLIT1,SLIT3,SNAI1,TGFB1,TGFB1I1,TGFB3,NR2E1,TRPC6,VEGFA,LRP8,RND2,AXIN2,SEMA7A,NRP1,NUMBL,SLIT2,SEMA3A,SEMA4D,SEMA3C,POSTN,RUFY3,LPAR3,BAMBI,GREM1,TRPV2,NLGN3,SSH3,RTN4,SEMA6A,PREX1,LRRC4C,SHTN1,…
	GO:0022604	regulation of cell morphogenesis	HEK,HOG,LGG,STAD	1.62091e-08	1.91242e-06	106/565	301,335,577,627,650,653,1002,1136,1382,1601,1902,1946,1954,2022,2042,2045,2266,2316,2331,2335,2651,3084,3383,3397,3569,3679,3897,4038,4088,4134,4435,4478,4651,4653,4804,5063,5168,5649,5800,6049,6092,6347,6383,6387,6422,6423,6474,6585,6586,6615,7040,7041,7043,7101,7225,7422,7456,7804,7813,8153,8313,8482,8829,9001,9253,9353,9699,10371,10507,10512,10631,11151,22902,23061,23136,23566,25805,26585,5117…	ANXA1,APOA1,ADGRB3,BDNF,BMP2,BMP5,CDH4,CHRNA3,CRABP2,DAB2,LPAR1,EFNA5,MEGF8,ENG,EPHA3,EPHA7,FGG,FLNA,FMOD,FN1,GCNT2,NRG1,ICAM1,ID1,IL6,ITGA7,L1CAM,LRP4,SMAD3,MAP4,CITED1,MSN,MYO10,MYOC,NGFR,PAK3,ENPP2,RELN,PTPRO,RNF6,ROBO2,CCL2,SDC2,CXCL12,SFRP1,SFRP2,SHOX2,SLIT1,SLIT3,SNAI1,TGFB1,TGFB1I1,TGFB3,NR2E1,TRPC6,VEGFA,WIPF1,LRP8,EVI5,RND2,AXIN2,SEMA7A,NRP1,HAP1,NUMBL,SLIT2,RIMS2,SEMA3A,SEMA4D,SEMA3C,PO…
	GO:0060560	developmental growth involved in morphogenesis	HEK,HOG,LGG,STAD	2.40851e-08	2.77453e-06	51/209	214,627,1002,1382,1901,1946,1954,2045,2331,2335,3084,3371,3897,4692,5459,6049,6387,6422,6423,6495,6585,6586,6790,7040,7422,8153,8482,8828,8829,9201,9353,9699,10252,10371,10479,10507,10512,10631,10765,22902,23566,23767,51393,51804,54413,57142,57556,57698,223117,342184,100507050	ALCAM,BDNF,CDH4,CRABP2,S1PR1,EFNA5,MEGF8,EPHA7,FMOD,FN1,NRG1,TNC,L1CAM,NDN,POU4F3,RNF6,CXCL12,SFRP1,SFRP2,SIX1,SLIT1,SLIT3,AURKA,TGFB1,VEGFA,RND2,SEMA7A,NRP2,NRP1,DCLK1,SLIT2,RIMS2,SPRY1,SEMA3A,SLC9A6,SEMA4D,SEMA3C,POSTN,KDM5B,RUFY3,LPAR3,FLRT3,TRPV2,SIX4,NLGN3,RTN4,SEMA6A,SHTN1,SEMA3D,FMN1,TPBGL
	GO:0048589	developmental growth	HEK,HOG,LGG,STAD	5.01948e-08	5.24536e-06	104/563	148,154,155,214,301,596,627,668,898,1002,1382,1848,1901,1946,1954,2045,2247,2260,2307,2331,2335,2619,2625,2660,2661,2688,2690,2737,2876,3084,3371,3643,3897,4038,4088,4208,4322,4654,4692,4856,4878,4880,4886,4921,5459,5588,5727,6049,6387,6422,6423,6495,6585,6586,6663,6665,6781,6790,7040,7104,7161,7422,8153,8482,8614,8828,8829,8879,9201,9241,9353,9472,9699,10252,10371,10409,10479,10507,10512,10631,1…	ADRA1A,ADRB2,ADRB3,ALCAM,ANXA1,BCL2,BDNF,FOXL2,CCNE1,CDH4,CRABP2,DUSP6,S1PR1,EFNA5,MEGF8,EPHA7,FGF2,FGFR1,FOXS1,FMOD,FN1,GAS1,GATA3,MSTN,GDF9,GH1,GHR,GLI3,GPX1,NRG1,TNC,INSR,L1CAM,LRP4,SMAD3,MEF2C,MMP13,MYOD1,NDN,NOV,NPPA,NPPC,NPY1R,DDR2,POU4F3,PRKCQ,PTCH1,RNF6,CXCL12,SFRP1,SFRP2,SIX1,SLIT1,SLIT3,SOX10,SOX15,STC1,AURKA,TGFB1,TM4SF4,TP73,VEGFA,RND2,SEMA7A,STC2,NRP2,NRP1,SGPL1,DCLK1,NOG,SLIT2,AKAP6…
	GO:0010770	positive regulation of cell morphogenesis involved in differentiation	HEK,HOG,LGG,STAD	6.88632e-08	6.76153e-06	43/168	335,627,650,1002,1382,1601,1946,1954,2022,2266,2316,2335,2651,3084,3897,4088,4653,4804,5063,5649,6092,6387,6474,6615,7040,7041,7043,7422,7804,8153,8313,8482,8829,9253,9353,10507,22902,23566,25805,51393,57580,57698,152007	APOA1,BDNF,BMP2,CDH4,CRABP2,DAB2,EFNA5,MEGF8,ENG,FGG,FLNA,FN1,GCNT2,NRG1,L1CAM,SMAD3,MYOC,NGFR,PAK3,RELN,ROBO2,CXCL12,SHOX2,SNAI1,TGFB1,TGFB1I1,TGFB3,VEGFA,LRP8,RND2,AXIN2,SEMA7A,NRP1,NUMBL,SLIT2,SEMA4D,RUFY3,LPAR3,BAMBI,TRPV2,PREX1,SHTN1,GLIPR2
	GO:0050769	positive regulation of neurogenesis	HEK,HOG,LGG	8.50564e-08	8.08036e-06	62/381	596,604,627,650,653,1002,1272,1382,1789,1902,1946,2042,2119,2260,2332,2335,2624,3084,3280,3569,3897,4124,4804,5063,5176,5583,6092,6474,6664,6770,7161,7225,7422,7424,7732,7804,8153,8482,8578,8829,9353,9510,9585,9699,10215,10371,10507,10677,22902,23531,23566,26011,27063,51393,54413,57556,57698,64506,79625,79816,163404,285016	BCL2,BCL6,BDNF,BMP2,BMP5,CDH4,CNTN1,CRABP2,DNMT3B,LPAR1,EFNA5,EPHA3,ETV5,FGFR1,FMR1,FN1,GATA2,NRG1,HES1,IL6,L1CAM,MAN2A1,NGFR,PAK3,SERPINF1,PRKCH,ROBO2,SHOX2,SOX11,STAR,TP73,TRPC6,VEGFA,VEGFC,RNF112,LRP8,RND2,SEMA7A,SCARF1,NRP1,SLIT2,ADAMTS1,KIF20B,RIMS2,OLIG2,SEMA3A,SEMA4D,AVIL,RUFY3,MMD,LPAR3,TENM4,ANKRD1,TRPV2,NLGN3,SEMA6A,SHTN1,CPEB1,NDNF,TLE6,PLPPR5,FAM150B
	GO:0048588	developmental cell growth	HEK,HOG,LGG,STAD	1.47202e-07	1.32121e-05	46/190	214,627,668,1002,1382,1946,1954,2045,2331,2335,2661,3084,3897,4692,4878,5459,6049,6387,6585,6586,6790,7422,8153,8482,8828,8829,9201,9353,9472,9699,10371,10479,10507,10512,10631,22902,23566,23767,51393,54413,57142,57556,57698,93649,223117,100507050	ALCAM,BDNF,FOXL2,CDH4,CRABP2,EFNA5,MEGF8,EPHA7,FMOD,FN1,GDF9,NRG1,L1CAM,NDN,NPPA,POU4F3,RNF6,CXCL12,SLIT1,SLIT3,AURKA,VEGFA,RND2,SEMA7A,NRP2,NRP1,DCLK1,SLIT2,AKAP6,RIMS2,SEMA3A,SLC9A6,SEMA4D,SEMA3C,POSTN,RUFY3,LPAR3,FLRT3,TRPV2,NLGN3,RTN4,SEMA6A,SHTN1,MYOCD,SEMA3D,TPBGL
	GO:0050772	positive regulation of axonogenesis	HEK,HOG,LGG	2.33191e-07	1.98348e-05	20/68	627,1002,1382,1946,2335,3084,3897,4804,6092,6474,7422,8153,8482,8829,9353,10507,22902,23566,51393,57698	BDNF,CDH4,CRABP2,EFNA5,FN1,NRG1,L1CAM,NGFR,ROBO2,SHOX2,VEGFA,RND2,SEMA7A,NRP1,SLIT2,SEMA4D,RUFY3,LPAR3,TRPV2,SHTN1
	GO:0010975	regulation of neuron projection development	HEK,HOG,LGG	5.44132e-07	4.08238e-05	63/410	577,627,653,1002,1272,1382,1902,1946,2042,2045,2260,2331,2332,2335,2625,3084,3397,3897,4038,4804,5063,5176,5376,6049,6092,6383,6474,6585,7225,7422,7804,8153,8482,8578,8829,9353,9510,9699,10371,10507,10512,10677,10769,22902,23566,27063,29956,51393,54413,54961,57142,57556,57580,57689,57698,64506,79625,80725,140578,163404,223117,285016,100507050	ADGRB3,BDNF,BMP5,CDH4,CNTN1,CRABP2,LPAR1,EFNA5,EPHA3,EPHA7,FGFR1,FMOD,FMR1,FN1,GATA3,NRG1,ID1,L1CAM,LRP4,NGFR,PAK3,SERPINF1,PMP22,RNF6,ROBO2,SDC2,SHOX2,SLIT1,TRPC6,VEGFA,LRP8,RND2,SEMA7A,SCARF1,NRP1,SLIT2,ADAMTS1,RIMS2,SEMA3A,SEMA4D,SEMA3C,AVIL,PLK2,RUFY3,LPAR3,ANKRD1,CERS2,TRPV2,NLGN3,SSH3,RTN4,SEMA6A,PREX1,LRRC4C,SHTN1,CPEB1,NDNF,SRCIN1,CHODL,PLPPR5,SEMA3D,FAM150B,TPBGL
	GO:0045666	positive regulation of neuron differentiation	HEK,HOG,LGG	7.52259e-07	5.50278e-05	51/309	596,604,627,650,653,1002,1272,1382,1789,1902,1946,2042,2119,2260,2332,2335,2624,3084,3569,3897,4804,5063,5176,6092,6474,6664,7225,7422,7732,7804,8153,8482,8578,8829,9353,9510,9699,10507,10677,22902,23531,23566,27063,51393,54413,57698,64506,79625,79816,163404,285016	BCL2,BCL6,BDNF,BMP2,BMP5,CDH4,CNTN1,CRABP2,DNMT3B,LPAR1,EFNA5,EPHA3,ETV5,FGFR1,FMR1,FN1,GATA2,NRG1,IL6,L1CAM,NGFR,PAK3,SERPINF1,ROBO2,SHOX2,SOX11,TRPC6,VEGFA,RNF112,LRP8,RND2,SEMA7A,SCARF1,NRP1,SLIT2,ADAMTS1,RIMS2,SEMA4D,AVIL,RUFY3,MMD,LPAR3,ANKRD1,TRPV2,NLGN3,SHTN1,CPEB1,NDNF,TLE6,PLPPR5,FAM150B
	GO:0050770	regulation of axonogenesis	HEK,HOG,LGG	1.097e-06	7.64241e-05	33/166	627,1002,1382,1946,2045,2331,2335,3084,3897,4038,4804,6049,6092,6474,6585,7422,8153,8482,8829,9353,10371,10507,10512,22902,23566,51393,54961,57142,57556,57689,57698,223117,100507050	BDNF,CDH4,CRABP2,EFNA5,EPHA7,FMOD,FN1,NRG1,L1CAM,LRP4,NGFR,RNF6,ROBO2,SHOX2,SLIT1,VEGFA,RND2,SEMA7A,NRP1,SLIT2,SEMA3A,SEMA4D,SEMA3C,RUFY3,LPAR3,TRPV2,SSH3,RTN4,SEMA6A,LRRC4C,SHTN1,SEMA3D,TPBGL
	GO:0048675	axon extension	HEK,HOG,LGG	1.20141e-06	8.21337e-05	26/115	214,1002,2331,2335,3084,3897,5459,6049,6585,7422,8482,8829,9201,9353,10371,10479,10507,10512,22902,51393,54413,57142,57556,57698,223117,100507050	ALCAM,CDH4,FMOD,FN1,NRG1,L1CAM,POU4F3,RNF6,SLIT1,VEGFA,SEMA7A,NRP1,DCLK1,SLIT2,SEMA3A,SLC9A6,SEMA4D,SEMA3C,RUFY3,TRPV2,NLGN3,RTN4,SEMA6A,SHTN1,SEMA3D,TPBGL
	GO:0032990	cell part morphogenesis	HOG,LGG	1.76479e-06	0.000116301	81/836	214,577,596,1267,1382,1501,1946,1947,2044,2115,2118,2316,2625,3084,3251,3798,3925,4038,4134,4147,4804,4929,4983,5063,5168,5786,5819,6049,6092,6383,6474,6585,7422,7813,8013,8482,8506,8633,8829,9201,9241,9353,9585,9699,9890,10371,10479,10507,10512,10631,10677,22865,22903,23061,23114,23136,23380,23566,23768,29070,51715,54106,54413,54961,55357,55740,57142,57556,57689,57698,64843,80224,80725,92482,137…	ALCAM,ADGRB3,BCL2,CNP,CRABP2,CTNND2,EFNA5,EFNB1,EPHA5,ETV1,ETV4,FLNA,GATA3,NRG1,HPRT1,KIF5A,STMN1,LRP4,MAP4,MATN2,NGFR,NR4A2,OPHN1,PAK3,ENPP2,PTPRA,NECTIN2,RNF6,ROBO2,SDC2,SHOX2,SLIT1,VEGFA,EVI5,NR4A3,SEMA7A,CNTNAP1,UNC5C,NRP1,DCLK1,NOG,SLIT2,KIF20B,RIMS2,PLPPR4,SEMA3A,SLC9A6,SEMA4D,SEMA3C,POSTN,AVIL,SLITRK3,BTBD3,TBC1D9B,NFASC,EPB41L3,SRGAP2,LPAR3,FLRT2,CCDC113,RAB23,TLR9,NLGN3,SSH3,TBC1D2,ENAH,…
	GO:0048858	cell projection morphogenesis	HOG,LGG	2.44168e-06	0.00015464	79/816	214,577,596,1267,1382,1501,1946,1947,2044,2115,2118,2316,2625,3084,3251,3798,3925,4038,4134,4147,4804,4929,4983,5063,5168,5786,6049,6092,6383,6474,6585,7422,7813,8013,8482,8506,8633,8829,9201,9241,9353,9585,9699,9890,10371,10479,10507,10512,10631,10677,22865,22903,23061,23114,23136,23380,23566,23768,29070,51715,54106,54413,54961,55357,55740,57142,57556,57689,57698,64843,80725,92482,137970,138639,…	ALCAM,ADGRB3,BCL2,CNP,CRABP2,CTNND2,EFNA5,EFNB1,EPHA5,ETV1,ETV4,FLNA,GATA3,NRG1,HPRT1,KIF5A,STMN1,LRP4,MAP4,MATN2,NGFR,NR4A2,OPHN1,PAK3,ENPP2,PTPRA,RNF6,ROBO2,SDC2,SHOX2,SLIT1,VEGFA,EVI5,NR4A3,SEMA7A,CNTNAP1,UNC5C,NRP1,DCLK1,NOG,SLIT2,KIF20B,RIMS2,PLPPR4,SEMA3A,SLC9A6,SEMA4D,SEMA3C,POSTN,AVIL,SLITRK3,BTBD3,TBC1D9B,NFASC,EPB41L3,SRGAP2,LPAR3,FLRT2,CCDC113,RAB23,TLR9,NLGN3,SSH3,TBC1D2,ENAH,RTN4,SEM…
	GO:0061387	regulation of extent of cell growth	HEK,HOG,LGG	2.97456e-06	0.00018362	23/99	627,1002,1382,1946,2045,2335,3084,3897,6049,7422,8153,8482,8829,10371,10507,10512,22902,23566,51393,57142,57556,57698,223117	BDNF,CDH4,CRABP2,EFNA5,EPHA7,FN1,NRG1,L1CAM,RNF6,VEGFA,RND2,SEMA7A,NRP1,SEMA3A,SEMA4D,SEMA3C,RUFY3,LPAR3,TRPV2,RTN4,SEMA6A,SHTN1,SEMA3D
	GO:0048638	regulation of developmental growth	HEK,HOG,LGG	5.24605e-06	0.00029406	46/286	154,596,627,1002,1382,1848,1946,2045,2260,2307,2335,2660,2688,3084,3643,3897,4654,4880,4886,5727,6049,6423,6495,7161,7422,8153,8482,8614,8829,8879,9241,9472,9699,10371,10409,10507,10512,22902,23566,28982,51393,51804,57142,57556,57698,223117	ADRB2,BCL2,BDNF,CDH4,CRABP2,DUSP6,EFNA5,EPHA7,FGFR1,FOXS1,FN1,MSTN,GH1,NRG1,INSR,L1CAM,MYOD1,NPPC,NPY1R,PTCH1,RNF6,SFRP2,SIX1,TP73,VEGFA,RND2,SEMA7A,STC2,NRP1,SGPL1,NOG,AKAP6,RIMS2,SEMA3A,BASP1,SEMA4D,SEMA3C,RUFY3,LPAR3,FLVCR1,TRPV2,SIX4,RTN4,SEMA6A,SHTN1,SEMA3D
	GO:1990138	neuron projection extension	HEK,HOG,LGG	5.62408e-06	0.000312853	29/147	214,1002,2331,2335,3084,3897,5459,6049,6585,7422,8482,8829,9201,9353,9699,10371,10479,10507,10512,10631,22902,23767,51393,54413,57142,57556,57698,223117,100507050	ALCAM,CDH4,FMOD,FN1,NRG1,L1CAM,POU4F3,RNF6,SLIT1,VEGFA,SEMA7A,NRP1,DCLK1,SLIT2,RIMS2,SEMA3A,SLC9A6,SEMA4D,SEMA3C,POSTN,RUFY3,FLRT3,TRPV2,NLGN3,RTN4,SEMA6A,SHTN1,SEMA3D,TPBGL
	GO:0031344	regulation of cell projection organization	HEK,HOG,LGG	7.23981e-06	0.000397711	76/565	577,627,653,688,1002,1272,1382,1902,1946,1969,2042,2045,2260,2331,2332,2335,2625,3084,3383,3397,3897,4038,4134,4651,4804,5063,5168,5176,5205,5376,5420,5588,6049,6092,6383,6474,6585,7225,7422,7804,7813,8153,8482,8578,8829,9353,9510,9699,10371,10507,10512,10677,10769,22902,23061,23566,27063,29956,51393,54413,54961,55357,57142,57471,57556,57580,57689,57698,64506,79625,80725,140578,163404,223117,2850…	ADGRB3,BDNF,BMP5,KLF5,CDH4,CNTN1,CRABP2,LPAR1,EFNA5,EPHA2,EPHA3,EPHA7,FGFR1,FMOD,FMR1,FN1,GATA3,NRG1,ICAM1,ID1,L1CAM,LRP4,MAP4,MYO10,NGFR,PAK3,ENPP2,SERPINF1,ATP8B1,PMP22,PODXL,PRKCQ,RNF6,ROBO2,SDC2,SHOX2,SLIT1,TRPC6,VEGFA,LRP8,EVI5,RND2,SEMA7A,SCARF1,NRP1,SLIT2,ADAMTS1,RIMS2,SEMA3A,SEMA4D,SEMA3C,AVIL,PLK2,RUFY3,TBC1D9B,LPAR3,ANKRD1,CERS2,TRPV2,NLGN3,SSH3,TBC1D2,RTN4,ERMN,SEMA6A,PREX1,LRRC4C,SHTN…
	GO:0010976	positive regulation of neuron projection development	HEK,HOG,LGG	1.03322e-05	0.000543739	39/233	627,653,1002,1272,1382,1902,1946,2042,2260,2332,2335,3084,3897,4804,5063,5176,6092,6474,7422,7804,8153,8482,8578,8829,9353,9510,9699,10507,10677,22902,23566,27063,51393,54413,57698,64506,79625,163404,285016	BDNF,BMP5,CDH4,CNTN1,CRABP2,LPAR1,EFNA5,EPHA3,FGFR1,FMR1,FN1,NRG1,L1CAM,NGFR,PAK3,SERPINF1,ROBO2,SHOX2,VEGFA,LRP8,RND2,SEMA7A,SCARF1,NRP1,SLIT2,ADAMTS1,RIMS2,SEMA4D,AVIL,RUFY3,LPAR3,ANKRD1,TRPV2,NLGN3,SHTN1,CPEB1,NDNF,PLPPR5,FAM150B
	GO:0045773	positive regulation of axon extension	HEK,LGG	0.000220277	0.00749454	9/36	1002,2335,3084,3897,7422,8482,22902,51393,57698	CDH4,FN1,NRG1,L1CAM,VEGFA,SEMA7A,RUFY3,TRPV2,SHTN1
	GO:0008361	regulation of cell size	HEK,HOG	0.000594291	0.0170815	19/169	627,1002,1382,1946,2045,2335,3084,3778,3897,7409,8153,8829,10371,22902,23566,51334,51393,57556,223117	BDNF,CDH4,CRABP2,EFNA5,EPHA7,FN1,NRG1,KCNMA1,L1CAM,VAV1,RND2,NRP1,SEMA3A,RUFY3,LPAR3,PRR16,TRPV2,SEMA6A,SEMA3D
	GO:0030516	regulation of axon extension	HEK,LGG	0.000604348	0.0173026	14/86	1002,2335,3084,3897,6049,7422,8482,10507,10512,22902,51393,57142,57698,223117	CDH4,FN1,NRG1,L1CAM,RNF6,VEGFA,SEMA7A,SEMA4D,SEMA3C,RUFY3,TRPV2,RTN4,SHTN1,SEMA3D
	GO:0048639	positive regulation of developmental growth	HEK,LGG	0.00107264	0.0289771	20/155	596,627,1002,2260,2307,2335,2688,3084,3643,3897,4654,7422,8153,8482,9472,10409,10507,22902,51393,57698	BCL2,BDNF,CDH4,FGFR1,FOXS1,FN1,GH1,NRG1,INSR,L1CAM,MYOD1,VEGFA,RND2,SEMA7A,AKAP6,BASP1,SEMA4D,RUFY3,TRPV2,SHTN1
	GO:0031346	positive regulation of cell projection organization	HEK,HOG,LGG	0.00112974	0.0303268	41/309	627,653,1002,1272,1382,1902,1946,2042,2260,2332,2335,3084,3897,4804,5063,5168,5176,5588,6092,6474,7422,7804,8153,8482,8578,8829,9353,9510,9699,10507,10677,22902,23566,27063,51393,54413,57698,64506,79625,163404,285016	BDNF,BMP5,CDH4,CNTN1,CRABP2,LPAR1,EFNA5,EPHA3,FGFR1,FMR1,FN1,NRG1,L1CAM,NGFR,PAK3,ENPP2,SERPINF1,PRKCQ,ROBO2,SHOX2,VEGFA,LRP8,RND2,SEMA7A,SCARF1,NRP1,SLIT2,ADAMTS1,RIMS2,SEMA4D,AVIL,RUFY3,LPAR3,ANKRD1,TRPV2,NLGN3,SHTN1,CPEB1,NDNF,PLPPR5,FAM150B
8	GO:0030198	extracellular matrix organization	HEK,HOG,LGG,STAD	1.73469e-12	7.61805e-10	80/325	2,948,960,1215,1280,1282,1287,1290,1291,1292,1295,1297,1299,1302,1310,1462,1463,1490,1515,1545,1805,1991,2113,2201,2247,2266,2294,2295,2331,2335,2824,2876,3038,3371,3383,3679,3683,3690,3910,3914,4017,4088,4148,4237,4322,4325,4327,4629,4921,4982,5212,5650,5654,6423,6622,7040,7092,7101,7148,7448,7450,8515,9508,10516,10631,23768,25890,25975,26585,50848,58494,60495,60626,79625,80070,90993,151887,1646…	A2M,CD36,CD44,CMA1,COL2A1,COL4A1,COL4A5,COL5A2,COL6A1,COL6A2,COL8A1,COL9A1,COL9A3,COL11A2,COL19A1,VCAN,NCAN,CTGF,CTSV,CYP1B1,DPT,ELANE,ETS1,FBN2,FGF2,FGG,FOXF1,FOXF2,FMOD,FN1,GPM6B,GPX1,HAS3,TNC,ICAM1,ITGA7,ITGAL,ITGB3,LAMA4,LAMB3,LOXL2,SMAD3,MATN3,MFAP2,MMP13,MMP16,MMP19,MYH11,DDR2,TNFRSF11B,VIT,KLK7,HTRA1,SFRP2,SNCA,TGFB1,TLL1,NR2E1,TNXB,VTN,VWF,ITGA10,ADAMTS3,FBLN5,POSTN,FLRT2,ABI3BP,EGFL6,GRE…
	GO:0043062	extracellular structure organization	HEK,HOG,LGG,STAD	2.05704e-12	8.35959e-10	80/326	2,948,960,1215,1280,1282,1287,1290,1291,1292,1295,1297,1299,1302,1310,1462,1463,1490,1515,1545,1805,1991,2113,2201,2247,2266,2294,2295,2331,2335,2824,2876,3038,3371,3383,3679,3683,3690,3910,3914,4017,4088,4148,4237,4322,4325,4327,4629,4921,4982,5212,5650,5654,6423,6622,7040,7092,7101,7148,7448,7450,8515,9508,10516,10631,23768,25890,25975,26585,50848,58494,60495,60626,79625,80070,90993,151887,1646…	A2M,CD36,CD44,CMA1,COL2A1,COL4A1,COL4A5,COL5A2,COL6A1,COL6A2,COL8A1,COL9A1,COL9A3,COL11A2,COL19A1,VCAN,NCAN,CTGF,CTSV,CYP1B1,DPT,ELANE,ETS1,FBN2,FGF2,FGG,FOXF1,FOXF2,FMOD,FN1,GPM6B,GPX1,HAS3,TNC,ICAM1,ITGA7,ITGAL,ITGB3,LAMA4,LAMB3,LOXL2,SMAD3,MATN3,MFAP2,MMP13,MMP16,MMP19,MYH11,DDR2,TNFRSF11B,VIT,KLK7,HTRA1,SFRP2,SNCA,TGFB1,TLL1,NR2E1,TNXB,VTN,VWF,ITGA10,ADAMTS3,FBLN5,POSTN,FLRT2,ABI3BP,EGFL6,GRE…
9	GO:0061061	muscle structure development	HOG,LGG,STAD	6.89598e-12	2.421e-09	99/567	88,154,287,467,577,596,668,688,694,844,845,857,1013,1271,1310,1410,1495,1649,1760,1901,1910,2022,2034,2115,2247,2260,2273,2294,2318,2660,3084,3280,3569,3679,4088,4208,4209,4223,4303,4629,4638,4654,4703,4804,4856,4878,5079,5156,5159,5463,6261,6445,6474,6495,6525,6546,6665,6876,6926,7040,7111,7422,8538,8557,8912,9241,9472,9734,9750,10290,11155,22943,23345,23414,23764,25802,27063,30846,50507,51177,5…	ACTN2,ADRB2,ANK2,ATF3,ADGRB3,BCL2,FOXL2,KLF5,BTG1,CASQ1,CASQ2,CAV1,CDH15,CNTFR,COL19A1,CRYAB,CTNNA1,DDIT3,DMPK,S1PR1,EDNRB,ENG,EPAS1,ETV1,FGF2,FGFR1,FHL1,FOXF1,FLNC,MSTN,NRG1,HES1,IL6,ITGA7,SMAD3,MEF2C,MEF2D,MEOX2,FOXO4,MYH11,MYLK,MYOD1,NEB,NGFR,NOV,NPPA,PAX5,PDGFRA,PDGFRB,POU6F1,RYR1,SGCG,SHOX2,SIX1,SMTN,SLC8A1,SOX15,TAGLN,TBX3,TGFB1,TMOD1,VEGFA,BARX2,TCAP,CACNA1H,NOG,AKAP6,HDAC9,FAM65B,SPEG,LDB…
	GO:0042692	muscle cell differentiation	HOG,LGG,STAD	3.63415e-09	5.42526e-07	64/346	88,287,577,596,694,844,845,1013,1495,1649,1760,1910,2034,2294,2318,2660,3084,3280,4208,4303,4629,4654,4856,4878,5156,5159,6261,6445,6474,6495,6546,6665,6926,7040,7111,7422,8538,8557,8912,9472,9734,9750,10290,11155,22943,23345,25802,27063,30846,50507,51177,51676,51804,79365,79652,84466,91653,92737,93145,93166,93649,124857,146556,375190	ACTN2,ANK2,ADGRB3,BCL2,BTG1,CASQ1,CASQ2,CDH15,CTNNA1,DDIT3,DMPK,EDNRB,EPAS1,FOXF1,FLNC,MSTN,NRG1,HES1,MEF2C,FOXO4,MYH11,MYOD1,NOV,NPPA,PDGFRA,PDGFRB,RYR1,SGCG,SHOX2,SIX1,SLC8A1,SOX15,TBX3,TGFB1,TMOD1,VEGFA,BARX2,TCAP,CACNA1H,AKAP6,HDAC9,FAM65B,SPEG,LDB3,DKK1,SYNE1,LMOD1,ANKRD1,EHD2,NOX4,PLEKHO1,ASB2,SIX4,BHLHE41,TMEM204,MEGF10,BOC,DNER,OLFM2,PRDM6,MYOCD,WFIKKN2,C16orf89,FAM228B
	GO:0014706	striated muscle tissue development	HOG,LGG,STAD	1.22488e-08	1.57193e-06	61/333	88,154,467,596,668,688,844,857,1310,1901,2022,2247,2260,2660,3084,4088,4208,4209,4223,4629,4654,4804,4878,5079,5156,5159,5350,6261,6445,6474,6495,6546,6665,6926,7040,7422,8557,8854,9241,9472,9734,9750,10512,22943,23414,23764,26011,27063,50507,51676,51804,57158,59269,84466,92737,93649,129446,140706,146556,341405,375190	ACTN2,ADRB2,ATF3,BCL2,FOXL2,KLF5,CASQ1,CAV1,COL19A1,S1PR1,ENG,FGF2,FGFR1,MSTN,NRG1,SMAD3,MEF2C,MEF2D,MEOX2,MYH11,MYOD1,NGFR,NPPA,PAX5,PDGFRA,PDGFRB,PLN,RYR1,SGCG,SHOX2,SIX1,SLC8A1,SOX15,TBX3,TGFB1,VEGFA,TCAP,ALDH1A2,NOG,AKAP6,HDAC9,FAM65B,SEMA3C,DKK1,ZFPM2,MAFF,TENM4,ANKRD1,NOX4,ASB2,SIX4,JPH2,HIVEP3,MEGF10,DNER,MYOCD,XIRP2,CCM2L,C16orf89,ANKRD33,FAM228B
	GO:0007517	muscle organ development	LGG,STAD	1.84223e-08	2.15615e-06	52/350	596,668,688,844,857,1271,1310,1410,1901,2022,2115,2247,2260,2273,2660,3084,3679,4208,4223,4638,4654,4703,4804,5079,5463,6261,6445,6474,6495,6525,6665,6876,7040,8557,8912,9241,9472,9750,10290,23414,23764,51676,51804,57158,59269,84466,93649,129446,140578,140706,146556,341405	BCL2,FOXL2,KLF5,CASQ1,CAV1,CNTFR,COL19A1,CRYAB,S1PR1,ENG,ETV1,FGF2,FGFR1,FHL1,MSTN,NRG1,ITGA7,MEF2C,MEOX2,MYLK,MYOD1,NEB,NGFR,PAX5,POU6F1,RYR1,SGCG,SHOX2,SIX1,SMTN,SOX15,TAGLN,TGFB1,TCAP,CACNA1H,NOG,AKAP6,FAM65B,SPEG,ZFPM2,MAFF,ASB2,SIX4,JPH2,HIVEP3,MEGF10,MYOCD,XIRP2,CHODL,CCM2L,C16orf89,ANKRD33
	GO:0060537	muscle tissue development	LGG,STAD	2.97792e-08	3.27571e-06	51/345	88,596,668,688,844,857,1310,1901,2022,2247,2260,2660,3084,4208,4223,4629,4638,4654,4804,4878,5079,5156,5159,5350,6261,6445,6474,6495,6665,7040,7422,8557,8854,9241,9472,9750,10512,23414,23764,26011,50507,51676,51804,57158,59269,84466,93649,129446,140706,146556,341405	ACTN2,BCL2,FOXL2,KLF5,CASQ1,CAV1,COL19A1,S1PR1,ENG,FGF2,FGFR1,MSTN,NRG1,MEF2C,MEOX2,MYH11,MYLK,MYOD1,NGFR,NPPA,PAX5,PDGFRA,PDGFRB,PLN,RYR1,SGCG,SHOX2,SIX1,SOX15,TGFB1,VEGFA,TCAP,ALDH1A2,NOG,AKAP6,FAM65B,SEMA3C,ZFPM2,MAFF,TENM4,NOX4,ASB2,SIX4,JPH2,HIVEP3,MEGF10,MYOCD,XIRP2,CCM2L,C16orf89,ANKRD33
	GO:0007519	skeletal muscle tissue development	HOG,LGG,STAD	3.2729e-06	0.000197862	33/164	154,467,596,668,688,844,857,1310,2660,4208,4209,4223,4654,4804,5079,6261,6474,6495,7040,9734,9750,22943,23764,27063,51676,51804,59269,84466,92737,93649,146556,341405,375190	ADRB2,ATF3,BCL2,FOXL2,KLF5,CASQ1,CAV1,COL19A1,MSTN,MEF2C,MEF2D,MEOX2,MYOD1,NGFR,PAX5,RYR1,SHOX2,SIX1,TGFB1,HDAC9,FAM65B,DKK1,MAFF,ANKRD1,ASB2,SIX4,HIVEP3,MEGF10,DNER,MYOCD,C16orf89,ANKRD33,FAM228B
	GO:0060538	skeletal muscle organ development	HOG,LGG,STAD	4.04774e-06	0.000237825	34/173	154,467,596,668,688,844,857,1271,1310,2660,4208,4209,4223,4654,4804,5079,6261,6474,6495,7040,9734,9750,22943,23764,27063,51676,51804,59269,84466,92737,93649,146556,341405,375190	ADRB2,ATF3,BCL2,FOXL2,KLF5,CASQ1,CAV1,CNTFR,COL19A1,MSTN,MEF2C,MEF2D,MEOX2,MYOD1,NGFR,PAX5,RYR1,SHOX2,SIX1,TGFB1,HDAC9,FAM65B,DKK1,MAFF,ANKRD1,ASB2,SIX4,HIVEP3,MEGF10,DNER,MYOCD,C16orf89,ANKRD33,FAM228B
	GO:0051146	striated muscle cell differentiation	HOG,LGG,STAD	4.68537e-06	0.000268811	42/236	88,577,596,844,845,1760,2318,3084,4208,4629,4654,4856,4878,5156,5159,6261,6474,6546,6926,7040,7111,7422,8538,8557,8912,9472,9734,9750,11155,22943,25802,27063,30846,50507,51177,51804,79365,92737,93649,124857,146556,375190	ACTN2,ADGRB3,BCL2,CASQ1,CASQ2,DMPK,FLNC,NRG1,MEF2C,MYH11,MYOD1,NOV,NPPA,PDGFRA,PDGFRB,RYR1,SHOX2,SLC8A1,TBX3,TGFB1,TMOD1,VEGFA,BARX2,TCAP,CACNA1H,AKAP6,HDAC9,FAM65B,LDB3,DKK1,LMOD1,ANKRD1,EHD2,NOX4,PLEKHO1,SIX4,BHLHE41,DNER,MYOCD,WFIKKN2,C16orf89,FAM228B
	GO:0035914	skeletal muscle cell differentiation	LGG,STAD	8.27991e-05	0.00330068	14/67	688,2660,4208,4654,4804,5079,6495,23764,51676,51804,59269,84466,93649,341405	KLF5,MSTN,MEF2C,MYOD1,NGFR,PAX5,SIX1,MAFF,ASB2,SIX4,HIVEP3,MEGF10,MYOCD,ANKRD33
10	GO:0007167	enzyme linked receptor protein signaling pathway	HOG,LGG,STAD	7.43161e-12	2.52848e-09	144/947	94,151,154,335,525,640,653,695,857,860,925,1003,1136,1490,1848,1946,1947,1954,1969,2022,2044,2045,2046,2060,2065,2155,2201,2247,2260,2324,2625,2651,2660,2661,2674,2675,2690,2886,3071,3084,3280,3480,3487,3623,3624,3643,3654,3702,3718,4038,4088,4091,4233,4303,4653,4689,4692,4804,4838,4856,4878,4880,4881,4902,4921,5063,5156,5159,5435,5579,5654,5739,5786,6098,6347,6383,6422,6622,7010,7040,7041,7043,7…	ACVRL1,ADRA2B,ADRB2,APOA1,ATP6V1B1,BLK,BMP5,BTK,CAV1,RUNX2,CD8A,CDH5,CHRNA3,CTGF,DUSP6,EFNA5,EFNB1,MEGF8,EPHA2,ENG,EPHA5,EPHA7,EPHA8,EPS15,ERBB3,F7,FBN2,FGF2,FGFR1,FLT4,GATA3,GCNT2,MSTN,GDF9,GFRA1,GFRA2,GHR,GRB7,NCKAP1L,NRG1,HES1,IGF1R,IGFBP4,INHA,INHBA,INSR,IRAK1,ITK,JAK3,LRP4,SMAD3,SMAD6,MET,FOXO4,MYOC,NCF4,NDN,NGFR,NODAL,NOV,NPPA,NPPC,NPR1,NRTN,DDR2,PAK3,PDGFRA,PDGFRB,POLR2F,PRKCB,HTRA1,PTGIR,…
	GO:0007169	transmembrane receptor protein tyrosine kinase signaling pathway	HOG,LGG,STAD	8.99302e-09	1.20879e-06	100/653	151,154,525,640,653,695,860,925,1136,1490,1848,1946,1947,1969,2044,2045,2046,2060,2065,2155,2247,2260,2324,2625,2660,2674,2675,2690,2886,3071,3084,3480,3487,3643,3702,3718,4233,4303,4653,4689,4692,4804,4902,4921,5063,5156,5159,5435,5579,5739,5786,6098,6347,6383,6622,7010,7040,7409,7422,7448,8503,8828,8829,8835,8879,9001,9046,9068,9241,9508,9542,9770,9844,10252,10479,10580,10627,10818,11156,23768,…	ADRA2B,ADRB2,ATP6V1B1,BLK,BMP5,BTK,RUNX2,CD8A,CHRNA3,CTGF,DUSP6,EFNA5,EFNB1,EPHA2,EPHA5,EPHA7,EPHA8,EPS15,ERBB3,F7,FGF2,FGFR1,FLT4,GATA3,MSTN,GFRA1,GFRA2,GHR,GRB7,NCKAP1L,NRG1,IGF1R,IGFBP4,INSR,ITK,JAK3,MET,FOXO4,MYOC,NCF4,NDN,NGFR,NRTN,DDR2,PAK3,PDGFRA,PDGFRB,POLR2F,PRKCB,PTGIR,PTPRA,ROS1,CCL2,SDC2,SNCA,TEK,TGFB1,VAV1,VEGFA,VTN,PIK3R3,NRP2,NRP1,SOCS2,SGPL1,HAP1,DOK2,ANGPTL1,NOG,ADAMTS3,NRG2,RASS…
	GO:0070848	response to growth factor	HEK,HOG,LGG,STAD	3.08016e-08	3.34131e-06	114/628	94,306,335,355,650,653,857,860,960,1003,1030,1280,1373,1490,1601,1848,1954,1969,2022,2201,2247,2260,2324,2331,2335,2353,2619,2625,2651,2660,2661,3164,3280,3371,3397,3554,3569,3643,3690,4038,4088,4091,4208,4435,4495,4692,4804,4838,5156,5159,5179,5435,5579,5654,6347,6422,6423,6591,6622,6664,6770,7040,7041,7043,7122,7123,7422,7424,7448,7791,7804,8425,8725,8828,8829,9001,9241,9353,9508,9518,10016,102…	ACVRL1,ANXA3,APOA1,FAS,BMP2,BMP5,CAV1,RUNX2,CD44,CDH5,CDKN2B,COL2A1,CPS1,CTGF,DAB2,DUSP6,MEGF8,EPHA2,ENG,FBN2,FGF2,FGFR1,FLT4,FMOD,FN1,FOS,GAS1,GATA3,GCNT2,MSTN,GDF9,NR4A1,HES1,TNC,ID1,IL1R1,IL6,INSR,ITGB3,LRP4,SMAD3,SMAD6,MEF2C,CITED1,MT1G,NDN,NGFR,NODAL,PDGFRA,PDGFRB,PENK,POLR2F,PRKCB,HTRA1,CCL2,SFRP1,SFRP2,SNAI2,SNCA,SOX11,STAR,TGFB1,TGFB1I1,TGFB3,CLDN5,CLEC3B,VEGFA,VEGFC,VTN,ZYX,LRP8,LTBP4,UR…
	GO:0071363	cellular response to growth factor stimulus	HEK,HOG,LGG,STAD	5.92758e-08	5.98072e-06	109/600	94,335,650,653,857,860,960,1003,1030,1280,1373,1490,1601,1848,1954,2022,2201,2247,2260,2324,2331,2335,2353,2619,2625,2651,2660,2661,3164,3280,3397,3569,3643,3690,4038,4088,4091,4208,4435,4495,4692,4804,4838,5156,5159,5179,5435,5579,5654,6347,6422,6423,6591,6622,6664,6770,7040,7041,7043,7122,7123,7422,7424,7448,7791,7804,8425,8725,8828,8829,9001,9241,9353,9508,9518,10016,10252,10479,10631,10765,10…	ACVRL1,APOA1,BMP2,BMP5,CAV1,RUNX2,CD44,CDH5,CDKN2B,COL2A1,CPS1,CTGF,DAB2,DUSP6,MEGF8,ENG,FBN2,FGF2,FGFR1,FLT4,FMOD,FN1,FOS,GAS1,GATA3,GCNT2,MSTN,GDF9,NR4A1,HES1,ID1,IL6,INSR,ITGB3,LRP4,SMAD3,SMAD6,MEF2C,CITED1,MT1G,NDN,NGFR,NODAL,PDGFRA,PDGFRB,PENK,POLR2F,PRKCB,HTRA1,CCL2,SFRP1,SFRP2,SNAI2,SNCA,SOX11,STAR,TGFB1,TGFB1I1,TGFB3,CLDN5,CLEC3B,VEGFA,VEGFC,VTN,ZYX,LRP8,LTBP4,URI1,NRP2,NRP1,HAP1,NOG,SLIT…
11	GO:0023014	signal transduction by protein phosphorylation	HOG,LGG,STAD	1.10838e-11	3.52513e-09	137/891	88,94,148,151,154,155,259,335,355,467,653,727,815,818,857,948,960,1234,1236,1410,1490,1846,1848,1852,1902,1969,1991,2045,2046,2065,2247,2260,2266,2324,2651,2660,2661,2674,2675,2690,2861,2906,3084,3383,3476,3480,3487,3560,3569,3623,3624,3643,3654,3707,3718,4208,4653,4684,4804,4838,4902,4982,5063,5156,5159,5245,5319,5581,5608,5711,5719,5786,5923,5924,5997,6098,6237,6288,6347,6358,6363,6422,7010,704…	ACTN2,ACVRL1,ADRA1A,ADRA2B,ADRB2,ADRB3,AMBP,APOA1,FAS,ATF3,BMP5,C5,CAMK2A,CAMK2G,CAV1,CD36,CD44,CCR5,CCR7,CRYAB,CTGF,DUSP4,DUSP6,DUSP9,LPAR1,EPHA2,ELANE,EPHA7,EPHA8,ERBB3,FGF2,FGFR1,FGG,FLT4,GCNT2,MSTN,GDF9,GFRA1,GFRA2,GHR,GPR37,GRIN2D,NRG1,ICAM1,IGBP1,IGF1R,IGFBP4,IL2RB,IL6,INHA,INHBA,INSR,IRAK1,ITPKB,JAK3,MEF2C,MYOC,NCAM1,NGFR,NODAL,NRTN,TNFRSF11B,PAK3,PDGFRA,PDGFRB,PHB,PLA2G1B,PRKCE,MAP2K6,PSM…
	GO:0000165	MAPK cascade	HOG,LGG,STAD	1.16716e-11	3.60924e-09	133/857	88,148,151,154,155,259,335,355,467,653,727,815,818,857,948,960,1234,1236,1410,1490,1846,1848,1852,1902,1969,1991,2045,2046,2065,2247,2260,2266,2324,2651,2660,2661,2674,2675,2690,2861,2906,3084,3383,3476,3480,3487,3560,3569,3623,3624,3643,3654,3707,3718,4208,4653,4684,4804,4838,4902,4982,5063,5156,5159,5245,5319,5581,5608,5711,5719,5786,5923,5924,5997,6098,6237,6288,6347,6358,6363,6422,7010,7040,7…	ACTN2,ADRA1A,ADRA2B,ADRB2,ADRB3,AMBP,APOA1,FAS,ATF3,BMP5,C5,CAMK2A,CAMK2G,CAV1,CD36,CD44,CCR5,CCR7,CRYAB,CTGF,DUSP4,DUSP6,DUSP9,LPAR1,EPHA2,ELANE,EPHA7,EPHA8,ERBB3,FGF2,FGFR1,FGG,FLT4,GCNT2,MSTN,GDF9,GFRA1,GFRA2,GHR,GPR37,GRIN2D,NRG1,ICAM1,IGBP1,IGF1R,IGFBP4,IL2RB,IL6,INHA,INHBA,INSR,IRAK1,ITPKB,JAK3,MEF2C,MYOC,NCAM1,NGFR,NODAL,NRTN,TNFRSF11B,PAK3,PDGFRA,PDGFRB,PHB,PLA2G1B,PRKCE,MAP2K6,PSMD5,PSMD…
	GO:0001934	positive regulation of protein phosphorylation	HOG,LGG,STAD	8.69516e-11	2.08541e-08	133/882	94,114,148,151,154,155,355,493,578,595,596,653,727,857,894,896,948,960,1136,1236,1272,1490,1636,1848,1852,1902,1910,1946,1991,2022,2045,2046,2065,2180,2247,2260,2266,2324,2332,2651,2660,2661,2675,2690,2861,3059,3071,3084,3263,3280,3383,3487,3569,3623,3624,3643,3654,4038,4804,4838,4921,4982,5063,5156,5159,5168,5245,5319,5581,5608,5649,5733,5788,6288,6347,6358,6363,6622,6693,7010,7040,7043,7164,729…	ACVRL1,ADCY8,ADRA1A,ADRA2B,ADRB2,ADRB3,FAS,ATP2B4,BAK1,CCND1,BCL2,BMP5,C5,CAV1,CCND2,CCND3,CD36,CD44,CHRNA3,CCR7,CNTN1,CTGF,ACE,DUSP6,DUSP9,LPAR1,EDNRB,EFNA5,ELANE,ENG,EPHA7,EPHA8,ERBB3,ACSL1,FGF2,FGFR1,FGG,FLT4,FMR1,GCNT2,MSTN,GDF9,GFRA2,GHR,GPR37,HCLS1,NCKAP1L,NRG1,HPX,HES1,ICAM1,IGFBP4,IL6,INHA,INHBA,INSR,IRAK1,LRP4,NGFR,NODAL,DDR2,TNFRSF11B,PAK3,PDGFRA,PDGFRB,ENPP2,PHB,PLA2G1B,PRKCE,MAP2K6,RE…
	GO:0042327	positive regulation of phosphorylation	HOG,LGG,STAD	1.66429e-09	2.83123e-07	133/922	94,114,148,151,154,155,355,493,578,595,596,653,727,857,894,896,948,960,1136,1236,1272,1490,1636,1848,1852,1902,1910,1946,1991,2022,2045,2046,2065,2180,2247,2260,2266,2324,2332,2651,2660,2661,2675,2690,2861,3059,3071,3084,3263,3280,3383,3487,3569,3623,3624,3643,3654,4038,4804,4838,4921,4982,5063,5156,5159,5168,5245,5319,5581,5608,5649,5733,5788,6288,6347,6358,6363,6622,6693,7010,7040,7043,7164,729…	ACVRL1,ADCY8,ADRA1A,ADRA2B,ADRB2,ADRB3,FAS,ATP2B4,BAK1,CCND1,BCL2,BMP5,C5,CAV1,CCND2,CCND3,CD36,CD44,CHRNA3,CCR7,CNTN1,CTGF,ACE,DUSP6,DUSP9,LPAR1,EDNRB,EFNA5,ELANE,ENG,EPHA7,EPHA8,ERBB3,ACSL1,FGF2,FGFR1,FGG,FLT4,FMR1,GCNT2,MSTN,GDF9,GFRA2,GHR,GPR37,HCLS1,NCKAP1L,NRG1,HPX,HES1,ICAM1,IGFBP4,IL6,INHA,INHBA,INSR,IRAK1,LRP4,NGFR,NODAL,DDR2,TNFRSF11B,PAK3,PDGFRA,PDGFRB,ENPP2,PHB,PLA2G1B,PRKCE,MAP2K6,RE…
	GO:0043408	regulation of MAPK cascade	HEK,HOG,LGG,STAD	2.95353e-08	3.27349e-06	119/663	148,151,154,155,259,355,467,650,653,727,857,948,958,960,1236,1490,1846,1847,1848,1852,1902,1969,1991,2045,2046,2247,2260,2266,2324,2335,2629,2651,2660,2661,2688,2690,2861,3084,3383,3397,3476,3480,3487,3569,3623,3624,3643,3654,4653,4804,4838,4982,5063,5156,5159,5245,5319,5581,5608,5997,6098,6237,6278,6288,6346,6347,6358,6363,6422,6423,7010,7040,7043,7148,7161,7164,7293,7422,8482,8654,8829,9020,929…	ADRA1A,ADRA2B,ADRB2,ADRB3,AMBP,FAS,ATF3,BMP2,BMP5,C5,CAV1,CD36,CD40,CD44,CCR7,CTGF,DUSP4,DUSP5,DUSP6,DUSP9,LPAR1,EPHA2,ELANE,EPHA7,EPHA8,FGF2,FGFR1,FGG,FLT4,FN1,GBA,GCNT2,MSTN,GDF9,GH1,GHR,GPR37,NRG1,ICAM1,ID1,IGBP1,IGF1R,IGFBP4,IL6,INHA,INHBA,INSR,IRAK1,MYOC,NGFR,NODAL,TNFRSF11B,PAK3,PDGFRA,PDGFRB,PHB,PLA2G1B,PRKCE,MAP2K6,RGS2,ROS1,RRAS,S100A7,SAA1,CCL1,CCL2,CCL14,CCL19,SFRP1,SFRP2,TEK,TGFB1,TGF…
	GO:1902533	positive regulation of intracellular signal transduction	HOG,STAD	5.50243e-08	5.66906e-06	86/872	151,154,155,330,335,355,596,727,857,925,960,1236,1490,1649,1687,1848,1852,1902,1991,2046,2065,2155,2159,2247,2266,2316,2625,2690,3059,3084,3090,3280,3383,3569,3654,3707,4653,4804,4982,5063,5579,5608,5649,5739,5883,6280,6288,6347,6358,6363,6398,7040,7043,7164,8644,8654,8829,9001,9020,9290,9464,9472,9500,9770,10346,10769,11184,23566,27063,54386,55504,55620,57158,79092,79156,80833,92002,114898,12885…	ADRA2B,ADRB2,ADRB3,BIRC3,APOA1,FAS,BCL2,C5,CAV1,CD8A,CD44,CCR7,CTGF,DDIT3,DFNA5,DUSP6,DUSP9,LPAR1,ELANE,EPHA8,ERBB3,F7,F10,FGF2,FGG,FLNA,GATA3,GHR,HCLS1,NRG1,HIC1,HES1,ICAM1,IL6,IRAK1,ITPKB,MYOC,NGFR,TNFRSF11B,PAK3,PRKCB,MAP2K6,RELN,PTGIR,RAD9A,S100A9,SAA1,CCL2,CCL14,CCL19,SECTM1,TGFB1,TGFB3,TPD52L1,AKR1C3,PDE5A,NRP1,HAP1,MAP3K14,GPR55,HAND2,AKAP6,MAGED1,RASSF2,TRIM22,PLK2,MAP4K1,LPAR3,ANKRD1,TER…
	GO:0043410	positive regulation of MAPK cascade	HOG,LGG,STAD	6.93319e-08	6.76217e-06	76/472	148,151,154,155,355,727,948,960,1236,1490,1848,1852,1902,1991,2046,2247,2260,2266,2324,2651,2690,2861,3084,3383,3487,3569,3643,3654,4804,4838,4982,5063,5156,5159,5245,5319,5581,5608,6288,6347,6358,6363,7010,7040,7043,7164,7293,7422,8482,8654,8829,9020,9290,9464,9500,9618,9770,10392,10818,11184,11211,23566,50507,51384,54106,55504,84432,92002,114898,128853,152007,221472,255324,285016,392255,1001339…	ADRA1A,ADRA2B,ADRB2,ADRB3,FAS,C5,CD36,CD44,CCR7,CTGF,DUSP6,DUSP9,LPAR1,ELANE,EPHA8,FGF2,FGFR1,FGG,FLT4,GCNT2,GHR,GPR37,NRG1,ICAM1,IGFBP4,IL6,INSR,IRAK1,NGFR,NODAL,TNFRSF11B,PAK3,PDGFRA,PDGFRB,PHB,PLA2G1B,PRKCE,MAP2K6,SAA1,CCL2,CCL14,CCL19,TEK,TGFB1,TGFB3,TPD52L1,TNFRSF4,VEGFA,SEMA7A,PDE5A,NRP1,MAP3K14,GPR55,HAND2,MAGED1,TRAF4,RASSF2,NOD1,FRS2,MAP4K1,FZD10,LPAR3,NOX4,WNT16,TLR9,TNFRSF19,PROK1,FAM5…
	GO:0045860	positive regulation of protein kinase activity	HOG,LGG,STAD	2.76044e-05	0.00126204	66/461	114,151,154,493,578,595,727,894,896,1136,1236,1636,1848,1852,1902,1946,1991,2065,2180,2247,2260,2690,3071,3084,3643,3654,4921,5063,5159,5319,5608,5649,5788,6288,6363,6622,7040,7043,7164,7422,8654,9020,9217,9500,9618,9770,10392,10818,11184,11211,23531,23566,29775,50507,51378,54106,79092,80725,84432,92002,92335,114898,221472,255324,285016,100133941	ADCY8,ADRA2B,ADRB2,ATP2B4,BAK1,CCND1,C5,CCND2,CCND3,CHRNA3,CCR7,ACE,DUSP6,DUSP9,LPAR1,EFNA5,ELANE,ERBB3,ACSL1,FGF2,FGFR1,GHR,NCKAP1L,NRG1,INSR,IRAK1,DDR2,PAK3,PDGFRB,PLA2G1B,MAP2K6,RELN,PTPRC,SAA1,CCL19,SNCA,TGFB1,TGFB3,TPD52L1,VEGFA,PDE5A,MAP3K14,VAPB,MAGED1,TRAF4,RASSF2,NOD1,FRS2,MAP4K1,FZD10,MMD,LPAR3,CARD10,NOX4,ANGPT4,TLR9,CARD14,SRCIN1,PROK1,FAM58A,STRADA,C1QTNF2,FGD2,EPGN,FAM150B,CD24
	GO:0033674	positive regulation of kinase activity	HOG,LGG,STAD	3.36129e-05	0.00150384	69/491	114,151,154,493,578,595,727,894,896,1136,1236,1636,1848,1852,1902,1946,1991,2046,2065,2180,2247,2260,2690,3071,3084,3643,3654,4921,5063,5156,5159,5319,5608,5649,5788,6288,6363,6622,7010,7040,7043,7164,7422,8654,9020,9217,9500,9618,9770,10392,10818,11184,11211,23531,23566,29775,50507,51378,54106,79092,80725,84432,92002,92335,114898,221472,255324,285016,100133941	ADCY8,ADRA2B,ADRB2,ATP2B4,BAK1,CCND1,C5,CCND2,CCND3,CHRNA3,CCR7,ACE,DUSP6,DUSP9,LPAR1,EFNA5,ELANE,EPHA8,ERBB3,ACSL1,FGF2,FGFR1,GHR,NCKAP1L,NRG1,INSR,IRAK1,DDR2,PAK3,PDGFRA,PDGFRB,PLA2G1B,MAP2K6,RELN,PTPRC,SAA1,CCL19,SNCA,TEK,TGFB1,TGFB3,TPD52L1,VEGFA,PDE5A,MAP3K14,VAPB,MAGED1,TRAF4,RASSF2,NOD1,FRS2,MAP4K1,FZD10,MMD,LPAR3,CARD10,NOX4,ANGPT4,TLR9,CARD14,SRCIN1,PROK1,FAM58A,STRADA,C1QTNF2,FGD2,EPGN,…
	GO:0043406	positive regulation of MAP kinase activity	HOG,LGG,STAD	4.46005e-05	0.00194778	36/209	151,727,1848,1852,1902,1991,2247,2260,2690,3084,3643,3654,5063,5159,5319,5608,6288,6363,7040,7043,7164,7422,8654,9500,10392,10818,11184,11211,23566,50507,54106,84432,114898,221472,255324,100133941	ADRA2B,C5,DUSP6,DUSP9,LPAR1,ELANE,FGF2,FGFR1,GHR,NRG1,INSR,IRAK1,PAK3,PDGFRB,PLA2G1B,MAP2K6,SAA1,CCL19,TGFB1,TGFB3,TPD52L1,VEGFA,PDE5A,MAGED1,NOD1,FRS2,MAP4K1,FZD10,LPAR3,NOX4,TLR9,PROK1,C1QTNF2,FGD2,EPGN,CD24
	GO:0045859	regulation of protein kinase activity	HOG,STAD	0.000143289	0.00520179	63/723	151,154,493,727,857,894,898,1029,1136,1236,1848,1852,1902,1946,1991,2065,2247,2690,3071,3084,3569,3654,4921,5063,5570,5608,5649,5788,5997,6288,6363,6422,6622,7040,7043,7148,7164,8654,8835,9020,9217,9500,9770,10252,11065,11184,23531,23566,23768,57689,57826,79092,84417,85417,92002,92335,93649,94032,114898,151242,221472,255324,100133941	ADRA2B,ADRB2,ATP2B4,C5,CAV1,CCND2,CCNE1,CDKN2A,CHRNA3,CCR7,DUSP6,DUSP9,LPAR1,EFNA5,ELANE,ERBB3,FGF2,GHR,NCKAP1L,NRG1,IL6,IRAK1,DDR2,PAK3,PKIB,MAP2K6,RELN,PTPRC,RGS2,SAA1,CCL19,SFRP1,SNCA,TGFB1,TGFB3,TNXB,TPD52L1,PDE5A,SOCS2,MAP3K14,VAPB,MAGED1,RASSF2,SPRY1,UBE2C,MAP4K1,MMD,LPAR3,FLRT2,LRRC4C,RAP2C,CARD14,C2orf40,CCNB3,FAM58A,STRADA,MYOCD,CAMK2N2,C1QTNF2,PPP1R1C,FGD2,EPGN,CD24
	GO:0043549	regulation of kinase activity	HOG,LGG	0.000254473	0.00842294	68/776	114,154,578,595,727,896,1636,1846,1848,1902,1946,1991,2180,2260,2660,3084,3480,3569,3643,3654,5063,5156,5159,5319,5570,5608,5987,5997,6622,7010,7023,7164,7422,8503,8835,9020,9134,9500,9618,10252,10392,10645,10818,11211,23531,23566,23768,28951,29775,29982,50507,51378,54106,55450,57689,57826,80725,84432,85417,92002,92335,124790,151242,161742,200734,255324,285016,100133941	ADCY8,ADRB2,BAK1,CCND1,C5,CCND3,ACE,DUSP4,DUSP6,LPAR1,EFNA5,ELANE,ACSL1,FGFR1,MSTN,NRG1,IGF1R,IL6,INSR,IRAK1,PAK3,PDGFRA,PDGFRB,PLA2G1B,PKIB,MAP2K6,TRIM27,RGS2,SNCA,TEK,TFAP4,TPD52L1,VEGFA,PIK3R3,SOCS2,MAP3K14,CCNE2,MAGED1,TRAF4,SPRY1,NOD1,CAMKK2,FRS2,FZD10,MMD,LPAR3,FLRT2,TRIB2,CARD10,NRBF2,NOX4,ANGPT4,TLR9,CAMK2N1,LRRC4C,RAP2C,SRCIN1,PROK1,CCNB3,FAM58A,STRADA,HEXIM2,PPP1R1C,SPRED1,SPRED2,EPGN,F…
	GO:0071902	positive regulation of protein serine/threonine kinase activity	HOG,LGG	0.000310155	0.0100167	32/293	595,727,896,1848,1902,1991,2180,2260,3084,3643,3654,5063,5159,5319,5608,6622,7164,7422,9500,9618,10392,10818,11211,23566,29775,50507,54106,84432,92002,92335,255324,100133941	CCND1,C5,CCND3,DUSP6,LPAR1,ELANE,ACSL1,FGFR1,NRG1,INSR,IRAK1,PAK3,PDGFRB,PLA2G1B,MAP2K6,SNCA,TPD52L1,VEGFA,MAGED1,TRAF4,NOD1,FRS2,FZD10,LPAR3,CARD10,NOX4,TLR9,PROK1,FAM58A,STRADA,EPGN,CD24
	GO:0071900	regulation of protein serine/threonine kinase activity	HOG,LGG	0.000485176	0.0143687	45/472	595,727,896,1846,1848,1902,1991,2180,2260,3084,3480,3643,3654,5063,5159,5319,5570,5608,5997,6622,7023,7164,7422,9020,9134,9500,9618,10252,10392,10818,11211,23566,28951,29775,50507,54106,84432,85417,92002,92335,124790,161742,200734,255324,100133941	CCND1,C5,CCND3,DUSP4,DUSP6,LPAR1,ELANE,ACSL1,FGFR1,NRG1,IGF1R,INSR,IRAK1,PAK3,PDGFRB,PLA2G1B,PKIB,MAP2K6,RGS2,SNCA,TFAP4,TPD52L1,VEGFA,MAP3K14,CCNE2,MAGED1,TRAF4,SPRY1,NOD1,FRS2,FZD10,LPAR3,TRIB2,CARD10,NOX4,TLR9,PROK1,CCNB3,FAM58A,STRADA,HEXIM2,SPRED1,SPRED2,EPGN,CD24
	GO:0000187	activation of MAPK activity	HOG,STAD	0.000577268	0.0166249	18/140	151,727,1848,1852,1902,2247,2690,3084,3654,5063,5608,6288,6363,7043,11184,23566,114898,255324	ADRA2B,C5,DUSP6,DUSP9,LPAR1,FGF2,GHR,NRG1,IRAK1,PAK3,MAP2K6,SAA1,CCL19,TGFB3,MAP4K1,LPAR3,C1QTNF2,EPGN
	GO:0043405	regulation of MAP kinase activity	HEK,HOG,LGG	0.00351305	0.0489987	40/321	5159,1991,255324,28951,2629,161742,200734,10818,3643,5608,5319,11211,10392,5997,3084,1846,1848,727,3480,958,100133941,1847,7422,7164,54106,2260,6423,3654,84432,650,9500,10252,7161,2688,50507,9020,389840,23566,1902,5063	PDGFRB,ELANE,EPGN,TRIB2,GBA,SPRED1,SPRED2,FRS2,INSR,MAP2K6,PLA2G1B,FZD10,NOD1,RGS2,NRG1,DUSP4,DUSP6,C5,IGF1R,CD40,CD24,DUSP5,VEGFA,TPD52L1,TLR9,FGFR1,SFRP2,IRAK1,PROK1,BMP2,MAGED1,SPRY1,TP73,GH1,NOX4,MAP3K14,MAP3K15,LPAR3,LPAR1,PAK3
12	GO:0030098	lymphocyte differentiation	STAD	1.22578e-11	6.40469e-09	36/301	355,399,596,695,915,925,974,1236,1380,1794,1840,2737,3071,3135,3623,3702,3707,3718,4063,5293,5452,5788,6363,6422,6693,7040,7704,9840,9935,10320,23240,30009,54440,114836,257101,387357	FAS,RHOH,BCL2,BTK,CD3D,CD8A,CD79B,CCR7,CR2,DOCK2,DTX1,GLI3,NCKAP1L,HLA-G,INHA,ITK,ITPKB,JAK3,LY9,PIK3CD,POU2F2,PTPRC,CCL19,SFRP1,SPN,TGFB1,ZBTB16,TESPA1,MAFB,IKZF1,KIAA0922,TBX21,SASH3,SLAMF6,ZNF683,THEMIS
	GO:0002521	leukocyte differentiation	STAD	2.38475e-10	7.9293e-08	43/452	355,399,596,695,714,915,925,974,1236,1380,1794,1840,2737,3059,3071,3135,3428,3623,3702,3707,3718,4063,4208,5293,5452,5788,6363,6422,6693,7040,7704,9290,9770,9840,9935,10320,23240,30009,54440,114836,133396,257101,387357	FAS,RHOH,BCL2,BTK,C1QC,CD3D,CD8A,CD79B,CCR7,CR2,DOCK2,DTX1,GLI3,HCLS1,NCKAP1L,HLA-G,IFI16,INHA,ITK,ITPKB,JAK3,LY9,MEF2C,PIK3CD,POU2F2,PTPRC,CCL19,SFRP1,SPN,TGFB1,ZBTB16,GPR55,RASSF2,TESPA1,MAFB,IKZF1,KIAA0922,TBX21,SASH3,SLAMF6,IL31RA,ZNF683,THEMIS
	GO:0030097	hemopoiesis	STAD	3.46316e-07	4.44439e-05	49/703	355,399,596,695,714,915,925,974,1236,1380,1794,1840,2009,2313,2737,3059,3071,3135,3428,3623,3702,3707,3718,4063,4208,4211,5293,5452,5788,6363,6422,6693,7040,7173,7704,8365,8370,9290,9770,9840,9935,10320,23240,30009,54440,114836,133396,257101,387357	FAS,RHOH,BCL2,BTK,C1QC,CD3D,CD8A,CD79B,CCR7,CR2,DOCK2,DTX1,EML1,FLI1,GLI3,HCLS1,NCKAP1L,HLA-G,IFI16,INHA,ITK,ITPKB,JAK3,LY9,MEF2C,MEIS1,PIK3CD,POU2F2,PTPRC,CCL19,SFRP1,SPN,TGFB1,TPO,ZBTB16,HIST1H4H,HIST2H4A,GPR55,RASSF2,TESPA1,MAFB,IKZF1,KIAA0922,TBX21,SASH3,SLAMF6,IL31RA,ZNF683,THEMIS
	GO:0048534	hematopoietic or lymphoid organ development	STAD	3.72625e-07	4.70258e-05	51/747	355,399,596,643,695,714,915,925,974,1236,1380,1794,1840,2009,2313,2737,3059,3071,3135,3428,3623,3702,3707,3718,4063,4208,4211,5293,5452,5788,6363,6422,6693,7040,7173,7704,8365,8370,9290,9464,9770,9840,9935,10320,23240,30009,54440,114836,133396,257101,387357	FAS,RHOH,BCL2,CXCR5,BTK,C1QC,CD3D,CD8A,CD79B,CCR7,CR2,DOCK2,DTX1,EML1,FLI1,GLI3,HCLS1,NCKAP1L,HLA-G,IFI16,INHA,ITK,ITPKB,JAK3,LY9,MEF2C,MEIS1,PIK3CD,POU2F2,PTPRC,CCL19,SFRP1,SPN,TGFB1,TPO,ZBTB16,HIST1H4H,HIST2H4A,GPR55,HAND2,RASSF2,TESPA1,MAFB,IKZF1,KIAA0922,TBX21,SASH3,SLAMF6,IL31RA,ZNF683,THEMIS
	GO:0002520	immune system development	STAD	4.40716e-07	5.41821e-05	53/794	355,399,596,643,695,714,915,925,974,1233,1236,1380,1794,1840,2009,2313,2737,3059,3071,3135,3428,3620,3623,3702,3707,3718,4063,4208,4211,5293,5452,5788,6363,6422,6693,7040,7173,7704,8365,8370,9290,9464,9770,9840,9935,10320,23240,30009,54440,114836,133396,257101,387357	FAS,RHOH,BCL2,CXCR5,BTK,C1QC,CD3D,CD8A,CD79B,CCR4,CCR7,CR2,DOCK2,DTX1,EML1,FLI1,GLI3,HCLS1,NCKAP1L,HLA-G,IFI16,IDO1,INHA,ITK,ITPKB,JAK3,LY9,MEF2C,MEIS1,PIK3CD,POU2F2,PTPRC,CCL19,SFRP1,SPN,TGFB1,TPO,ZBTB16,HIST1H4H,HIST2H4A,GPR55,HAND2,RASSF2,TESPA1,MAFB,IKZF1,KIAA0922,TBX21,SASH3,SLAMF6,IL31RA,ZNF683,THEMIS
	GO:0045619	regulation of lymphocyte differentiation	STAD	1.15846e-06	0.000117696	17/132	355,695,1840,2737,3071,3135,3623,3707,3718,6363,6422,7040,7704,9840,23240,54440,257101	FAS,BTK,DTX1,GLI3,NCKAP1L,HLA-G,INHA,ITPKB,JAK3,CCL19,SFRP1,TGFB1,ZBTB16,TESPA1,KIAA0922,SASH3,ZNF683
	GO:0045621	positive regulation of lymphocyte differentiation	STAD	0.00023616	0.00787022	10/80	695,2737,3071,3135,3707,6363,7040,7704,9840,54440	BTK,GLI3,NCKAP1L,HLA-G,ITPKB,CCL19,TGFB1,ZBTB16,TESPA1,SASH3
	GO:0045638	negative regulation of myeloid cell differentiation	STAD	0.000353102	0.0104785	10/84	714,3623,3707,4211,6422,7704,8365,8370,9290,9935	C1QC,INHA,ITPKB,MEIS1,SFRP1,ZBTB16,HIST1H4H,HIST2H4A,GPR55,MAFB
	GO:0030099	myeloid cell differentiation	STAD	0.000578236	0.0150795	23/336	355,714,1236,2313,3059,3071,3428,3623,3707,4208,4211,5293,6363,6422,7040,7704,8365,8370,9290,9770,9935,10320,133396	FAS,C1QC,CCR7,FLI1,HCLS1,NCKAP1L,IFI16,INHA,ITPKB,MEF2C,MEIS1,PIK3CD,CCL19,SFRP1,TGFB1,ZBTB16,HIST1H4H,HIST2H4A,GPR55,RASSF2,MAFB,IKZF1,IL31RA
	GO:0045637	regulation of myeloid cell differentiation	STAD	0.000960174	0.0210921	15/185	355,714,3059,3071,3623,3707,4208,4211,6422,7704,8365,8370,9290,9770,9935	FAS,C1QC,HCLS1,NCKAP1L,INHA,ITPKB,MEF2C,MEIS1,SFRP1,ZBTB16,HIST1H4H,HIST2H4A,GPR55,RASSF2,MAFB
13	GO:0051345	positive regulation of hydrolase activity	LGG,STAD	5.2048e-11	1.29061e-08	111/905	2,29,88,148,335,355,482,577,578,668,815,818,857,1236,1378,1794,1901,1902,1969,2065,2247,2260,2674,2675,2775,2906,3071,3084,3428,3560,3702,3718,4208,4684,4804,4838,4902,5156,5159,5319,5581,5662,5739,5786,5910,5923,5924,6280,6358,6363,6422,6915,7010,7023,7422,7813,8313,8698,8787,9217,9290,9447,9459,9472,9542,9744,9771,9844,9882,9938,10156,10235,10392,10507,10818,11047,11211,22899,23048,23061,23380,…	A2M,ABR,ACTN2,ADRA1A,APOA1,FAS,ATP1B2,ADGRB3,BAK1,FOXL2,CAMK2A,CAMK2G,CAV1,CCR7,CR1,DOCK2,S1PR1,LPAR1,EPHA2,ERBB3,FGF2,FGFR1,GFRA1,GFRA2,GNAO1,GRIN2D,NCKAP1L,NRG1,IFI16,IL2RB,ITK,JAK3,MEF2C,NCAM1,NGFR,NODAL,NRTN,PDGFRA,PDGFRB,PLA2G1B,PRKCE,PSD,PTGIR,PTPRA,RAP1GDS1,RASGRF1,RASGRF2,S100A9,CCL14,CCL19,SFRP1,TBXA2R,TEK,TFAP4,VEGFA,EVI5,AXIN2,S1PR4,RGS9,VAPB,GPR55,AIM2,ARHGEF6,AKAP6,NRG2,ACAP1,RAPGEF5…
	GO:0043087	regulation of GTPase activity	LGG,STAD	4.17108e-09	6.13042e-07	85/680	2,29,88,399,577,604,815,818,1236,1794,1901,1969,2044,2065,2247,2260,2674,2675,2775,2906,3071,3084,3560,3718,4684,4902,5156,5159,5662,5739,5786,5910,5923,5924,6358,6363,6422,6915,7010,7813,8313,8787,9353,9459,9542,9744,9771,9844,9882,9938,10156,10235,10507,10818,11211,22899,22914,23048,23061,23380,25894,26230,27128,53358,54922,55843,57569,57580,60626,64333,64411,64805,64926,84904,85397,115557,1169…	A2M,ABR,ACTN2,RHOH,ADGRB3,BCL6,CAMK2A,CAMK2G,CCR7,DOCK2,S1PR1,EPHA2,EPHA5,ERBB3,FGF2,FGFR1,GFRA1,GFRA2,GNAO1,GRIN2D,NCKAP1L,NRG1,IL2RB,JAK3,NCAM1,NRTN,PDGFRA,PDGFRB,PSD,PTGIR,PTPRA,RAP1GDS1,RASGRF1,RASGRF2,CCL14,CCL19,SFRP1,TBXA2R,TEK,EVI5,AXIN2,RGS9,SLIT2,ARHGEF6,NRG2,ACAP1,RAPGEF5,ELMO1,TBC1D4,ARHGAP25,RASA4,RASGRP2,SEMA4D,FRS2,FZD10,ARHGEF15,KLRK1,FNBP1,TBC1D9B,SRGAP2,PLEKHG4,TIAM2,CYTH4,SHC3,…
	GO:0043547	positive regulation of GTPase activity	LGG,STAD	9.71718e-09	1.29239e-06	79/626	2,29,88,577,815,818,1236,1794,1901,1969,2065,2247,2260,2674,2675,2775,2906,3071,3084,3560,3718,4684,4902,5156,5159,5662,5739,5786,5910,5923,5924,6358,6363,6422,6915,7010,7813,8313,8787,9459,9542,9744,9771,9844,9882,9938,10156,10235,10507,10818,11211,22899,23048,23061,23380,25894,26230,27128,53358,55843,57569,57580,60626,64333,64411,64805,64926,84904,85397,115557,116986,117177,117289,121512,152273…	A2M,ABR,ACTN2,ADGRB3,CAMK2A,CAMK2G,CCR7,DOCK2,S1PR1,EPHA2,ERBB3,FGF2,FGFR1,GFRA1,GFRA2,GNAO1,GRIN2D,NCKAP1L,NRG1,IL2RB,JAK3,NCAM1,NRTN,PDGFRA,PDGFRB,PSD,PTGIR,PTPRA,RAP1GDS1,RASGRF1,RASGRF2,CCL14,CCL19,SFRP1,TBXA2R,TEK,EVI5,AXIN2,RGS9,ARHGEF6,NRG2,ACAP1,RAPGEF5,ELMO1,TBC1D4,ARHGAP25,RASA4,RASGRP2,SEMA4D,FRS2,FZD10,ARHGEF15,FNBP1,TBC1D9B,SRGAP2,PLEKHG4,TIAM2,CYTH4,SHC3,ARHGAP15,ARHGAP20,PREX1,RIC8…
	GO:0051056	regulation of small GTPase mediated signal transduction	LGG,STAD	1.02342e-06	7.16396e-05	41/282	2,29,148,335,388,399,604,1902,3084,3707,4653,4804,5649,5662,5923,5924,9290,9353,9459,9938,10156,22899,23380,25894,26230,27128,55843,57381,57569,57580,58480,64333,64411,64926,84904,115557,117289,121512,152273,221472,257106	A2M,ABR,ADRA1A,APOA1,RHOB,RHOH,BCL6,LPAR1,NRG1,ITPKB,MYOC,NGFR,RELN,PSD,RASGRF1,RASGRF2,GPR55,SLIT2,ARHGEF6,ARHGAP25,RASA4,ARHGEF15,SRGAP2,PLEKHG4,TIAM2,CYTH4,ARHGAP15,RHOJ,ARHGAP20,PREX1,RHOU,ARHGAP9,ARAP3,RASAL3,ARHGEF39,ARHGEF25,TAGAP,FGD4,FGD5,FGD2,ARHGAP30
	GO:0035023	regulation of Rho protein signal transduction	LGG,STAD	8.06242e-06	0.000436864	21/111	29,148,335,604,1902,4653,4804,5923,5924,9290,9459,22899,25894,26230,57580,64411,84904,115557,121512,152273,221472	ABR,ADRA1A,APOA1,BCL6,LPAR1,MYOC,NGFR,RASGRF1,RASGRF2,GPR55,ARHGEF6,ARHGEF15,PLEKHG4,TIAM2,PREX1,ARAP3,ARHGEF39,ARHGEF25,FGD4,FGD5,FGD2
	GO:0007265	Ras protein signal transduction	LGG,STAD	2.19726e-05	0.00105396	40/308	29,148,335,388,604,1029,1902,2247,2782,3084,3707,4653,4804,5662,5923,5924,9046,9290,9402,9459,9844,10156,10235,10750,22899,25894,26230,27128,53358,57381,57580,57698,58480,64411,64926,84904,115557,121512,152273,221472	ABR,ADRA1A,APOA1,RHOB,BCL6,CDKN2A,LPAR1,FGF2,GNB1,NRG1,ITPKB,MYOC,NGFR,PSD,RASGRF1,RASGRF2,DOK2,GPR55,GRAP2,ARHGEF6,ELMO1,RASA4,RASGRP2,GRAP,ARHGEF15,PLEKHG4,TIAM2,CYTH4,SHC3,RHOJ,PREX1,SHTN1,RHOU,ARAP3,RASAL3,ARHGEF39,ARHGEF25,FGD4,FGD5,FGD2
	GO:0007266	Rho protein signal transduction	LGG,STAD	4.98008e-05	0.00213037	24/153	29,148,335,388,604,1902,4653,4804,5923,5924,9290,9459,22899,25894,26230,57381,57580,57698,64411,84904,115557,121512,152273,221472	ABR,ADRA1A,APOA1,RHOB,BCL6,LPAR1,MYOC,NGFR,RASGRF1,RASGRF2,GPR55,ARHGEF6,ARHGEF15,PLEKHG4,TIAM2,RHOJ,PREX1,SHTN1,ARAP3,ARHGEF39,ARHGEF25,FGD4,FGD5,FGD2
	GO:0046578	regulation of Ras protein signal transduction	LGG,STAD	7.67502e-05	0.0031041	27/187	29,148,335,604,1902,3084,3707,4653,4804,5662,5923,5924,9290,9459,10156,22899,25894,26230,27128,57580,64411,64926,84904,115557,121512,152273,221472	ABR,ADRA1A,APOA1,BCL6,LPAR1,NRG1,ITPKB,MYOC,NGFR,PSD,RASGRF1,RASGRF2,GPR55,ARHGEF6,RASA4,ARHGEF15,PLEKHG4,TIAM2,CYTH4,PREX1,ARAP3,RASAL3,ARHGEF39,ARHGEF25,FGD4,FGD5,FGD2
	GO:0007264	small GTPase mediated signal transduction	STAD	0.000357098	0.0105756	34/564	2,335,388,399,1029,1794,2247,3707,4653,4804,5649,5662,9046,9290,9353,9402,9459,9844,9938,10235,26230,27128,55843,57381,57569,64333,64926,84904,115557,116986,117289,221472,257106,266747	A2M,APOA1,RHOB,RHOH,CDKN2A,DOCK2,FGF2,ITPKB,MYOC,NGFR,RELN,PSD,DOK2,GPR55,SLIT2,GRAP2,ARHGEF6,ELMO1,ARHGAP25,RASGRP2,TIAM2,CYTH4,ARHGAP15,RHOJ,ARHGAP20,ARHGAP9,RASAL3,ARHGEF39,ARHGEF25,AGAP2,TAGAP,FGD2,ARHGAP30,RGL4
14	GO:0002250	adaptive immune response	STAD	7.02332e-11	3.21097e-08	39/368	355,695,710,714,715,923,925,962,974,1380,2208,3702,3718,4063,4208,5293,5452,5579,5788,6363,6693,7040,7454,10068,22914,23547,23705,30009,51744,54440,64005,84174,89857,114836,115650,133396,151888,202309,387357	FAS,BTK,SERPING1,C1QC,C1R,CD6,CD8A,CD48,CD79B,CR2,FCER2,ITK,JAK3,LY9,MEF2C,PIK3CD,POU2F2,PRKCB,PTPRC,CCL19,SPN,TGFB1,WAS,IL18BP,KLRK1,LILRA4,CADM1,TBX21,CD244,SASH3,MYO1G,SLA2,KLHL6,SLAMF6,TNFRSF13C,IL31RA,BTLA,GAPT,THEMIS
	GO:0050776	regulation of immune response	STAD	3.86256e-10	1.25576e-07	64/860	2,259,335,596,640,695,710,714,715,857,915,917,919,925,962,974,1236,1280,1380,1675,2208,2294,3071,3075,3135,3428,3620,3683,3702,3718,4208,5293,5579,5788,6363,6402,6693,7040,7043,7448,7454,7456,9402,9404,9447,9840,9844,9976,10225,22914,23705,26999,30009,54440,64005,79865,81793,84174,89857,114836,115650,257101,340061,387357	A2M,AMBP,APOA1,BCL2,BLK,BTK,SERPING1,C1QC,C1R,CAV1,CD3D,CD3G,CD247,CD8A,CD48,CD79B,CCR7,COL2A1,CR2,CFD,FCER2,FOXF1,NCKAP1L,CFH,HLA-G,IFI16,IDO1,ITGAL,ITK,JAK3,MEF2C,PIK3CD,PRKCB,PTPRC,CCL19,SELL,SPN,TGFB1,TGFB3,VTN,WAS,WIPF1,GRAP2,LPXN,AIM2,TESPA1,ELMO1,CLEC2B,CD96,KLRK1,CADM1,CYFIP2,TBX21,SASH3,MYO1G,TREML2,TLR10,SLA2,KLHL6,SLAMF6,TNFRSF13C,ZNF683,TMEM173,THEMIS
	GO:0002460	adaptive immune response based on somatic recombination of immune receptors built from immunoglobuli	STAD	4.15359e-09	9.96181e-07	28/240	355,695,710,714,715,925,1380,2208,3718,4063,4208,5452,5788,6363,6693,7040,7454,10068,23705,30009,54440,64005,84174,89857,114836,115650,133396,202309	FAS,BTK,SERPING1,C1QC,C1R,CD8A,CR2,FCER2,JAK3,LY9,MEF2C,POU2F2,PTPRC,CCL19,SPN,TGFB1,WAS,IL18BP,CADM1,TBX21,SASH3,MYO1G,SLA2,KLHL6,SLAMF6,TNFRSF13C,IL31RA,GAPT
	GO:0050778	positive regulation of immune response	STAD	1.70013e-08	3.31638e-06	49/637	2,596,640,695,710,714,715,857,915,917,919,974,1236,1380,1675,2208,3071,3075,3428,3620,3702,3718,4208,5293,5579,5788,6363,7040,7448,7454,7456,9402,9404,9447,9840,9844,22914,23705,26999,30009,54440,64005,81793,84174,89857,114836,115650,340061,387357	A2M,BCL2,BLK,BTK,SERPING1,C1QC,C1R,CAV1,CD3D,CD3G,CD247,CD79B,CCR7,CR2,CFD,FCER2,NCKAP1L,CFH,IFI16,IDO1,ITK,JAK3,MEF2C,PIK3CD,PRKCB,PTPRC,CCL19,TGFB1,VTN,WAS,WIPF1,GRAP2,LPXN,AIM2,TESPA1,ELMO1,KLRK1,CADM1,CYFIP2,TBX21,SASH3,MYO1G,TLR10,SLA2,KLHL6,SLAMF6,TNFRSF13C,TMEM173,THEMIS
	GO:0002252	immune effector process	STAD	1.48693e-07	2.09171e-05	54/788	2,335,355,596,695,710,714,715,917,919,925,1380,1675,1794,2208,2294,3071,3075,3428,3683,3718,4063,4130,4638,5293,5452,5551,5788,6363,6693,7040,7043,7448,7454,7456,9447,9844,10060,10346,11151,22914,23705,26999,30009,51676,51744,54440,64005,84174,114836,133396,202309,257101,340061	A2M,APOA1,FAS,BCL2,BTK,SERPING1,C1QC,C1R,CD3G,CD247,CD8A,CR2,CFD,DOCK2,FCER2,FOXF1,NCKAP1L,CFH,IFI16,ITGAL,JAK3,LY9,MAP1A,MYLK,PIK3CD,POU2F2,PRF1,PTPRC,CCL19,SPN,TGFB1,TGFB3,VTN,WAS,WIPF1,AIM2,ELMO1,ABCC9,TRIM22,CORO1A,KLRK1,CADM1,CYFIP2,TBX21,ASB2,CD244,SASH3,MYO1G,SLA2,SLAMF6,IL31RA,GAPT,ZNF683,TMEM173
	GO:0002253	activation of immune response	STAD	5.53239e-07	6.68916e-05	39/509	2,596,640,695,710,714,715,857,915,917,919,974,1236,1380,1675,3071,3075,3428,3702,4208,5293,5579,5788,7448,7454,7456,9402,9404,9447,9840,9844,22914,26999,64005,81793,84174,89857,340061,387357	A2M,BCL2,BLK,BTK,SERPING1,C1QC,C1R,CAV1,CD3D,CD3G,CD247,CD79B,CCR7,CR2,CFD,NCKAP1L,CFH,IFI16,ITK,MEF2C,PIK3CD,PRKCB,PTPRC,VTN,WAS,WIPF1,GRAP2,LPXN,AIM2,TESPA1,ELMO1,KLRK1,CYFIP2,MYO1G,TLR10,SLA2,KLHL6,TMEM173,THEMIS
	GO:0002449	lymphocyte mediated immunity	STAD	3.03326e-06	0.000250715	23/239	355,695,710,714,715,925,1380,2208,5452,5788,6693,7040,7454,11151,22914,23705,30009,54440,64005,84174,114836,133396,202309	FAS,BTK,SERPING1,C1QC,C1R,CD8A,CR2,FCER2,POU2F2,PTPRC,SPN,TGFB1,WAS,CORO1A,KLRK1,CADM1,TBX21,SASH3,MYO1G,SLA2,SLAMF6,IL31RA,GAPT
	GO:0002429	immune response-activating cell surface receptor signaling pathway	STAD	6.3547e-06	0.000469745	27/323	596,640,695,915,917,919,974,1236,1380,3071,3702,4208,5293,5579,5788,7454,7456,9402,9404,9840,9844,22914,26999,64005,84174,89857,387357	BCL2,BLK,BTK,CD3D,CD3G,CD247,CD79B,CCR7,CR2,NCKAP1L,ITK,MEF2C,PIK3CD,PRKCB,PTPRC,WAS,WIPF1,GRAP2,LPXN,TESPA1,ELMO1,KLRK1,CYFIP2,MYO1G,SLA2,KLHL6,THEMIS
	GO:0002443	leukocyte mediated immunity	STAD	7.88505e-06	0.000551953	26/308	355,695,710,714,715,925,1380,2208,2294,3718,5293,5452,5788,6693,7040,7454,11151,22914,23705,30009,54440,64005,84174,114836,133396,202309	FAS,BTK,SERPING1,C1QC,C1R,CD8A,CR2,FCER2,FOXF1,JAK3,PIK3CD,POU2F2,PTPRC,SPN,TGFB1,WAS,CORO1A,KLRK1,CADM1,TBX21,SASH3,MYO1G,SLA2,SLAMF6,IL31RA,GAPT
	GO:0002757	immune response-activating signal transduction	STAD	0.000363262	0.0106932	29/453	596,640,695,857,915,917,919,974,1236,1380,3071,3702,4208,5293,5579,5788,7454,7456,9402,9404,9840,9844,22914,26999,64005,81793,84174,89857,387357	BCL2,BLK,BTK,CAV1,CD3D,CD3G,CD247,CD79B,CCR7,CR2,NCKAP1L,ITK,MEF2C,PIK3CD,PRKCB,PTPRC,WAS,WIPF1,GRAP2,LPXN,TESPA1,ELMO1,KLRK1,CYFIP2,MYO1G,TLR10,SLA2,KLHL6,THEMIS
	GO:0019724	B cell mediated immunity	STAD	0.000992473	0.0215429	12/130	355,695,710,714,715,1380,2208,5452,7040,30009,84174,202309	FAS,BTK,SERPING1,C1QC,C1R,CR2,FCER2,POU2F2,TGFB1,TBX21,SLA2,GAPT
15	GO:0016339	calcium-dependent cell-cell adhesion via plasma membrane cell adhesion molecules	HEK	8.91484e-11	3.43221e-08	11/28	1012,56122,56123,56125,56126,56127,56130,56131,56132,56133,57717	CDH13,PCDHB14,PCDHB13,PCDHB11,PCDHB10,PCDHB9,PCDHB6,PCDHB4,PCDHB3,PCDHB2,PCDHB16
	GO:0007156	homophilic cell adhesion via plasma membrane adhesion molecules	HEK	4.53449e-10	1.44216e-07	22/158	1002,1012,5101,6092,10205,54660,56121,56122,56123,56124,56125,56126,56127,56128,56129,56130,56131,56132,56133,57717,64084,83259	CDH4,CDH13,PCDH9,ROBO2,MPZL2,PCDHB18P,PCDHB15,PCDHB14,PCDHB13,PCDHB12,PCDHB11,PCDHB10,PCDHB9,PCDHB8,PCDHB7,PCDHB6,PCDHB4,PCDHB3,PCDHB2,PCDHB16,CLSTN2,PCDH11Y
	GO:0098742	cell-cell adhesion via plasma-membrane adhesion molecules	HEK	2.55028e-08	2.91489e-06	36/221	335,650,923,1002,1012,3683,5101,6092,9071,10205,23705,26025,54660,56103,56109,56110,56113,56121,56122,56123,56124,56125,56126,56127,56128,56129,56130,56131,56132,56133,57575,57717,57863,64084,83259,120114	APOA1,BMP2,CD6,CDH4,CDH13,ITGAL,PCDH9,ROBO2,CLDN10,MPZL2,CADM1,PCDHGA12,PCDHB18P,PCDHGB2,PCDHGA6,PCDHGA5,PCDHGA2,PCDHB15,PCDHB14,PCDHB13,PCDHB12,PCDHB11,PCDHB10,PCDHB9,PCDHB8,PCDHB7,PCDHB6,PCDHB4,PCDHB3,PCDHB2,PCDH10,PCDHB16,CADM3,CLSTN2,PCDH11Y,FAT3
16	GO:0007507	heart development	HOG,LGG,STAD	1.42774e-10	3.02723e-08	86/491	88,94,148,287,1136,1280,1848,1901,1954,2022,2065,2078,2247,2260,2294,2624,2625,2737,3084,3280,3643,4088,4091,4208,4209,4629,4838,4878,4886,5020,5125,5156,5159,5350,5463,5727,6261,6445,6474,6495,6546,6591,6615,6926,7010,7040,7043,7122,7227,7422,7547,8313,8557,8728,8829,8854,9241,9464,9472,9510,9734,10512,10818,11174,22943,22980,23414,23768,26011,27063,27295,50507,51384,54345,55273,57142,57158,5716…	ACTN2,ACVRL1,ADRA1A,ANK2,CHRNA3,COL2A1,DUSP6,S1PR1,MEGF8,ENG,ERBB3,ERG,FGF2,FGFR1,FOXF1,GATA2,GATA3,GLI3,NRG1,HES1,INSR,SMAD3,SMAD6,MEF2C,MEF2D,MYH11,NODAL,NPPA,NPY1R,OXT,PCSK5,PDGFRA,PDGFRB,PLN,POU6F1,PTCH1,RYR1,SGCG,SHOX2,SIX1,SLC8A1,SNAI2,SNAI1,TBX3,TEK,TGFB1,TGFB3,CLDN5,TRPS1,VEGFA,ZIC3,AXIN2,TCAP,ADAM19,NRP1,ALDH1A2,NOG,HAND2,AKAP6,ADAMTS1,HDAC9,SEMA3C,FRS2,ADAMTS6,DKK1,TCF25,ZFPM2,FLRT2,TEN…
	GO:0003007	heart morphogenesis	HOG,LGG,STAD	1.41815e-08	1.74349e-06	46/221	94,1280,1901,1954,2022,2078,2294,2625,3084,3280,3643,4088,4091,4208,4838,4886,5727,6261,6474,6495,6591,6615,6926,7010,7040,7043,7122,7422,7547,8313,8557,8854,9464,9510,10512,22943,23414,23768,27063,51384,54345,55273,57142,57178,129446,140706	ACVRL1,COL2A1,S1PR1,MEGF8,ENG,ERG,FOXF1,GATA3,NRG1,HES1,INSR,SMAD3,SMAD6,MEF2C,NODAL,NPY1R,PTCH1,RYR1,SHOX2,SIX1,SNAI2,SNAI1,TBX3,TEK,TGFB1,TGFB3,CLDN5,VEGFA,ZIC3,AXIN2,TCAP,ALDH1A2,HAND2,ADAMTS1,SEMA3C,DKK1,ZFPM2,FLRT2,ANKRD1,WNT16,SOX18,TMEM100,RTN4,ZMIZ1,XIRP2,CCM2L
	GO:0009887	organ morphogenesis	HOG,LGG	1.98232e-08	2.30169e-06	97/958	29,94,220,578,596,668,860,947,1280,1295,1297,1490,1495,1901,1969,2022,2078,2118,2119,2201,2260,2295,2624,2625,3084,3280,3400,3569,3624,3643,4038,4088,4091,4124,4209,4838,4880,4886,5156,5159,5654,5711,5719,5727,6096,6347,6474,6495,6585,6591,6615,6778,6926,7010,7089,7122,7227,7422,7547,8013,8313,8323,8538,8820,8829,8854,8879,9241,9500,9510,10252,10371,10512,10765,10804,10818,22943,23768,26018,27063…	ABR,ACVRL1,ALDH1A3,BAK1,BCL2,FOXL2,RUNX2,CD34,COL2A1,COL8A1,COL9A1,CTGF,CTNNA1,S1PR1,EPHA2,ENG,ERG,ETV4,ETV5,FBN2,FGFR1,FOXF2,GATA2,GATA3,NRG1,HES1,ID4,IL6,INHBA,INSR,LRP4,SMAD3,SMAD6,MAN2A1,MEF2D,NODAL,NPPC,NPY1R,PDGFRA,PDGFRB,HTRA1,PSMD5,PSMD13,PTCH1,RORB,CCL2,SHOX2,SIX1,SLIT1,SNAI2,SNAI1,STAT6,TBX3,TEK,TLE2,CLDN5,TRPS1,VEGFA,ZIC3,NR4A3,AXIN2,FZD6,BARX2,HESX1,NRP1,ALDH1A2,SGPL1,NOG,MAGED1,ADAMT…
17	GO:0030029	actin filament-based process	LGG,STAD	2.08299e-10	4.35345e-08	84/629	29,88,287,335,477,596,604,844,845,857,1236,1264,1495,1515,1674,1730,1794,1901,1902,2035,2044,2316,2824,3059,3071,3741,4208,4606,4629,4653,4703,5142,5156,5159,5319,5350,5581,5733,5987,6280,6387,6422,7010,7040,7043,7111,7148,7431,7454,7456,7791,8557,9353,9844,10580,10677,11151,11155,11211,11346,22899,23022,23136,23380,25802,27295,30846,50507,51466,51804,54961,57381,57471,57580,57698,58480,64098,854…	ABR,ACTN2,ANK2,APOA1,ATP1A2,BCL2,BCL6,CASQ1,CASQ2,CAV1,CCR7,CNN1,CTNNA1,CTSV,DES,DIAPH2,DOCK2,S1PR1,LPAR1,EPB41,EPHA5,FLNA,GPM6B,HCLS1,NCKAP1L,KCNA5,MEF2C,MYBPC2,MYH11,MYOC,NEB,PDE4B,PDGFRA,PDGFRB,PLA2G1B,PLN,PRKCE,PTGER3,TRIM27,S100A9,CXCL12,SFRP1,TEK,TGFB1,TGFB3,TMOD1,TNXB,VIM,WAS,WIPF1,ZYX,TCAP,SLIT2,ELMO1,SORBS1,AVIL,CORO1A,LDB3,FZD10,SYNPO,ARHGEF15,PALLD,EPB41L3,SRGAP2,LMOD1,PDLIM3,EHD2,NOX4…
	GO:0030036	actin cytoskeleton organization	LGG,STAD	2.8448e-09	4.4752e-07	73/545	29,88,335,596,604,844,845,1236,1264,1495,1515,1730,1794,1901,1902,2035,2044,2316,2824,3059,3071,4208,4629,4653,4703,5156,5159,5319,5581,5987,6280,6387,6422,7010,7040,7043,7111,7148,7454,7456,7791,8557,9353,9844,10580,10677,11151,11155,11211,11346,22899,23022,23136,25802,27295,30846,50507,51466,51804,54961,57381,57471,57580,57698,58480,64098,85458,121512,129446,152273,171024,221472,342184	ABR,ACTN2,APOA1,BCL2,BCL6,CASQ1,CASQ2,CCR7,CNN1,CTNNA1,CTSV,DIAPH2,DOCK2,S1PR1,LPAR1,EPB41,EPHA5,FLNA,GPM6B,HCLS1,NCKAP1L,MEF2C,MYH11,MYOC,NEB,PDGFRA,PDGFRB,PLA2G1B,PRKCE,TRIM27,S100A9,CXCL12,SFRP1,TEK,TGFB1,TGFB3,TMOD1,TNXB,WAS,WIPF1,ZYX,TCAP,SLIT2,ELMO1,SORBS1,AVIL,CORO1A,LDB3,FZD10,SYNPO,ARHGEF15,PALLD,EPB41L3,LMOD1,PDLIM3,EHD2,NOX4,EVL,SIX4,SSH3,RHOJ,ERMN,PREX1,SHTN1,RHOU,PARVG,DIXDC1,FGD4,XI…
	GO:0032970	regulation of actin filament-based process	LGG,STAD	5.12519e-07	3.89823e-05	45/315	88,287,335,477,857,1236,1515,1901,1902,2044,2824,3059,3071,4208,4653,4703,5142,5156,5159,5350,5581,5733,5987,6387,6422,7010,7040,7043,7111,7454,7456,9353,10677,11151,11211,11346,22899,25802,50507,51466,54961,57580,85458,171024,342184	ACTN2,ANK2,APOA1,ATP1A2,CAV1,CCR7,CTSV,S1PR1,LPAR1,EPHA5,GPM6B,HCLS1,NCKAP1L,MEF2C,MYOC,NEB,PDE4B,PDGFRA,PDGFRB,PLN,PRKCE,PTGER3,TRIM27,CXCL12,SFRP1,TEK,TGFB1,TGFB3,TMOD1,WAS,WIPF1,SLIT2,AVIL,CORO1A,FZD10,SYNPO,ARHGEF15,LMOD1,NOX4,EVL,SSH3,PREX1,DIXDC1,SYNPO2,FMN1
	GO:0032956	regulation of actin cytoskeleton organization	LGG,STAD	5.35497e-06	0.00029902	39/280	88,335,1236,1515,1901,1902,2044,2824,3059,3071,4208,4653,4703,5156,5159,5581,5987,6387,6422,7010,7040,7043,7111,7454,7456,9353,10677,11151,11211,11346,22899,25802,50507,51466,54961,57580,85458,171024,342184	ACTN2,APOA1,CCR7,CTSV,S1PR1,LPAR1,EPHA5,GPM6B,HCLS1,NCKAP1L,MEF2C,MYOC,NEB,PDGFRA,PDGFRB,PRKCE,TRIM27,CXCL12,SFRP1,TEK,TGFB1,TGFB3,TMOD1,WAS,WIPF1,SLIT2,AVIL,CORO1A,FZD10,SYNPO,ARHGEF15,LMOD1,NOX4,EVL,SSH3,PREX1,DIXDC1,SYNPO2,FMN1
	GO:0051493	regulation of cytoskeleton organization	LGG,STAD	1.69282e-05	0.000848151	49/403	88,335,857,1236,1515,1901,1902,2044,2824,3059,3071,3925,4130,4208,4653,4703,5156,5159,5581,5987,6280,6387,6422,6790,7010,7040,7043,7111,7454,7456,9353,10432,10677,11151,11211,11346,22899,25802,25932,25978,25999,50507,51466,54961,57580,79929,85458,171024,342184	ACTN2,APOA1,CAV1,CCR7,CTSV,S1PR1,LPAR1,EPHA5,GPM6B,HCLS1,NCKAP1L,STMN1,MAP1A,MEF2C,MYOC,NEB,PDGFRA,PDGFRB,PRKCE,TRIM27,S100A9,CXCL12,SFRP1,AURKA,TEK,TGFB1,TGFB3,TMOD1,WAS,WIPF1,SLIT2,RBM14,AVIL,CORO1A,FZD10,SYNPO,ARHGEF15,LMOD1,CLIC4,CHMP2B,CLIP3,NOX4,EVL,SSH3,PREX1,MAP6D1,DIXDC1,SYNPO2,FMN1
	GO:0007015	actin filament organization	LGG,STAD	0.000136826	0.00499193	39/323	88,335,596,1236,1495,1730,1901,1902,2316,3059,3071,4653,5319,5581,5987,6387,6422,7043,7111,7454,7456,7791,8557,9353,10580,10677,11151,11346,22899,25802,27295,50507,51466,54961,57471,57580,57698,171024,342184	ACTN2,APOA1,BCL2,CCR7,CTNNA1,DIAPH2,S1PR1,LPAR1,FLNA,HCLS1,NCKAP1L,MYOC,PLA2G1B,PRKCE,TRIM27,CXCL12,SFRP1,TGFB3,TMOD1,WAS,WIPF1,ZYX,TCAP,SLIT2,SORBS1,AVIL,CORO1A,SYNPO,ARHGEF15,LMOD1,PDLIM3,NOX4,EVL,SSH3,ERMN,PREX1,SHTN1,SYNPO2,FMN1
	GO:0051495	positive regulation of cytoskeleton organization	STAD	0.000812345	0.0190492	15/182	88,335,857,1236,3059,3071,4653,6422,7043,7454,7456,11151,25802,51466,171024	ACTN2,APOA1,CAV1,CCR7,HCLS1,NCKAP1L,MYOC,SFRP1,TGFB3,WAS,WIPF1,CORO1A,LMOD1,EVL,SYNPO2
	GO:0044089	positive regulation of cellular component biogenesis	HOG,STAD	0.0010182	0.0276823	39/426	335,355,577,857,1236,1490,1902,1946,2332,2823,3071,3383,4088,4478,4653,5020,5997,6363,6422,7040,7043,7454,7456,8450,9001,9369,9378,9447,9780,10788,11151,22865,23284,23768,25782,25802,51466,171024,347902	APOA1,FAS,ADGRB3,CAV1,CCR7,CTGF,LPAR1,EFNA5,FMR1,GPM6A,NCKAP1L,ICAM1,SMAD3,MSN,MYOC,OXT,RGS2,CCL19,SFRP1,TGFB1,TGFB3,WAS,WIPF1,CUL4B,HAP1,NRXN3,NRXN1,AIM2,PIEZO1,IQGAP2,CORO1A,SLITRK3,ADGRL3,FLRT2,RAB3GAP2,LMOD1,EVL,SYNPO2,AMIGO2
18	GO:0032101	regulation of response to external stimulus	HEK,LGG,STAD	7.5421e-10	1.45185e-07	123/789	2,29,301,335,462,604,710,735,857,919,923,947,948,1012,1215,1236,1240,1269,1378,1594,1794,1901,1902,1910,1954,2113,2155,2247,2260,2266,2294,2335,2629,2660,2876,3071,3075,3603,3620,3670,4130,4233,4638,4654,4856,4907,5156,5158,5159,5176,5199,5245,5321,5475,5582,5588,5603,5650,5733,5800,6092,6278,6280,6288,6346,6347,6358,6363,6373,6387,6542,6665,6693,7010,7040,7292,7422,7424,7448,7791,7857,8354,8356,…	A2M,ABR,ANXA1,APOA1,SERPINC1,BCL6,SERPING1,C9,CAV1,CD247,CD6,CD34,CD36,CDH13,CMA1,CCR7,CMKLR1,CNR2,CR1,CYP27B1,DOCK2,S1PR1,LPAR1,EDNRB,MEGF8,ETS1,F7,FGF2,FGFR1,FGG,FOXF1,FN1,GBA,MSTN,GPX1,NCKAP1L,CFH,IL16,IDO1,ISL1,MAP1A,MET,MYLK,MYOD1,NOV,NT5E,PDGFRA,PDE6B,PDGFRB,SERPINF1,CFP,PHB,PLA2G4A,PPEF1,PRKCG,PRKCQ,MAPK13,KLK7,PTGER3,PTPRO,ROBO2,S100A7,S100A9,SAA1,CCL1,CCL2,CCL14,CCL19,CXCL11,CXCL12,SLC7A…
	GO:0006954	inflammatory response	LGG,STAD	2.57315e-08	2.91823e-06	79/640	2,29,316,335,355,462,604,710,735,922,923,943,1036,1215,1233,1234,1236,1269,1378,1910,2113,2294,2532,2687,2829,3075,3428,3487,3620,3683,4804,4856,4982,5199,5245,5293,5354,5729,5733,5737,5739,6280,6288,6289,6335,6358,6363,6373,6542,6693,6915,7010,7040,7293,7448,7791,7857,8482,8639,8793,8794,9051,9353,9447,10164,10392,23166,27347,50507,54106,56925,64386,80274,80833,81793,114548,132014,133396,388581	A2M,ABR,AOX1,APOA1,FAS,SERPINC1,BCL6,SERPING1,C9,CD5L,CD6,TNFRSF8,CDO1,CMA1,CCR4,CCR5,CCR7,CNR2,CR1,EDNRB,ETS1,FOXF1,ACKR1,GGT5,XCR1,CFH,IFI16,IGFBP4,IDO1,ITGAL,NGFR,NOV,TNFRSF11B,CFP,PHB,PIK3CD,PLP1,PTGDR,PTGER3,PTGFR,PTGIR,S100A9,SAA1,SAA2,SCN9A,CCL14,CCL19,CXCL11,SLC7A2,SPN,TBXA2R,TEK,TGFB1,TNFRSF4,VTN,ZYX,SCG2,SEMA7A,AOC3,TNFRSF10D,TNFRSF10C,PSTPIP1,SLIT2,AIM2,CHST4,NOD1,STAB1,STK39,NOX4,TLR9…
	GO:0050727	regulation of inflammatory response	HOG,LGG,STAD	9.77931e-06	0.000520259	48/292	2,29,154,330,335,462,604,710,727,735,837,923,1215,1236,1269,1378,1910,1991,2113,2294,2625,3075,3554,3569,3620,4088,4856,5199,5245,5321,5733,6280,6288,6347,6358,6542,6693,7010,7448,7791,8482,9353,27293,27347,54106,81793,114548,388581	A2M,ABR,ADRB2,BIRC3,APOA1,SERPINC1,BCL6,SERPING1,C5,C9,CASP4,CD6,CMA1,CCR7,CNR2,CR1,EDNRB,ELANE,ETS1,FOXF1,GATA3,CFH,IL1R1,IL6,IDO1,SMAD3,NOV,CFP,PHB,PLA2G4A,PTGER3,S100A9,SAA1,CCL2,CCL14,SLC7A2,SPN,TEK,VTN,ZYX,SEMA7A,SLIT2,SMPDL3B,STK39,TLR9,TLR10,NLRP3,FAM132A
19	GO:0007416	synapse assembly	HEK,HOG	1.31909e-09	2.3251e-07	26/134	577,627,1946,2045,3084,6092,7058,22865,22943,23284,23767,23768,26045,56122,56123,56125,56126,56127,56130,56131,56132,56133,57717,64084,92737,347902	ADGRB3,BDNF,EFNA5,EPHA7,NRG1,ROBO2,THBS2,SLITRK3,DKK1,ADGRL3,FLRT3,FLRT2,LRRTM2,PCDHB14,PCDHB13,PCDHB11,PCDHB10,PCDHB9,PCDHB6,PCDHB4,PCDHB3,PCDHB2,PCDHB16,CLSTN2,DNER,AMIGO2
	GO:0050808	synapse organization	HEK,HOG,LGG	2.77839e-08	3.10289e-06	44/224	577,627,784,1282,1287,1501,1946,2045,2119,3084,4038,5063,6092,6495,6585,6620,6622,7058,10479,22865,22899,22943,23114,23284,23767,23768,26045,51804,54413,56122,56123,56125,56126,56127,56130,56131,56132,56133,57717,64084,92737,158038,347902,392617	ADGRB3,BDNF,CACNB3,COL4A1,COL4A5,CTNND2,EFNA5,EPHA7,ETV5,NRG1,LRP4,PAK3,ROBO2,SIX1,SLIT1,SNCB,SNCA,THBS2,SLC9A6,SLITRK3,ARHGEF15,DKK1,NFASC,ADGRL3,FLRT3,FLRT2,LRRTM2,SIX4,NLGN3,PCDHB14,PCDHB13,PCDHB11,PCDHB10,PCDHB9,PCDHB6,PCDHB4,PCDHB3,PCDHB2,PCDHB16,CLSTN2,DNER,LINGO2,AMIGO2,ELFN1
	GO:0050807	regulation of synapse organization	HEK,HOG,LGG,STAD	1.1705e-05	0.00060297	28/109	577,627,1760,1946,2045,2119,4038,4208,5020,5649,6092,6495,6585,7058,9369,9378,22865,22899,22943,23284,23767,23768,26045,51804,54413,64084,158038,347902	ADGRB3,BDNF,DMPK,EFNA5,EPHA7,ETV5,LRP4,MEF2C,OXT,RELN,ROBO2,SIX1,SLIT1,THBS2,NRXN3,NRXN1,SLITRK3,ARHGEF15,DKK1,ADGRL3,FLRT3,FLRT2,LRRTM2,SIX4,NLGN3,CLSTN2,LINGO2,AMIGO2
	GO:0051963	regulation of synapse assembly	HEK,HOG,STAD	2.83141e-05	0.00129045	18/78	577,627,1946,2045,4208,5020,6092,7058,9369,9378,22865,22943,23284,23767,23768,26045,64084,347902	ADGRB3,BDNF,EFNA5,EPHA7,MEF2C,OXT,ROBO2,THBS2,NRXN3,NRXN1,SLITRK3,DKK1,ADGRL3,FLRT3,FLRT2,LRRTM2,CLSTN2,AMIGO2
	GO:0051965	positive regulation of synapse assembly	HEK,HOG,STAD	0.00018896	0.00653543	14/60	577,627,1946,5020,7058,9369,9378,22865,23284,23767,23768,26045,64084,347902	ADGRB3,BDNF,EFNA5,OXT,THBS2,NRXN3,NRXN1,SLITRK3,ADGRL3,FLRT3,FLRT2,LRRTM2,CLSTN2,AMIGO2
20	GO:1901654	response to ketone	HEK,HOG,LGG,STAD	3.52605e-09	5.42287e-07	48/181	15,154,355,581,595,857,898,1236,1373,1789,2155,2335,2353,2629,2660,2706,2782,3569,3643,3726,4478,5020,5176,5244,5350,5581,5733,6347,6363,6422,6586,6770,7023,7040,7043,7083,7292,8061,9131,9353,9429,9510,10631,54331,114907,117144,117155,167127	AANAT,ADRB2,FAS,BAX,CCND1,CAV1,CCNE1,CCR7,CPS1,DNMT3B,F7,FN1,FOS,GBA,MSTN,GJB2,GNB1,IL6,INSR,JUNB,MSN,OXT,SERPINF1,ABCB4,PLN,PRKCE,PTGER3,CCL2,CCL19,SFRP1,SLIT3,STAR,TFAP4,TGFB1,TGFB3,TK1,TNFSF4,FOSL1,AIFM1,SLIT2,ABCG2,ADAMTS1,POSTN,GNG2,FBXO32,CATSPER1,CATSPER2,UGT3A2
	GO:0031960	response to corticosteroid	HEK,HOG,LGG,STAD	3.08323e-08	3.34131e-06	46/181	15,154,196,301,306,355,581,590,595,596,857,898,1036,1373,1490,1515,1789,2335,2353,2629,2660,3569,3643,3670,3726,4192,4654,5020,5176,5321,6346,6347,6586,6770,6781,7023,7040,7083,8061,8644,9131,9353,9429,10888,23462,114907	AANAT,ADRB2,AHR,ANXA1,ANXA3,FAS,BAX,BCHE,CCND1,BCL2,CAV1,CCNE1,CDO1,CPS1,CTGF,CTSV,DNMT3B,FN1,FOS,GBA,MSTN,IL6,INSR,ISL1,JUNB,MDK,MYOD1,OXT,SERPINF1,PLA2G4A,CCL1,CCL2,SLIT3,STAR,STC1,TFAP4,TGFB1,TK1,FOSL1,AKR1C3,AIFM1,SLIT2,ABCG2,GPR83,HEY1,FBXO32
	GO:0051384	response to glucocorticoid	HEK,HOG,LGG,STAD	4.7022e-08	7.977e-06	43/169	6347,1789,6346,6770,2629,3670,3726,1036,581,3643,590,15,857,3569,4654,355,898,4192,8061,9353,6586,10888,301,306,2353,5020,2660,5176,7083,5321,1515,23462,9429,7040,7023,2335,595,196,154,114907,6781,1373,596	CCL2,DNMT3B,CCL1,STAR,GBA,ISL1,JUNB,CDO1,BAX,INSR,BCHE,AANAT,CAV1,IL6,MYOD1,FAS,CCNE1,MDK,FOSL1,SLIT2,SLIT3,GPR83,ANXA1,ANXA3,FOS,OXT,MSTN,SERPINF1,TK1,PLA2G4A,CTSV,HEY1,ABCG2,TGFB1,TFAP4,FN1,CCND1,AHR,ADRB2,FBXO32,STC1,CPS1,BCL2
	GO:1901655	cellular response to ketone	HEK,HOG,LGG,STAD	6.3923e-06	0.00035424	22/73	1789,2335,2660,2782,3569,4478,5176,5581,5733,6347,6422,6770,7023,7040,7292,9131,9429,9510,10631,54331,114907,167127	DNMT3B,FN1,MSTN,GNB1,IL6,MSN,SERPINF1,PRKCE,PTGER3,CCL2,SFRP1,STAR,TFAP4,TGFB1,TNFSF4,AIFM1,ABCG2,ADAMTS1,POSTN,GNG2,FBXO32,UGT3A2
	GO:0071384	cellular response to corticosteroid stimulus	HEK,HOG,LGG	6.79546e-06	0.000375161	17/63	196,301,1789,2660,3569,3670,4654,5176,6347,6770,6781,7023,8644,9131,9429,23462,114907	AHR,ANXA1,DNMT3B,MSTN,IL6,ISL1,MYOD1,SERPINF1,CCL2,STAR,STC1,TFAP4,AKR1C3,AIFM1,ABCG2,HEY1,FBXO32
	GO:0048545	response to steroid hormone	HEK,HOG,LGG,STAD	2.35764e-05	0.00110907	71/399	15,154,196,301,306,355,477,581,590,595,596,857,898,1036,1373,1490,1515,1601,1789,2104,2335,2353,2629,2660,2706,3164,3174,3569,3643,3670,3726,4192,4654,4838,4929,5020,5176,5241,5245,5321,5733,6049,6096,6346,6347,6422,6586,6770,6781,7023,7040,7041,7043,7083,7101,8013,8061,8644,8725,9131,9353,9429,10432,10888,11240,23462,25959,79957,114907,117144,117155	AANAT,ADRB2,AHR,ANXA1,ANXA3,FAS,ATP1A2,BAX,BCHE,CCND1,BCL2,CAV1,CCNE1,CDO1,CPS1,CTGF,CTSV,DAB2,DNMT3B,ESRRG,FN1,FOS,GBA,MSTN,GJB2,NR4A1,HNF4G,IL6,INSR,ISL1,JUNB,MDK,MYOD1,NODAL,NR4A2,OXT,SERPINF1,PGR,PHB,PLA2G4A,PTGER3,RNF6,RORB,CCL1,CCL2,SFRP1,SLIT3,STAR,STC1,TFAP4,TGFB1,TGFB1I1,TGFB3,TK1,NR2E1,NR4A3,FOSL1,AKR1C3,URI1,AIFM1,SLIT2,ABCG2,RBM14,GPR83,PADI2,HEY1,KANK2,PAQR6,FBXO32,CATSPER1,CATSPER2
	GO:0071548	response to dexamethasone	HEK,HOG,LGG	3.34866e-05	0.00150279	11/33	154,1373,1789,2660,3569,5176,6347,6770,7023,9429,114907	ADRB2,CPS1,DNMT3B,MSTN,IL6,SERPINF1,CCL2,STAR,TFAP4,ABCG2,FBXO32
	GO:0071385	cellular response to glucocorticoid stimulus	HEK,LGG	3.9644e-05	0.00175226	13/59	196,301,1789,2660,3670,4654,5176,6347,6770,6781,7023,9429,23462	AHR,ANXA1,DNMT3B,MSTN,ISL1,MYOD1,SERPINF1,CCL2,STAR,STC1,TFAP4,ABCG2,HEY1
	GO:0071549	cellular response to dexamethasone stimulus	HEK,HOG,LGG	0.000174774	0.00611709	9/27	1789,2660,3569,5176,6347,6770,7023,9429,114907	DNMT3B,MSTN,IL6,SERPINF1,CCL2,STAR,TFAP4,ABCG2,FBXO32
21	GO:0060485	mesenchyme development	LGG,STAD	3.55841e-09	5.42287e-07	42/240	59,72,94,596,653,1910,1947,2022,2065,2078,2260,2294,2295,2651,3084,4208,4838,4902,5159,6422,6495,6663,7040,7041,7043,8313,8482,8854,9241,9464,10507,10512,10683,23414,25805,51384,51804,54796,55273,57142,147906,152007	ACTA2,ACTG2,ACVRL1,BCL2,BMP5,EDNRB,EFNB1,ENG,ERBB3,ERG,FGFR1,FOXF1,FOXF2,GCNT2,NRG1,MEF2C,NODAL,NRTN,PDGFRB,SFRP1,SIX1,SOX10,TGFB1,TGFB1I1,TGFB3,AXIN2,SEMA7A,ALDH1A2,NOG,HAND2,SEMA4D,SEMA3C,DLL3,ZFPM2,BAMBI,WNT16,SIX4,BNC2,TMEM100,RTN4,DACT3,GLIPR2
	GO:0048762	mesenchymal cell differentiation	HOG,LGG,STAD	5.56997e-08	5.69005e-06	40/187	94,596,653,1910,1947,2022,2078,2260,2295,2651,3084,3280,4017,4088,4208,4902,6422,6591,6615,6663,7040,7041,7043,8091,8313,8482,8829,8854,9241,9464,10371,10507,10512,25805,51384,55273,57142,57556,147906,152007	ACVRL1,BCL2,BMP5,EDNRB,EFNB1,ENG,ERG,FGFR1,FOXF2,GCNT2,NRG1,HES1,LOXL2,SMAD3,MEF2C,NRTN,SFRP1,SNAI2,SNAI1,SOX10,TGFB1,TGFB1I1,TGFB3,HMGA2,AXIN2,SEMA7A,NRP1,ALDH1A2,NOG,HAND2,SEMA3A,SEMA4D,SEMA3C,BAMBI,WNT16,TMEM100,RTN4,SEMA6A,DACT3,GLIPR2
	GO:0014031	mesenchymal cell development	HOG,LGG,STAD	9.16791e-08	8.59786e-06	38/176	94,596,653,1910,1947,2022,2078,2295,2651,3084,3280,4017,4088,4902,6422,6591,6615,6663,7040,7041,7043,8091,8313,8482,8829,8854,9241,9464,10371,10507,10512,25805,51384,55273,57142,57556,147906,152007	ACVRL1,BCL2,BMP5,EDNRB,EFNB1,ENG,ERG,FOXF2,GCNT2,NRG1,HES1,LOXL2,SMAD3,NRTN,SFRP1,SNAI2,SNAI1,SOX10,TGFB1,TGFB1I1,TGFB3,HMGA2,AXIN2,SEMA7A,NRP1,ALDH1A2,NOG,HAND2,SEMA3A,SEMA4D,SEMA3C,BAMBI,WNT16,TMEM100,RTN4,SEMA6A,DACT3,GLIPR2
	GO:0001837	epithelial to mesenchymal transition	LGG,STAD	0.000383923	0.0118248	18/114	94,653,2022,2078,2295,2651,6422,7040,7041,7043,8313,9241,25805,51384,55273,57142,147906,152007	ACVRL1,BMP5,ENG,ERG,FOXF2,GCNT2,SFRP1,TGFB1,TGFB1I1,TGFB3,AXIN2,NOG,BAMBI,WNT16,TMEM100,RTN4,DACT3,GLIPR2
	GO:0010717	regulation of epithelial to mesenchymal transition	HEK,STAD	0.000719306	0.0201213	12/70	650,1601,2042,6422,6423,7040,7041,7043,25805,26585,147906,152007	BMP2,DAB2,EPHA3,SFRP1,SFRP2,TGFB1,TGFB1I1,TGFB3,BAMBI,GREM1,DACT3,GLIPR2
22	GO:0009611	response to wounding	HEK,LGG,STAD	6.07921e-09	8.71949e-07	103/647	2,94,151,301,335,388,462,581,596,710,857,947,948,958,1465,1490,1495,2065,2113,2151,2155,2159,2247,2266,2294,2316,2335,2624,2660,2737,2782,2828,2876,3048,3053,3084,3371,3441,3447,3670,3690,3710,4147,4638,4654,4804,4856,5104,5156,5159,5579,5581,5582,5583,5588,5733,5873,6280,6288,6338,6347,6665,7040,7043,7104,7225,7448,7450,7454,7975,8354,8356,8357,8578,9241,10332,10398,10544,10894,22875,23208,23414…	A2M,ACVRL1,ADRA2B,ANXA1,APOA1,RHOB,SERPINC1,BAX,BCL2,SERPING1,CAV1,CD34,CD36,CD40,CSRP1,CTGF,CTNNA1,ERBB3,ETS1,F2RL2,F7,F10,FGF2,FGG,FOXF1,FLNA,FN1,GATA2,MSTN,GLI3,GNB1,GPR4,GPX1,HBG2,SERPIND1,NRG1,TNC,IFNA4,IFNA13,ISL1,ITGB3,ITPR3,MATN2,MYLK,MYOD1,NGFR,NOV,SERPINA5,PDGFRA,PDGFRB,PRKCB,PRKCE,PRKCG,PRKCH,PRKCQ,PTGER3,RAB27A,S100A9,SAA1,SCNN1B,CCL2,SOX15,TGFB1,TGFB3,TM4SF4,TRPC6,VTN,VWF,WAS,MAFK,HI…
	GO:0042060	wound healing	HEK,LGG,STAD	1.52748e-08	1.84686e-06	88/534	2,94,151,301,388,462,710,857,947,948,958,1465,2065,2113,2151,2155,2159,2247,2266,2316,2335,2624,2660,2737,2782,2828,2876,3048,3053,3084,3371,3441,3447,3690,3710,4638,4654,4856,5104,5156,5159,5579,5581,5582,5583,5588,5733,5873,6280,6288,6338,6665,7040,7043,7104,7225,7448,7450,7454,7975,8354,8356,8357,9241,10332,10398,10544,22875,23208,23414,23657,23764,30846,54331,57126,64805,79625,80274,81606,849…	A2M,ACVRL1,ADRA2B,ANXA1,RHOB,SERPINC1,SERPING1,CAV1,CD34,CD36,CD40,CSRP1,ERBB3,ETS1,F2RL2,F7,F10,FGF2,FGG,FLNA,FN1,GATA2,MSTN,GLI3,GNB1,GPR4,GPX1,HBG2,SERPIND1,NRG1,TNC,IFNA4,IFNA13,ITGB3,ITPR3,MYLK,MYOD1,NOV,SERPINA5,PDGFRA,PDGFRB,PRKCB,PRKCE,PRKCG,PRKCH,PRKCQ,PTGER3,RAB27A,S100A9,SAA1,SCNN1B,SOX15,TGFB1,TGFB3,TM4SF4,TRPC6,VTN,VWF,WAS,MAFK,HIST1H3I,HIST1H3J,HIST1H3H,NOG,CLEC4M,MYL9,PROCR,ENPP4,S…
	GO:0050817	coagulation	HEK,LGG,STAD	3.18295e-07	2.58703e-05	62/357	2,151,388,462,710,857,947,948,958,1465,2151,2155,2159,2266,2316,2624,2782,3048,3053,3441,3447,3690,3710,5104,5156,5579,5581,5582,5583,5588,5733,5873,6280,6288,7225,7448,7450,7454,7975,8354,8356,8357,10332,10398,10544,22875,23414,23657,23764,30846,54331,57126,64805,80274,81606,84959,114897,164656,222537,286133,653145,653604	A2M,ADRA2B,RHOB,SERPINC1,SERPING1,CAV1,CD34,CD36,CD40,CSRP1,F2RL2,F7,F10,FGG,FLNA,GATA2,GNB1,HBG2,SERPIND1,IFNA4,IFNA13,ITGB3,ITPR3,SERPINA5,PDGFRA,PRKCB,PRKCE,PRKCG,PRKCH,PRKCQ,PTGER3,RAB27A,S100A9,SAA1,TRPC6,VTN,VWF,WAS,MAFK,HIST1H3I,HIST1H3J,HIST1H3H,CLEC4M,MYL9,PROCR,ENPP4,ZFPM2,SLC7A11,MAFF,EHD2,GNG2,CD177,P2RY12,SCUBE1,LBH,UBASH3B,C1QTNF1,TMPRSS6,HS3ST5,SCARA5,ANXA8,HIST2H3D
	GO:0007599	hemostasis	HEK,LGG,STAD	3.51924e-07	2.79818e-05	62/358	2,151,388,462,710,857,947,948,958,1465,2151,2155,2159,2266,2313,2316,2624,2782,3048,3053,3441,3447,3690,3710,5104,5156,5579,5581,5582,5583,5588,5733,5873,6280,6288,7225,7448,7450,7454,7975,8354,8356,8357,10332,10398,10544,22875,23414,23657,23764,30846,54331,57126,64805,80274,81606,84959,114897,164656,286133,653145,653604	A2M,ADRA2B,RHOB,SERPINC1,SERPING1,CAV1,CD34,CD36,CD40,CSRP1,F2RL2,F7,F10,FGG,FLI1,FLNA,GATA2,GNB1,HBG2,SERPIND1,IFNA4,IFNA13,ITGB3,ITPR3,SERPINA5,PDGFRA,PRKCB,PRKCE,PRKCG,PRKCH,PRKCQ,PTGER3,RAB27A,S100A9,SAA1,TRPC6,VTN,VWF,WAS,MAFK,HIST1H3I,HIST1H3J,HIST1H3H,CLEC4M,MYL9,PROCR,ENPP4,ZFPM2,SLC7A11,MAFF,EHD2,GNG2,CD177,P2RY12,SCUBE1,LBH,UBASH3B,C1QTNF1,TMPRSS6,SCARA5,ANXA8,HIST2H3D
	GO:0050878	regulation of body fluid levels	HEK,LGG,STAD	4.35098e-07	3.36798e-05	80/507	2,114,151,388,462,595,710,857,947,948,958,1036,1465,1910,2030,2151,2155,2159,2266,2313,2316,2624,2629,2782,2981,3048,3053,3441,3447,3690,3710,4322,4881,5020,5104,5156,5579,5581,5582,5583,5588,5733,5800,5873,6280,6288,6338,6582,7225,7422,7432,7448,7450,7454,7975,8354,8356,8357,10332,10398,10544,22875,23414,23657,23764,27347,30846,54331,57126,64805,65267,80274,81606,84959,114897,139596,164656,28613…	A2M,ADCY8,ADRA2B,RHOB,SERPINC1,CCND1,SERPING1,CAV1,CD34,CD36,CD40,CDO1,CSRP1,EDNRB,SLC29A1,F2RL2,F7,F10,FGG,FLI1,FLNA,GATA2,GBA,GNB1,GUCA2B,HBG2,SERPIND1,IFNA4,IFNA13,ITGB3,ITPR3,MMP13,NPR1,OXT,SERPINA5,PDGFRA,PRKCB,PRKCE,PRKCG,PRKCH,PRKCQ,PTGER3,PTPRO,RAB27A,S100A9,SAA1,SCNN1B,SLC22A2,TRPC6,VEGFA,VIP,VTN,VWF,WAS,MAFK,HIST1H3I,HIST1H3J,HIST1H3H,CLEC4M,MYL9,PROCR,ENPP4,ZFPM2,SLC7A11,MAFF,STK39,EHD…
	GO:0007596	blood coagulation	HEK,LGG,STAD	4.71246e-07	3.60959e-05	61/353	2,151,388,462,710,857,947,948,958,1465,2151,2155,2159,2266,2316,2624,2782,3048,3053,3441,3447,3690,3710,5104,5156,5579,5581,5582,5583,5588,5733,5873,6280,6288,7225,7448,7450,7454,7975,8354,8356,8357,10332,10398,10544,22875,23414,23657,23764,30846,54331,57126,64805,80274,81606,84959,114897,164656,286133,653145,653604	A2M,ADRA2B,RHOB,SERPINC1,SERPING1,CAV1,CD34,CD36,CD40,CSRP1,F2RL2,F7,F10,FGG,FLNA,GATA2,GNB1,HBG2,SERPIND1,IFNA4,IFNA13,ITGB3,ITPR3,SERPINA5,PDGFRA,PRKCB,PRKCE,PRKCG,PRKCH,PRKCQ,PTGER3,RAB27A,S100A9,SAA1,TRPC6,VTN,VWF,WAS,MAFK,HIST1H3I,HIST1H3J,HIST1H3H,CLEC4M,MYL9,PROCR,ENPP4,ZFPM2,SLC7A11,MAFF,EHD2,GNG2,CD177,P2RY12,SCUBE1,LBH,UBASH3B,C1QTNF1,TMPRSS6,SCARA5,ANXA8,HIST2H3D
23	GO:0016049	cell growth	HEK,HOG,LGG,STAD	7.6088e-09	1.05016e-06	96/489	94,148,214,596,604,627,668,694,978,1002,1029,1382,1410,1490,1594,1946,1954,2012,2045,2273,2331,2335,2661,3084,3487,3490,3569,3624,3690,3872,3897,4088,4692,4856,4878,4881,5245,5459,5588,5654,6049,6098,6280,6387,6422,6423,6585,6586,6595,6790,7040,7043,7422,8153,8425,8482,8725,8828,8829,8835,9201,9353,9472,9699,10110,10235,10371,10479,10495,10507,10512,10516,10631,11170,22902,23136,23566,23678,23767…	ACVRL1,ADRA1A,ALCAM,BCL2,BCL6,BDNF,FOXL2,BTG1,CDA,CDH4,CDKN2A,CRABP2,CRYAB,CTGF,CYP27B1,EFNA5,MEGF8,EMP1,EPHA7,FHL1,FMOD,FN1,GDF9,NRG1,IGFBP4,IGFBP7,IL6,INHBA,ITGB3,KRT17,L1CAM,SMAD3,NDN,NOV,NPPA,NPR1,PHB,POU4F3,PRKCQ,HTRA1,RNF6,ROS1,S100A9,CXCL12,SFRP1,SFRP2,SLIT1,SLIT3,SMARCA2,AURKA,TGFB1,TGFB3,VEGFA,RND2,LTBP4,SEMA7A,URI1,NRP2,NRP1,SOCS2,DCLK1,SLIT2,AKAP6,RIMS2,SGK2,RASGRP2,SEMA3A,SLC9A6,ENOX2…
	GO:0040007	growth	HOG,LGG,STAD	1.34806e-08	1.71497e-06	132/944	94,148,154,155,214,596,604,653,668,694,898,948,978,1029,1382,1410,1490,1594,1848,1901,1946,1954,1991,2012,2045,2247,2260,2273,2307,2619,2625,2660,2661,2690,2737,3084,3371,3487,3490,3569,3624,3643,3872,4038,4088,4208,4495,4496,4654,4692,4753,4856,4878,4880,4881,4886,4921,5245,5654,5727,6049,6098,6280,6387,6422,6495,6585,6586,6595,6663,6665,6790,7040,7043,7422,8091,8425,8482,8614,8725,8828,8829,883…	ACVRL1,ADRA1A,ADRB2,ADRB3,ALCAM,BCL2,BCL6,BMP5,FOXL2,BTG1,CCNE1,CD36,CDA,CDKN2A,CRABP2,CRYAB,CTGF,CYP27B1,DUSP6,S1PR1,EFNA5,MEGF8,ELANE,EMP1,EPHA7,FGF2,FGFR1,FHL1,FOXS1,GAS1,GATA3,MSTN,GDF9,GHR,GLI3,NRG1,TNC,IGFBP4,IGFBP7,IL6,INHBA,INSR,KRT17,LRP4,SMAD3,MEF2C,MT1G,MT1H,MYOD1,NDN,NELL2,NOV,NPPA,NPPC,NPR1,NPY1R,DDR2,PHB,HTRA1,PTCH1,RNF6,ROS1,S100A9,CXCL12,SFRP1,SIX1,SLIT1,SLIT3,SMARCA2,SOX10,SOX15,…
	GO:0040008	regulation of growth	HOG,LGG,STAD	5.6006e-08	5.69005e-06	94/624	94,154,155,596,604,694,948,978,1029,1382,1410,1490,1594,1848,1946,1954,1991,2045,2247,2260,2273,2307,2660,2661,2690,3084,3487,3490,3624,3643,3872,4088,4208,4495,4496,4654,4692,4753,4856,4878,4880,4881,4886,5245,5654,5727,6049,6280,6387,6422,6495,6586,6595,6665,7040,7422,8091,8425,8482,8614,8725,8829,8835,8879,9241,9353,9472,9699,10110,10235,10371,10495,10507,10512,10516,10933,11170,23136,23566,23…	ACVRL1,ADRB2,ADRB3,BCL2,BCL6,BTG1,CD36,CDA,CDKN2A,CRABP2,CRYAB,CTGF,CYP27B1,DUSP6,EFNA5,MEGF8,ELANE,EPHA7,FGF2,FGFR1,FHL1,FOXS1,MSTN,GDF9,GHR,NRG1,IGFBP4,IGFBP7,INHBA,INSR,KRT17,SMAD3,MEF2C,MT1G,MT1H,MYOD1,NDN,NELL2,NOV,NPPA,NPPC,NPR1,NPY1R,PHB,HTRA1,PTCH1,RNF6,S100A9,CXCL12,SFRP1,SIX1,SLIT3,SMARCA2,SOX15,TGFB1,VEGFA,HMGA2,LTBP4,SEMA7A,STC2,URI1,NRP1,SOCS2,SGPL1,NOG,SLIT2,AKAP6,RIMS2,SGK2,RASGRP2…
	GO:0045926	negative regulation of growth	HOG,LGG,STAD	2.66902e-06	0.000167587	42/231	94,154,155,596,604,694,948,978,1029,1410,1594,1991,2045,2273,2660,2661,3624,4088,4495,4496,4856,4878,4881,5245,5727,6049,6422,6586,6595,7040,8482,8614,8829,9241,9353,10371,10507,10512,27296,57142,57556,147906	ACVRL1,ADRB2,ADRB3,BCL2,BCL6,BTG1,CD36,CDA,CDKN2A,CRYAB,CYP27B1,ELANE,EPHA7,FHL1,MSTN,GDF9,INHBA,SMAD3,MT1G,MT1H,NOV,NPPA,NPR1,PHB,PTCH1,RNF6,SFRP1,SLIT3,SMARCA2,TGFB1,SEMA7A,STC2,NRP1,NOG,SLIT2,SEMA3A,SEMA4D,SEMA3C,TP53TG5,RTN4,SEMA6A,DACT3
	GO:0001558	regulation of cell growth	HOG,LGG,STAD	2.71271e-06	0.000169602	61/387	94,596,604,694,978,1029,1382,1410,1490,1594,1946,1954,2045,2273,2661,3084,3487,3490,3624,3872,4088,4856,4878,4881,5245,5654,6049,6280,6387,6422,6586,6595,7040,7422,8425,8482,8725,8829,8835,9353,9472,9699,10110,10235,10371,10507,10512,10516,11170,23136,23566,23678,27296,57142,57556,57698,93649,147138,147906,151242,347252	ACVRL1,BCL2,BCL6,BTG1,CDA,CDKN2A,CRABP2,CRYAB,CTGF,CYP27B1,EFNA5,MEGF8,EPHA7,FHL1,GDF9,NRG1,IGFBP4,IGFBP7,INHBA,KRT17,SMAD3,NOV,NPPA,NPR1,PHB,HTRA1,RNF6,S100A9,CXCL12,SFRP1,SLIT3,SMARCA2,TGFB1,VEGFA,LTBP4,SEMA7A,URI1,NRP1,SOCS2,SLIT2,AKAP6,RIMS2,SGK2,RASGRP2,SEMA3A,SEMA4D,SEMA3C,FBLN5,FAM107A,EPB41L3,LPAR3,SGK3,TP53TG5,RTN4,SEMA6A,SHTN1,MYOCD,TMC8,DACT3,PPP1R1C,IGFBPL1
	GO:0030308	negative regulation of cell growth	LGG,STAD	1.10398e-05	0.000574774	27/168	94,596,604,694,978,1029,1410,1594,2045,2273,2661,4856,4878,4881,5245,6049,6422,6586,6595,7040,8482,9353,10507,10512,27296,57142,147906	ACVRL1,BCL2,BCL6,BTG1,CDA,CDKN2A,CRYAB,CYP27B1,EPHA7,FHL1,GDF9,NOV,NPPA,NPR1,PHB,RNF6,SFRP1,SLIT3,SMARCA2,TGFB1,SEMA7A,SLIT2,SEMA4D,SEMA3C,TP53TG5,RTN4,DACT3
24	GO:0008284	positive regulation of cell proliferation	HEK,HOG,LGG,STAD	8.36042e-09	1.14311e-06	142/813	94,132,154,292,301,467,595,596,604,646,650,653,857,860,923,958,1012,1081,1271,1490,1901,1910,1947,1991,2113,2119,2247,2260,2294,2324,2335,2651,2661,2737,3059,3071,3084,3164,3280,3350,3371,3397,3400,3480,3569,3643,3654,3670,3690,3718,3741,4081,4208,4613,4838,4921,5156,5159,5319,5321,5396,5455,5583,5588,5654,5657,5737,5745,5788,6302,6320,6347,6358,6363,6387,6422,6423,6474,6489,6495,6659,6663,6664,6…	ACVRL1,ADK,ADRB2,SLC25A5,ANXA1,ATF3,CCND1,BCL2,BCL6,BNC1,BMP2,BMP5,CAV1,RUNX2,CD6,CD40,CDH13,CGA,CNTFR,CTGF,S1PR1,EDNRB,EFNB1,ELANE,ETS1,ETV5,FGF2,FGFR1,FOXF1,FLT4,FN1,GCNT2,GDF9,GLI3,HCLS1,NCKAP1L,NRG1,NR4A1,HES1,HTR1A,TNC,ID1,ID4,IGF1R,IL6,INSR,IRAK1,ISL1,ITGB3,JAK3,KCNA5,MAB21L1,MEF2C,MYCN,NODAL,DDR2,PDGFRA,PDGFRB,PLA2G1B,PLA2G4A,PRRX1,POU3F3,PRKCH,PRKCQ,HTRA1,PRTN3,PTGFR,PTH1R,PTPRC,TSPAN31,C…
25	GO:0033993	response to lipid	HEK,HOG,LGG,STAD	1.16041e-08	1.50237e-06	152/890	15,29,154,196,301,306,355,477,581,590,595,596,857,898,923,943,948,958,1036,1234,1236,1267,1269,1373,1374,1410,1490,1515,1591,1594,1601,1789,1902,1910,1991,2042,2104,2113,2180,2326,2335,2353,2624,2629,2660,2688,2706,3164,3174,3371,3383,3569,3587,3620,3624,3643,3654,3670,3726,3727,4192,4208,4435,4478,4654,4792,4804,4838,4886,4929,4982,5020,5142,5159,5176,5179,5241,5244,5245,5292,5321,5350,5581,5727…	AANAT,ABR,ADRB2,AHR,ANXA1,ANXA3,FAS,ATP1A2,BAX,BCHE,CCND1,BCL2,CAV1,CCNE1,CD6,TNFRSF8,CD36,CD40,CDO1,CCR5,CCR7,CNP,CNR2,CPS1,CPT1A,CRYAB,CTGF,CTSV,CYP24A1,CYP27B1,DAB2,DNMT3B,LPAR1,EDNRB,ELANE,EPHA3,ESRRG,ETS1,ACSL1,FMO1,FN1,FOS,GATA2,GBA,MSTN,GH1,GJB2,NR4A1,HNF4G,TNC,ICAM1,IL6,IL10RA,IDO1,INHBA,INSR,IRAK1,ISL1,JUNB,JUND,MDK,MEF2C,CITED1,MSN,MYOD1,NFKBIA,NGFR,NODAL,NPY1R,NR4A2,TNFRSF11B,OXT,PDE4B…
	GO:0014070	response to organic cyclic compound	HEK,HOG,LGG,STAD	1.37432e-08	1.72917e-06	157/929	15,154,159,196,301,306,355,477,493,578,581,590,595,596,650,845,857,898,948,1036,1119,1136,1234,1373,1374,1410,1490,1495,1515,1545,1591,1594,1601,1789,1848,1910,2104,2113,2155,2180,2294,2335,2353,2562,2629,2660,2688,2706,2775,2782,3164,3174,3371,3383,3397,3441,3447,3569,3624,3643,3670,3710,3726,3727,4088,4192,4208,4327,4435,4478,4654,4792,4838,4886,4929,5020,5063,5142,5159,5176,5179,5241,5244,5245…	AANAT,ADRB2,ADSS,AHR,ANXA1,ANXA3,FAS,ATP1A2,ATP2B4,BAK1,BAX,BCHE,CCND1,BCL2,BMP2,CASQ2,CAV1,CCNE1,CD36,CDO1,CHKA,CHRNA3,CCR5,CPS1,CPT1A,CRYAB,CTGF,CTNNA1,CTSV,CYP1B1,CYP24A1,CYP27B1,DAB2,DNMT3B,DUSP6,EDNRB,ESRRG,ETS1,F7,ACSL1,FOXF1,FN1,FOS,GABRB3,GBA,MSTN,GH1,GJB2,GNAO1,GNB1,NR4A1,HNF4G,TNC,ICAM1,ID1,IFNA4,IFNA13,IL6,INHBA,INSR,ISL1,ITPR3,JUNB,JUND,SMAD3,MDK,MEF2C,MMP19,CITED1,MSN,MYOD1,NFKBIA,NO…
	GO:0009725	response to hormone	HEK,HOG,LGG,STAD	1.61056e-07	1.40253e-05	142/852	15,88,114,148,154,196,301,306,353,355,477,525,581,590,595,596,815,857,898,1036,1236,1373,1490,1515,1583,1601,1789,2104,2155,2180,2335,2353,2629,2660,2688,2690,2706,2782,2788,2791,3059,3164,3174,3371,3383,3480,3569,3624,3643,3670,3718,3726,3727,3938,4005,4192,4208,4303,4327,4435,4654,4804,4838,4878,4929,5020,5176,5241,5245,5319,5321,5350,5579,5581,5588,5729,5733,5737,5739,5786,5860,6049,6092,6096,…	AANAT,ACTN2,ADCY8,ADRA1A,ADRB2,AHR,ANXA1,ANXA3,APRT,FAS,ATP1A2,ATP6V1B1,BAX,BCHE,CCND1,BCL2,CAMK2A,CAV1,CCNE1,CDO1,CCR7,CPS1,CTGF,CTSV,CYP11A1,DAB2,DNMT3B,ESRRG,F7,ACSL1,FN1,FOS,GBA,MSTN,GH1,GHR,GJB2,GNB1,GNG7,GNG11,HCLS1,NR4A1,HNF4G,TNC,ICAM1,IGF1R,IL6,INHBA,INSR,ISL1,JAK3,JUNB,JUND,LCT,LMO2,MDK,MEF2C,FOXO4,MMP19,CITED1,MYOD1,NGFR,NODAL,NPPA,NR4A2,OXT,SERPINF1,PGR,PHB,PLA2G1B,PLA2G4A,PLN,PRKCB,P…
	GO:0032870	cellular response to hormone stimulus	HOG,LGG,STAD	7.56881e-05	0.00308445	80/606	88,114,196,353,477,525,815,857,898,1583,1789,2104,2180,2660,2690,2782,2788,2791,3164,3174,3371,3480,3569,3624,3643,3718,3727,4005,4208,4303,4654,4804,4838,4929,5241,5245,5319,5579,5581,5729,5737,5739,5786,6049,6092,6096,6347,6422,6517,6586,7023,7040,7041,7101,7351,8013,8503,8644,8725,8835,8912,9131,9353,9429,9510,9734,9882,10432,10580,11031,11240,25959,54331,64506,64710,79957,114907,255738,340706…	ACTN2,ADCY8,AHR,APRT,ATP1A2,ATP6V1B1,CAMK2A,CAV1,CCNE1,CYP11A1,DNMT3B,ESRRG,ACSL1,MSTN,GHR,GNB1,GNG7,GNG11,NR4A1,HNF4G,TNC,IGF1R,IL6,INHBA,INSR,JAK3,JUND,LMO2,MEF2C,FOXO4,MYOD1,NGFR,NODAL,NR4A2,PGR,PHB,PLA2G1B,PRKCB,PRKCE,PTGDR,PTGFR,PTGIR,PTPRA,RNF6,ROBO2,RORB,CCL2,SFRP1,SLC2A4,SLIT3,TFAP4,TGFB1,TGFB1I1,NR2E1,UCP2,NR4A3,PIK3R3,AKR1C3,URI1,SOCS2,CACNA1H,AIFM1,SLIT2,ABCG2,ADAMTS1,HDAC9,TBC1D4,RBM1…
	GO:0071396	cellular response to lipid	HEK,HOG,LGG	0.000327049	0.0104242	63/503	196,301,948,958,1373,1374,1591,1594,1601,1789,1902,1910,2042,2104,2335,2660,3164,3174,3383,3569,3624,3654,3670,4654,4792,4838,4929,5142,5176,5244,5245,5292,5581,5727,5733,6049,6096,6347,6591,6770,6781,7023,7292,7804,8013,8644,8854,9131,9429,9510,10432,10859,11211,11240,23462,27063,55022,64506,79957,114548,114907,129607,245928	AHR,ANXA1,CD36,CD40,CPS1,CPT1A,CYP24A1,CYP27B1,DAB2,DNMT3B,LPAR1,EDNRB,EPHA3,ESRRG,FN1,MSTN,NR4A1,HNF4G,ICAM1,IL6,INHBA,IRAK1,ISL1,MYOD1,NFKBIA,NODAL,NR4A2,PDE4B,SERPINF1,ABCB4,PHB,PIM1,PRKCE,PTCH1,PTGER3,RNF6,RORB,CCL2,SNAI2,STAR,STC1,TFAP4,TNFSF4,LRP8,NR4A3,AKR1C3,ALDH1A2,AIFM1,ABCG2,ADAMTS1,RBM14,LILRB1,FZD10,PADI2,HEY1,ANKRD1,PID1,CPEB1,PAQR6,NLRP3,FBXO32,CMPK2,DEFB114
26	GO:0048729	tissue morphogenesis	HOG,LGG,STAD	1.56916e-08	1.8817e-06	94/608	59,72,94,220,388,578,596,1282,1515,1901,1954,1969,2022,2045,2118,2119,2247,2260,2294,2295,2316,2625,2737,3084,3280,3371,3400,3569,3624,3872,4088,4208,4233,4478,4613,4638,4838,4855,5420,5711,5719,5727,6338,6422,6474,6495,6496,6591,6615,6663,6926,7040,7041,7043,7422,7547,8013,8091,8323,8557,8820,8829,8854,9241,9353,9464,9500,9585,10252,10371,10512,10765,10818,22943,23414,25932,27063,51339,51384,518…	ACTA2,ACTG2,ACVRL1,ALDH1A3,RHOB,BAK1,BCL2,COL4A1,CTSV,S1PR1,MEGF8,EPHA2,ENG,EPHA7,ETV4,ETV5,FGF2,FGFR1,FOXF1,FOXF2,FLNA,GATA3,GLI3,NRG1,HES1,TNC,ID4,IL6,INHBA,KRT17,SMAD3,MEF2C,MET,MSN,MYCN,MYLK,NODAL,NOTCH4,PODXL,PSMD5,PSMD13,PTCH1,SCNN1B,SFRP1,SHOX2,SIX1,SIX3,SNAI2,SNAI1,SOX10,TBX3,TGFB1,TGFB1I1,TGFB3,VEGFA,ZIC3,NR4A3,HMGA2,FZD6,TCAP,HESX1,NRP1,ALDH1A2,NOG,SLIT2,HAND2,MAGED1,KIF20B,SPRY1,SEMA3A…
	GO:0001763	morphogenesis of a branching structure	HEK,HOG,LGG,STAD	8.96814e-08	8.46477e-06	47/193	578,581,596,650,1282,1746,1969,2022,2045,2118,2119,2247,2260,2294,2737,3371,3569,4233,4435,4613,4855,5727,6422,6423,6474,6495,6591,6663,6926,7040,7422,8829,9241,9353,9500,10252,10371,10512,10765,10818,25932,26585,51804,54922,57142,57471,64399	BAK1,BAX,BCL2,BMP2,COL4A1,DLX2,EPHA2,ENG,EPHA7,ETV4,ETV5,FGF2,FGFR1,FOXF1,GLI3,TNC,IL6,MET,CITED1,MYCN,NOTCH4,PTCH1,SFRP1,SFRP2,SHOX2,SIX1,SNAI2,SOX10,TBX3,TGFB1,VEGFA,NRP1,NOG,SLIT2,MAGED1,SPRY1,SEMA3A,SEMA3C,KDM5B,FRS2,CLIC4,GREM1,SIX4,RASIP1,RTN4,ERMN,HHIP
	GO:0061138	morphogenesis of a branching epithelium	HOG,LGG	3.13775e-07	2.58703e-05	29/179	578,596,1282,1969,2022,2118,2119,2260,3569,4233,4855,5727,6495,6591,6926,7422,8829,9241,9353,9500,10252,10371,10512,10765,10818,25932,51804,54922,64399	BAK1,BCL2,COL4A1,EPHA2,ENG,ETV4,ETV5,FGFR1,IL6,MET,NOTCH4,PTCH1,SIX1,SNAI2,TBX3,VEGFA,NRP1,NOG,SLIT2,MAGED1,SPRY1,SEMA3A,SEMA3C,KDM5B,FRS2,CLIC4,SIX4,RASIP1,HHIP
	GO:0002009	morphogenesis of an epithelium	HOG,LGG	3.79113e-07	2.98195e-05	58/510	94,220,578,596,1282,1515,1969,2022,2118,2119,2260,2295,2316,2625,3280,3400,3569,3872,4088,4233,4838,4855,5420,5711,5719,5727,6338,6495,6591,6615,6926,7422,7547,8323,8820,8829,8854,9241,9353,9500,9585,10252,10371,10512,10765,10818,25932,51339,51384,51804,54101,54345,54922,64399,115908,253430,341640,342184	ACVRL1,ALDH1A3,BAK1,BCL2,COL4A1,CTSV,EPHA2,ENG,ETV4,ETV5,FGFR1,FOXF2,FLNA,GATA3,HES1,ID4,IL6,KRT17,SMAD3,MET,NODAL,NOTCH4,PODXL,PSMD5,PSMD13,PTCH1,SCNN1B,SIX1,SNAI2,SNAI1,TBX3,VEGFA,ZIC3,FZD6,HESX1,NRP1,ALDH1A2,NOG,SLIT2,MAGED1,KIF20B,SPRY1,SEMA3A,SEMA3C,KDM5B,FRS2,CLIC4,DACT1,WNT16,SIX4,RIPK4,SOX18,RASIP1,HHIP,CTHRC1,IPMK,FREM2,FMN1
	GO:0050673	epithelial cell proliferation	HEK,HOG,LGG	1.78014e-06	0.000116787	54/344	94,132,581,595,650,653,947,1012,1030,1295,1515,1910,1969,2118,2324,2625,2876,3164,3280,3397,3487,3569,3690,4017,4088,4838,4856,5176,5654,5727,6347,6423,6495,6591,6664,6778,7010,7422,7424,8013,8549,8829,8854,9241,9500,10016,10765,10818,26298,51378,51384,51804,91862,255324	ACVRL1,ADK,BAX,CCND1,BMP2,BMP5,CD34,CDH13,CDKN2B,COL8A1,CTSV,EDNRB,EPHA2,ETV4,FLT4,GATA3,GPX1,NR4A1,HES1,ID1,IGFBP4,IL6,ITGB3,LOXL2,SMAD3,NODAL,NOV,SERPINF1,HTRA1,PTCH1,CCL2,SFRP2,SIX1,SNAI2,SOX11,STAT6,TEK,VEGFA,VEGFC,NR4A3,LGR5,NRP1,ALDH1A2,NOG,MAGED1,PDCD6,KDM5B,FRS2,EHF,ANGPT4,WNT16,SIX4,MARVELD3,EPGN
	GO:0035239	tube morphogenesis	HOG,LGG,STAD	3.42288e-06	0.000206077	55/339	94,388,578,596,1282,1954,1969,2022,2045,2118,2119,2247,2294,2625,2737,3280,3371,4088,4208,4233,4613,4838,4855,5156,5420,5727,6422,6474,6495,6663,6926,7040,7422,7547,8013,8323,8829,9241,9353,9464,9500,9585,10252,10765,25932,51339,51804,54345,54922,57167,64399,79191,115908,253430,342184	ACVRL1,RHOB,BAK1,BCL2,COL4A1,MEGF8,EPHA2,ENG,EPHA7,ETV4,ETV5,FGF2,FOXF1,GATA3,GLI3,HES1,TNC,SMAD3,MEF2C,MET,MYCN,NODAL,NOTCH4,PDGFRA,PODXL,PTCH1,SFRP1,SHOX2,SIX1,SOX10,TBX3,TGFB1,VEGFA,ZIC3,NR4A3,FZD6,NRP1,NOG,SLIT2,HAND2,MAGED1,KIF20B,SPRY1,KDM5B,CLIC4,DACT1,SIX4,SOX18,RASIP1,SALL4,HHIP,IRX3,CTHRC1,IPMK,FMN1
	GO:0035295	tube development	HEK,HOG,LGG	3.52694e-06	0.000210609	78/573	94,384,578,581,596,650,688,1282,1373,1490,1910,1969,2022,2034,2045,2118,2119,2260,2295,2624,2625,3198,3280,3290,3397,3690,4088,4091,4124,4233,4435,4838,4855,4926,5125,5156,5420,5455,5727,6092,6423,6474,6495,6659,6664,6926,7083,7227,7422,7547,8013,8323,8549,8829,8854,9241,9353,9500,9585,9618,10252,10409,10512,10765,23152,25932,26585,51339,51804,54345,54922,64399,115908,151871,253430,342184,441376,…	ACVRL1,ARG2,BAK1,BAX,BCL2,BMP2,KLF5,COL4A1,CPS1,CTGF,EDNRB,EPHA2,ENG,EPAS1,EPHA7,ETV4,ETV5,FGFR1,FOXF2,GATA2,GATA3,HOXA1,HES1,HSD11B1,ID1,ITGB3,SMAD3,SMAD6,MAN2A1,MET,CITED1,NODAL,NOTCH4,NUMA1,PCSK5,PDGFRA,PODXL,POU3F3,PTCH1,ROBO2,SFRP2,SHOX2,SIX1,SOX4,SOX11,TBX3,TK1,TRPS1,VEGFA,ZIC3,NR4A3,FZD6,LGR5,NRP1,ALDH1A2,NOG,SLIT2,MAGED1,KIF20B,TRAF4,SPRY1,BASP1,SEMA3C,KDM5B,CIC,CLIC4,GREM1,DACT1,SIX4,SOX…
	GO:0060562	epithelial tube morphogenesis	HOG,LGG,STAD	4.77499e-06	0.000272883	50/301	94,388,578,596,1282,1954,1969,2022,2045,2118,2119,2247,2294,2625,2737,3280,3371,4088,4208,4233,4613,4838,4855,5420,5727,6422,6495,6926,7040,7422,7547,8323,8829,9241,9353,9464,9500,9585,10252,10765,25932,51804,54345,54922,57167,64399,79191,115908,253430,342184	ACVRL1,RHOB,BAK1,BCL2,COL4A1,MEGF8,EPHA2,ENG,EPHA7,ETV4,ETV5,FGF2,FOXF1,GATA3,GLI3,HES1,TNC,SMAD3,MEF2C,MET,MYCN,NODAL,NOTCH4,PODXL,PTCH1,SFRP1,SIX1,TBX3,TGFB1,VEGFA,ZIC3,FZD6,NRP1,NOG,SLIT2,HAND2,MAGED1,KIF20B,SPRY1,KDM5B,CLIC4,SIX4,SOX18,RASIP1,SALL4,HHIP,IRX3,CTHRC1,IPMK,FMN1
	GO:0048754	branching morphogenesis of an epithelial tube	HEK,HOG,LGG	1.61068e-05	0.000821054	28/147	578,581,596,650,1282,1969,2022,2118,2119,4233,4435,4855,5727,6423,6495,6926,7422,8829,9241,9353,9500,10252,10765,25932,26585,51804,54922,64399	BAK1,BAX,BCL2,BMP2,COL4A1,EPHA2,ENG,ETV4,ETV5,MET,CITED1,NOTCH4,PTCH1,SFRP2,SIX1,TBX3,VEGFA,NRP1,NOG,SLIT2,MAGED1,SPRY1,KDM5B,CLIC4,GREM1,SIX4,RASIP1,HHIP
	GO:0022612	gland morphogenesis	HOG,LGG,STAD	3.05458e-05	0.00138784	25/121	596,857,1969,2118,2119,2260,2737,3371,3400,3569,4478,5727,6422,6591,6778,6926,7040,7043,8829,9241,10371,10512,10765,10818,55679	BCL2,CAV1,EPHA2,ETV4,ETV5,FGFR1,GLI3,TNC,ID4,IL6,MSN,PTCH1,SFRP1,SNAI2,STAT6,TBX3,TGFB1,TGFB3,NRP1,NOG,SEMA3A,SEMA3C,KDM5B,FRS2,LIMS2
	GO:0050678	regulation of epithelial cell proliferation	HEK,HOG,LGG	0.000105897	0.00410946	42/285	94,581,595,650,653,1012,1030,1515,1910,2118,2324,2625,2876,3164,3280,3397,3569,3690,4088,4838,5176,5654,5727,6347,6423,6495,6591,6664,7010,7422,7424,8013,8829,8854,9241,9500,10016,10765,10818,51804,91862,255324	ACVRL1,BAX,CCND1,BMP2,BMP5,CDH13,CDKN2B,CTSV,EDNRB,ETV4,FLT4,GATA3,GPX1,NR4A1,HES1,ID1,IL6,ITGB3,SMAD3,NODAL,SERPINF1,HTRA1,PTCH1,CCL2,SFRP2,SIX1,SNAI2,SOX11,TEK,VEGFA,VEGFC,NR4A3,NRP1,ALDH1A2,NOG,MAGED1,PDCD6,KDM5B,FRS2,SIX4,MARVELD3,EPGN
	GO:0048732	gland development	HOG,LGG	0.000155794	0.00557279	43/422	154,353,355,595,596,1969,2001,2030,2113,2118,2119,2260,2624,2625,3084,3280,3400,3569,3643,4088,4124,4192,4838,4855,5727,5860,6495,6591,6778,6926,7351,7422,7547,8829,8854,9241,10371,10512,10765,10818,51599,51804,255738	ADRB2,APRT,FAS,CCND1,BCL2,EPHA2,ELF5,SLC29A1,ETS1,ETV4,ETV5,FGFR1,GATA2,GATA3,NRG1,HES1,ID4,IL6,INSR,SMAD3,MAN2A1,MDK,NODAL,NOTCH4,PTCH1,QDPR,SIX1,SNAI2,STAT6,TBX3,UCP2,VEGFA,ZIC3,NRP1,ALDH1A2,NOG,SEMA3A,SEMA3C,KDM5B,FRS2,LSR,SIX4,PCSK9
27	GO:0010035	response to inorganic substance	HEK,HOG,STAD	3.10778e-08	3.34314e-06	76/503	301,355,388,493,581,595,596,845,857,1136,1236,1373,1410,1545,1649,1917,2266,2332,2335,2353,2775,2876,3039,3240,3383,3554,3569,3707,3710,3726,3727,3736,3741,3778,3779,3938,4017,4208,4496,4907,4973,4982,5176,5179,5321,5350,5727,6263,6363,6546,6622,6770,6778,7018,7083,7173,7225,7292,7351,7780,7781,8013,8061,8644,8912,9131,9536,9633,10016,10068,10156,10235,10516,51765,79800,140576	ANXA1,FAS,RHOB,ATP2B4,BAX,CCND1,BCL2,CASQ2,CAV1,CHRNA3,CCR7,CPS1,CRYAB,CYP1B1,DDIT3,EEF1A2,FGG,FMR1,FN1,FOS,GNAO1,GPX1,HBA1,HP,ICAM1,IL1R1,IL6,ITPKB,ITPR3,JUNB,JUND,KCNA1,KCNA5,KCNMA1,KCNMB1,LCT,LOXL2,MEF2C,MT1H,NT5E,OLR1,TNFRSF11B,SERPINF1,PENK,PLA2G4A,PLN,PTCH1,RYR3,CCL19,SLC8A1,SNCA,STAR,STAT6,TF,TK1,TPO,TRPC6,TNFSF4,UCP2,SLC30A2,SLC30A3,NR4A3,FOSL1,AKR1C3,CACNA1H,AIFM1,PTGES,TESMIN,PDCD6,IL18…
	GO:0051592	response to calcium ion	HEK,HOG,STAD	2.46064e-05	0.00115013	23/114	595,845,857,2266,2353,3569,3707,3710,3726,3727,3778,3779,4208,5179,5321,6263,8644,9536,10016,10156,10235,79800,140576	CCND1,CASQ2,CAV1,FGG,FOS,IL6,ITPKB,ITPR3,JUNB,JUND,KCNMA1,KCNMB1,MEF2C,PENK,PLA2G4A,RYR3,AKR1C3,PTGES,PDCD6,RASA4,RASGRP2,CARF,S100A16
	GO:0010038	response to metal ion	HEK,STAD	0.000153529	0.00550538	37/333	355,581,595,596,845,857,1373,2266,2335,2353,3707,3710,3726,3736,3778,3779,3938,4208,4496,4907,4982,5176,5179,5321,5350,6263,6770,7018,7083,7780,7781,8912,9536,10016,10156,10235,140576	FAS,BAX,CCND1,BCL2,CASQ2,CAV1,CPS1,FGG,FN1,FOS,ITPKB,ITPR3,JUNB,KCNA1,KCNMA1,KCNMB1,LCT,MEF2C,MT1H,NT5E,TNFRSF11B,SERPINF1,PENK,PLA2G4A,PLN,RYR3,STAR,TF,TK1,SLC30A2,SLC30A3,CACNA1H,PTGES,PDCD6,RASA4,RASGRP2,S100A16
28	GO:0045058	T cell selection	HOG,STAD	3.13622e-08	3.34912e-06	14/43	355,596,915,1236,1794,2625,2737,3569,3707,4063,6693,6778,114836,387357	FAS,BCL2,CD3D,CCR7,DOCK2,GATA3,GLI3,IL6,ITPKB,LY9,SPN,STAT6,SLAMF6,THEMIS
	GO:0043383	negative T cell selection	STAD	1.51317e-06	0.000145643	6/13	355,1236,1794,2737,6693,387357	FAS,CCR7,DOCK2,GLI3,SPN,THEMIS
	GO:0071594	thymocyte aggregation	STAD	1.32889e-05	0.000845291	11/70	355,596,915,1236,1794,2737,3707,6693,9840,9935,23240	FAS,BCL2,CD3D,CCR7,DOCK2,GLI3,ITPKB,SPN,TESPA1,MAFB,KIAA0922
	GO:0033077	T cell differentiation in thymus	STAD	1.32889e-05	0.000845291	11/70	355,596,915,1236,1794,2737,3707,6693,9840,9935,23240	FAS,BCL2,CD3D,CCR7,DOCK2,GLI3,ITPKB,SPN,TESPA1,MAFB,KIAA0922
	GO:0043368	positive T cell selection	STAD	2.23562e-05	0.00126772	7/28	596,915,1794,3707,4063,114836,387357	BCL2,CD3D,DOCK2,ITPKB,LY9,SLAMF6,THEMIS
	GO:0045059	positive thymic T cell selection	STAD	0.00333471	0.0475042	3/10	915,1794,3707	CD3D,DOCK2,ITPKB
29	GO:0034330	cell junction organization	HEK,LGG,STAD	3.48537e-08	3.695e-06	50/247	88,94,287,596,857,1002,1003,1012,1013,1495,1636,2042,2316,2318,2335,2701,2706,2824,3690,3801,3852,4653,5583,5800,5819,6422,7010,7040,7043,7122,7145,7422,8394,8506,9253,10580,23114,23136,23705,26585,29984,51599,55679,57863,84552,91862,129446,153562,342184,100506658	ACTN2,ACVRL1,ANK2,BCL2,CAV1,CDH4,CDH5,CDH13,CDH15,CTNNA1,ACE,EPHA3,FLNA,FLNC,FN1,GJA4,GJB2,GPM6B,ITGB3,KIFC3,KRT5,MYOC,PRKCH,PTPRO,NECTIN2,SFRP1,TEK,TGFB1,TGFB3,CLDN5,TNS1,VEGFA,PIP5K1A,CNTNAP1,NUMBL,SORBS1,NFASC,EPB41L3,CADM1,GREM1,RHOD,LSR,LIMS2,CADM3,PARD6G,MARVELD3,XIRP2,MARVELD2,FMN1,OCLN
	GO:0045216	cell-cell junction organization	LGG,STAD	7.69531e-08	7.40674e-06	37/219	88,94,287,596,857,1003,1013,1495,1636,2701,2706,2824,3801,4653,5583,5800,5819,6422,7010,7040,7043,7122,7422,8506,9253,10580,23114,23136,23705,51599,55679,57863,91862,129446,153562,342184,100506658	ACTN2,ACVRL1,ANK2,BCL2,CAV1,CDH5,CDH15,CTNNA1,ACE,GJA4,GJB2,GPM6B,KIFC3,MYOC,PRKCH,PTPRO,NECTIN2,SFRP1,TEK,TGFB1,TGFB3,CLDN5,VEGFA,CNTNAP1,NUMBL,SORBS1,NFASC,EPB41L3,CADM1,LSR,LIMS2,CADM3,MARVELD3,XIRP2,MARVELD2,FMN1,OCLN
	GO:0034329	cell junction assembly	LGG,STAD	6.9131e-07	5.08234e-05	32/191	88,94,287,596,857,1003,1495,1636,2316,2318,2701,2706,2824,3852,4653,5583,5800,6422,7010,7122,7145,7422,8506,10580,23114,23136,51599,55679,91862,153562,342184,100506658	ACTN2,ACVRL1,ANK2,BCL2,CAV1,CDH5,CTNNA1,ACE,FLNA,FLNC,GJA4,GJB2,GPM6B,KRT5,MYOC,PRKCH,PTPRO,SFRP1,TEK,CLDN5,TNS1,VEGFA,CNTNAP1,SORBS1,NFASC,EPB41L3,LSR,LIMS2,MARVELD3,MARVELD2,FMN1,OCLN
	GO:0007043	cell-cell junction assembly	LGG	3.01183e-06	0.000250358	14/91	1003,1495,1636,2701,2706,5583,7122,8506,23114,23136,51599,91862,153562,100506658	CDH5,CTNNA1,ACE,GJA4,GJB2,PRKCH,CLDN5,CNTNAP1,NFASC,EPB41L3,LSR,MARVELD3,MARVELD2,OCLN
30	GO:1901701	cellular response to oxygen-containing compound	HOG,LGG	5.00718e-08	5.24536e-06	92/910	15,88,114,353,355,837,948,1133,1282,1374,1495,1583,1591,1594,1789,1800,1902,1910,1946,2030,2044,2113,2660,2782,2788,2791,2861,3164,3383,3480,3554,3569,3624,3643,3654,4233,4303,4654,4792,4804,4929,5142,5156,5244,5292,5319,5581,5608,5727,5733,5786,6096,6347,6546,6591,6622,6778,7023,7351,8013,8503,8644,8835,8854,9131,9353,9429,9472,9510,9734,9882,10392,10516,10631,10804,11031,11211,27063,50507,51765…	AANAT,ACTN2,ADCY8,APRT,FAS,CASP4,CD36,CHRM5,COL4A1,CPT1A,CTNNA1,CYP11A1,CYP24A1,CYP27B1,DNMT3B,DPEP1,LPAR1,EDNRB,EFNA5,SLC29A1,EPHA5,ETS1,MSTN,GNB1,GNG7,GNG11,GPR37,NR4A1,ICAM1,IGF1R,IL1R1,IL6,INHBA,INSR,IRAK1,MET,FOXO4,MYOD1,NFKBIA,NGFR,NR4A2,PDE4B,PDGFRA,ABCB4,PIM1,PLA2G1B,PRKCE,MAP2K6,PTCH1,PTGER3,PTPRA,RORB,CCL2,SLC8A1,SNAI2,SNCA,STAT6,TFAP4,UCP2,NR4A3,PIK3R3,AKR1C3,SOCS2,ALDH1A2,AIFM1,SLIT2,…
	GO:1901652	response to peptide	HOG,LGG	0.00024695	0.00822979	43/431	15,88,114,353,355,837,1490,1583,2660,2782,2788,2791,3164,3480,3569,3643,3727,4303,4792,4804,4878,4929,5319,5350,5786,5860,6347,7010,7079,7351,7425,8013,8503,8614,8835,9734,9882,10392,11031,64506,64710,255738,340706	AANAT,ACTN2,ADCY8,APRT,FAS,CASP4,CTGF,CYP11A1,MSTN,GNB1,GNG7,GNG11,NR4A1,IGF1R,IL6,INSR,JUND,FOXO4,NFKBIA,NGFR,NPPA,NR4A2,PLA2G1B,PLN,PTPRA,QDPR,CCL2,TEK,TIMP4,UCP2,VGF,NR4A3,PIK3R3,STC2,SOCS2,HDAC9,TBC1D4,NOD1,RAB31,CPEB1,NUCKS1,PCSK9,VWA2
	GO:0043434	response to peptide hormone	HOG,LGG	0.000310939	0.0100199	40/396	15,88,114,353,355,1490,1583,2660,2782,2788,2791,3164,3480,3569,3643,3727,4303,4804,4878,4929,5319,5350,5786,5860,6347,7010,7079,7351,7425,8013,8503,8614,8835,9734,9882,11031,64506,64710,255738,340706	AANAT,ACTN2,ADCY8,APRT,FAS,CTGF,CYP11A1,MSTN,GNB1,GNG7,GNG11,NR4A1,IGF1R,IL6,INSR,JUND,FOXO4,NGFR,NPPA,NR4A2,PLA2G1B,PLN,PTPRA,QDPR,CCL2,TEK,TIMP4,UCP2,VGF,NR4A3,PIK3R3,STC2,SOCS2,HDAC9,TBC1D4,RAB31,CPEB1,NUCKS1,PCSK9,VWA2
31	GO:0030278	regulation of ossification	HEK,HOG,LGG,STAD	6.14049e-08	6.11125e-06	45/179	154,596,650,860,1594,1901,2201,2260,2737,2824,3397,3400,3569,3727,4038,4088,4091,4208,4435,4880,4921,5020,5321,5552,5727,6096,6422,6423,6546,6591,6664,7040,7043,7704,8313,9241,9464,9770,10507,26585,55363,115908,117581,338773,344901	ADRB2,BCL2,BMP2,RUNX2,CYP27B1,S1PR1,FBN2,FGFR1,GLI3,GPM6B,ID1,ID4,IL6,JUND,LRP4,SMAD3,SMAD6,MEF2C,CITED1,NPPC,DDR2,OXT,PLA2G4A,SRGN,PTCH1,RORB,SFRP1,SFRP2,SLC8A1,SNAI2,SOX11,TGFB1,TGFB3,ZBTB16,AXIN2,NOG,HAND2,RASSF2,SEMA4D,GREM1,HEMGN,CTHRC1,TWIST2,TMEM119,OSTN
	GO:0001503	ossification	HEK,HOG,LGG,STAD	2.44639e-07	2.05694e-05	73/366	154,525,596,650,653,860,1280,1290,1291,1462,1490,1591,1594,1901,1969,2201,2260,2737,2824,3371,3397,3400,3569,3726,3727,4038,4088,4091,4208,4209,4322,4325,4435,4653,4880,4921,5020,5179,5245,5321,5552,5727,5745,6096,6261,6422,6423,6474,6546,6591,6615,6664,6781,7010,7040,7043,7123,7704,8313,8482,9241,9464,9770,10507,26585,55363,58476,90993,91851,115908,117581,338773,344901	ADRB2,ATP6V1B1,BCL2,BMP2,BMP5,RUNX2,COL2A1,COL5A2,COL6A1,VCAN,CTGF,CYP24A1,CYP27B1,S1PR1,EPHA2,FBN2,FGFR1,GLI3,GPM6B,TNC,ID1,ID4,IL6,JUNB,JUND,LRP4,SMAD3,SMAD6,MEF2C,MEF2D,MMP13,MMP16,CITED1,MYOC,NPPC,DDR2,OXT,PENK,PHB,PLA2G4A,SRGN,PTCH1,PTH1R,RORB,RYR1,SFRP1,SFRP2,SHOX2,SLC8A1,SNAI2,SNAI1,SOX11,STC1,TEK,TGFB1,TGFB3,CLEC3B,ZBTB16,AXIN2,SEMA7A,NOG,HAND2,RASSF2,SEMA4D,GREM1,HEMGN,TP53INP2,CREB3L1,C…
	GO:0001649	osteoblast differentiation	HEK,HOG,LGG,STAD	9.32057e-07	6.61893e-05	47/208	650,860,1291,1462,1591,1969,2201,2260,2737,3371,3397,3400,3569,3726,3727,4088,4208,4209,4322,4435,4653,4880,4921,5179,5245,5727,5745,6096,6422,6423,6474,6591,6615,6664,8313,8482,9241,9464,9770,10507,55363,58476,90993,115908,117581,338773,344901	BMP2,RUNX2,COL6A1,VCAN,CYP24A1,EPHA2,FBN2,FGFR1,GLI3,TNC,ID1,ID4,IL6,JUNB,JUND,SMAD3,MEF2C,MEF2D,MMP13,CITED1,MYOC,NPPC,DDR2,PENK,PHB,PTCH1,PTH1R,RORB,SFRP1,SFRP2,SHOX2,SNAI2,SNAI1,SOX11,AXIN2,SEMA7A,NOG,HAND2,RASSF2,SEMA4D,HEMGN,TP53INP2,CREB3L1,CTHRC1,TWIST2,TMEM119,OSTN
	GO:0045667	regulation of osteoblast differentiation	HEK,HOG,STAD	1.82349e-05	0.000907406	23/112	650,860,2737,3397,3569,3727,4088,4208,4435,4880,4921,5727,6422,6423,6591,6664,9464,9770,55363,115908,117581,338773,344901	BMP2,RUNX2,GLI3,ID1,IL6,JUND,SMAD3,MEF2C,CITED1,NPPC,DDR2,PTCH1,SFRP1,SFRP2,SNAI2,SOX11,HAND2,RASSF2,HEMGN,CTHRC1,TWIST2,TMEM119,OSTN
32	GO:0042698	ovulation cycle	HEK,HOG,LGG,STAD	7.38995e-08	7.15993e-06	34/118	154,196,301,355,581,596,668,898,1495,2113,2491,2660,2661,3383,3623,3624,4322,4327,4808,5156,5176,5321,5608,6092,6586,6874,7043,7079,7422,7425,8879,9353,9510,63951	ADRB2,AHR,ANXA1,FAS,BAX,BCL2,FOXL2,CCNE1,CTNNA1,ETS1,CENPI,MSTN,GDF9,ICAM1,INHA,INHBA,MMP13,MMP19,NHLH2,PDGFRA,SERPINF1,PLA2G4A,MAP2K6,ROBO2,SLIT3,TAF4,TGFB3,TIMP4,VEGFA,VGF,SGPL1,SLIT2,ADAMTS1,DMRTA1
	GO:0008585	female gonad development	HEK,HOG,LGG,STAD	3.00712e-07	2.49966e-05	31/108	196,355,581,596,668,898,1299,1495,2491,2661,3383,3623,3624,3643,4322,4327,5156,5321,6092,6422,6586,6874,7422,7425,8879,9353,9510,23414,26471,63951,84969	AHR,FAS,BAX,BCL2,FOXL2,CCNE1,COL9A3,CTNNA1,CENPI,GDF9,ICAM1,INHA,INHBA,INSR,MMP13,MMP19,PDGFRA,PLA2G4A,ROBO2,SFRP1,SLIT3,TAF4,VEGFA,VGF,SGPL1,SLIT2,ADAMTS1,ZFPM2,NUPR1,DMRTA1,TOX2
	GO:0046660	female sex differentiation	HOG,LGG,STAD	8.77177e-07	6.32353e-05	29/127	196,355,578,596,668,898,1299,1495,2491,2661,3383,3623,3624,3643,4327,5156,5321,6092,6422,6586,6874,6926,7422,7425,8879,9353,9510,23414,84969	AHR,FAS,BAK1,BCL2,FOXL2,CCNE1,COL9A3,CTNNA1,CENPI,GDF9,ICAM1,INHA,INHBA,INSR,MMP19,PDGFRA,PLA2G4A,ROBO2,SFRP1,SLIT3,TAF4,TBX3,VEGFA,VGF,SGPL1,SLIT2,ADAMTS1,ZFPM2,TOX2
	GO:0046545	development of primary female sexual characteristics	HEK,HOG,LGG,STAD	8.94819e-07	6.38595e-05	31/113	196,355,581,596,668,898,1299,1495,2491,2661,3383,3623,3624,3643,4322,4327,5156,5321,6092,6422,6586,6874,7422,7425,8879,9353,9510,23414,26471,63951,84969	AHR,FAS,BAX,BCL2,FOXL2,CCNE1,COL9A3,CTNNA1,CENPI,GDF9,ICAM1,INHA,INHBA,INSR,MMP13,MMP19,PDGFRA,PLA2G4A,ROBO2,SFRP1,SLIT3,TAF4,VEGFA,VGF,SGPL1,SLIT2,ADAMTS1,ZFPM2,NUPR1,DMRTA1,TOX2
	GO:0048608	reproductive structure development	HEK,HOG,LGG	1.16321e-06	8.06526e-05	63/419	196,301,355,578,581,595,596,638,653,668,1495,1515,1594,2034,2295,2491,2624,2625,2706,3280,3383,3400,3624,3643,3726,3880,4322,4327,4435,4838,5156,5176,5321,5654,6092,6423,6615,6770,6781,6926,7422,7425,7812,8061,8614,8644,8879,9241,9353,9510,10046,10371,10409,10765,10818,23462,26471,50814,51294,51804,63951,84969,89884	AHR,ANXA1,FAS,BAK1,BAX,CCND1,BCL2,BIK,BMP5,FOXL2,CTNNA1,CTSV,CYP27B1,EPAS1,FOXF2,CENPI,GATA2,GATA3,GJB2,HES1,ICAM1,ID4,INHBA,INSR,JUNB,KRT19,MMP13,MMP19,CITED1,NODAL,PDGFRA,SERPINF1,PLA2G4A,HTRA1,ROBO2,SFRP2,SNAI1,STAR,STC1,TBX3,VEGFA,VGF,CSDE1,FOSL1,STC2,AKR1C3,SGPL1,NOG,SLIT2,ADAMTS1,MAMLD1,SEMA3A,BASP1,KDM5B,FRS2,HEY1,NUPR1,NSDHL,PCDH12,SIX4,DMRTA1,TOX2,LHX4
	GO:0061458	reproductive system development	HEK,HOG,LGG	1.61259e-06	0.000107237	63/423	196,301,355,578,581,595,596,638,653,668,1495,1515,1594,2034,2295,2491,2624,2625,2706,3280,3383,3400,3624,3643,3726,3880,4322,4327,4435,4838,5156,5176,5321,5654,6092,6423,6615,6770,6781,6926,7422,7425,7812,8061,8614,8644,8879,9241,9353,9510,10046,10371,10409,10765,10818,23462,26471,50814,51294,51804,63951,84969,89884	AHR,ANXA1,FAS,BAK1,BAX,CCND1,BCL2,BIK,BMP5,FOXL2,CTNNA1,CTSV,CYP27B1,EPAS1,FOXF2,CENPI,GATA2,GATA3,GJB2,HES1,ICAM1,ID4,INHBA,INSR,JUNB,KRT19,MMP13,MMP19,CITED1,NODAL,PDGFRA,SERPINF1,PLA2G4A,HTRA1,ROBO2,SFRP2,SNAI1,STAR,STC1,TBX3,VEGFA,VGF,CSDE1,FOSL1,STC2,AKR1C3,SGPL1,NOG,SLIT2,ADAMTS1,MAMLD1,SEMA3A,BASP1,KDM5B,FRS2,HEY1,NUPR1,NSDHL,PCDH12,SIX4,DMRTA1,TOX2,LHX4
	GO:0022602	ovulation cycle process	HEK,HOG,LGG,STAD	1.68604e-06	0.000111614	27/94	196,581,596,668,898,1495,2491,2660,2661,3383,3623,3624,4322,4327,5156,5321,5608,6092,6586,6874,7043,7422,7425,8879,9353,9510,63951	AHR,BAX,BCL2,FOXL2,CCNE1,CTNNA1,CENPI,MSTN,GDF9,ICAM1,INHA,INHBA,MMP13,MMP19,PDGFRA,PLA2G4A,MAP2K6,ROBO2,SLIT3,TAF4,TGFB3,VEGFA,VGF,SGPL1,SLIT2,ADAMTS1,DMRTA1
	GO:0007548	sex differentiation	HEK,HOG,LGG	4.25152e-05	0.00186786	42/274	196,355,578,581,595,596,638,653,668,1271,1495,1515,2295,2491,2625,2706,3383,3624,3643,4322,4327,5156,5321,6092,6423,6770,6926,7422,7425,7812,8644,8879,9353,9510,10046,10371,10409,10655,26471,51804,63951,84969	AHR,FAS,BAK1,BAX,CCND1,BCL2,BIK,BMP5,FOXL2,CNTFR,CTNNA1,CTSV,FOXF2,CENPI,GATA3,GJB2,ICAM1,INHBA,INSR,MMP13,MMP19,PDGFRA,PLA2G4A,ROBO2,SFRP2,STAR,TBX3,VEGFA,VGF,CSDE1,AKR1C3,SGPL1,SLIT2,ADAMTS1,MAMLD1,SEMA3A,BASP1,DMRT2,NUPR1,SIX4,DMRTA1,TOX2
	GO:0008406	gonad development	HEK,HOG,LGG	8.38687e-05	0.0033252	35/220	196,355,581,595,596,638,668,1495,1515,2491,2625,3383,3624,3643,4322,4327,5156,5321,6092,6423,6770,7422,7425,7812,8644,8879,9353,9510,10046,10371,10409,26471,51804,63951,84969	AHR,FAS,BAX,CCND1,BCL2,BIK,FOXL2,CTNNA1,CTSV,CENPI,GATA3,ICAM1,INHBA,INSR,MMP13,MMP19,PDGFRA,PLA2G4A,ROBO2,SFRP2,STAR,VEGFA,VGF,CSDE1,AKR1C3,SGPL1,SLIT2,ADAMTS1,MAMLD1,SEMA3A,BASP1,NUPR1,SIX4,DMRTA1,TOX2
	GO:0045137	development of primary sexual characteristics	HEK,HOG,LGG	0.000132539	0.00488424	35/225	196,355,581,595,596,638,668,1495,1515,2491,2625,3383,3624,3643,4322,4327,5156,5321,6092,6423,6770,7422,7425,7812,8644,8879,9353,9510,10046,10371,10409,26471,51804,63951,84969	AHR,FAS,BAX,CCND1,BCL2,BIK,FOXL2,CTNNA1,CTSV,CENPI,GATA3,ICAM1,INHBA,INSR,MMP13,MMP19,PDGFRA,PLA2G4A,ROBO2,SFRP2,STAR,VEGFA,VGF,CSDE1,AKR1C3,SGPL1,SLIT2,ADAMTS1,MAMLD1,SEMA3A,BASP1,NUPR1,SIX4,DMRTA1,TOX2
	GO:0003006	developmental process involved in reproduction	HEK,HOG	0.00122731	0.0324376	48/624	301,355,581,595,638,2034,2119,2491,2625,3280,3383,3624,3726,3880,4322,4435,4880,5176,5321,5654,6092,6423,6615,6658,6770,6781,6926,8061,8382,8549,8614,8644,8879,9353,9510,10046,10371,10409,10655,10765,23462,26256,26471,50487,50814,56776,63951,89884	ANXA1,FAS,BAX,CCND1,BIK,EPAS1,ETV5,CENPI,GATA3,HES1,ICAM1,INHBA,JUNB,KRT19,MMP13,CITED1,NPPC,SERPINF1,PLA2G4A,HTRA1,ROBO2,SFRP2,SNAI1,SOX3,STAR,STC1,TBX3,FOSL1,NME5,LGR5,STC2,AKR1C3,SGPL1,SLIT2,ADAMTS1,MAMLD1,SEMA3A,BASP1,DMRT2,KDM5B,HEY1,CABYR,NUPR1,PLA2G3,NSDHL,FMN2,DMRTA1,LHX4
33	GO:0030855	epithelial cell differentiation	HEK,LGG	1.06511e-07	9.92516e-06	66/555	94,301,595,650,653,668,688,694,873,947,1003,1282,1373,1374,1515,1594,1601,1901,1969,2001,2022,2125,2260,2828,2876,3084,3397,3872,4094,4233,4435,4838,4855,4926,5358,5420,5459,5493,5583,6098,6278,6495,6659,6664,6781,7111,7122,7348,7422,8394,8407,8796,10409,10818,23462,23657,23764,25932,26298,26585,51384,54345,80274,153562,220074,100133941	ACVRL1,ANXA1,CCND1,BMP2,BMP5,FOXL2,KLF5,BTG1,CBR1,CD34,CDH5,COL4A1,CPS1,CPT1A,CTSV,CYP27B1,DAB2,S1PR1,EPHA2,ELF5,ENG,EVPL,FGFR1,GPR4,GPX1,NRG1,ID1,KRT17,MAF,MET,CITED1,NODAL,NOTCH4,NUMA1,PLS3,PODXL,POU4F3,PPL,PRKCH,ROS1,S100A7,SIX1,SOX4,SOX11,STC1,TMOD1,CLDN5,UPK1B,VEGFA,PIP5K1A,TAGLN2,SCEL,BASP1,FRS2,HEY1,SLC7A11,MAFF,CLIC4,EHF,GREM1,WNT16,SOX18,SCUBE1,MARVELD2,LRTOMT,CD24
	GO:0045446	endothelial cell differentiation	HOG,LGG	1.95893e-05	0.000964954	17/94	94,694,1003,1901,2022,3084,3383,4233,4855,7122,8829,25932,50848,54345,57826,80274,153562	ACVRL1,BTG1,CDH5,S1PR1,ENG,NRG1,ICAM1,MET,NOTCH4,CLDN5,NRP1,CLIC4,F11R,SOX18,RAP2C,SCUBE1,MARVELD2
	GO:0002064	epithelial cell development	LGG	0.00101091	0.0218459	17/208	653,688,1003,1969,2022,2260,2828,4233,4855,5420,6098,7111,7122,10818,25932,54345,153562	BMP5,KLF5,CDH5,EPHA2,ENG,FGFR1,GPR4,MET,NOTCH4,PODXL,ROS1,TMOD1,CLDN5,FRS2,CLIC4,SOX18,MARVELD2
34	GO:0031589	cell-substrate adhesion	HOG,LGG,STAD	1.51713e-07	1.34299e-05	55/308	88,94,335,596,604,947,948,960,1029,1236,1295,1490,1946,2266,2294,2316,2651,2824,3679,3683,4059,4088,4091,4653,5212,5581,5800,6422,7010,7148,7422,7448,7450,7791,8515,10085,10225,10516,10580,10631,10894,11151,23380,25890,25975,57580,64005,64098,79625,80725,136227,151887,284348,340706,342184	ACTN2,ACVRL1,APOA1,BCL2,BCL6,CD34,CD36,CD44,CDKN2A,CCR7,COL8A1,CTGF,EFNA5,FGG,FOXF1,FLNA,GCNT2,GPM6B,ITGA7,ITGAL,BCAM,SMAD3,SMAD6,MYOC,VIT,PRKCE,PTPRO,SFRP1,TEK,TNXB,VEGFA,VTN,VWF,ZYX,ITGA10,EDIL3,CD96,FBLN5,SORBS1,POSTN,LYVE1,CORO1A,SRGAP2,ABI3BP,EGFL6,PREX1,MYO1G,PARVG,NDNF,SRCIN1,COL26A1,CCDC80,LYPD5,VWA2,FMN1
	GO:0010811	positive regulation of cell-substrate adhesion	HOG,LGG,STAD	1.20551e-05	0.00061883	23/101	335,948,1236,1295,2266,2294,2316,4088,4653,5212,5581,6422,7010,7422,7448,10085,25890,25975,57580,79625,136227,151887,342184	APOA1,CD36,CCR7,COL8A1,FGG,FOXF1,FLNA,SMAD3,MYOC,VIT,PRKCE,SFRP1,TEK,VEGFA,VTN,EDIL3,ABI3BP,EGFL6,PREX1,NDNF,COL26A1,CCDC80,FMN1
	GO:0010810	regulation of cell-substrate adhesion	LGG,STAD	2.61046e-05	0.00120098	27/176	94,335,596,604,948,1029,1236,2266,2294,2316,2651,2824,4653,5212,5581,5800,6422,7010,7422,7448,10085,25890,25975,57580,136227,151887,342184	ACVRL1,APOA1,BCL2,BCL6,CD36,CDKN2A,CCR7,FGG,FOXF1,FLNA,GCNT2,GPM6B,MYOC,VIT,PRKCE,PTPRO,SFRP1,TEK,VEGFA,VTN,EDIL3,ABI3BP,EGFL6,PREX1,COL26A1,CCDC80,FMN1
35	GO:0007423	sensory organ development	HEK,HOG,LGG,STAD	1.51747e-07	1.34299e-05	93/498	29,94,220,493,525,578,581,596,631,650,668,1280,1282,1290,1295,1410,1545,1687,1969,2201,2260,2295,2562,2624,2625,2737,2782,2823,3198,3280,3624,3777,4081,4088,4094,4124,4211,4237,4613,4669,5156,5158,5159,5176,5205,5358,5396,5459,6096,6495,6496,6658,6664,7040,7043,7101,7111,7422,7431,8013,8323,8549,8557,8820,8829,8854,9241,9351,9464,9547,9890,9935,10586,10765,10804,10818,22899,23657,25806,25932,2601…	ABR,ACVRL1,ALDH1A3,ATP2B4,ATP6V1B1,BAK1,BAX,BCL2,BFSP1,BMP2,FOXL2,COL2A1,COL4A1,COL5A2,COL8A1,CRYAB,CYP1B1,DFNA5,EPHA2,FBN2,FGFR1,FOXF2,GABRB3,GATA2,GATA3,GLI3,GNB1,GPM6A,HOXA1,HES1,INHBA,KCNK3,MAB21L1,SMAD3,MAF,MAN2A1,MEIS1,MFAP2,MYCN,NAGLU,PDGFRA,PDE6B,PDGFRB,SERPINF1,ATP8B1,PLS3,PRRX1,POU4F3,RORB,SIX1,SIX3,SOX3,SOX11,TGFB1,TGFB3,NR2E1,TMOD1,VEGFA,VIM,NR4A3,FZD6,LGR5,TCAP,HESX1,NRP1,ALDH1A2,NOG…
	GO:0048839	inner ear development	HEK,HOG,LGG,STAD	3.31383e-07	2.64925e-05	42/171	29,220,525,650,1280,1687,2260,2562,2624,2625,2737,3198,3280,3777,4094,4613,4669,5159,5205,5358,5396,5459,6495,7040,7043,8013,8323,8549,8557,8820,8829,9351,9547,9890,9935,10804,26018,51804,79955,115908,220074,341640	ABR,ALDH1A3,ATP6V1B1,BMP2,COL2A1,DFNA5,FGFR1,GABRB3,GATA2,GATA3,GLI3,HOXA1,HES1,KCNK3,MAF,MYCN,NAGLU,PDGFRB,ATP8B1,PLS3,PRRX1,POU4F3,SIX1,TGFB1,TGFB3,NR4A3,FZD6,LGR5,TCAP,HESX1,NRP1,SLC9A3R2,CXCL14,PLPPR4,MAFB,GJB6,LRIG1,SIX4,PDZD7,CTHRC1,LRTOMT,FREM2
	GO:0043583	ear development	HEK,HOG,LGG,STAD	2.83403e-06	0.000176434	44/197	29,220,525,596,650,1280,1687,2260,2562,2624,2625,2737,3198,3280,3777,4094,4613,4669,5159,5205,5358,5396,5459,6495,7040,7043,8013,8323,8549,8557,8820,8829,9241,9351,9547,9890,9935,10804,26018,51804,79955,115908,220074,341640	ABR,ALDH1A3,ATP6V1B1,BCL2,BMP2,COL2A1,DFNA5,FGFR1,GABRB3,GATA2,GATA3,GLI3,HOXA1,HES1,KCNK3,MAF,MYCN,NAGLU,PDGFRB,ATP8B1,PLS3,PRRX1,POU4F3,SIX1,TGFB1,TGFB3,NR4A3,FZD6,LGR5,TCAP,HESX1,NRP1,NOG,SLC9A3R2,CXCL14,PLPPR4,MAFB,GJB6,LRIG1,SIX4,PDZD7,CTHRC1,LRTOMT,FREM2
	GO:0048562	embryonic organ morphogenesis	HOG,LGG,STAD	3.69784e-06	0.000219026	48/282	29,220,525,668,860,1280,1954,1969,2022,2201,2260,2294,2295,2624,2625,2737,3280,4088,4208,4613,4838,5079,5156,5396,6474,6495,6496,6926,7043,7547,8013,8323,8557,8820,8829,9241,9464,9935,10804,10818,25806,26018,28982,51384,51804,54345,79955,115908	ABR,ALDH1A3,ATP6V1B1,FOXL2,RUNX2,COL2A1,MEGF8,EPHA2,ENG,FBN2,FGFR1,FOXF1,FOXF2,GATA2,GATA3,GLI3,HES1,SMAD3,MEF2C,MYCN,NODAL,PAX5,PDGFRA,PRRX1,SHOX2,SIX1,SIX3,TBX3,TGFB3,ZIC3,NR4A3,FZD6,TCAP,HESX1,NRP1,NOG,HAND2,MAFB,GJB6,FRS2,VAX2,LRIG1,FLVCR1,WNT16,SIX4,SOX18,PDZD7,CTHRC1
	GO:0048568	embryonic organ development	HOG,LGG	0.00034105	0.0107534	41/411	29,220,668,860,1280,1969,2022,2034,2201,2260,2295,2624,2625,3280,4088,4838,5125,5156,5727,6474,6495,6615,6926,7422,7547,8013,8323,8820,8829,8854,9241,10804,10818,26018,28982,50814,51294,51384,51804,54345,115908	ABR,ALDH1A3,FOXL2,RUNX2,COL2A1,EPHA2,ENG,EPAS1,FBN2,FGFR1,FOXF2,GATA2,GATA3,HES1,SMAD3,NODAL,PCSK5,PDGFRA,PTCH1,SHOX2,SIX1,SNAI1,TBX3,VEGFA,ZIC3,NR4A3,FZD6,HESX1,NRP1,ALDH1A2,NOG,GJB6,FRS2,LRIG1,FLVCR1,NSDHL,PCDH12,WNT16,SIX4,SOX18,CTHRC1
	GO:0042471	ear morphogenesis	HOG,LGG	0.000644014	0.0182596	16/113	29,220,1280,2260,2624,2625,6495,8013,8323,8820,8829,9241,10804,26018,51804,115908	ABR,ALDH1A3,COL2A1,FGFR1,GATA2,GATA3,SIX1,NR4A3,FZD6,HESX1,NRP1,NOG,GJB6,LRIG1,SIX4,CTHRC1
	GO:0042472	inner ear morphogenesis	HOG,LGG	0.000741935	0.0207147	14/93	29,220,1280,2260,2624,2625,6495,8013,8323,8820,8829,26018,51804,115908	ABR,ALDH1A3,COL2A1,FGFR1,GATA2,GATA3,SIX1,NR4A3,FZD6,HESX1,NRP1,LRIG1,SIX4,CTHRC1
36	GO:0031290	retinal ganglion cell axon guidance	HEK,HOG,LGG,STAD	1.52383e-07	1.34299e-05	12/20	214,1946,2045,3670,5459,5800,6092,6585,7422,8829,9353,64843	ALCAM,EFNA5,EPHA7,ISL1,POU4F3,PTPRO,ROBO2,SLIT1,VEGFA,NRP1,SLIT2,ISL2
37	GO:0043627	response to estrogen	HEK,HOG,LGG,STAD	2.36373e-07	1.99892e-05	27/86	154,335,355,595,857,1495,1594,2155,2625,2629,2660,2737,3880,3938,4091,4322,4435,4982,5159,5272,6422,6770,7010,7043,8787,163732,100133941	ADRB2,APOA1,FAS,CCND1,CAV1,CTNNA1,CYP27B1,F7,GATA3,GBA,MSTN,GLI3,KRT19,LCT,SMAD6,MMP13,CITED1,TNFRSF11B,PDGFRB,SERPINB9,SFRP1,STAR,TEK,TGFB3,RGS9,CITED4,CD24
38	GO:0032409	regulation of transporter activity	LGG,STAD	2.5374e-07	2.12127e-05	33/192	88,287,477,482,596,784,845,857,2273,3270,3643,3755,3787,4208,4878,5142,5348,5350,5581,5649,5923,9001,9472,10110,23678,27347,53828,54106,54413,57158,57338,65267,255738	ACTN2,ANK2,ATP1A2,ATP1B2,BCL2,CACNB3,CASQ2,CAV1,FHL1,HRC,INSR,KCNG1,KCNS1,MEF2C,NPPA,PDE4B,FXYD1,PLN,PRKCE,RELN,RASGRF1,HAP1,AKAP6,SGK2,SGK3,STK39,FXYD4,TLR9,NLGN3,JPH2,JPH3,WNK3,PCSK9
	GO:1904062	regulation of cation transmembrane transport	LGG,STAD	3.16203e-07	2.58703e-05	34/203	88,287,477,482,493,784,844,845,857,1804,2273,3270,3755,3787,4878,5142,5348,5350,5581,5621,5733,6373,7040,9001,9472,11151,27347,30820,53828,54106,57158,57338,65267,255738	ACTN2,ANK2,ATP1A2,ATP1B2,ATP2B4,CACNB3,CASQ1,CASQ2,CAV1,DPP6,FHL1,HRC,KCNG1,KCNS1,NPPA,PDE4B,FXYD1,PLN,PRKCE,PRNP,PTGER3,CXCL11,TGFB1,HAP1,AKAP6,CORO1A,STK39,KCNIP1,FXYD4,TLR9,JPH2,JPH3,WNK3,PCSK9
	GO:0022898	regulation of transmembrane transporter activity	LGG,STAD	1.18729e-06	8.16005e-05	30/177	88,287,477,482,596,784,845,857,2273,3270,3755,3787,4208,4878,5142,5348,5350,5581,5649,5923,9001,9472,27347,53828,54106,54413,57158,57338,65267,255738	ACTN2,ANK2,ATP1A2,ATP1B2,BCL2,CACNB3,CASQ2,CAV1,FHL1,HRC,KCNG1,KCNS1,MEF2C,NPPA,PDE4B,FXYD1,PLN,PRKCE,RELN,RASGRF1,HAP1,AKAP6,STK39,FXYD4,TLR9,NLGN3,JPH2,JPH3,WNK3,PCSK9
	GO:0032412	regulation of ion transmembrane transporter activity	LGG,STAD	1.98348e-06	0.000128399	29/172	88,287,477,482,784,845,857,2273,3270,3755,3787,4208,4878,5142,5348,5350,5581,5649,5923,9001,9472,27347,53828,54106,54413,57158,57338,65267,255738	ACTN2,ANK2,ATP1A2,ATP1B2,CACNB3,CASQ2,CAV1,FHL1,HRC,KCNG1,KCNS1,MEF2C,NPPA,PDE4B,FXYD1,PLN,PRKCE,RELN,RASGRF1,HAP1,AKAP6,STK39,FXYD4,TLR9,NLGN3,JPH2,JPH3,WNK3,PCSK9
	GO:1901379	regulation of potassium ion transmembrane transport	LGG,STAD	4.6458e-06	0.000268612	15/60	88,287,482,845,857,1804,2273,3755,3787,4878,5621,5733,9472,27347,30820	ACTN2,ANK2,ATP1B2,CASQ2,CAV1,DPP6,FHL1,KCNG1,KCNS1,NPPA,PRNP,PTGER3,AKAP6,STK39,KCNIP1
	GO:0043266	regulation of potassium ion transport	LGG,STAD	1.65917e-05	0.000837024	17/82	88,287,482,845,857,1804,2273,3741,3755,3787,4878,5621,5733,7432,9472,27347,30820	ACTN2,ANK2,ATP1B2,CASQ2,CAV1,DPP6,FHL1,KCNA5,KCNG1,KCNS1,NPPA,PRNP,PTGER3,VIP,AKAP6,STK39,KCNIP1
	GO:1901016	regulation of potassium ion transmembrane transporter activity	LGG,STAD	2.53383e-05	0.00117137	11/39	88,287,482,845,857,2273,3755,3787,4878,9472,27347	ACTN2,ANK2,ATP1B2,CASQ2,CAV1,FHL1,KCNG1,KCNS1,NPPA,AKAP6,STK39
	GO:0043270	positive regulation of ion transport	LGG,STAD	0.000123478	0.00464562	29/213	88,287,482,578,815,857,1804,2273,3718,4638,4878,5020,5159,5319,5348,5649,6373,6387,6865,9001,9472,10110,23678,27347,54413,57158,64805,65267,162514	ACTN2,ANK2,ATP1B2,BAK1,CAMK2A,CAV1,DPP6,FHL1,JAK3,MYLK,NPPA,OXT,PDGFRB,PLA2G1B,FXYD1,RELN,CXCL11,CXCL12,TACR2,HAP1,AKAP6,SGK2,SGK3,STK39,NLGN3,JPH2,P2RY12,WNK3,TRPV3
	GO:2001257	regulation of cation channel activity	LGG,STAD	0.000298309	0.00969836	15/84	88,287,784,845,857,3270,3755,3787,4878,5142,5350,9001,9472,57158,57338	ACTN2,ANK2,CACNB3,CASQ2,CAV1,HRC,KCNG1,KCNS1,NPPA,PDE4B,PLN,HAP1,AKAP6,JPH2,JPH3
	GO:1901019	regulation of calcium ion transmembrane transporter activity	LGG,STAD	0.000432636	0.0130236	13/69	287,477,784,845,3270,4878,5142,5350,9001,9472,54106,57158,57338	ANK2,ATP1A2,CACNB3,CASQ2,HRC,NPPA,PDE4B,PLN,HAP1,AKAP6,TLR9,JPH2,JPH3
	GO:0010469	regulation of receptor activity	LGG,STAD	0.00118987	0.0244248	16/115	88,9472,255738,9001,5923,57158,845,5581,151,4208,57338,5649,54413,5350,3270,857	ACTN2,AKAP6,PCSK9,HAP1,RASGRF1,JPH2,CASQ2,PRKCE,ADRA2B,MEF2C,JPH3,RELN,NLGN3,PLN,HRC,CAV1
	GO:1901018	positive regulation of potassium ion transmembrane transporter activity	LGG,STAD	0.00145794	0.0278296	5/15	88,9472,482,287,4878	ACTN2,AKAP6,ATP1B2,ANK2,NPPA
	GO:2000273	positive regulation of receptor activity	STAD	0.00267026	0.0405186	6/44	88,151,5649,9001,9472,57158	ACTN2,ADRA2B,RELN,HAP1,AKAP6,JPH2
39	GO:0050919	negative chemotaxis	HEK,HOG,LGG,STAD	3.1755e-07	2.58703e-05	17/40	335,1946,2045,3084,3690,6092,6585,6586,8482,9353,10371,10507,10512,23767,23768,57556,223117	APOA1,EFNA5,EPHA7,NRG1,ITGB3,ROBO2,SLIT1,SLIT3,SEMA7A,SLIT2,SEMA3A,SEMA4D,SEMA3C,FLRT3,FLRT2,SEMA6A,SEMA3D
	GO:1902284	neuron projection extension involved in neuron projection guidance	HOG,LGG,STAD	2.03461e-06	0.000130554	15/44	214,1954,6387,6585,6586,7422,8482,8828,8829,9353,10371,10507,10512,57556,100507050	ALCAM,MEGF8,CXCL12,SLIT1,SLIT3,VEGFA,SEMA7A,NRP2,NRP1,SLIT2,SEMA3A,SEMA4D,SEMA3C,SEMA6A,TPBGL
	GO:0048846	axon extension involved in axon guidance	HOG,LGG,STAD	2.03461e-06	0.000130554	15/44	214,1954,6387,6585,6586,7422,8482,8828,8829,9353,10371,10507,10512,57556,100507050	ALCAM,MEGF8,CXCL12,SLIT1,SLIT3,VEGFA,SEMA7A,NRP2,NRP1,SLIT2,SEMA3A,SEMA4D,SEMA3C,SEMA6A,TPBGL
	GO:0050922	negative regulation of chemotaxis	HEK,HOG,LGG	2.27638e-06	0.000200623	15/51	6347,10371,1991,26585,223117,10507,6092,10512,11240,9353,4856,8482,8829,727,57556	CCL2,SEMA3A,ELANE,GREM1,SEMA3D,SEMA4D,ROBO2,SEMA3C,PADI2,SLIT2,NOV,SEMA7A,NRP1,C5,SEMA6A
	GO:0014032	neural crest cell development	HOG,LGG	0.000118003	0.00449579	13/69	1910,1947,3084,3280,4902,6591,8482,8829,8854,10371,10507,10512,57556	EDNRB,EFNB1,NRG1,HES1,NRTN,SNAI2,SEMA7A,NRP1,ALDH1A2,SEMA3A,SEMA4D,SEMA3C,SEMA6A
	GO:1902667	regulation of axon guidance	HOG,LGG,STAD	0.00032045	0.0102811	11/39	1954,5800,6387,7422,8482,8829,9353,10371,10507,10512,57556	MEGF8,PTPRO,CXCL12,VEGFA,SEMA7A,NRP1,SLIT2,SEMA3A,SEMA4D,SEMA3C,SEMA6A
	GO:0014033	neural crest cell differentiation	HOG,LGG	0.000368228	0.0114621	13/77	1910,1947,3084,3280,4902,6591,8482,8829,8854,10371,10507,10512,57556	EDNRB,EFNB1,NRG1,HES1,NRTN,SNAI2,SEMA7A,NRP1,ALDH1A2,SEMA3A,SEMA4D,SEMA3C,SEMA6A
	GO:0010771	negative regulation of cell morphogenesis involved in differentiation	HEK,LGG	0.000650921	0.0184197	17/117	653,2045,3397,4038,4435,4804,6049,6423,7225,8482,9353,10507,10512,22902,54413,57142,223117	BMP5,EPHA7,ID1,LRP4,CITED1,NGFR,RNF6,SFRP2,TRPC6,SEMA7A,SLIT2,SEMA4D,SEMA3C,RUFY3,NLGN3,RTN4,SEMA3D
	GO:0048640	negative regulation of developmental growth	HOG,LGG	0.000687649	0.0192726	13/82	154,2660,5727,6049,8482,8614,8829,9241,10371,10507,10512,57142,57556	ADRB2,MSTN,PTCH1,RNF6,SEMA7A,STC2,NRP1,NOG,SEMA3A,SEMA4D,SEMA3C,RTN4,SEMA6A
	GO:0071526	semaphorin-plexin signaling pathway	HOG,LGG	0.000930613	0.0255439	8/37	2316,4233,8482,8829,10371,10507,10512,57556	FLNA,MET,SEMA7A,NRP1,SEMA3A,SEMA4D,SEMA3C,SEMA6A
40	GO:0070482	response to oxygen levels	HOG,LGG,STAD	3.23599e-07	2.61561e-05	55/315	154,355,596,857,947,1263,1410,1490,1789,1902,2030,2034,2113,2782,3383,3654,3741,3777,3778,3938,4017,4088,4654,4878,4880,4929,5159,5179,5579,5581,5837,6261,6338,6347,6383,6387,6422,6517,6546,7010,7040,7043,7351,7422,8614,9131,10631,27063,50507,51378,56776,64506,79625,93649,100133941	ADRB2,FAS,BCL2,CAV1,CD34,PLK3,CRYAB,CTGF,DNMT3B,LPAR1,SLC29A1,EPAS1,ETS1,GNB1,ICAM1,IRAK1,KCNA5,KCNK3,KCNMA1,LCT,LOXL2,SMAD3,MYOD1,NPPA,NPPC,NR4A2,PDGFRB,PENK,PRKCB,PRKCE,PYGM,RYR1,SCNN1B,CCL2,SDC2,CXCL12,SFRP1,SLC2A4,SLC8A1,TEK,TGFB1,TGFB3,UCP2,VEGFA,STC2,AIFM1,POSTN,ANKRD1,NOX4,ANGPT4,FMN2,CPEB1,NDNF,MYOCD,CD24
	GO:0036293	response to decreased oxygen levels	HOG,STAD	8.89559e-07	6.37953e-05	38/298	154,355,596,857,1410,1490,1789,2034,3383,3654,3741,3778,3938,4017,4088,4880,4929,5179,5579,5837,6261,6347,6383,6387,6422,6517,6546,7040,7043,7351,8614,9131,10631,27063,56776,79625,93649,100133941	ADRB2,FAS,BCL2,CAV1,CRYAB,CTGF,DNMT3B,EPAS1,ICAM1,IRAK1,KCNA5,KCNMA1,LCT,LOXL2,SMAD3,NPPC,NR4A2,PENK,PRKCB,PYGM,RYR1,CCL2,SDC2,CXCL12,SFRP1,SLC2A4,SLC8A1,TGFB1,TGFB3,UCP2,STC2,AIFM1,POSTN,ANKRD1,FMN2,NDNF,MYOCD,CD24
	GO:0001666	response to hypoxia	HOG,LGG,STAD	1.44045e-06	9.73953e-05	50/289	154,355,596,857,947,1263,1410,1789,2030,2034,2113,2782,3383,3654,3741,3777,3778,3938,4017,4088,4878,4880,4929,5179,5579,5581,5837,6261,6338,6347,6383,6387,6422,6517,6546,7010,7040,7043,7351,7422,8614,10631,27063,50507,51378,56776,64506,79625,93649,100133941	ADRB2,FAS,BCL2,CAV1,CD34,PLK3,CRYAB,DNMT3B,SLC29A1,EPAS1,ETS1,GNB1,ICAM1,IRAK1,KCNA5,KCNK3,KCNMA1,LCT,LOXL2,SMAD3,NPPA,NPPC,NR4A2,PENK,PRKCB,PRKCE,PYGM,RYR1,SCNN1B,CCL2,SDC2,CXCL12,SFRP1,SLC2A4,SLC8A1,TEK,TGFB1,TGFB3,UCP2,VEGFA,STC2,POSTN,ANKRD1,NOX4,ANGPT4,FMN2,CPEB1,NDNF,MYOCD,CD24
	GO:0071453	cellular response to oxygen levels	HOG,LGG	3.9946e-06	0.000235649	24/150	154,355,596,947,1263,1789,1902,2030,2034,2782,3383,3654,3777,4654,5581,6546,7422,8614,9131,27063,51378,56776,64506,79625	ADRB2,FAS,BCL2,CD34,PLK3,DNMT3B,LPAR1,SLC29A1,EPAS1,GNB1,ICAM1,IRAK1,KCNK3,MYOD1,PRKCE,SLC8A1,VEGFA,STC2,AIFM1,ANKRD1,ANGPT4,FMN2,CPEB1,NDNF
	GO:0036294	cellular response to decreased oxygen levels	HOG,LGG	5.24823e-05	0.00221273	21/142	154,355,596,947,1263,2030,2034,2782,3383,3654,3777,5581,6546,7422,8614,9131,27063,51378,56776,64506,79625	ADRB2,FAS,BCL2,CD34,PLK3,SLC29A1,EPAS1,GNB1,ICAM1,IRAK1,KCNK3,PRKCE,SLC8A1,VEGFA,STC2,AIFM1,ANKRD1,ANGPT4,FMN2,CPEB1,NDNF
	GO:0071456	cellular response to hypoxia	HOG,LGG	7.64365e-05	0.0031041	20/135	154,355,596,947,1263,2030,2034,2782,3383,3654,3777,5581,6546,7422,8614,27063,51378,56776,64506,79625	ADRB2,FAS,BCL2,CD34,PLK3,SLC29A1,EPAS1,GNB1,ICAM1,IRAK1,KCNK3,PRKCE,SLC8A1,VEGFA,STC2,ANKRD1,ANGPT4,FMN2,CPEB1,NDNF

## Sheet: Table S9B
Table S9. Functional enrichment results for genes differentially expressed in CIC-deficient samples. (B) Genes whose expression increases in CIC-deficient samples, testing enrichment for Hallmark gene sets and Oncogenic signatures.
GroupID	Category	Term	Description	Membership	p-value	Adjusted p-value	InTerm/ InList	Genes	Symbols
1	Oncogenic Signatures	M2882	KRAS.600 UP.V1 UP	HEK,LGG	1.05735e-07	1.11961e-05	26/280	1081,1594,1846,1848,2115,2118,2119,2324,2731,2791,2828,3290,3777,5806,6585,6781,7850,9047,25907,25960,27112,28231,28951,50487,55107,114897	CGA,CYP27B1,DUSP4,DUSP6,ETV1,ETV4,ETV5,FLT4,GLDC,GNG11,GPR4,HSD11B1,KCNK3,PTX3,SLIT1,STC1,IL1R2,SH2D2A,TMEM158,ADGRA2,FAM155B,SLCO4A1,TRIB2,PLA2G3,ANO1,C1QTNF1
	Hallmark Gene Sets	M5953	HALLMARK KRAS SIGNALING UP	HEK,HOG,LGG	1.30428e-06	7.79307e-05	21/200	2115,6590,2119,2118,1636,2022,9734,27075,330,2791,55107,64123,2113,7102,28951,25960,23531,2324,1848,25907,3290	ETV1,SLPI,ETV5,ETV4,ACE,ENG,HDAC9,TSPAN13,BIRC3,GNG11,ANO1,ADGRL4,ETS1,TSPAN7,TRIB2,ADGRA2,MMD,FLT4,DUSP6,TMEM158,HSD11B1
	Oncogenic Signatures	M2875	KRAS.300 UP.V1 UP	HEK,LGG	0.000137573	0.002192	13/143	2115,2119,2118,2828,1081,2731,5806,27112,55107,28951,6781,1848,3290	ETV1,ETV5,ETV4,GPR4,CGA,GLDC,PTX3,FAM155B,ANO1,TRIB2,STC1,DUSP6,HSD11B1
	Oncogenic Signatures	M2886	KRAS.600.LUNG.BREAST UP.V1 UP	LGG	0.000894467	0.00689605	13/282	668,2113,2118,2324,2791,2828,3290,7122,7850,25907,25960,27112,55107	FOXL2,ETS1,ETV4,FLT4,GNG11,GPR4,HSD11B1,CLDN5,IL1R2,TMEM158,ADGRA2,FAM155B,ANO1
	Oncogenic Signatures	M2878	KRAS.50 UP.V1 UP	HEK,LGG	0.00114747	0.00733586	6/48	2115,2119,2731,27112,6781,3290	ETV1,ETV5,GLDC,FAM155B,STC1,HSD11B1
2	Oncogenic Signatures	M2634	EGFR UP.V1 UP	HEK,HOG	1.19889e-07	1.11961e-05	21/193	467,1490,1545,1846,1847,1848,2034,2119,2713,3383,3554,3726,4017,5873,6303,6347,7804,8835,23406,23528,23657	ATF3,CTGF,CYP1B1,DUSP4,DUSP5,DUSP6,EPAS1,ETV5,GK3P,ICAM1,IL1R1,JUNB,LOXL2,RAB27A,SAT1,CCL2,LRP8,SOCS2,COTL1,ZNF281,SLC7A11
	Oncogenic Signatures	M2725	MEK UP.V1 UP	HEK,HOG	2.75479e-06	6.58394e-05	19/196	1545,1846,1969,2034,2119,3897,4121,7804,8061,9518,10610,11045,23266,23406,23508,23657,25849,79695,81031	CYP1B1,DUSP4,EPHA2,EPAS1,ETV5,L1CAM,MAN1A1,LRP8,FOSL1,GDF15,ST6GALNAC2,UPK1A,ADGRL2,COTL1,TTC9,SLC7A11,PARM1,GALNT12,SLC2A10
	Oncogenic Signatures	M2728	RAF UP.V1 UP	HEK,HOG,LGG	0.000110063	0.00125262	21/194	1081,1545,1846,2034,2119,2624,3613,3897,4121,5274,5583,6303,7089,8013,8835,23406,26136,55286,55526,79695,221749	CGA,CYP1B1,DUSP4,EPAS1,ETV5,GATA2,IMPA2,L1CAM,MAN1A1,SERPINI1,PRKCH,SAT1,TLE2,NR4A3,SOCS2,COTL1,TES,C4orf19,DHTKD1,GALNT12,PXDC1
	Oncogenic Signatures	M2636	ERB2 UP.V1 UP	HEK,HOG,LGG	0.000248344	0.00191465	20/191	604,1545,1846,1848,2034,2119,3554,4059,5142,6303,8612,9351,9518,10610,11045,23508,25849,79695,81031,168544	BCL6,CYP1B1,DUSP4,DUSP6,EPAS1,ETV5,IL1R1,BCAM,PDE4B,SAT1,PLPP2,SLC9A3R2,GDF15,ST6GALNAC2,UPK1A,TTC9,PARM1,GALNT12,SLC2A10,ZNF467
3	Oncogenic Signatures	M2905	LEF1 UP.V1 UP	HEK,LGG,STAD	1.40537e-07	1.11961e-05	25/195	384,978,1029,1299,2295,2318,2791,3897,4005,4237,5125,5630,6261,6585,7111,8061,9047,10683,25907,55107,63910,79097,79156,79865,347733	ARG2,CDA,CDKN2A,COL9A3,FOXF2,FLNC,GNG11,L1CAM,LMO2,MFAP2,PCSK5,PRPH,RYR1,SLIT1,TMOD1,FOSL1,SH2D2A,DLL3,TMEM158,ANO1,SLC17A9,TRIM48,PLEKHF1,TREML2,TUBB2B
4	Oncogenic Signatures	M2857	STK33 SKM UP	HEK,HOG	4.50052e-07	2.35079e-05	25/283	1847,2115,2353,2635,2713,2791,3726,4084,4792,4973,5570,5997,8347,8349,8354,8356,8357,23174,23285,23657,56952,94241,132864,196394,201895	DUSP5,ETV1,FOS,GBP3,GK3P,GNG11,JUNB,MXD1,NFKBIA,OLR1,PKIB,RGS2,HIST1H2BC,HIST2H2BE,HIST1H3I,HIST1H3J,HIST1H3H,ZCCHC14,KIAA1107,SLC7A11,PRTFDC1,TP53INP1,CPEB2,AMN1,SMIM14
	Oncogenic Signatures	M2858	STK33 UP	HEK,HOG	5.84926e-07	2.35079e-05	25/287	1847,2353,2635,2791,3383,3726,4973,5570,5997,6781,8347,8349,8356,9518,9976,23174,23285,23657,56952,94241,132864,161742,196394,201895,338758	DUSP5,FOS,GBP3,GNG11,ICAM1,JUNB,OLR1,PKIB,RGS2,STC1,HIST1H2BC,HIST2H2BE,HIST1H3J,GDF15,CLEC2B,ZCCHC14,KIAA1107,SLC7A11,PRTFDC1,TP53INP1,CPEB2,SPRED1,AMN1,SMIM14,LINC00936
	Oncogenic Signatures	M2855	STK33 NOMO UP	HEK,HOG	0.00142954	0.00794556	18/290	1847,2034,2353,2635,2791,3383,3554,3726,4973,5806,5997,6781,8347,9518,9976,23174,51133,161742	DUSP5,EPAS1,FOS,GBP3,GNG11,ICAM1,IL1R1,JUNB,OLR1,PTX3,RGS2,STC1,HIST1H2BC,GDF15,CLEC2B,ZCCHC14,KCTD3,SPRED1
5	Hallmark Gene Sets	M5890	HALLMARK TNFA SIGNALING VIA NFKB	HEK,HOG,LGG	5.90156e-07	2.35079e-05	26/200	330,467,595,604,694,1846,1847,2353,2669,3164,3280,3383,3726,4084,4792,4929,4973,5142,5806,6303,6347,6373,7422,8013,8061,23764	BIRC3,ATF3,CCND1,BCL6,BTG1,DUSP4,DUSP5,FOS,GEM,NR4A1,HES1,ICAM1,JUNB,MXD1,NFKBIA,NR4A2,OLR1,PDE4B,PTX3,SAT1,CCL2,CXCL11,VEGFA,NR4A3,FOSL1,MAFF
6	Hallmark Gene Sets	M5947	HALLMARK IL2 STAT5 SIGNALING	LGG	1.30428e-06	7.79307e-05	15/200	596,896,943,974,2118,3480,5292,5583,5745,7293,7850,23764,64116,81848,200734	BCL2,CCND3,TNFRSF8,CD79B,ETV4,IGF1R,PIM1,PRKCH,PTH1R,TNFRSF4,IL1R2,MAFF,SLC39A8,SPRY4,SPRED2
7	Oncogenic Signatures	M2819	IL15 UP.V1 UP	HEK,LGG	1.81275e-06	6.01633e-05	19/190	94,1846,1848,2118,2353,3726,5292,5745,7293,7804,7975,8061,8140,23764,25907,26664,28231,50507,256949	ACVRL1,DUSP4,DUSP6,ETV4,FOS,JUNB,PIM1,PTH1R,TNFRSF4,LRP8,MAFK,FOSL1,SLC7A5,MAFF,TMEM158,OR7C1,SLCO4A1,NOX4,KANK3
	Oncogenic Signatures	M2822	IL2 UP.V1 UP	HEK,LGG	2.90022e-05	0.000462102	17/191	1846,1848,2353,3643,3726,5292,5745,7122,7293,7804,8061,8140,8612,23764,25907,28231,57718	DUSP4,DUSP6,FOS,INSR,JUNB,PIM1,PTH1R,CLDN5,TNFRSF4,LRP8,FOSL1,SLC7A5,PLPP2,MAFF,TMEM158,SLCO4A1,PPP4R4
8	Oncogenic Signatures	M2768	ESC J1 UP LATE.V1 UP	HOG,LGG,STAD	2.23567e-06	6.01633e-05	24/191	335,467,762,1280,1282,1490,3123,3487,4017,4758,5156,5420,5745,6578,6615,8435,23566,25849,56925,64116,80114,143686,283120,100506658	APOA1,ATF3,CA4,COL2A1,COL4A1,CTGF,HLA-DRB1,IGFBP4,LOXL2,NEU1,PDGFRA,PODXL,PTH1R,SLCO2A1,SNAI1,SOAT2,LPAR3,PARM1,LXN,SLC39A8,BICC1,SESN3,H19,OCLN
	Oncogenic Signatures	M2772	ESC V6.5 UP LATE.V1 UP	HEK,LGG	0.00281785	0.0143291	13/190	1280,1282,2035,3005,3048,3073,4237,4669,5420,5745,64116,152189,100506658	COL2A1,COL4A1,EPB41,H1F0,HBG2,HEXA,MFAP2,NAGLU,PODXL,PTH1R,SLC39A8,CMTM8,OCLN
9	Oncogenic Signatures	M2784	MEL18 DN.V1 UP	HEK,LGG	2.26556e-06	6.01633e-05	16/141	595,771,943,1012,1969,2030,2827,3710,6509,6578,7010,7422,8061,8140,23657,28231	CCND1,CA12,TNFRSF8,CDH13,EPHA2,SLC29A1,GPR3,ITPR3,SLC1A4,SLCO2A1,TEK,VEGFA,FOSL1,SLC7A5,SLC7A11,SLCO4A1
	Oncogenic Signatures	M2782	BMI1 DN.V1 UP	HEK,LGG	6.95395e-05	0.000830997	14/147	306,595,943,1969,2030,2260,3732,5420,5673,6509,6578,7010,8140,28231	ANXA3,CCND1,TNFRSF8,EPHA2,SLC29A1,FGFR1,CD82,PODXL,PSG5,SLC1A4,SLCO2A1,TEK,SLC7A5,SLCO4A1
	Oncogenic Signatures	M2779	BMI1 DN MEL18 DN.V1 UP	HEK,LGG	0.00022912	0.00191465	13/145	306,595,943,1012,3352,5292,5420,6509,7010,7422,8061,8140,23657	ANXA3,CCND1,TNFRSF8,CDH13,HTR1D,PIM1,PODXL,SLC1A4,TEK,VEGFA,FOSL1,SLC7A5,SLC7A11
10	Oncogenic Signatures	M2721	LTE2 UP.V1 DN	HEK,HOG	1.06437e-05	0.000231258	18/196	306,467,794,1265,2669,3280,3397,4147,4192,4886,6658,8357,9536,11031,23657,54981,64761,79365	ANXA3,ATF3,CALB2,CNN2,GEM,HES1,ID1,MATN2,MDK,NPY1R,SOX3,HIST1H3H,PTGES,RAB31,SLC7A11,NMRK1,PARP12,BHLHE41
11	Hallmark Gene Sets	M5907	HALLMARK ESTROGEN RESPONSE LATE	HEK,HOG,LGG	2.02408e-05	0.00040313	23/200	595,596,771,1152,2030,2353,3418,3487,3613,3880,4192,4886,5603,6509,6658,6820,7164,8140,9536,10610,11031,27075,51599	CCND1,BCL2,CA12,CKB,SLC29A1,FOS,IDH2,IGFBP4,IMPA2,KRT19,MDK,NPY1R,MAPK13,SLC1A4,SOX3,SULT2B1,TPD52L1,SLC7A5,PTGES,ST6GALNAC2,RAB31,TSPAN13,LSR
	Hallmark Gene Sets	M5906	HALLMARK ESTROGEN RESPONSE EARLY	HEK,LGG	5.20237e-05	0.000690758	17/200	595,596,771,794,2353,2674,3480,3487,3880,5420,6509,6658,7164,8140,9536,11031,29984	CCND1,BCL2,CA12,CALB2,FOS,GFRA1,IGF1R,IGFBP4,KRT19,PODXL,SLC1A4,SOX3,TPD52L1,SLC7A5,PTGES,RAB31,RHOD
	Oncogenic Signatures	M2726	RAF UP.V1 DN	HEK,LGG	0.00881319	0.041301	12/194	202,595,596,771,794,2353,2674,3397,3480,3487,6658,64116	AIM1,CCND1,BCL2,CA12,CALB2,FOS,GFRA1,ID1,IGF1R,IGFBP4,SOX3,SLC39A8
12	Oncogenic Signatures	M2689	WNT UP.V1 DN	HEK,LGG	2.49677e-05	0.000432464	16/170	638,943,974,1297,2118,5319,6781,6915,7422,9047,22918,23208,51599,90019,129607,100506658	BIK,TNFRSF8,CD79B,COL9A1,ETV4,PLA2G1B,STC1,TBXA2R,VEGFA,SH2D2A,CD93,SYT11,LSR,SYT8,CMPK2,OCLN
13	Oncogenic Signatures	M2730	PRC1 BMI UP.V1 DN	HEK,LGG	2.53326e-05	0.000432464	17/189	482,922,1555,1636,1800,4661,5244,6590,7089,7225,7975,8354,8356,9047,28231,55803,64386	ATP1B2,CD5L,CYP2B6,ACE,DPEP1,MYT1,ABCB4,SLPI,TLE2,TRPC6,MAFK,HIST1H3I,HIST1H3J,SH2D2A,SLCO4A1,ADAP2,MMP25
14	Oncogenic Signatures	M2714	SRC UP.V1 UP	STAD	2.75481e-05	0.00087468	10/180	3166,3483,4758,79955,83538,116519,136227,283385,339983,389170	HMX1,IGFALS,NEU1,PDZD7,TTC25,APOA5,COL26A1,MORN3,NAT8L,LEKR1
15	Oncogenic Signatures	M2680	BCAT.100 UP.V1 UP	HEK,LGG	2.87968e-05	0.00087468	7/48	2119,638,1917,3198,1846,1848,4005	ETV5,BIK,EEF1A2,HOXA1,DUSP4,DUSP6,LMO2
16	Oncogenic Signatures	M2638	GCNP SHH UP EARLY.V1 DN	HOG,LGG,STAD	3.38714e-05	0.000505954	20/168	1374,1382,1594,2113,3280,3554,4929,5321,6280,7409,8349,8725,10322,51599,51804,54345,54386,57338,57804,64208	CPT1A,CRABP2,CYP27B1,ETS1,HES1,IL1R1,NR4A2,PLA2G4A,S100A9,VAV1,HIST2H2BE,URI1,SMYD5,LSR,SIX4,SOX18,TERF2IP,JPH3,POLD4,POPDC3
17	Hallmark Gene Sets	M5891	HALLMARK HYPOXIA	HEK,LGG	5.20237e-05	0.000690758	17/200	596,694,771,1463,1490,2113,2353,2651,3073,5292,5837,6781,7422,10570,23764,26136,56925	BCL2,BTG1,CA12,NCAN,CTGF,ETS1,FOS,GCNT2,HEXA,PIM1,PYGM,STC1,VEGFA,DPYSL4,MAFF,TES,LXN
18	Hallmark Gene Sets	M5915	HALLMARK APICAL JUNCTION	HEK,HOG,LGG	5.99626e-05	0.000754266	22/200	794,947,1002,1265,1272,1297,2318,3383,4192,4902,5522,5603,5819,6237,7106,7122,7450,8503,8515,10000,54413,253559	CALB2,CD34,CDH4,CNN2,CNTN1,COL9A1,FLNC,ICAM1,MDK,NRTN,PPP2R2C,MAPK13,NECTIN2,RRAS,TSPAN4,CLDN5,VWF,PIK3R3,ITGA10,AKT3,NLGN3,CADM2
19	Oncogenic Signatures	M2854	STK33 NOMO DN	HEK,HOG,LGG	0.000133064	0.00144556	27/286	202,306,596,638,978,2201,3005,3101,3174,4147,7164,8501,8503,8835,10100,11240,25960,29098,79695,113655,150864,152189,222553,256435,389840,548596,100133941	AIM1,ANXA3,BCL2,BIK,CDA,FBN2,H1F0,HK3,HNF4G,MATN2,TPD52L1,SLC43A1,PIK3R3,SOCS2,TSPAN2,PADI2,ADGRA2,RANGRF,GALNT12,MFSD3,FAM117B,CMTM8,SLC35F1,ST6GALNAC3,MAP3K15,CKMT1A,CD24
	Oncogenic Signatures	M2853	STK33 DN	HOG,LGG	0.00222357	0.0118096	19/283	596,978,2201,3101,4147,5420,7164,8501,8503,10100,11240,23566,79695,92745,113655,150864,222553,256435,401097	BCL2,CDA,FBN2,HK3,MATN2,PODXL,TPD52L1,SLC43A1,PIK3R3,TSPAN2,PADI2,LPAR3,GALNT12,SLC38A5,MFSD3,FAM117B,SLC35F1,ST6GALNAC3,C3orf80
20	Oncogenic Signatures	M2781	BMI1 DN.V1 DN	HEK,HOG,LGG	0.000170854	0.0016018	17/144	1583,1917,2115,2353,3554,3773,5142,5630,6590,6615,8349,8503,8835,11240,22921,27239,29798	CYP11A1,EEF1A2,ETV1,FOS,IL1R1,KCNJ16,PDE4B,PRPH,SLPI,SNAI1,HIST2H2BE,PIK3R3,SOCS2,PADI2,MSRB2,GPR162,C2orf27A
	Oncogenic Signatures	M2775	BMI1 DN MEL18 DN.V1 DN	HOG	0.00262634	0.0116574	8/147	414,3554,5274,6398,8349,8671,8835,22921	ARSD,IL1R1,SERPINI1,SECTM1,HIST2H2BE,SLC4A4,SOCS2,MSRB2
21	Hallmark Gene Sets	M5939	HALLMARK P53 PATHWAY	HEK,LGG	0.000173843	0.0016018	16/200	578,694,896,1012,1263,1969,2353,3654,3732,6303,7164,9618,10544,23657,26471,55766	BAK1,BTG1,CCND3,CDH13,PLK3,EPHA2,FOS,IRAK1,CD82,SAT1,TPD52L1,TRAF4,PROCR,SLC7A11,NUPR1,H2AFJ
22	Oncogenic Signatures	M2692	ATM DN.V1 UP	LGG	0.000174254	0.0016018	13/146	948,1271,1299,3293,3487,3938,4804,7422,26230,27239,27285,29881,55515	CD36,CNTFR,COL9A3,HSD17B3,IGFBP4,LCT,NGFR,VEGFA,TIAM2,GPR162,TEKT2,NPC1L1,ASIC4
23	Oncogenic Signatures	M2715	SNF5 DN.V1 DN	HEK,HOG,LGG	0.000240203	0.00191465	18/162	646,874,1272,1800,2324,4322,4881,4973,5603,6622,7164,9351,25782,27063,29775,79815,114897,114984	BNC1,CBR3,CNTN1,DPEP1,FLT4,MMP13,NPR1,OLR1,MAPK13,SNCA,TPD52L1,SLC9A3R2,RAB3GAP2,ANKRD1,CARD10,NIPAL2,C1QTNF1,FLYWCH2
24	Oncogenic Signatures	M2745	JNK DN.V1 DN	HEK,HOG,LGG	0.000248344	0.00191465	20/191	94,1846,1946,2113,2701,4753,4881,4886,7104,7804,7975,8515,8789,10100,10252,11131,11156,23174,27063,57338	ACVRL1,DUSP4,EFNA5,ETS1,GJA4,NELL2,NPR1,NPY1R,TM4SF4,LRP8,MAFK,ITGA10,FBP2,TSPAN2,SPRY1,CAPN11,PTP4A3,ZCCHC14,ANKRD1,JPH3
25	Oncogenic Signatures	M2827	IL21 UP.V1 UP	HEK,LGG	0.000282545	0.00211026	15/188	604,974,1003,2306,5292,5745,5806,5837,7975,8140,8612,10570,63970,64386,81848	BCL6,CD79B,CDH5,FOXD2,PIM1,PTH1R,PTX3,PYGM,MAFK,SLC7A5,PLPP2,DPYSL4,TP53AIP1,MMP25,SPRY4
26	Oncogenic Signatures	M2654	CYCLIN D1 UP.V1 UP	HEK,LGG	0.000309661	0.00389521	14/188	1071,2118,11031,53358,3101,1263,1969,3397,6525,2813,2687,2981,3270,4661	CETP,ETV4,RAB31,SHC3,HK3,PLK3,EPHA2,ID1,SMTN,GP2,GGT5,GUCA2B,HRC,MYT1
	Oncogenic Signatures	M2648	CYCLIN D1 KE .V1 UP	LGG	0.00433634	0.0157028	9/189	1263,1846,1969,2687,3084,3101,5630,6525,11031	PLK3,DUSP4,EPHA2,GGT5,NRG1,HK3,PRPH,SMTN,RAB31
27	Hallmark Gene Sets	M5956	HALLMARK KRAS SIGNALING DN	STAD	0.00033965	0.00405881	9/200	525,1280,3780,4439,5020,5158,5409,6261,7781	ATP6V1B1,COL2A1,KCNN1,MSH5,OXT,PDE6B,PNMT,RYR1,SLC30A3
	Oncogenic Signatures	M2898	KRAS.LUNG.BREAST UP.V1 DN	STAD	0.0191541	0.0372181	5/142	525,1280,5158,6261,25806	ATP6V1B1,COL2A1,PDE6B,RYR1,VAX2
28	Oncogenic Signatures	M2816	RPS14 DN.V1 UP	HEK,HOG	0.00034259	0.00248118	15/192	306,330,1545,1991,3490,5657,6347,8013,8820,9047,9518,9976,11031,11240,27063	ANXA3,BIRC3,CYP1B1,ELANE,IGFBP7,PRTN3,CCL2,NR4A3,HESX1,SH2D2A,GDF15,CLEC2B,RAB31,PADI2,ANKRD1
29	Oncogenic Signatures	M2763	ESC J1 UP EARLY.V1 DN	HEK	0.000424467	0.00461126	9/178	306,1848,2118,3397,3726,3880,8347,55803,81848	ANXA3,DUSP6,ETV4,ID1,JUNB,KRT19,HIST1H2BC,ADAP2,SPRY4
	Oncogenic Signatures	M2769	ESC V6.5 UP EARLY.V1 DN	HEK	0.00606864	0.0192306	7/172	306,1490,3726,3880,5176,5603,26471	ANXA3,CTGF,JUNB,KRT19,SERPINF1,MAPK13,NUPR1
30	Oncogenic Signatures	M2697	P53 DN.V1 DN	HOG,LGG	0.000518847	0.00344457	16/192	771,2674,2731,3164,3490,3554,5142,5321,6778,7102,7425,8013,9618,10516,26240,27112	CA12,GFRA1,GLDC,NR4A1,IGFBP7,IL1R1,PDE4B,PLA2G4A,STAT6,TSPAN7,VGF,NR4A3,TRAF4,FBLN5,FAM50B,FAM155B
31	Oncogenic Signatures	M2630	E2F1 UP.V1 DN	HOG,LGG	0.000518847	0.00344457	16/192	604,1374,2674,2941,3554,4192,4881,4926,5063,5156,5321,5997,6615,6778,56925,57804	BCL6,CPT1A,GFRA1,GSTA4,IL1R1,MDK,NPR1,NUMA1,PAK3,PDGFRA,PLA2G4A,RGS2,SNAI1,STAT6,LXN,POLD4
32	Oncogenic Signatures	M2788	NOTCH DN.V1 DN	LGG,STAD	0.000535699	0.00346033	14/185	762,943,3732,3780,4038,4613,10526,11197,64386,81848,116832,162461,164656,347733	CA4,TNFRSF8,CD82,KCNN1,LRP4,MYCN,IPO8,WIF1,MMP25,SPRY4,RPL39L,TMEM92,TMPRSS6,TUBB2B
33	Hallmark Gene Sets	M5897	HALLMARK IL6 JAK STAT3 SIGNALING	LGG	0.000599151	0.00572788	7/87	94,578,948,1271,5292,6373,7850	ACVRL1,BAK1,CD36,CNTFR,PIM1,CXCL11,IL1R2
34	Oncogenic Signatures	M2820	IL2 UP.V1 DN	HOG,LGG	0.000614622	0.00386565	16/195	947,5063,5125,5608,5997,7010,7102,8503,9976,11077,11119,26238,28951,79843,80177,149076	CD34,PAK3,PCSK5,MAP2K6,RGS2,TEK,TSPAN7,PIK3R3,CLEC2B,HSF2BP,BTN3A1,LINC01558,TRIB2,FAM124B,MYCT1,ZNF362
35	Oncogenic Signatures	M2694	P53 DN.V2 UP	HEK,LGG	0.000969987	0.00579567	12/148	668,922,1002,2119,3777,4322,4495,5475,5806,7023,8153,9452	FOXL2,CD5L,CDH4,ETV5,KCNK3,MMP13,MT1G,PPEF1,PTX3,TFAP4,RND2,ITM2A
36	Oncogenic Signatures	M2756	MTOR UP.N4.V1 DN	HOG	0.000995427	0.00699727	10/189	1901,3280,4311,10252,10516,11147,54964,55520,55758,79800	S1PR1,HES1,MME,SPRY1,FBLN5,HHLA3,C1orf56,ELAC1,RCOR3,CARF
37	Oncogenic Signatures	M2690	WNT UP.V1 UP	HEK,STAD	0.00104774	0.00610753	12/180	1373,2353,3780,4237,5020,5176,5883,6347,9518,10570,25806,79191	CPS1,FOS,KCNN1,MFAP2,OXT,SERPINF1,RAD9A,CCL2,GDF15,DPYSL4,VAX2,IRX3
38	Oncogenic Signatures	M2838	TGFB UP.V1 DN	HOG	0.00107813	0.00715759	10/191	330,1848,2625,5727,5997,8503,9699,9976,10252,60686	BIRC3,DUSP6,GATA3,PTCH1,RGS2,PIK3R3,RIMS2,CLEC2B,SPRY1,C14orf93
39	Oncogenic Signatures	M2737	PRC2 EZH2 UP.V1 DN	HEK,HOG	0.00110481	0.00628692	14/193	970,1012,2115,2118,3897,4929,6590,7102,9976,10371,10391,25891,27075,27123	CD70,CDH13,ETV1,ETV4,L1CAM,NR4A2,SLPI,TSPAN7,CLEC2B,SEMA3A,CORO2B,PAMR1,TSPAN13,DKK2
40	Oncogenic Signatures	M2863	KRAS.DF.V1 UP	LGG	0.00140021	0.00778257	10/192	604,978,2791,6525,7079,7122,10544,25907,54922,81691	BCL6,CDA,GNG11,SMTN,TIMP4,CLDN5,PROCR,TMEM158,RASIP1,LOC81691

## Sheet: Table S9C
Table S9. Functional enrichment results for genes differentially expressed in CIC-deficient samples. (C) Genes whose expression decreases in CIC-deficient samples, testing enrichment for Hallmark gene sets and Oncogenic signatures.
GroupID	Category	Term	Description	Membership	p-value	Adjusted p-value	InTerm/ InList	Genes	Symbols
1	Hallmark Gene Sets	M5930	HALLMARK EPITHELIAL MESENCHYMAL TRANSITION	HEK,HOG,STAD	9.80329e-20	2.34299e-17	44/200	59,355,388,627,960,1290,1292,1462,1601,2247,2316,2331,2335,2619,3371,3569,3624,4147,4638,4837,4907,5376,5396,5654,6387,6422,6586,6591,6876,7040,7058,7424,7431,7456,7857,9353,10085,10398,10409,11010,22943,25890,26585,30008	ACTA2,FAS,RHOB,BDNF,CD44,COL5A2,COL6A2,VCAN,DAB2,FGF2,FLNA,FMOD,FN1,GAS1,TNC,IL6,INHBA,MATN2,MYLK,NNMT,NT5E,PMP22,PRRX1,HTRA1,CXCL12,SFRP1,SLIT3,SNAI2,TAGLN,TGFB1,THBS2,VEGFC,VIM,WIPF1,SCG2,SLIT2,EDIL3,MYL9,BASP1,GLIPR1,DKK1,ABI3BP,GREM1,EFEMP2
2	Hallmark Gene Sets	M5909	HALLMARK MYOGENESIS	STAD	2.93635e-15	7.01787e-13	28/200	88,844,845,1292,1410,1674,1675,1760,2247,2273,2775,3316,3679,4046,4208,4629,4638,4684,5348,5837,6525,6876,7040,8912,10290,10580,11155,26353	ACTN2,CASQ1,CASQ2,COL6A2,CRYAB,DES,CFD,DMPK,FGF2,FHL1,GNAO1,HSPB2,ITGA7,LSP1,MEF2C,MYH11,MYLK,NCAM1,FXYD1,PYGM,SMTN,TAGLN,TGFB1,CACNA1H,SPEG,SORBS1,LDB3,HSPB8
3	Hallmark Gene Sets	M5950	HALLMARK ALLOGRAFT REJECTION	HOG,STAD	3.66235e-13	3.95785e-11	29/200	355,894,915,917,919,925,1234,2000,2316,3059,3560,3569,3603,3624,3683,3702,4689,5551,5552,5579,5788,6347,6363,7040,7454,7903,10225,11184,23166	FAS,CCND2,CD3D,CD3G,CD247,CD8A,CCR5,ELF4,FLNA,HCLS1,IL2RB,IL6,IL16,INHBA,ITGAL,ITK,NCF4,PRF1,SRGN,PRKCB,PTPRC,CCL2,CCL19,TGFB1,WAS,ST8SIA4,CD96,MAP4K1,STAB1
4	Oncogenic Signatures	M2892	KRAS.KIDNEY UP.V1 UP	HEK,LGG,STAD	4.96801e-13	3.95785e-11	33/143	2,287,443,477,894,1410,2823,2861,3741,4208,4692,5101,5354,5649,6326,6414,6422,7111,8382,9053,9378,9745,9935,10205,10231,10382,10580,11197,23136,23321,23462,28986,55273	A2M,ANK2,ASPA,ATP1A2,CCND2,CRYAB,GPM6A,GPR37,KCNA5,MEF2C,NDN,PCDH9,PLP1,RELN,SCN2A,SELENOP,SFRP1,TMOD1,NME5,MAP7,NRXN1,ZNF536,MAFB,MPZL2,RCAN2,TUBB4A,SORBS1,WIF1,EPB41L3,TRIM2,HEY1,MAGEH1,TMEM100
5	Oncogenic Signatures	M2816	RPS14 DN.V1 UP	HEK,HOG,LGG,STAD	2.28268e-12	1.3639e-10	40/192	59,214,309,388,969,1378,2012,2123,2124,3428,3683,4088,4094,4352,4542,4818,5168,5205,5800,6346,6347,6457,9404,9938,9976,10346,10769,10800,11174,11240,23462,26999,27063,54440,55022,55304,55521,79895,81035,223117	ACTA2,ALCAM,ANXA6,RHOB,CD69,CR1,EMP1,EVI2A,EVI2B,IFI16,ITGAL,SMAD3,MAF,MPL,MYO1F,NKG7,ENPP2,ATP8B1,PTPRO,CCL1,CCL2,SH3GL3,LPXN,ARHGAP25,CLEC2B,TRIM22,PLK2,CYSLTR1,ADAMTS6,PADI2,HEY1,CYFIP2,ANKRD1,SASH3,PID1,SPTLC3,TRIM36,ATP8B4,COLEC12,SEMA3D
6	Oncogenic Signatures	M2905	LEF1 UP.V1 UP	HEK,HOG,STAD	4.37375e-11	2.09065e-09	32/195	894,1236,1291,2012,2273,2318,2335,3852,4478,5551,5631,6515,7111,7431,8530,8614,8728,9201,10398,11095,22943,23048,23414,26053,50486,51177,51393,56967,60489,64097,83604,100288413	CCND2,CCR7,COL6A1,EMP1,FHL1,FLNC,FN1,KRT5,MSN,PRF1,PRPS1,SLC2A3,TMOD1,VIM,CST7,STC2,ADAM19,DCLK1,MYL9,ADAMTS8,DKK1,FNBP1,ZFPM2,AUTS2,G0S2,PLEKHO1,TRPV2,C14orf132,APOBEC3G,EPB41L4A,TMEM47,ERVMER34-1
7	Hallmark Gene Sets	M5947	HALLMARK IL2 STAT5 SIGNALING	HOG,STAD	4.04347e-10	1.61065e-08	25/200	214,388,399,596,894,960,962,974,1233,1291,2012,3560,3587,5179,6335,6402,8530,8728,8829,8835,10875,79026,80760,115361,152007	ALCAM,RHOB,RHOH,BCL2,CCND2,CD44,CD48,CD79B,CCR4,COL6A1,EMP1,IL2RB,IL10RA,PENK,SCN9A,SELL,CST7,ADAM19,NRP1,SOCS2,FGL2,AHNAK,ITIH5,GBP4,GLIPR2
8	Oncogenic Signatures	M2718	SNF5 DN.V1 UP	HEK,STAD	7.12422e-10	2.43241e-08	26/174	714,715,962,1036,1043,2331,2619,4619,5179,5788,6404,6515,7043,7454,7857,8406,8549,9750,10964,23048,25890,51466,55879,64417,84624,122618	C1QC,C1R,CD48,CDO1,CD52,FMOD,GAS1,MYH1,PENK,PTPRC,SELPLG,SLC2A3,TGFB3,WAS,SCG2,SRPX,LGR5,FAM65B,IFI44L,FNBP1,ABI3BP,EVL,GABRQ,TMEM267,FNDC1,PLD4
9	Oncogenic Signatures	M2697	P53 DN.V1 DN	HEK,STAD	1.33656e-09	3.99297e-08	27/192	59,341,355,581,590,919,1410,1462,1794,3428,3560,3683,3702,4692,5321,6489,6659,6663,7431,8828,9770,10346,10409,23532,25900,26999,83988	ACTA2,APOC1,FAS,BAX,BCHE,CD247,CRYAB,VCAN,DOCK2,IFI16,IL2RB,ITGAL,ITK,NDN,PLA2G4A,ST8SIA1,SOX4,SOX10,VIM,NRP2,RASSF2,TRIM22,BASP1,PRAME,IFFO1,CYFIP2,NCALD
10	Oncogenic Signatures	M2659	CSR LATE UP.V1 DN	HOG,LGG,STAD	9.22748e-09	2.45041e-07	27/168	2619,2737,2995,3075,3476,4856,6319,6347,7123,7148,8436,8654,9760,9770,10046,10231,10346,23452,25894,26018,56849,57698,79987,80833,116535,256691,338773	GAS1,GLI3,GYPC,CFH,IGBP1,NOV,SCD,CCL2,CLEC3B,TNXB,SDPR,PDE5A,TOX,RASSF2,MAMLD1,RCAN2,TRIM22,ANGPTL2,PLEKHG4,LRIG1,TCEAL7,SHTN1,SVEP1,APOL3,MRGPRF,MAMDC2,TMEM119
11	Oncogenic Signatures	M2769	ESC V6.5 UP EARLY.V1 DN	HOG,STAD	1.55414e-08	3.40678e-07	21/172	214,857,951,960,1465,2012,2247,3371,3624,3736,5376,5654,6876,7041,7051,8436,64129,79026,146556,151887,284119	ALCAM,CAV1,CD37,CD44,CSRP1,EMP1,FGF2,TNC,INHBA,KCNA1,PMP22,HTRA1,TAGLN,TGFB1I1,TGM1,SDPR,TINAGL1,AHNAK,C16orf89,CCDC80,PTRF
12	Oncogenic Signatures	M2783	MEL18 DN.V1 DN	HEK,LGG,STAD	1.56797e-08	3.40678e-07	27/148	2,1381,2042,2788,3400,4094,5179,5350,6414,6451,7111,8522,8633,8654,8835,8935,9053,9547,11037,11061,23136,23321,25975,25999,27115,55022,219654	A2M,CRABP1,EPHA3,GNG7,ID4,MAF,PENK,PLN,SELENOP,SH3BGRL,TMOD1,GAS7,UNC5C,PDE5A,SOCS2,SKAP2,MAP7,CXCL14,STON1,LECT1,EPB41L3,TRIM2,EGFL6,CLIP3,PDE7B,PID1,ZCCHC24
	Oncogenic Signatures	M2781	BMI1 DN.V1 DN	LGG,STAD	4.34104e-05	0.000399042	17/144	3400,6451,7227,8522,8654,8835,10314,11037,11061,11240,23321,23635,25978,25999,51384,55843,199870	ID4,SH3BGRL,TRPS1,GAS7,PDE5A,SOCS2,LANCL1,STON1,LECT1,PADI2,TRIM2,SSBP2,CHMP2B,CLIP3,WNT16,ARHGAP15,FAM76A
	Oncogenic Signatures	M2775	BMI1 DN MEL18 DN.V1 DN	LGG,STAD	0.000189162	0.00129171	16/147	2,3400,3679,5179,7813,8522,8633,8654,8835,9023,9053,11037,11061,23321,25999,27115	A2M,ID4,ITGA7,PENK,EVI5,GAS7,UNC5C,PDE5A,SOCS2,CH25H,MAP7,STON1,LECT1,TRIM2,CLIP3,PDE7B
13	Oncogenic Signatures	M2882	KRAS.600 UP.V1 UP	HEK,HOG,LGG,STAD	2.67025e-08	5.31825e-07	42/280	2,477,1038,1136,1240,1358,1501,2012,2123,2556,2841,2861,3363,3624,3741,3798,4336,5101,5649,6326,6926,7424,8382,8728,8829,9404,9705,10231,11155,11184,23321,23462,25758,27098,28986,50486,55521,60489,64084,80183,339524,650293	A2M,ATP1A2,CDR1,CHRNA3,CMKLR1,CPA2,CTNND2,EMP1,EVI2A,GABRA3,GPR18,GPR37,HTR7,INHBA,KCNA5,KIF5A,MOBP,PCDH9,RELN,SCN2A,TBX3,VEGFC,NME5,ADAM19,NRP1,LPXN,ST18,RCAN2,LDB3,MAP4K1,TRIM2,HEY1,KIAA1549L,CLUL1,MAGEH1,G0S2,TRIM36,APOBEC3G,CLSTN2,RUBCNL,LINC01140,LOC650293
	Oncogenic Signatures	M2875	KRAS.300 UP.V1 UP	HEK,HOG,LGG,STAD	0.000638708	0.00350819	14/143	2,477,2556,3363,5649,6326,8382,8728,10231,11184,23462,25758,60489,339524	A2M,ATP1A2,GABRA3,HTR7,RELN,SCN2A,NME5,ADAM19,RCAN2,MAP4K1,HEY1,KIAA1549L,APOBEC3G,LINC01140
14	Oncogenic Signatures	M2893	KRAS.LUNG UP.V1 DN	LGG,STAD	3.28634e-08	6.04182e-07	22/143	933,1133,1310,1410,1954,2619,3587,4004,4804,5158,5650,6457,7018,7051,8581,9472,9651,9935,11341,22802,27136,51384	CD22,CHRM5,COL19A1,CRYAB,MEGF8,GAS1,IL10RA,LMO1,NGFR,PDE6B,KLK7,SH3GL3,TF,TGM1,LY6D,AKAP6,PLCH2,MAFB,SCRG1,CLCA4,MORC1,WNT16
15	Oncogenic Signatures	M2684	ATF2 UP.V1 DN	LGG,STAD	2.44534e-07	4.17455e-06	24/186	2619,2861,3075,3400,4642,5350,5493,5737,6319,6387,6445,6586,8863,9333,10085,10659,11037,11341,22914,27295,79895,79987,80223,80760	GAS1,GPR37,CFH,ID4,MYO1D,PLN,PPL,PTGFR,SCD,CXCL12,SGCG,SLIT3,PER3,TGM5,EDIL3,CELF2,STON1,SCRG1,KLRK1,PDLIM3,ATP8B4,SVEP1,RAB11FIP1,ITIH5
	Oncogenic Signatures	M2681	ATF2 S UP.V1 DN	STAD	0.000195946	0.00140578	13/187	2,710,1674,2619,5350,6586,9737,10580,10659,23492,27295,79987,80760	A2M,SERPING1,DES,GAS1,PLN,SLIT3,GPRASP1,SORBS1,CELF2,CBX7,PDLIM3,SVEP1,ITIH5
16	Oncogenic Signatures	M2885	KRAS.600.LUNG.BREAST UP.V1 DN	HEK,STAD	5.22838e-07	8.33055e-06	29/286	258,710,923,1290,1310,1381,1410,1805,1954,2619,3635,3779,5737,6278,6332,6664,7051,9472,9547,9635,9844,10398,10964,22914,51806,79887,79986,80833,149628	AMBN,SERPING1,CD6,COL5A2,COL19A1,CRABP1,CRYAB,DPT,MEGF8,GAS1,INPP5D,KCNMB1,PTGFR,S100A7,SCN7A,SOX11,TGM1,AKAP6,CXCL14,CLCA2,ELMO1,MYL9,IFI44L,KLRK1,CALML5,PLBD1,ZNF702P,APOL3,PYHIN1
	Oncogenic Signatures	M2898	KRAS.LUNG.BREAST UP.V1 DN	HEK,STAD	3.40853e-06	4.28758e-05	18/142	258,923,1290,1805,1954,3635,3779,6278,6332,6664,7051,9472,9547,9635,10398,10964,51806,79887	AMBN,CD6,COL5A2,DPT,MEGF8,INPP5D,KCNMB1,S100A7,SCN7A,SOX11,TGM1,AKAP6,CXCL14,CLCA2,MYL9,IFI44L,CALML5,PLBD1
	Oncogenic Signatures	M2880	KRAS.600 UP.V1 DN	HEK,STAD	1.28297e-05	0.000153315	26/284	72,258,710,1269,1805,3779,4147,5790,6278,6332,6664,6876,7051,7704,9369,9547,9635,10085,10398,10407,10964,26353,51806,79887,80833,149628	ACTG2,AMBN,SERPING1,CNR2,DPT,KCNMB1,MATN2,PTPRCAP,S100A7,SCN7A,SOX11,TAGLN,TGM1,ZBTB16,NRXN3,CXCL14,CLCA2,EDIL3,MYL9,SPAG11B,IFI44L,HSPB8,CALML5,PLBD1,APOL3,PYHIN1
	Oncogenic Signatures	M2887	KRAS.BREAST UP.V1 DN	HEK,STAD	0.00021166	0.00136756	15/144	710,1290,1381,1805,1954,5737,6332,9844,10085,10398,51050,64174,79625,79887,80833	SERPING1,COL5A2,CRABP1,DPT,MEGF8,PTGFR,SCN7A,ELMO1,EDIL3,MYL9,PI15,DPEP2,NDNF,PLBD1,APOL3
	Oncogenic Signatures	M2874	KRAS.300 UP.V1 DN	HEK,STAD	0.000554539	0.00323256	14/141	72,258,1805,5790,6278,6664,6876,7051,10085,10398,10964,26353,79887,149628	ACTG2,AMBN,DPT,PTPRCAP,S100A7,SOX11,TAGLN,TGM1,EDIL3,MYL9,IFI44L,HSPB8,PLBD1,PYHIN1
17	Oncogenic Signatures	M2666	AKT UP.V1 DN	HOG,STAD	1.33022e-06	1.98702e-05	19/187	355,715,1805,2619,2690,3090,3597,3707,3852,4653,4684,5348,5654,6586,25900,27295,80760,114907,221476	FAS,C1R,DPT,GAS1,GHR,HIC1,IL13RA1,ITPKB,KRT5,MYOC,NCAM1,FXYD1,HTRA1,SLIT3,IFFO1,PDLIM3,ITIH5,FBXO32,PI16
	Oncogenic Signatures	M2670	MTOR UP.V1 DN	STAD	2.2109e-06	3.77432e-05	16/184	715,3852,4629,4653,4684,4689,4804,5348,6517,6586,8639,11095,11098,27295,80760,221476	C1R,KRT5,MYH11,MYOC,NCAM1,NCF4,NGFR,FXYD1,SLC2A4,SLIT3,AOC3,ADAMTS8,PRSS23,PDLIM3,ITIH5,PI16
	Oncogenic Signatures	M2664	AKT UP MTOR DN.V1 DN	STAD	0.00194752	0.00763043	11/183	355,715,1805,2619,3090,3707,5348,23166,57863,64005,221476	FAS,C1R,DPT,GAS1,HIC1,ITPKB,FXYD1,STAB1,CADM3,MYO1G,PI16
18	Oncogenic Signatures	M2647	CYCLIN D1 KE .V1 DN	LGG,STAD	1.61741e-06	2.27389e-05	23/192	2,88,120,857,951,1610,2009,2208,2995,3071,3852,3872,4542,5179,5239,5452,6039,6098,6387,7846,9472,9517,9771	A2M,ACTN2,ADD3,CAV1,CD37,DAO,EML1,FCER2,GYPC,NCKAP1L,KRT5,KRT17,MYO1F,PENK,PGM5,POU2F2,RNASE6,ROS1,CXCL12,TUBA1A,AKAP6,SPTLC2,RAPGEF5
	Oncogenic Signatures	M2652	CYCLIN D1 UP.V1 DN	LGG,STAD	0.0244105	0.0364343	8/191	3350,3852,3872,6098,6856,9472,9517,9694	HTR1A,KRT5,KRT17,ROS1,SYPL1,AKAP6,SPTLC2,EMC2
19	Oncogenic Signatures	M2897	KRAS.LUNG UP.V1 UP	HOG,STAD	1.93933e-06	2.575e-05	16/140	919,962,1794,2123,3363,3624,3718,3741,5649,6926,8829,9595,9955,10320,11155,50486	CD247,CD48,DOCK2,EVI2A,HTR7,INHBA,JAK3,KCNA5,RELN,TBX3,NRP1,CYTIP,HS3ST3A1,IKZF1,LDB3,G0S2
	Hallmark Gene Sets	M5953	HALLMARK KRAS SIGNALING UP	HOG,STAD	1.37465e-05	0.000156448	18/200	894,951,1240,1794,2012,2995,3075,3587,3624,5396,5649,8829,9935,10320,11184,11199,50486,55273	CCND2,CD37,CMKLR1,DOCK2,EMP1,GYPC,CFH,IL10RA,INHBA,PRRX1,RELN,NRP1,MAFB,IKZF1,MAP4K1,ANXA10,G0S2,TMEM100
	Oncogenic Signatures	M2886	KRAS.600.LUNG.BREAST UP.V1 UP	HOG,STAD	0.00014046	0.00104906	20/282	2,919,951,1240,2123,2995,3090,3624,3741,4653,4684,5396,5649,6663,6926,8728,9353,11155,11174,50486	A2M,CD247,CD37,CMKLR1,EVI2A,GYPC,HIC1,INHBA,KCNA5,MYOC,NCAM1,PRRX1,RELN,SOX10,TBX3,ADAM19,SLIT2,LDB3,ADAMTS6,G0S2
	Oncogenic Signatures	M2900	KRAS.LUNG.BREAST UP.V1 UP	HOG,STAD	0.000645858	0.00350819	12/142	2,919,951,1240,2995,3624,5649,6926,8728,11155,11174,50486	A2M,CD247,CD37,CMKLR1,GYPC,INHBA,RELN,TBX3,ADAM19,LDB3,ADAMTS6,G0S2
20	Oncogenic Signatures	M2799	RB DN.V1 DN	HOG	3.33801e-06	4.98615e-05	8/126	960,2316,3914,8614,9510,50814,79576,140576	CD44,FLNA,LAMB3,STC2,ADAMTS1,NSDHL,NKAP,S100A16
	Hallmark Gene Sets	M5937	HALLMARK GLYCOLYSIS	HOG	0.0141959	0.0251502	5/200	960,3597,5631,8614,50814	CD44,IL13RA1,PRPS1,STC2,NSDHL
21	Hallmark Gene Sets	M5913	HALLMARK INTERFERON GAMMA RESPONSE	STAD	6.49991e-06	8.63043e-05	16/200	355,710,715,969,1240,2841,3075,3560,3587,3620,7903,10068,10875,22914,26053,115361	FAS,SERPING1,C1R,CD69,CMKLR1,GPR18,CFH,IL2RB,IL10RA,IDO1,ST8SIA4,IL18BP,FGL2,KLRK1,AUTS2,GBP4
22	Oncogenic Signatures	M2728	RAF UP.V1 UP	HOG,LGG	1.05873e-05	0.000133177	15/194	5358,79710,5631,8935,960,55357,2180,2182,8863,26256,286527,9891,55450,26136,2861	PLS3,MORC4,PRPS1,SKAP2,CD44,TBC1D2,ACSL1,ACSL4,PER3,CABYR,TMSB15B,NUAK1,CAMK2N1,TES,GPR37
23	Oncogenic Signatures	M2721	LTE2 UP.V1 DN	HOG	1.14946e-05	0.00013736	9/196	2000,8357,8614,8829,10813,23657,24138,51765,347902	ELF4,HIST1H3H,STC2,NRP1,UTP14A,SLC7A11,IFIT5,STK26,AMIGO2
	Oncogenic Signatures	M2724	MEK UP.V1 DN	HOG	0.00280403	0.00994461	6/196	5205,8344,8357,10813,24138,347902	ATP8B1,HIST1H2BE,HIST1H3H,UTP14A,IFIT5,AMIGO2
24	Hallmark Gene Sets	M5890	HALLMARK TNFA SIGNALING VIA NFKB	HOG	1.35097e-05	0.000146765	9/200	960,3569,3624,3914,4088,5271,6347,10769,50486	CD44,IL6,INHBA,LAMB3,SMAD3,SERPINB8,CCL2,PLK2,G0S2
	Oncogenic Signatures	M2638	GCNP SHH UP EARLY.V1 DN	HOG	0.0319714	0.0424509	4/168	2012,3914,6347,10769	EMP1,LAMB3,CCL2,PLK2
25	Oncogenic Signatures	M2807	CAHOY ASTROGLIAL	HEK,HOG,STAD	1.93764e-05	0.000210181	15/100	59,301,355,710,1264,1295,2331,4478,6876,9051,11098,79710,84417,152007,254228	ACTA2,ANXA1,FAS,SERPING1,CNN1,COL8A1,FMOD,MSN,TAGLN,PSTPIP1,PRSS23,MORC4,C2orf40,GLIPR2,FAM26E
26	Oncogenic Signatures	M2737	PRC2 EZH2 UP.V1 DN	LGG,STAD	2.02266e-05	0.000210181	21/193	220,1287,2824,2861,3736,4124,5650,8854,9625,9945,9976,23452,51621,53826,55273,59353,60482,79739,85352,113146,388650	ALDH1A3,COL4A5,GPM6B,GPR37,KCNA1,MAN2A1,KLK7,ALDH1A2,AATK,GFPT2,CLEC2B,ANGPTL2,KLF13,FXYD6,TMEM100,TMEM35A,SLC5A7,TTLL7,KIAA1644,AHNAK2,FAM69A
27	Oncogenic Signatures	M2863	KRAS.DF.V1 UP	HEK,HOG	2.32543e-05	0.000224507	15/192	650,1030,1462,3624,7424,8644,8829,9955,10964,22839,22943,23767,26585,26872,55022	BMP2,CDKN2B,VCAN,INHBA,VEGFC,AKR1C3,NRP1,HS3ST3A1,IFI44L,DLGAP4,DKK1,FLRT3,GREM1,STEAP1,PID1
28	Oncogenic Signatures	M2726	RAF UP.V1 DN	HOG,LGG,STAD	2.3484e-05	0.000224507	23/194	214,596,857,1381,2690,4638,5241,5376,6445,6451,6542,7227,8614,9926,9935,10769,22903,22943,23022,25805,26018,26053,26353	ALCAM,BCL2,CAV1,CRABP1,GHR,MYLK,PGR,PMP22,SGCG,SH3BGRL,SLC7A2,TRPS1,STC2,LPGAT1,MAFB,PLK2,BTBD3,DKK1,PALLD,BAMBI,LRIG1,AUTS2,HSPB8
29	Oncogenic Signatures	M2902	KRAS.PROSTATE UP.V1 UP	STAD	4.69746e-05	0.000415812	12/140	1136,1380,1954,3075,3587,4004,4653,5778,11184,58494,64091,171024	CHRNA3,CR2,MEGF8,CFH,IL10RA,LMO1,MYOC,PTPN7,MAP4K1,JAM2,POPDC2,SYNPO2
30	Oncogenic Signatures	M2850	HOXA9 DN.V1 UP	HOG,LGG,STAD	6.89639e-05	0.000610458	22/194	59,355,2208,2841,3428,3587,3597,5271,8522,9333,9595,10346,10769,10875,11010,23678,25900,26999,27347,57698,79641,79647	ACTA2,FAS,FCER2,GPR18,IFI16,IL10RA,IL13RA1,SERPINB8,GAS7,TGM5,CYTIP,TRIM22,PLK2,FGL2,GLIPR1,SGK3,IFFO1,CYFIP2,STK39,SHTN1,ROGDI,AKIRIN1
31	Oncogenic Signatures	M2867	TBK1.DF UP	HEK,LGG,STAD	7.24463e-05	0.000618381	32/290	29,309,818,1462,1601,2009,3670,4046,4804,5293,6237,6515,7846,8406,9404,9635,9710,10314,11151,23031,23052,25816,26872,29982,55022,55521,56271,66008,124152,150759,375449,388650	ABR,ANXA6,CAMK2G,VCAN,DAB2,EML1,ISL1,LSP1,NGFR,PIK3CD,RRAS,SLC2A3,TUBA1A,SRPX,LPXN,CLCA2,KIAA0355,LANCL1,CORO1A,MAST3,ENDOD1,TNFAIP8,STEAP1,NRBF2,PID1,TRIM36,BEX4,TRAK2,IQCK,LINC00342,MAST4,FAM69A
32	Oncogenic Signatures	M2676	VEGF A UP.V1 UP	STAD	7.9777e-05	0.000635557	14/195	1740,3779,4542,4818,5737,5788,6876,10398,11117,25802,25859,25999,219654,256949	DLG2,KCNMB1,MYO1F,NKG7,PTGFR,PTPRC,TAGLN,MYL9,EMILIN1,LMOD1,PART1,CLIP3,ZCCHC24,KANK3
33	Hallmark Gene Sets	M5942	HALLMARK UV RESPONSE DN	HOG,LGG,STAD	8.85308e-05	0.000729616	18/144	120,493,857,1902,3778,4088,4233,5293,5376,5581,5737,6591,7799,8829,8871,10659,23345,57178	ADD3,ATP2B4,CAV1,LPAR1,KCNMA1,SMAD3,MET,PIK3CD,PMP22,PRKCE,PTGFR,SNAI2,PRDM2,NRP1,SYNJ2,CELF2,SYNE1,ZMIZ1
34	Oncogenic Signatures	M2854	STK33 NOMO DN	LGG,STAD	0.000136891	0.00104906	25/286	596,688,1236,1378,1380,1731,2706,2823,4147,5790,6096,6319,6402,8835,9744,10216,10512,10804,11184,11240,26999,54463,54842,151888,160335	BCL2,KLF5,CCR7,CR1,CR2,SEPT1,GJB2,GPM6A,MATN2,PTPRCAP,RORB,SCD,SELL,SOCS2,ACAP1,PRG4,SEMA3C,GJB6,MAP4K1,PADI2,CYFIP2,FAM134B,MFSD6,BTLA,TMTC2
	Oncogenic Signatures	M2853	STK33 DN	LGG,STAD	0.00159465	0.00749345	22/283	596,688,1380,2706,2823,2824,4147,6096,6319,6457,9744,9750,10804,11184,11240,23052,25816,26999,54463,56265,151888,197358	BCL2,KLF5,CR2,GJB2,GPM6A,GPM6B,MATN2,RORB,SCD,SH3GL3,ACAP1,FAM65B,GJB6,MAP4K1,PADI2,ENDOD1,TNFAIP8,CYFIP2,FAM134B,CPXM1,BTLA,NLRC3
35	Oncogenic Signatures	M2759	PTEN DN.V2 UP	HOG,STAD	0.000154221	0.00111693	13/140	837,2012,2823,4046,6517,8644,25822,26353,27129,50486,54796,80833,387751	CASP4,EMP1,GPM6A,LSP1,SLC2A4,AKR1C3,DNAJB5,HSPB8,HSPB7,G0S2,BNC2,APOL3,GVINP1
36	Oncogenic Signatures	M2871	CORDENONSI YAP CONSERVED SIGNATURE	HOG,STAD	0.000173884	0.0012223	8/57	2247,2316,5376,7145,8436,9353,10186,27063	FGF2,FLNA,PMP22,TNS1,SDPR,SLIT2,LHFP,ANKRD1
37	Oncogenic Signatures	M2673	PIGF UP.V1 DN	HEK,STAD	0.000211714	0.00136756	18/193	341,650,2675,2688,2995,4130,4542,4684,5168,5737,6693,8394,8912,9402,10398,50840,79987,124152	APOC1,BMP2,GFRA2,GH1,GYPC,MAP1A,MYO1F,NCAM1,ENPP2,PTGFR,SPN,PIP5K1A,CACNA1H,GRAP2,MYL9,TAS2R14,SVEP1,IQCK
38	Oncogenic Signatures	M2822	IL2 UP.V1 UP	STAD	0.000241185	0.0016012	13/191	388,443,969,1043,1233,5778,6387,8728,8835,9447,22914,25816,30846	RHOB,ASPA,CD69,CD52,CCR4,PTPN7,CXCL12,ADAM19,SOCS2,AIM2,KLRK1,TNFAIP8,EHD2
	Oncogenic Signatures	M2819	IL15 UP.V1 UP	STAD	0.00774418	0.0189097	10/190	388,969,4046,5778,6387,8728,8835,9447,25816,256949	RHOB,CD69,LSP1,PTPN7,CXCL12,ADAM19,SOCS2,AIM2,TNFAIP8,KANK3
39	Oncogenic Signatures	M2861	KRAS.DF.V1 DN	STAD	0.000280724	0.00181332	13/194	1269,3371,5079,6876,7043,7148,8828,11010,23345,26053,27128,79845,126393	CNR2,TNC,PAX5,TAGLN,TGFB3,TNXB,NRP2,GLIPR1,SYNE1,AUTS2,CYTH4,RNF122,HSPB6
40	Oncogenic Signatures	M2630	E2F1 UP.V1 DN	HOG,STAD	0.000336954	0.00211926	15/192	355,860,862,894,2123,2690,6347,7041,7043,7148,8436,9510,9595,10769,653145	FAS,RUNX2,RUNX1T1,CCND2,EVI2A,GHR,CCL2,TGFB1I1,TGFB3,TNXB,SDPR,ADAMTS1,CYTIP,PLK2,ANXA8
